# Supplementary material for: Excavating hidden adsorption sites in metal-organic frameworks using rational defect engineering
Source: Nat Commun. 2017 Nov 16;8:1539. doi: 10.1038/s41467-017-01478-4 (PMC5691151; doi:10.1038/s41467-017-01478-4)
Supplement: Supplementary file 4 — Supplementary Data 1 [file 41467_2017_1478_MOESM4_ESM.cif]

data_ABEMIF_cation_relaxed
_audit_creation_date              2017-08-02
_audit_creation_method            'Materials Studio'
_symmetry_space_group_name_H-M    'P1'
_symmetry_Int_Tables_number       1
_symmetry_cell_setting            triclinic
loop_
_symmetry_equiv_pos_as_xyz
  x,y,z
_cell_length_a                    15.6947
_cell_length_b                    15.6679
_cell_length_c                    15.6865
_cell_angle_alpha                 90.0000
_cell_angle_beta                  90.0000
_cell_angle_gamma                 90.0000
loop_
_atom_site_label
_atom_site_type_symbol
_atom_site_fract_x
_atom_site_fract_y
_atom_site_fract_z
_atom_site_U_iso_or_equiv
_atom_site_adp_type
_atom_site_occupancy
Cu1    Cu    0.66918   0.48724  -0.00674   0.00000  Uiso   1.00
Cu2    Cu    0.32327   0.49098  -0.00132   0.00000  Uiso   1.00
Cu3    Cu   -0.01066   0.66034   0.48144   0.00000  Uiso   1.00
Cu4    Cu   -0.01300   0.31298   0.48564   0.00000  Uiso   1.00
Cu5    Cu    0.49172  -0.00486   0.65704   0.00000  Uiso   1.00
Cu6    Cu    0.48988  -0.00934   0.30896   0.00000  Uiso   1.00
Cu7    Cu    0.48985   0.66165  -0.00155   0.00000  Uiso   1.00
Cu8    Cu    0.49302   0.31255  -0.00749   0.00000  Uiso   1.00
Cu9    Cu    0.66682  -0.00476   0.48574   0.00000  Uiso   1.00
Cu10   Cu    0.32008  -0.00935   0.48370   0.00000  Uiso   1.00
Cu11   Cu   -0.00899   0.49084   0.30753   0.00000  Uiso   1.00
Cu12   Cu   -0.01605   0.48803   0.65663   0.00000  Uiso   1.00
H13    H     0.58481   0.78111   0.20055   0.00000  Uiso   1.00
H14    H     0.39690   0.19912   0.19936   0.00000  Uiso   1.00
H15    H     0.39557   0.78466   0.78190   0.00000  Uiso   1.00
H16    H     0.58550   0.20070   0.78071   0.00000  Uiso   1.00
H17    H     0.19666   0.58638   0.78394   0.00000  Uiso   1.00
H18    H     0.20051   0.39619   0.20034   0.00000  Uiso   1.00
H19    H     0.78050   0.39585   0.78052   0.00000  Uiso   1.00
H20    H     0.78134   0.58410   0.19948   0.00000  Uiso   1.00
H21    H     0.77912   0.20163   0.58420   0.00000  Uiso   1.00
H22    H     0.19915   0.19928   0.39468   0.00000  Uiso   1.00
H23    H     0.78136   0.78219   0.39490   0.00000  Uiso   1.00
H24    H     0.20084   0.78335   0.58326   0.00000  Uiso   1.00
H25    H     0.77994   0.58409   0.77961   0.00000  Uiso   1.00
H26    H     0.19817   0.39674   0.78259   0.00000  Uiso   1.00
H27    H     0.78018   0.39679   0.20004   0.00000  Uiso   1.00
H28    H     0.20097   0.58539   0.20130   0.00000  Uiso   1.00
H29    H     0.58371   0.19971   0.19889   0.00000  Uiso   1.00
H30    H     0.39697   0.20118   0.77964   0.00000  Uiso   1.00
H31    H     0.39609   0.78093   0.20141   0.00000  Uiso   1.00
H32    H     0.58473   0.78309   0.78245   0.00000  Uiso   1.00
H33    H     0.19956   0.78209   0.39509   0.00000  Uiso   1.00
H34    H     0.20098   0.20199   0.58290   0.00000  Uiso   1.00
H35    H     0.77923   0.78048   0.58272   0.00000  Uiso   1.00
H36    H     0.78033   0.20077   0.39552   0.00000  Uiso   1.00
C37    C     0.64043   0.64047   0.11470   0.00000  Uiso   1.00
C38    C     0.68014   0.67745   0.19219   0.00000  Uiso   1.00
C39    C     0.34083   0.34040   0.11475   0.00000  Uiso   1.00
C40    C     0.30385   0.30054   0.19216   0.00000  Uiso   1.00
C41    C     0.34272   0.64063   0.86882   0.00000  Uiso   1.00
C42    C     0.30379   0.67994   0.79005   0.00000  Uiso   1.00
C43    C     0.63943   0.34167   0.86565   0.00000  Uiso   1.00
C44    C     0.67847   0.30277   0.78830   0.00000  Uiso   1.00
C45    C     0.11111   0.64117   0.63850   0.00000  Uiso   1.00
C46    C     0.19111   0.67963   0.67667   0.00000  Uiso   1.00
C47    C     0.11359   0.34237   0.34245   0.00000  Uiso   1.00
C48    C     0.19154   0.30345   0.30335   0.00000  Uiso   1.00
C49    C     0.86504   0.34065   0.64066   0.00000  Uiso   1.00
C50    C     0.78724   0.30235   0.67890   0.00000  Uiso   1.00
C51    C     0.86530   0.64036   0.34064   0.00000  Uiso   1.00
C52    C     0.78825   0.67760   0.30060   0.00000  Uiso   1.00
C53    C     0.63994   0.11564   0.64061   0.00000  Uiso   1.00
C54    C     0.67843   0.19354   0.67890   0.00000  Uiso   1.00
C55    C     0.34106   0.11514   0.34089   0.00000  Uiso   1.00
C56    C     0.30371   0.19225   0.30067   0.00000  Uiso   1.00
C57    C     0.63865   0.86809   0.34246   0.00000  Uiso   1.00
C58    C     0.67749   0.79001   0.30343   0.00000  Uiso   1.00
C59    C     0.33999   0.86929   0.64120   0.00000  Uiso   1.00
C60    C     0.30224   0.78918   0.67903   0.00000  Uiso   1.00
C61    C     0.64034   0.64130   0.86906   0.00000  Uiso   1.00
C62    C     0.67760   0.68090   0.78856   0.00000  Uiso   1.00
C63    C     0.33992   0.34085   0.86874   0.00000  Uiso   1.00
C64    C     0.30014   0.30350   0.78847   0.00000  Uiso   1.00
C65    C     0.63947   0.34084   0.11487   0.00000  Uiso   1.00
C66    C     0.67666   0.30125   0.19204   0.00000  Uiso   1.00
C67    C     0.33965   0.64178   0.11606   0.00000  Uiso   1.00
C68    C     0.30166   0.67999   0.19370   0.00000  Uiso   1.00
C69    C     0.63922   0.11552   0.34020   0.00000  Uiso   1.00
C70    C     0.67667   0.19274   0.30029   0.00000  Uiso   1.00
C71    C     0.34081   0.11389   0.63929   0.00000  Uiso   1.00
C72    C     0.30228   0.19339   0.67796   0.00000  Uiso   1.00
C73    C     0.34023   0.86649   0.34094   0.00000  Uiso   1.00
C74    C     0.30165   0.78900   0.30233   0.00000  Uiso   1.00
C75    C     0.64048   0.86957   0.64078   0.00000  Uiso   1.00
C76    C     0.67754   0.78900   0.68016   0.00000  Uiso   1.00
C77    C     0.11528   0.64103   0.34094   0.00000  Uiso   1.00
C78    C     0.19270   0.67972   0.30243   0.00000  Uiso   1.00
C79    C     0.11146   0.34063   0.64079   0.00000  Uiso   1.00
C80    C     0.19208   0.30388   0.68023   0.00000  Uiso   1.00
C81    C     0.86702   0.64050   0.63924   0.00000  Uiso   1.00
C82    C     0.78759   0.67901   0.67781   0.00000  Uiso   1.00
C83    C     0.86673   0.34239   0.34141   0.00000  Uiso   1.00
C84    C     0.78864   0.30387   0.30287   0.00000  Uiso   1.00
C85    C     0.64111   0.75442   0.23102   0.00000  Uiso   1.00
C86    C     0.33963   0.22796   0.22804   0.00000  Uiso   1.00
C87    C     0.33886   0.75383   0.75251   0.00000  Uiso   1.00
C88    C     0.64230   0.22984   0.75185   0.00000  Uiso   1.00
C89    C     0.22675   0.64108   0.75398   0.00000  Uiso   1.00
C90    C     0.22706   0.33978   0.23092   0.00000  Uiso   1.00
C91    C     0.75126   0.33891   0.75183   0.00000  Uiso   1.00
C92    C     0.75254   0.64152   0.22807   0.00000  Uiso   1.00
C93    C     0.75080   0.22993   0.64194   0.00000  Uiso   1.00
C94    C     0.22657   0.23059   0.33932   0.00000  Uiso   1.00
C95    C     0.75016   0.75487   0.33941   0.00000  Uiso   1.00
C96    C     0.22925   0.75296   0.64086   0.00000  Uiso   1.00
C97    C     0.75207   0.64219   0.75019   0.00000  Uiso   1.00
C98    C     0.22756   0.33970   0.75289   0.00000  Uiso   1.00
C99    C     0.75345   0.34046   0.23044   0.00000  Uiso   1.00
C100   C     0.22917   0.64304   0.22993   0.00000  Uiso   1.00
C101   C     0.64090   0.22856   0.22770   0.00000  Uiso   1.00
C102   C     0.33892   0.22893   0.75017   0.00000  Uiso   1.00
C103   C     0.33850   0.75262   0.22989   0.00000  Uiso   1.00
C104   C     0.64161   0.75339   0.75298   0.00000  Uiso   1.00
C105   C     0.22873   0.75284   0.33850   0.00000  Uiso   1.00
C106   C     0.23028   0.22942   0.64121   0.00000  Uiso   1.00
C107   C     0.75186   0.75095   0.64100   0.00000  Uiso   1.00
C108   C     0.75349   0.23132   0.33930   0.00000  Uiso   1.00
Cl109  Cl    0.48055   0.49763  -0.01017   0.00000  Uiso   1.00
Cl110  Cl   -0.00954   0.49868   0.50322   0.00000  Uiso   1.00
Cl111  Cl    0.48400  -0.00922   0.50262   0.00000  Uiso   1.00
O112   O     0.67452   0.57652   0.08163   0.00000  Uiso   1.00
O113   O     0.30487   0.40535   0.08556   0.00000  Uiso   1.00
O114   O     0.30650   0.57663   0.89722   0.00000  Uiso   1.00
O115   O     0.67349   0.40702   0.89649   0.00000  Uiso   1.00
O116   O     0.08043   0.68190   0.57824   0.00000  Uiso   1.00
O117   O     0.08437   0.30919   0.40895   0.00000  Uiso   1.00
O118   O     0.89842   0.30547   0.57782   0.00000  Uiso   1.00
O119   O     0.89348   0.67551   0.40669   0.00000  Uiso   1.00
O120   O     0.57462   0.08565   0.67550   0.00000  Uiso   1.00
O121   O     0.40450   0.08250   0.30581   0.00000  Uiso   1.00
O122   O     0.57551   0.89996   0.30634   0.00000  Uiso   1.00
O123   O     0.40615   0.89583   0.67563   0.00000  Uiso   1.00
O124   O     0.57425   0.67463   0.89592   0.00000  Uiso   1.00
O125   O     0.40060   0.29958   0.89796   0.00000  Uiso   1.00
O126   O     0.57519   0.30609   0.08305   0.00000  Uiso   1.00
O127   O     0.40350   0.67736   0.08410   0.00000  Uiso   1.00
O128   O     0.67526   0.08653   0.40523   0.00000  Uiso   1.00
O129   O     0.30445   0.08440   0.57592   0.00000  Uiso   1.00
O130   O     0.30652   0.89541   0.40752   0.00000  Uiso   1.00
O131   O     0.68146   0.89995   0.58080   0.00000  Uiso   1.00
O132   O     0.08247   0.57813   0.30511   0.00000  Uiso   1.00
O133   O     0.08494   0.40716   0.67407   0.00000  Uiso   1.00
O134   O     0.89558   0.57733   0.67787   0.00000  Uiso   1.00
O135   O     0.89845   0.40651   0.30701   0.00000  Uiso   1.00
O136   O     0.30703   0.40717   0.89572   0.00000  Uiso   1.00
O137   O     0.68140   0.58062   0.89851   0.00000  Uiso   1.00
O138   O     0.67508   0.40542   0.08469   0.00000  Uiso   1.00
O139   O     0.30449   0.57741   0.08482   0.00000  Uiso   1.00
O140   O     0.89693   0.30643   0.40603   0.00000  Uiso   1.00
O141   O     0.89699   0.67686   0.57615   0.00000  Uiso   1.00
O142   O     0.08618   0.67461   0.40755   0.00000  Uiso   1.00
O143   O     0.08114   0.29896   0.58114   0.00000  Uiso   1.00
O144   O     0.40320   0.89914   0.30526   0.00000  Uiso   1.00
O145   O     0.57430   0.89571   0.67483   0.00000  Uiso   1.00
O146   O     0.40388   0.08508   0.67766   0.00000  Uiso   1.00
O147   O     0.57503   0.08347   0.30617   0.00000  Uiso   1.00
O148   O     0.40443   0.30597   0.08145   0.00000  Uiso   1.00
O149   O     0.57595   0.67684   0.08507   0.00000  Uiso   1.00
O150   O     0.40650   0.67829   0.89686   0.00000  Uiso   1.00
O151   O     0.57407   0.30744   0.89593   0.00000  Uiso   1.00
O152   O     0.29990   0.90166   0.58133   0.00000  Uiso   1.00
O153   O     0.67170   0.89757   0.40894   0.00000  Uiso   1.00
O154   O     0.67531   0.08281   0.57743   0.00000  Uiso   1.00
O155   O     0.30638   0.08657   0.40685   0.00000  Uiso   1.00
O156   O     0.89452   0.40630   0.67586   0.00000  Uiso   1.00
O157   O     0.89866   0.57719   0.30582   0.00000  Uiso   1.00
O158   O     0.08176   0.40567   0.30644   0.00000  Uiso   1.00
O159   O     0.08453   0.57562   0.67337   0.00000  Uiso   1.00
Li160  Li    0.98811   0.70142   0.68500   0.00000  Uiso   1.00
Li161  Li    0.27773   0.67913   0.98973   0.00000  Uiso   1.00
Li162  Li    0.30182   0.99242   0.27901   0.00000  Uiso   1.00
loop_
_geom_bond_atom_site_label_1
_geom_bond_atom_site_label_2
_geom_bond_distance
_geom_bond_site_symmetry_2
_ccdc_geom_bond_type
Cu1    O112    1.971   .     S
Cu1    O115    1.972   1_554 S
Cu1    O137    2.094   1_554 S
Cu1    O138    1.926   .     S
Cu2    Cl109   2.475   .     S
Cu2    O113    1.934   .     S
Cu2    O114    2.098   1_554 S
Cu2    O136    2.097   1_554 S
Cu2    O139    1.936   .     S
Cu3    O116    2.113   .     S
Cu3    O119    1.922   1_455 S
Cu3    O141    2.092   1_455 S
Cu3    O142    1.924   .     S
Cu4    O117    1.946   .     S
Cu4    O118    2.009   1_455 S
Cu4    O140    1.889   1_455 S
Cu4    O143    2.115   .     S
Cu5    Cl111   2.426   .     S
Cu5    O120    1.946   .     S
Cu5    O123    2.076   1_545 S
Cu5    O145    2.046   1_545 S
Cu5    O146    1.998   .     S
Cu6    O121    1.967   .     S
Cu6    O122    1.956   1_545 S
Cu6    O144    1.977   1_545 S
Cu6    O147    1.975   .     S
Cu7    O124    2.093   1_554 S
Cu7    O127    1.924   .     S
Cu7    O149    1.931   .     S
Cu7    O150    2.078   1_554 S
Cu8    O125    2.084   1_554 S
Cu8    O126    1.921   .     S
Cu8    O148    1.972   .     S
Cu8    O151    1.980   1_554 S
Cu9    O128    1.913   .     S
Cu9    O131    2.123   1_545 S
Cu9    O153    1.949   1_545 S
Cu9    O154    1.992   .     S
Cu10   O129    2.076   .     S
Cu10   O130    1.924   1_545 S
Cu10   O152    2.095   1_545 S
Cu10   O155    1.939   .     S
Cu11   O132    1.983   .     S
Cu11   O135    1.964   1_455 S
Cu11   O157    1.983   1_455 S
Cu11   O158    1.952   .     S
Cu12   Cl110   2.414   .     S
Cu12   O133    2.048   .     S
Cu12   O134    1.998   1_455 S
Cu12   O156    1.924   1_455 S
Cu12   O159    2.108   .     S
H13    C85     1.088   .     S
H14    C86     1.102   .     S
H15    C87     1.113   .     S
H16    C88     1.099   .     S
H17    C89     1.086   .     S
H18    C90     1.088   .     S
H19    C91     1.100   .     S
H20    C92     1.102   .     S
H21    C93     1.102   .     S
H22    C94     1.086   .     S
H23    C95     1.087   .     S
H24    C96     1.115   .     S
H25    C97     1.110   .     S
H26    C98     1.108   .     S
H27    C99     1.087   .     S
H28    C100    1.102   .     S
H29    C101    1.102   .     S
H30    C102    1.110   .     S
H31    C103    1.102   .     S
H32    C104    1.108   .     S
H33    C105    1.099   .     S
H34    C106    1.110   .     S
H35    C107    1.111   .     S
H36    C108    1.088   .     S
C37    C38     1.484   .     S
C37    O112    1.249   .     D
C37    O149    1.251   .     S
C38    C85     1.483   .     D
C38    C92     1.388   .     S
C39    C40     1.484   .     S
C39    O113    1.251   .     D
C39    O148    1.249   .     S
C40    C86     1.388   .     S
C40    C90     1.483   .     D
C41    C42     1.510   .     S
C41    O114    1.236   .     D
C41    O150    1.242   .     S
C42    C87     1.411   .     S
C42    C89     1.467   .     D
C43    C44     1.490   .     S
C43    O115    1.252   .     D
C43    O151    1.251   .     S
C44    C88     1.398   .     S
C44    C91     1.398   .     D
C45    C46     1.516   .     S
C45    O116    1.238   .     S
C45    O159    1.236   .     D
C46    C89     1.466   .     S
C46    C96     1.412   .     D
C47    C48     1.498   .     S
C47    O117    1.253   .     S
C47    O158    1.246   .     D
C48    C90     1.388   .     S
C48    C94     1.387   .     D
C49    C50     1.487   .     S
C49    O118    1.245   .     S
C49    O156    1.256   .     D
C50    C91     1.398   .     S
C50    C93     1.397   .     D
C51    C52     1.482   .     S
C51    O119    1.254   .     S
C51    O157    1.246   .     D
C52    C92     1.389   .     D
C52    C95     1.481   .     S
C53    C54     1.489   .     S
C53    O120    1.254   .     D
C53    O154    1.247   .     S
C54    C88     1.398   .     D
C54    C93     1.397   .     S
C55    C56     1.484   .     S
C55    O121    1.247   .     D
C55    O155    1.252   .     S
C56    C86     1.389   .     D
C56    C94     1.481   .     S
C57    C58     1.498   .     S
C57    O122    1.246   .     D
C57    O153    1.253   .     S
C58    C85     1.388   .     S
C58    C95     1.387   .     D
C59    C60     1.510   .     S
C59    O123    1.242   .     D
C59    O152    1.239   .     S
C60    C87     1.402   .     D
C60    C96     1.412   .     S
C61    C62     1.524   .     S
C61    O124    1.235   .     D
C61    O137    1.238   .     S
C62    C97     1.448   .     S
C62    C104    1.386   .     D
C63    C64     1.522   .     S
C63    O125    1.239   .     D
C63    O136    1.235   .     S
C64    C98     1.389   .     S
C64    C102    1.448   .     D
C65    C66     1.480   .     S
C65    O126    1.250   .     D
C65    O138    1.249   .     S
C66    C99     1.481   .     D
C66    C101    1.387   .     S
C67    C68     1.482   .     S
C67    O127    1.252   .     D
C67    O139    1.250   .     S
C68    C100    1.397   .     S
C68    C103    1.397   .     D
C69    C70     1.484   .     S
C69    O128    1.252   .     S
C69    O147    1.246   .     D
C70    C101    1.388   .     D
C70    C108    1.481   .     S
C71    C72     1.512   .     S
C71    O129    1.236   .     S
C71    O146    1.243   .     D
C72    C102    1.387   .     S
C72    C106    1.389   .     D
C73    C74     1.486   .     S
C73    O130    1.255   .     S
C73    O144    1.246   .     D
C74    C103    1.397   .     S
C74    C105    1.397   .     D
C75    C76     1.521   .     S
C75    O131    1.235   .     S
C75    O145    1.238   .     D
C76    C104    1.391   .     S
C76    C107    1.447   .     D
C77    C78     1.486   .     S
C77    O132    1.246   .     D
C77    O142    1.256   .     S
C78    C100    1.397   .     D
C78    C105    1.397   .     S
C79    C80     1.522   .     S
C79    O133    1.238   .     D
C79    O143    1.236   .     S
C80    C98     1.387   .     D
C80    C106    1.447   .     S
C81    C82     1.511   .     S
C81    O134    1.244   .     D
C81    O141    1.235   .     S
C82    C97     1.390   .     D
C82    C107    1.385   .     S
C83    C84     1.494   .     S
C83    O135    1.244   .     D
C83    O140    1.253   .     S
C84    C99     1.387   .     S
C84    C108    1.387   .     D
O114   Cu2     2.098   1_556 S
O115   Cu1     1.972   1_556 S
O118   Cu4     2.009   1_655 S
O119   Cu3     1.922   1_655 S
O122   Cu6     1.956   1_565 S
O123   Cu5     2.076   1_565 S
O124   Cu7     2.093   1_556 S
O125   Cu8     2.084   1_556 S
O130   Cu10    1.924   1_565 S
O131   Cu9     2.123   1_565 S
O134   Cu12    1.998   1_655 S
O135   Cu11    1.964   1_655 S
O136   Cu2     2.097   1_556 S
O137   Cu1     2.094   1_556 S
O140   Cu4     1.889   1_655 S
O141   Cu3     2.092   1_655 S
O144   Cu6     1.977   1_565 S
O145   Cu5     2.046   1_565 S
O150   Cu7     2.078   1_556 S
O151   Cu8     1.980   1_556 S
O152   Cu10    2.095   1_565 S
O153   Cu9     1.949   1_565 S
O156   Cu12    1.924   1_655 S
O157   Cu11    1.983   1_655 S
