# Supplementary material for: Excavating hidden adsorption sites in metal-organic frameworks using rational defect engineering
Source: Nat Commun. 2017 Nov 16;8:1539. doi: 10.1038/s41467-017-01478-4 (PMC5691151; doi:10.1038/s41467-017-01478-4)
Supplement: Supplementary file 5 — Supplementary Data 2 [file 41467_2017_1478_MOESM5_ESM.cif]

data_ABEMIF_modul_cation_relaxed
_audit_creation_date              2017-08-02
_audit_creation_method            'Materials Studio'
_symmetry_space_group_name_H-M    'P1'
_symmetry_Int_Tables_number       1
_symmetry_cell_setting            triclinic
loop_
_symmetry_equiv_pos_as_xyz
  x,y,z
_cell_length_a                    31.0822
_cell_length_b                    15.3707
_cell_length_c                    15.6467
_cell_angle_alpha                 90.0000
_cell_angle_beta                  90.0000
_cell_angle_gamma                 90.0000
loop_
_atom_site_label
_atom_site_type_symbol
_atom_site_fract_x
_atom_site_fract_y
_atom_site_fract_z
_atom_site_U_iso_or_equiv
_atom_site_adp_type
_atom_site_occupancy
Cu1    Cu    0.33891   0.49769   0.99722   0.00000  Uiso   1.00
Cu2    Cu    0.16357   0.50083   0.99179   0.00000  Uiso   1.00
Cu3    Cu    0.50108   0.67609   0.49309   0.00000  Uiso   1.00
Cu4    Cu    0.50032   0.32525   0.49318   0.00000  Uiso   1.00
Cu5    Cu    0.24278   1.00749   0.66375   0.00000  Uiso   1.00
Cu6    Cu    0.24466   0.99964   0.30521   0.00000  Uiso   1.00
Cu7    Cu    0.24804   0.67280   0.99673   0.00000  Uiso   1.00
Cu8    Cu    0.24916   0.32468   0.99134   0.00000  Uiso   1.00
Cu9    Cu    0.33689   1.00761   0.48372   0.00000  Uiso   1.00
Cu10   Cu    0.15543   1.00077   0.48581   0.00000  Uiso   1.00
Cu11   Cu    0.50023   0.50061   0.31669   0.00000  Uiso   1.00
Cu12   Cu    0.50212   0.49726   0.66391   0.00000  Uiso   1.00
H13    H     0.29535   0.79730   0.20626   0.00000  Uiso   1.00
H14    H     0.20092   0.20957   0.19956   0.00000  Uiso   1.00
H15    H     0.19897   0.79510   0.78437   0.00000  Uiso   1.00
H16    H     0.29434   0.20550   0.77865   0.00000  Uiso   1.00
H17    H     0.10041   0.59664   0.78396   0.00000  Uiso   1.00
H18    H     0.10265   0.40858   0.20088   0.00000  Uiso   1.00
H19    H     0.39413   0.40182   0.78014   0.00000  Uiso   1.00
H20    H     0.39406   0.59931   0.20501   0.00000  Uiso   1.00
H21    H     0.39288   0.20574   0.58201   0.00000  Uiso   1.00
H22    H     0.10290   0.20877   0.39656   0.00000  Uiso   1.00
H23    H     0.39494   0.79788   0.40090   0.00000  Uiso   1.00
H24    H     0.10119   0.79472   0.58677   0.00000  Uiso   1.00
H25    H     0.10117   0.40769   0.78396   0.00000  Uiso   1.00
H26    H     0.39439   0.40424   0.20426   0.00000  Uiso   1.00
H27    H     0.10181   0.59174   0.20269   0.00000  Uiso   1.00
H28    H     0.29604   0.20524   0.20406   0.00000  Uiso   1.00
H29    H     0.20028   0.21019   0.78192   0.00000  Uiso   1.00
H30    H     0.20047   0.78990   0.20168   0.00000  Uiso   1.00
H31    H     0.10221   0.79154   0.39841   0.00000  Uiso   1.00
H32    H     0.10190   0.21096   0.58546   0.00000  Uiso   1.00
H33    H     0.39457   0.20596   0.40068   0.00000  Uiso   1.00
C34    C     0.32302   0.65444   0.12050   0.00000  Uiso   1.00
C35    C     0.34271   0.69479   0.19811   0.00000  Uiso   1.00
C36    C     0.17248   0.35005   0.11380   0.00000  Uiso   1.00
C37    C     0.15308   0.31188   0.19260   0.00000  Uiso   1.00
C38    C     0.17011   0.65469   0.87101   0.00000  Uiso   1.00
C39    C     0.15097   0.69313   0.79153   0.00000  Uiso   1.00
C40    C     0.32327   0.34509   0.86658   0.00000  Uiso   1.00
C41    C     0.34246   0.30667   0.78750   0.00000  Uiso   1.00
C42    C     0.05802   0.65265   0.64193   0.00000  Uiso   1.00
C43    C     0.09650   0.69181   0.68113   0.00000  Uiso   1.00
C44    C     0.06007   0.35103   0.34134   0.00000  Uiso   1.00
C45    C     0.09868   0.31222   0.30252   0.00000  Uiso   1.00
C46    C     0.43772   0.34347   0.64065   0.00000  Uiso   1.00
C47    C     0.39750   0.30601   0.67834   0.00000  Uiso   1.00
C48    C     0.43835   0.65644   0.34262   0.00000  Uiso   1.00
C49    C     0.39837   0.69585   0.30601   0.00000  Uiso   1.00
C50    C     0.32083   0.12168   0.63605   0.00000  Uiso   1.00
C51    C     0.34117   0.19742   0.67591   0.00000  Uiso   1.00
C52    C     0.17282   0.12295   0.33972   0.00000  Uiso   1.00
C53    C     0.15351   0.20146   0.30151   0.00000  Uiso   1.00
C54    C     0.32323   0.88478   0.34339   0.00000  Uiso   1.00
C55    C     0.34320   0.80649   0.30740   0.00000  Uiso   1.00
C56    C     0.16994   0.88342   0.64328   0.00000  Uiso   1.00
C57    C     0.15165   0.80388   0.68225   0.00000  Uiso   1.00
C58    C     0.32333   0.64852   0.87614   0.00000  Uiso   1.00
C59    C     0.17157   0.34905   0.86953   0.00000  Uiso   1.00
C60    C     0.15205   0.31158   0.79018   0.00000  Uiso   1.00
C61    C     0.32414   0.34627   0.11738   0.00000  Uiso   1.00
C62    C     0.34344   0.30779   0.19606   0.00000  Uiso   1.00
C63    C     0.17146   0.64990   0.11527   0.00000  Uiso   1.00
C64    C     0.15232   0.68810   0.19439   0.00000  Uiso   1.00
C65    C     0.32273   0.12039   0.34304   0.00000  Uiso   1.00
C66    C     0.34322   0.19738   0.30633   0.00000  Uiso   1.00
C67    C     0.17146   0.12435   0.63950   0.00000  Uiso   1.00
C68    C     0.15278   0.20220   0.67996   0.00000  Uiso   1.00
C69    C     0.17264   0.87630   0.34215   0.00000  Uiso   1.00
C70    C     0.15302   0.79818   0.30364   0.00000  Uiso   1.00
C71    C     0.31957   0.89285   0.63142   0.00000  Uiso   1.00
C72    C     0.05922   0.64868   0.34279   0.00000  Uiso   1.00
C73    C     0.09784   0.68805   0.30465   0.00000  Uiso   1.00
C74    C     0.05816   0.35016   0.64196   0.00000  Uiso   1.00
C75    C     0.09716   0.31295   0.68103   0.00000  Uiso   1.00
C76    C     0.44097   0.65010   0.64380   0.00000  Uiso   1.00
C77    C     0.43811   0.34685   0.34317   0.00000  Uiso   1.00
C78    C     0.39833   0.30782   0.30543   0.00000  Uiso   1.00
C79    C     0.32445   0.76873   0.23466   0.00000  Uiso   1.00
C80    C     0.17187   0.23817   0.22850   0.00000  Uiso   1.00
C81    C     0.16987   0.76676   0.75531   0.00000  Uiso   1.00
C82    C     0.32337   0.23399   0.75002   0.00000  Uiso   1.00
C83    C     0.11465   0.65519   0.75489   0.00000  Uiso   1.00
C84    C     0.11678   0.34967   0.22933   0.00000  Uiso   1.00
C85    C     0.37936   0.34344   0.75133   0.00000  Uiso   1.00
C86    C     0.37968   0.65801   0.23381   0.00000  Uiso   1.00
C87    C     0.37848   0.23374   0.64009   0.00000  Uiso   1.00
C88    C     0.11699   0.23804   0.33893   0.00000  Uiso   1.00
C89    C     0.38016   0.76949   0.34347   0.00000  Uiso   1.00
C90    C     0.11519   0.76606   0.64490   0.00000  Uiso   1.00
C91    C     0.11545   0.34946   0.75451   0.00000  Uiso   1.00
C92    C     0.38005   0.34531   0.23269   0.00000  Uiso   1.00
C93    C     0.11599   0.65060   0.23127   0.00000  Uiso   1.00
C94    C     0.32496   0.23423   0.23274   0.00000  Uiso   1.00
C95    C     0.17108   0.23854   0.75328   0.00000  Uiso   1.00
C96    C     0.17132   0.76149   0.23055   0.00000  Uiso   1.00
C97    C     0.11634   0.76209   0.34094   0.00000  Uiso   1.00
C98    C     0.11598   0.23947   0.64362   0.00000  Uiso   1.00
C99    C     0.38006   0.23430   0.34291   0.00000  Uiso   1.00
Cl100  Cl    0.24538   0.50263   0.99411   0.00000  Uiso   1.00
Cl101  Cl    0.50123   0.49965   0.49736   0.00000  Uiso   1.00
Cl102  Cl    0.25429   1.00627   0.50082   0.00000  Uiso   1.00
O103   O     0.34071   0.58860   0.08993   0.00000  Uiso   1.00
O104   O     0.15428   0.41558   0.08384   0.00000  Uiso   1.00
O105   O     0.15179   0.58909   0.90066   0.00000  Uiso   1.00
O106   O     0.34087   0.40999   0.89902   0.00000  Uiso   1.00
O107   O     0.04140   0.68780   0.57754   0.00000  Uiso   1.00
O108   O     0.04514   0.31786   0.40809   0.00000  Uiso   1.00
O109   O     0.45305   0.30546   0.57698   0.00000  Uiso   1.00
O110   O     0.45397   0.69166   0.40756   0.00000  Uiso   1.00
O111   O     0.28722   0.08895   0.66793   0.00000  Uiso   1.00
O112   O     0.20503   0.09014   0.30365   0.00000  Uiso   1.00
O113   O     0.29099   0.91673   0.30845   0.00000  Uiso   1.00
O114   O     0.20391   0.91763   0.67423   0.00000  Uiso   1.00
O115   O     0.28987   0.68278   0.90424   0.00000  Uiso   1.00
O116   O     0.20252   0.30935   0.90130   0.00000  Uiso   1.00
O117   O     0.29182   0.31020   0.08657   0.00000  Uiso   1.00
O118   O     0.20371   0.68710   0.08514   0.00000  Uiso   1.00
O119   O     0.33993   0.08620   0.41021   0.00000  Uiso   1.00
O120   O     0.15448   0.09386   0.57520   0.00000  Uiso   1.00
O121   O     0.15594   0.90525   0.40870   0.00000  Uiso   1.00
O122   O     0.33819   0.92649   0.56862   0.00000  Uiso   1.00
O123   O     0.04276   0.58473   0.30673   0.00000  Uiso   1.00
O124   O     0.04139   0.41863   0.67410   0.00000  Uiso   1.00
O125   O     0.45712   0.58538   0.67916   0.00000  Uiso   1.00
O126   O     0.45319   0.41230   0.30708   0.00000  Uiso   1.00
O127   O     0.15445   0.41639   0.89801   0.00000  Uiso   1.00
O128   O     0.34255   0.58588   0.90927   0.00000  Uiso   1.00
O129   O     0.34220   0.41195   0.08643   0.00000  Uiso   1.00
O130   O     0.15315   0.58490   0.08489   0.00000  Uiso   1.00
O131   O     0.45355   0.31016   0.40729   0.00000  Uiso   1.00
O132   O     0.45573   0.68777   0.57949   0.00000  Uiso   1.00
O133   O     0.04340   0.68135   0.41017   0.00000  Uiso   1.00
O134   O     0.04180   0.31316   0.57961   0.00000  Uiso   1.00
O135   O     0.20455   0.90942   0.30549   0.00000  Uiso   1.00
O136   O     0.28625   0.92405   0.66391   0.00000  Uiso   1.00
O137   O     0.20478   0.08914   0.67372   0.00000  Uiso   1.00
O138   O     0.29033   0.08788   0.31069   0.00000  Uiso   1.00
O139   O     0.20461   0.31279   0.08365   0.00000  Uiso   1.00
O140   O     0.29015   0.69003   0.09058   0.00000  Uiso   1.00
O141   O     0.20215   0.69137   0.90208   0.00000  Uiso   1.00
O142   O     0.29039   0.30883   0.89594   0.00000  Uiso   1.00
O143   O     0.15093   0.91587   0.58161   0.00000  Uiso   1.00
O144   O     0.33935   0.92039   0.40987   0.00000  Uiso   1.00
O145   O     0.33766   0.08825   0.57032   0.00000  Uiso   1.00
O146   O     0.15537   0.09290   0.40499   0.00000  Uiso   1.00
O147   O     0.45347   0.40895   0.67541   0.00000  Uiso   1.00
O148   O     0.45363   0.59189   0.30541   0.00000  Uiso   1.00
O149   O     0.04343   0.41540   0.30497   0.00000  Uiso   1.00
O150   O     0.04159   0.58486   0.67422   0.00000  Uiso   1.00
Cu151  Cu    0.83792   0.50228   0.99201   0.00000  Uiso   1.00
Cu152  Cu    0.66426   0.50183   0.99314   0.00000  Uiso   1.00
Cu153  Cu    1.00014   0.67639   0.48852   0.00000  Uiso   1.00
Cu154  Cu    0.99959   0.31920   0.48710   0.00000  Uiso   1.00
Cu155  Cu    0.75501   1.00095   0.66568   0.00000  Uiso   1.00
Cu156  Cu    0.75452   1.00060   0.30777   0.00000  Uiso   1.00
Cu157  Cu    0.74988   0.67532   0.99276   0.00000  Uiso   1.00
Cu158  Cu    0.74940   0.32434   0.99217   0.00000  Uiso   1.00
Cu159  Cu    0.84392   1.00171   0.48884   0.00000  Uiso   1.00
Cu160  Cu    0.66317   1.00182   0.49004   0.00000  Uiso   1.00
Cu161  Cu    0.99975   0.49734   0.30126   0.00000  Uiso   1.00
Cu162  Cu    0.99975   0.49867   0.66887   0.00000  Uiso   1.00
H163   H     0.79946   0.79141   0.20120   0.00000  Uiso   1.00
H164   H     0.70439   0.20346   0.20443   0.00000  Uiso   1.00
H165   H     0.70514   0.79997   0.77991   0.00000  Uiso   1.00
H166   H     0.79893   0.21036   0.78358   0.00000  Uiso   1.00
H167   H     0.60662   0.60124   0.78047   0.00000  Uiso   1.00
H168   H     0.60646   0.40315   0.20379   0.00000  Uiso   1.00
H169   H     0.89758   0.40911   0.78368   0.00000  Uiso   1.00
H170   H     0.89859   0.59410   0.20162   0.00000  Uiso   1.00
H171   H     0.89698   0.21089   0.58672   0.00000  Uiso   1.00
H172   H     0.60557   0.20496   0.40032   0.00000  Uiso   1.00
H173   H     0.89785   0.79323   0.39774   0.00000  Uiso   1.00
H174   H     0.60672   0.79806   0.58308   0.00000  Uiso   1.00
H175   H     0.89886   0.59336   0.78214   0.00000  Uiso   1.00
H176   H     0.60651   0.40001   0.78161   0.00000  Uiso   1.00
H177   H     0.89727   0.40826   0.19922   0.00000  Uiso   1.00
H178   H     0.60641   0.59858   0.20527   0.00000  Uiso   1.00
H179   H     0.79888   0.20924   0.19830   0.00000  Uiso   1.00
H180   H     0.70574   0.20265   0.78002   0.00000  Uiso   1.00
H181   H     0.70471   0.79746   0.20668   0.00000  Uiso   1.00
H182   H     0.80069   0.79284   0.78379   0.00000  Uiso   1.00
H183   H     0.60549   0.79659   0.40187   0.00000  Uiso   1.00
H184   H     0.60705   0.20355   0.58375   0.00000  Uiso   1.00
H185   H     0.89814   0.79227   0.58567   0.00000  Uiso   1.00
H186   H     0.89683   0.20909   0.39538   0.00000  Uiso   1.00
C187   C     0.82841   0.65148   0.11471   0.00000  Uiso   1.00
C188   C     0.84772   0.68988   0.19368   0.00000  Uiso   1.00
C189   C     0.67651   0.34524   0.11748   0.00000  Uiso   1.00
C190   C     0.65720   0.30630   0.19606   0.00000  Uiso   1.00
C191   C     0.67690   0.65849   0.86709   0.00000  Uiso   1.00
C192   C     0.65777   0.69740   0.78818   0.00000  Uiso   1.00
C193   C     0.82745   0.35137   0.86960   0.00000  Uiso   1.00
C194   C     0.84692   0.31257   0.79087   0.00000  Uiso   1.00
C195   C     0.56348   0.65680   0.64026   0.00000  Uiso   1.00
C196   C     0.60297   0.69667   0.67848   0.00000  Uiso   1.00
C197   C     0.56267   0.34688   0.34314   0.00000  Uiso   1.00
C198   C     0.60220   0.30704   0.30524   0.00000  Uiso   1.00
C199   C     0.94030   0.35200   0.64180   0.00000  Uiso   1.00
C200   C     0.90164   0.31377   0.68135   0.00000  Uiso   1.00
C201   C     0.94119   0.65118   0.34150   0.00000  Uiso   1.00
C202   C     0.90239   0.69021   0.30368   0.00000  Uiso   1.00
C203   C     0.82740   0.12368   0.64179   0.00000  Uiso   1.00
C204   C     0.84630   0.20218   0.68154   0.00000  Uiso   1.00
C205   C     0.67695   0.11815   0.34399   0.00000  Uiso   1.00
C206   C     0.65699   0.19569   0.30650   0.00000  Uiso   1.00
C207   C     0.82724   0.87812   0.34175   0.00000  Uiso   1.00
C208   C     0.84694   0.80003   0.30308   0.00000  Uiso   1.00
C209   C     0.67762   0.88525   0.63893   0.00000  Uiso   1.00
C210   C     0.65806   0.80788   0.67745   0.00000  Uiso   1.00
C211   C     0.82939   0.65207   0.86990   0.00000  Uiso   1.00
C212   C     0.84849   0.69036   0.79046   0.00000  Uiso   1.00
C213   C     0.67708   0.34354   0.86759   0.00000  Uiso   1.00
C214   C     0.65798   0.30466   0.78867   0.00000  Uiso   1.00
C215   C     0.82767   0.34988   0.11191   0.00000  Uiso   1.00
C216   C     0.84679   0.31149   0.19087   0.00000  Uiso   1.00
C217   C     0.67666   0.65638   0.11902   0.00000  Uiso   1.00
C218   C     0.65735   0.69503   0.19784   0.00000  Uiso   1.00
C219   C     0.82698   0.12290   0.33912   0.00000  Uiso   1.00
C220   C     0.84623   0.20129   0.30027   0.00000  Uiso   1.00
C221   C     0.67816   0.11739   0.63913   0.00000  Uiso   1.00
C222   C     0.65850   0.19441   0.67792   0.00000  Uiso   1.00
C223   C     0.67724   0.88305   0.34603   0.00000  Uiso   1.00
C224   C     0.65717   0.80557   0.30851   0.00000  Uiso   1.00
C225   C     0.82900   0.88028   0.64234   0.00000  Uiso   1.00
C226   C     0.84772   0.80104   0.68115   0.00000  Uiso   1.00
C227   C     0.56251   0.65476   0.34425   0.00000  Uiso   1.00
C228   C     0.60216   0.69455   0.30685   0.00000  Uiso   1.00
C229   C     0.56293   0.34280   0.64186   0.00000  Uiso   1.00
C230   C     0.60289   0.30450   0.67957   0.00000  Uiso   1.00
C231   C     0.94149   0.65050   0.64097   0.00000  Uiso   1.00
C232   C     0.90291   0.68919   0.67996   0.00000  Uiso   1.00
C233   C     0.93985   0.35069   0.33954   0.00000  Uiso   1.00
C234   C     0.90115   0.31204   0.30089   0.00000  Uiso   1.00
C235   C     0.82867   0.76320   0.23002   0.00000  Uiso   1.00
C236   C     0.67546   0.23254   0.23300   0.00000  Uiso   1.00
C237   C     0.67626   0.77096   0.75115   0.00000  Uiso   1.00
C238   C     0.82804   0.23893   0.75471   0.00000  Uiso   1.00
C239   C     0.62114   0.65981   0.75168   0.00000  Uiso   1.00
C240   C     0.62063   0.34416   0.23248   0.00000  Uiso   1.00
C241   C     0.88337   0.35050   0.75473   0.00000  Uiso   1.00
C242   C     0.88422   0.65273   0.23030   0.00000  Uiso   1.00
C243   C     0.88294   0.23968   0.64475   0.00000  Uiso   1.00
C244   C     0.62021   0.23320   0.34269   0.00000  Uiso   1.00
C245   C     0.88371   0.76398   0.34020   0.00000  Uiso   1.00
C246   C     0.62126   0.77018   0.64103   0.00000  Uiso   1.00
C247   C     0.88472   0.65226   0.75351   0.00000  Uiso   1.00
C248   C     0.62114   0.34166   0.75258   0.00000  Uiso   1.00
C249   C     0.88308   0.34937   0.22765   0.00000  Uiso   1.00
C250   C     0.62068   0.65741   0.23407   0.00000  Uiso   1.00
C251   C     0.82796   0.23791   0.22707   0.00000  Uiso   1.00
C252   C     0.67671   0.23138   0.75153   0.00000  Uiso   1.00
C253   C     0.67568   0.76861   0.23509   0.00000  Uiso   1.00
C254   C     0.82964   0.76414   0.75449   0.00000  Uiso   1.00
C255   C     0.62024   0.76825   0.34440   0.00000  Uiso   1.00
C256   C     0.62149   0.23155   0.64175   0.00000  Uiso   1.00
C257   C     0.88417   0.76347   0.64374   0.00000  Uiso   1.00
C258   C     0.88276   0.23805   0.33756   0.00000  Uiso   1.00
Cl259  Cl    0.75030   0.50409   0.99242   0.00000  Uiso   1.00
Cl260  Cl    1.00015   0.51033   0.50812   0.00000  Uiso   1.00
Cl261  Cl    0.74491   1.00232   0.50308   0.00000  Uiso   1.00
O262   O     0.84693   0.58629   0.08461   0.00000  Uiso   1.00
O263   O     0.65921   0.41120   0.08635   0.00000  Uiso   1.00
O264   O     0.65947   0.59295   0.89859   0.00000  Uiso   1.00
O265   O     0.84580   0.41692   0.89926   0.00000  Uiso   1.00
O266   O     0.54713   0.69549   0.57787   0.00000  Uiso   1.00
O267   O     0.54793   0.31214   0.40903   0.00000  Uiso   1.00
O268   O     0.95592   0.31733   0.57745   0.00000  Uiso   1.00
O269   O     0.95754   0.68455   0.40801   0.00000  Uiso   1.00
O270   O     0.79414   0.08900   0.67506   0.00000  Uiso   1.00
O271   O     0.70938   0.08589   0.31003   0.00000  Uiso   1.00
O272   O     0.79507   0.91112   0.30536   0.00000  Uiso   1.00
O273   O     0.71148   0.91715   0.67003   0.00000  Uiso   1.00
O274   O     0.79624   0.68606   0.89902   0.00000  Uiso   1.00
O275   O     0.70853   0.30433   0.89974   0.00000  Uiso   1.00
O276   O     0.79549   0.31334   0.08123   0.00000  Uiso   1.00
O277   O     0.70907   0.69318   0.08824   0.00000  Uiso   1.00
O278   O     0.84464   0.09236   0.40379   0.00000  Uiso   1.00
O279   O     0.66158   0.08434   0.57258   0.00000  Uiso   1.00
O280   O     0.66129   0.91733   0.41340   0.00000  Uiso   1.00
O281   O     0.84792   0.91307   0.58070   0.00000  Uiso   1.00
O282   O     0.54685   0.59073   0.30695   0.00000  Uiso   1.00
O283   O     0.54846   0.41032   0.67558   0.00000  Uiso   1.00
O284   O     0.95882   0.58440   0.67509   0.00000  Uiso   1.00
O285   O     0.95580   0.41673   0.30471   0.00000  Uiso   1.00
O286   O     0.66067   0.41074   0.89762   0.00000  Uiso   1.00
O287   O     0.84906   0.58907   0.90178   0.00000  Uiso   1.00
O288   O     0.84617   0.41509   0.08185   0.00000  Uiso   1.00
O289   O     0.65920   0.59067   0.08768   0.00000  Uiso   1.00
O290   O     0.95564   0.31579   0.40456   0.00000  Uiso   1.00
O291   O     0.95746   0.68407   0.57527   0.00000  Uiso   1.00
O292   O     0.54742   0.68957   0.41002   0.00000  Uiso   1.00
O293   O     0.54629   0.30359   0.58044   0.00000  Uiso   1.00
O294   O     0.70952   0.91544   0.31150   0.00000  Uiso   1.00
O295   O     0.79508   0.91350   0.67409   0.00000  Uiso   1.00
O296   O     0.71109   0.08347   0.67201   0.00000  Uiso   1.00
O297   O     0.79428   0.09036   0.30419   0.00000  Uiso   1.00
O298   O     0.70895   0.30831   0.08699   0.00000  Uiso   1.00
O299   O     0.79611   0.68770   0.08419   0.00000  Uiso   1.00
O300   O     0.70939   0.69531   0.89781   0.00000  Uiso   1.00
O301   O     0.79510   0.31506   0.89961   0.00000  Uiso   1.00
O302   O     0.66008   0.92088   0.57468   0.00000  Uiso   1.00
O303   O     0.84397   0.90750   0.40790   0.00000  Uiso   1.00
O304   O     0.84513   0.09319   0.57777   0.00000  Uiso   1.00
O305   O     0.66056   0.08350   0.41085   0.00000  Uiso   1.00
O306   O     0.95754   0.41941   0.67525   0.00000  Uiso   1.00
O307   O     0.95748   0.58672   0.30583   0.00000  Uiso   1.00
O308   O     0.54702   0.41101   0.30575   0.00000  Uiso   1.00
O309   O     0.54922   0.58927   0.67358   0.00000  Uiso   1.00
H310   H     0.33713   0.67640   0.81812   0.00000  Uiso   1.00
H311   H     0.33376   0.83440   0.65921   0.00000  Uiso   1.00
H312   H     0.41160   0.67666   0.67175   0.00000  Uiso   1.00
Li313  Li    0.49894   0.71498   0.68674   0.00000  Uiso   1.00
Li314  Li    0.14024   0.69226   0.99225   0.00000  Uiso   1.00
Li315  Li    0.15240   1.01160   0.27972   0.00000  Uiso   1.00
Li316  Li    1.00388   0.71498   0.68674   0.00000  Uiso   1.00
Li317  Li    0.64518   0.69226   0.99225   0.00000  Uiso   1.00
Li318  Li    0.65734   1.01160   0.27972   0.00000  Uiso   1.00
loop_
_geom_bond_atom_site_label_1
_geom_bond_atom_site_label_2
_geom_bond_distance
_geom_bond_site_symmetry_2
_ccdc_geom_bond_type
Cu1    O103    2.015   1_556 S
Cu1    O106    2.045   .     S
Cu1    O128    1.935   .     S
Cu1    O129    1.922   1_556 S
Cu2    O104    1.968   1_556 S
Cu2    O105    2.002   .     S
Cu2    O127    1.979   .     S
Cu2    O130    1.974   1_556 S
Cu3    O110    1.998   .     S
Cu3    O132    1.961   .     S
Cu3    O266    1.974   .     S
Cu3    O292    1.951   .     S
Cu4    O109    1.993   .     S
Cu4    O131    1.993   .     S
Cu4    O267    1.991   .     S
Cu4    O293    2.004   .     S
Cu5    O111    1.865   1_565 S
Cu5    O114    1.842   .     S
Cu5    O136    1.863   .     S
Cu5    O137    1.730   1_565 S
Cu6    O112    1.858   1_565 S
Cu6    O113    1.924   .     S
Cu6    O135    1.865   .     S
Cu6    O138    1.965   1_565 S
Cu7    O115    1.951   .     S
Cu7    O118    1.965   1_556 S
Cu7    O140    1.985   1_556 S
Cu7    O141    2.076   .     S
Cu8    O116    2.035   .     S
Cu8    O117    2.007   1_556 S
Cu8    O139    2.009   1_556 S
Cu8    O142    1.983   .     S
Cu9    O119    1.671   1_565 S
Cu9    O122    1.822   .     S
Cu9    O144    1.772   .     S
Cu9    O145    1.837   1_565 S
Cu10   O120    2.001   1_565 S
Cu10   O121    1.900   .     S
Cu10   O143    1.992   .     S
Cu10   O146    1.898   1_565 S
Cu11   O126    2.001   .     S
Cu11   O148    2.025   .     S
Cu11   O282    2.010   .     S
Cu11   O308    2.010   .     S
Cu12   O125    1.962   .     S
Cu12   O147    2.040   .     S
Cu12   O283    1.973   .     S
Cu12   O309    2.041   .     S
H13    C79     1.099   .     S
H14    C80     1.101   .     S
H15    C81     1.102   .     S
H16    C82     1.098   .     S
H17    C83     1.101   .     S
H18    C84     1.100   .     S
H19    C85     1.104   .     S
H20    C86     1.103   .     S
H21    C87     1.101   .     S
H22    C88     1.099   .     S
H23    C89     1.099   .     S
H24    C90     1.100   .     S
H25    C91     1.100   .     S
H26    C92     1.103   .     S
H27    C93     1.101   .     S
H28    C94     1.099   .     S
H29    C95     1.102   .     S
H30    C96     1.103   .     S
H31    C97     1.098   .     S
H32    C98     1.101   .     S
H33    C99     1.100   .     S
C34    C35     1.495   .     S
C34    O103    1.247   .     D
C34    O140    1.250   .     S
C35    C79     1.393   .     D
C35    C86     1.397   .     S
C36    C37     1.493   .     S
C36    O104    1.247   .     D
C36    O139    1.244   .     S
C37    C80     1.393   .     S
C37    C84     1.393   .     D
C38    C39     1.500   .     S
C38    O105    1.248   .     D
C38    O141    1.243   .     S
C39    C81     1.395   .     S
C39    C83     1.394   .     D
C40    C41     1.495   .     S
C40    O106    1.246   .     D
C40    O142    1.251   .     S
C41    C82     1.394   .     S
C41    C85     1.398   .     D
C42    C43     1.473   .     S
C42    O107    1.255   .     S
C42    O150    1.266   .     D
C43    C83     1.402   .     S
C43    C90     1.400   .     D
C44    C45     1.472   .     S
C44    O108    1.251   .     S
C44    O149    1.253   .     D
C45    C84     1.400   .     S
C45    C88     1.396   .     D
C46    C47     1.497   .     S
C46    O109    1.249   .     S
C46    O147    1.244   .     D
C47    C85     1.398   .     S
C47    C87     1.393   .     D
C48    C49     1.496   .     S
C48    O110    1.250   .     S
C48    O148    1.245   .     D
C49    C86     1.397   .     D
C49    C89     1.394   .     S
C50    C51     1.464   .     S
C50    O111    1.262   .     D
C50    O145    1.263   .     S
C51    C82     1.402   .     D
C51    C87     1.404   .     S
C52    C53     1.474   .     S
C52    O112    1.255   .     D
C52    O146    1.245   .     S
C53    C80     1.396   .     D
C53    C88     1.396   .     S
C54    C55     1.466   .     S
C54    O113    1.243   .     D
C54    O144    1.278   .     S
C55    C79     1.404   .     S
C55    C89     1.401   .     D
C56    C57     1.480   .     S
C56    O114    1.275   .     D
C56    O143    1.237   .     S
C57    C81     1.398   .     D
C57    C90     1.401   .     S
C58    O115    1.246   .     S
C58    O128    1.246   .     D
C58    H310    1.092   .     S
C59    C60     1.497   .     S
C59    O116    1.243   .     D
C59    O127    1.246   .     S
C60    C91     1.394   .     S
C60    C95     1.394   .     D
C61    C62     1.492   .     S
C61    O117    1.245   .     D
C61    O129    1.253   .     S
C62    C92     1.399   .     D
C62    C94     1.392   .     S
C63    C64     1.494   .     S
C63    O118    1.247   .     D
C63    O130    1.244   .     S
C64    C93     1.393   .     S
C64    C96     1.393   .     D
C65    C66     1.461   .     S
C65    O119    1.291   .     S
C65    O138    1.233   .     D
C66    C94     1.403   .     D
C66    C99     1.400   .     S
C67    C68     1.473   .     S
C67    O120    1.229   .     S
C67    O137    1.285   .     D
C68    C95     1.397   .     S
C68    C98     1.400   .     D
C69    C70     1.476   .     S
C69    O121    1.246   .     S
C69    O135    1.254   .     D
C70    C96     1.396   .     S
C70    C97     1.396   .     D
C71    O122    1.252   .     S
C71    O136    1.250   .     D
C71    H311    1.091   .     S
C72    C73     1.471   .     S
C72    O123    1.244   .     D
C72    O133    1.267   .     S
C73    C93     1.403   .     D
C73    C97     1.396   .     S
C74    C75     1.473   .     S
C74    O124    1.277   .     D
C74    O134    1.238   .     S
C75    C91     1.400   .     D
C75    C98     1.400   .     S
C76    O125    1.244   .     S
C76    O132    1.248   .     D
C76    H312    1.092   .     S
C77    C78     1.496   .     S
C77    O126    1.245   .     D
C77    O131    1.247   .     S
C78    C92     1.396   .     S
C78    C99     1.394   .     D
O103   Cu1     2.015   1_554 S
O104   Cu2     1.968   1_554 S
O107   Cu153   1.901   1_455 S
O108   Cu154   1.880   1_455 S
O111   Cu5     1.865   1_545 S
O112   Cu6     1.858   1_545 S
O117   Cu8     2.007   1_554 S
O118   Cu7     1.965   1_554 S
O119   Cu9     1.671   1_545 S
O120   Cu10    2.001   1_545 S
O123   Cu161   1.897   1_455 S
O124   Cu162   1.788   1_455 S
O129   Cu1     1.922   1_554 S
O130   Cu2     1.974   1_554 S
O133   Cu153   1.821   1_455 S
O134   Cu154   1.956   1_455 S
O137   Cu5     1.730   1_545 S
O138   Cu6     1.965   1_545 S
O139   Cu8     2.009   1_554 S
O140   Cu7     1.985   1_554 S
O145   Cu9     1.837   1_545 S
O146   Cu10    1.898   1_545 S
O149   Cu161   1.853   1_455 S
O150   Cu162   1.858   1_455 S
Cu151  O262    1.961   1_556 S
Cu151  O265    1.972   .     S
Cu151  O287    1.973   .     S
Cu151  O288    1.959   1_556 S
Cu152  O263    2.023   1_556 S
Cu152  O264    2.043   .     S
Cu152  O286    2.051   .     S
Cu152  O289    2.019   1_556 S
Cu153  O133    1.821   1_655 S
Cu153  O107    1.901   1_655 S
Cu153  O269    1.832   .     S
Cu153  O291    1.901   .     S
Cu154  O108    1.880   1_655 S
Cu154  O134    1.956   1_655 S
Cu154  O268    1.960   .     S
Cu154  O290    1.881   .     S
Cu155  O270    1.826   1_565 S
Cu155  O273    1.869   .     S
Cu155  O295    1.837   .     S
Cu155  O296    1.866   1_565 S
Cu156  O271    1.921   1_565 S
Cu156  O272    1.866   .     S
Cu156  O294    1.917   .     S
Cu156  O297    1.853   1_565 S
Cu157  O274    2.063   .     S
Cu157  O277    1.979   1_556 S
Cu157  O299    2.037   1_556 S
Cu157  O300    1.971   .     S
Cu158  O275    1.949   .     S
Cu158  O276    2.006   1_556 S
Cu158  O298    1.960   1_556 S
Cu158  O301    2.034   .     S
Cu159  O278    1.927   1_565 S
Cu159  O281    1.984   .     S
Cu159  O303    1.924   .     S
Cu159  O304    1.979   1_565 S
Cu160  O279    1.811   1_565 S
Cu160  O280    1.769   .     S
Cu160  O302    1.820   .     S
Cu160  O305    1.766   1_565 S
Cu161  O149    1.853   1_655 S
Cu161  O123    1.897   1_655 S
Cu161  O285    1.845   .     S
Cu161  O307    1.902   .     S
Cu162  O124    1.788   1_655 S
Cu162  O150    1.858   1_655 S
Cu162  Cl260   2.522   .     S
Cu162  O284    1.834   .     S
Cu162  O306    1.793   .     S
H163   C235    1.103   .     S
H164   C236    1.099   .     S
H165   C237    1.099   .     S
H166   C238    1.102   .     S
H167   C239    1.103   .     S
H168   C240    1.103   .     S
H169   C241    1.101   .     S
H170   C242    1.101   .     S
H171   C243    1.100   .     S
H172   C244    1.099   .     S
H173   C245    1.098   .     S
H174   C246    1.100   .     S
H175   C247    1.102   .     S
H176   C248    1.103   .     S
H177   C249    1.101   .     S
H178   C250    1.103   .     S
H179   C251    1.102   .     S
H180   C252    1.099   .     S
H181   C253    1.099   .     S
H182   C254    1.102   .     S
H183   C255    1.099   .     S
H184   C256    1.100   .     S
H185   C257    1.100   .     S
H186   C258    1.099   .     S
C187   C188    1.495   .     S
C187   O262    1.248   .     D
C187   O299    1.243   .     S
C188   C235    1.394   .     D
C188   C242    1.393   .     S
C189   C190    1.493   .     S
C189   O263    1.247   .     D
C189   O298    1.251   .     S
C190   C236    1.393   .     S
C190   C240    1.398   .     D
C191   C192    1.495   .     S
C191   O264    1.246   .     D
C191   O300    1.253   .     S
C192   C237    1.394   .     S
C192   C239    1.399   .     D
C193   C194    1.496   .     S
C193   O265    1.247   .     D
C193   O301    1.242   .     S
C194   C238    1.395   .     S
C194   C241    1.394   .     D
C195   C196    1.497   .     S
C195   O266    1.251   .     S
C195   O309    1.243   .     D
C196   C239    1.397   .     S
C196   C246    1.394   .     D
C197   C198    1.495   .     S
C197   O267    1.248   .     S
C197   O308    1.245   .     D
C198   C240    1.396   .     S
C198   C244    1.395   .     D
C199   C200    1.474   .     S
C199   O268    1.238   .     S
C199   O306    1.279   .     D
C200   C241    1.400   .     S
C200   C243    1.401   .     D
C201   C202    1.471   .     S
C201   O269    1.267   .     S
C201   O307    1.245   .     D
C202   C242    1.403   .     D
C202   C245    1.396   .     S
C203   C204    1.479   .     S
C203   O270    1.274   .     D
C203   O304    1.236   .     S
C204   C238    1.397   .     D
C204   C243    1.400   .     S
C205   C206    1.466   .     S
C205   O271    1.243   .     D
C205   O305    1.280   .     S
C206   C236    1.405   .     D
C206   C244    1.400   .     S
C207   C208    1.477   .     S
C207   O272    1.257   .     D
C207   O303    1.243   .     S
C208   C235    1.396   .     S
C208   C245    1.397   .     D
C209   C210    1.465   .     S
C209   O273    1.259   .     D
C209   O302    1.268   .     S
C210   C237    1.404   .     D
C210   C246    1.403   .     S
C211   C212    1.498   .     S
C211   O274    1.242   .     D
C211   O287    1.249   .     S
C212   C247    1.395   .     S
C212   C254    1.395   .     D
C213   C214    1.495   .     S
C213   O275    1.254   .     D
C213   O286    1.244   .     S
C214   C248    1.398   .     S
C214   C252    1.395   .     D
C215   C216    1.493   .     S
C215   O276    1.243   .     D
C215   O288    1.248   .     S
C216   C249    1.394   .     S
C216   C251    1.394   .     D
C217   C218    1.495   .     S
C217   O277    1.252   .     D
C217   O289    1.247   .     S
C218   C250    1.398   .     D
C218   C253    1.394   .     S
C219   C220    1.476   .     S
C219   O278    1.243   .     S
C219   O297    1.258   .     D
C220   C251    1.397   .     S
C220   C258    1.396   .     D
C221   C222    1.464   .     S
C221   O279    1.268   .     S
C221   O296    1.259   .     D
C222   C252    1.403   .     S
C222   C256    1.403   .     D
C223   C224    1.467   .     S
C223   O280    1.278   .     S
C223   O294    1.244   .     D
C224   C253    1.405   .     D
C224   C255    1.401   .     S
C225   C226    1.480   .     S
C225   O281    1.237   .     S
C225   O295    1.272   .     D
C226   C254    1.398   .     S
C226   C257    1.400   .     D
C227   C228    1.495   .     S
C227   O282    1.243   .     D
C227   O292    1.251   .     S
C228   C250    1.398   .     S
C228   C255    1.394   .     D
C229   C230    1.496   .     S
C229   O283    1.248   .     D
C229   O293    1.247   .     S
C230   C248    1.398   .     D
C230   C256    1.393   .     S
C231   C232    1.471   .     S
C231   O284    1.268   .     D
C231   O291    1.253   .     S
C232   C247    1.402   .     D
C232   C257    1.401   .     S
C233   C234    1.472   .     S
C233   O285    1.254   .     D
C233   O290    1.250   .     S
C234   C249    1.399   .     D
C234   C258    1.396   .     S
O262   Cu151   1.961   1_554 S
O263   Cu152   2.023   1_554 S
O270   Cu155   1.826   1_545 S
O271   Cu156   1.921   1_545 S
O276   Cu158   2.006   1_554 S
O277   Cu157   1.979   1_554 S
O278   Cu159   1.927   1_545 S
O279   Cu160   1.811   1_545 S
O288   Cu151   1.959   1_554 S
O289   Cu152   2.019   1_554 S
O296   Cu155   1.866   1_545 S
O297   Cu156   1.853   1_545 S
O298   Cu158   1.960   1_554 S
O299   Cu157   2.037   1_554 S
O304   Cu159   1.979   1_545 S
O305   Cu160   1.766   1_545 S
