# Supplementary material for: Excavating hidden adsorption sites in metal-organic frameworks using rational defect engineering
Source: Nat Commun. 2017 Nov 16;8:1539. doi: 10.1038/s41467-017-01478-4 (PMC5691151; doi:10.1038/s41467-017-01478-4)
Supplement: Supplementary file 6 — Supplementary Data 3 [file 41467_2017_1478_MOESM6_ESM.cif]

data_ABEMIF_waterOH_cation_relaxed
_audit_creation_date              2017-08-02
_audit_creation_method            'Materials Studio'
_symmetry_space_group_name_H-M    'P1'
_symmetry_Int_Tables_number       1
_symmetry_cell_setting            triclinic
loop_
_symmetry_equiv_pos_as_xyz
  x,y,z
_cell_length_a                    31.0406
_cell_length_b                    15.4265
_cell_length_c                    15.6550
_cell_angle_alpha                 90.0000
_cell_angle_beta                  90.0000
_cell_angle_gamma                 90.0000
loop_
_atom_site_label
_atom_site_type_symbol
_atom_site_fract_x
_atom_site_fract_y
_atom_site_fract_z
_atom_site_U_iso_or_equiv
_atom_site_adp_type
_atom_site_occupancy
Cu1    Cu    0.32134   0.48482   0.99844   0.00000  Uiso   1.00
Cu2    Cu    0.16085   0.48716   0.99374   0.00000  Uiso   1.00
Cu3    Cu    0.50369   0.66601   0.47998   0.00000  Uiso   1.00
Cu4    Cu    0.50064   0.33072   0.48250   0.00000  Uiso   1.00
Cu5    Cu    0.24200   1.00340   0.63984   0.00000  Uiso   1.00
Cu6    Cu    0.24922   0.99558   0.32022   0.00000  Uiso   1.00
Cu7    Cu    0.24390   0.69143   1.00351   0.00000  Uiso   1.00
Cu8    Cu    0.24951   0.32733   0.98847   0.00000  Uiso   1.00
Cu9    Cu    0.35063   1.01482   0.49658   0.00000  Uiso   1.00
Cu10   Cu    0.15914   0.99566   0.50474   0.00000  Uiso   1.00
Cu11   Cu    0.50043   0.49750   0.30730   0.00000  Uiso   1.00
Cu12   Cu    0.50744   0.48913   0.68187   0.00000  Uiso   1.00
H13    H     0.29203   0.79655   0.20598   0.00000  Uiso   1.00
H14    H     0.20367   0.19875   0.20326   0.00000  Uiso   1.00
H15    H     0.19761   0.79105   0.78945   0.00000  Uiso   1.00
H16    H     0.29750   0.21013   0.77501   0.00000  Uiso   1.00
H17    H     0.09907   0.59325   0.79070   0.00000  Uiso   1.00
H18    H     0.10430   0.39438   0.20725   0.00000  Uiso   1.00
H19    H     0.39820   0.40367   0.78245   0.00000  Uiso   1.00
H20    H     0.39154   0.60061   0.19954   0.00000  Uiso   1.00
H21    H     0.39793   0.21058   0.58269   0.00000  Uiso   1.00
H22    H     0.10608   0.19513   0.40209   0.00000  Uiso   1.00
H23    H     0.39445   0.79936   0.39414   0.00000  Uiso   1.00
H24    H     0.10209   0.78438   0.58769   0.00000  Uiso   1.00
H25    H     0.09833   0.40471   0.78284   0.00000  Uiso   1.00
H26    H     0.39097   0.40004   0.20078   0.00000  Uiso   1.00
H27    H     0.10577   0.60118   0.19976   0.00000  Uiso   1.00
H28    H     0.29410   0.19855   0.20781   0.00000  Uiso   1.00
H29    H     0.19702   0.20733   0.77498   0.00000  Uiso   1.00
H30    H     0.20349   0.80147   0.20185   0.00000  Uiso   1.00
H31    H     0.10535   0.79508   0.39951   0.00000  Uiso   1.00
H32    H     0.09781   0.21270   0.58007   0.00000  Uiso   1.00
H33    H     0.39644   0.20360   0.39722   0.00000  Uiso   1.00
C34    C     0.32066   0.65871   0.11507   0.00000  Uiso   1.00
C35    C     0.34022   0.69610   0.19438   0.00000  Uiso   1.00
C36    C     0.17366   0.34116   0.11883   0.00000  Uiso   1.00
C37    C     0.15535   0.29969   0.19769   0.00000  Uiso   1.00
C38    C     0.16766   0.65257   0.87896   0.00000  Uiso   1.00
C39    C     0.14963   0.68982   0.79816   0.00000  Uiso   1.00
C40    C     0.32466   0.35346   0.86069   0.00000  Uiso   1.00
C41    C     0.34550   0.31120   0.78530   0.00000  Uiso   1.00
C42    C     0.05842   0.64563   0.64437   0.00000  Uiso   1.00
C43    C     0.09638   0.68499   0.68542   0.00000  Uiso   1.00
C44    C     0.06170   0.33972   0.34474   0.00000  Uiso   1.00
C45    C     0.10073   0.29811   0.30884   0.00000  Uiso   1.00
C46    C     0.44250   0.34628   0.64264   0.00000  Uiso   1.00
C47    C     0.40236   0.30967   0.68012   0.00000  Uiso   1.00
C48    C     0.43732   0.65717   0.33720   0.00000  Uiso   1.00
C49    C     0.39705   0.69627   0.30070   0.00000  Uiso   1.00
C50    C     0.32631   0.12438   0.63485   0.00000  Uiso   1.00
C51    C     0.34599   0.20125   0.67510   0.00000  Uiso   1.00
C52    C     0.17672   0.11198   0.34508   0.00000  Uiso   1.00
C53    C     0.15675   0.18898   0.30628   0.00000  Uiso   1.00
C54    C     0.32314   0.88451   0.34361   0.00000  Uiso   1.00
C55    C     0.34135   0.80660   0.30382   0.00000  Uiso   1.00
C56    C     0.17282   0.87014   0.64361   0.00000  Uiso   1.00
C57    C     0.15185   0.79494   0.68416   0.00000  Uiso   1.00
C58    C     0.16857   0.34549   0.86657   0.00000  Uiso   1.00
C59    C     0.14905   0.30854   0.78685   0.00000  Uiso   1.00
C60    C     0.31956   0.34380   0.12200   0.00000  Uiso   1.00
C61    C     0.34039   0.30239   0.19763   0.00000  Uiso   1.00
C62    C     0.17357   0.66055   0.11332   0.00000  Uiso   1.00
C63    C     0.15590   0.69909   0.19260   0.00000  Uiso   1.00
C64    C     0.32676   0.11415   0.34764   0.00000  Uiso   1.00
C65    C     0.34354   0.19196   0.30649   0.00000  Uiso   1.00
C66    C     0.16919   0.12696   0.63300   0.00000  Uiso   1.00
C67    C     0.14896   0.20265   0.67362   0.00000  Uiso   1.00
C68    C     0.17529   0.88175   0.34659   0.00000  Uiso   1.00
C69    C     0.15622   0.80598   0.30447   0.00000  Uiso   1.00
C70    C     0.06284   0.65290   0.33952   0.00000  Uiso   1.00
C71    C     0.10156   0.69498   0.30287   0.00000  Uiso   1.00
C72    C     0.05569   0.35298   0.63958   0.00000  Uiso   1.00
C73    C     0.09391   0.31266   0.67762   0.00000  Uiso   1.00
C74    C     0.43765   0.34447   0.33740   0.00000  Uiso   1.00
C75    C     0.39774   0.30462   0.30165   0.00000  Uiso   1.00
C76    C     0.32177   0.76892   0.23228   0.00000  Uiso   1.00
C77    C     0.17462   0.22642   0.23296   0.00000  Uiso   1.00
C78    C     0.16898   0.76143   0.76005   0.00000  Uiso   1.00
C79    C     0.32702   0.23815   0.74773   0.00000  Uiso   1.00
C80    C     0.11362   0.65087   0.76081   0.00000  Uiso   1.00
C81    C     0.11885   0.33574   0.23546   0.00000  Uiso   1.00
C82    C     0.38342   0.34666   0.75221   0.00000  Uiso   1.00
C83    C     0.37749   0.65908   0.22894   0.00000  Uiso   1.00
C84    C     0.38338   0.23785   0.64076   0.00000  Uiso   1.00
C85    C     0.11982   0.22466   0.34434   0.00000  Uiso   1.00
C86    C     0.37906   0.77004   0.33787   0.00000  Uiso   1.00
C87    C     0.11549   0.75740   0.64705   0.00000  Uiso   1.00
C88    C     0.11241   0.34714   0.75193   0.00000  Uiso   1.00
C89    C     0.37765   0.34099   0.23058   0.00000  Uiso   1.00
C90    C     0.11978   0.65983   0.22903   0.00000  Uiso   1.00
C91    C     0.32325   0.22809   0.23472   0.00000  Uiso   1.00
C92    C     0.16767   0.23671   0.74781   0.00000  Uiso   1.00
C93    C     0.17460   0.77183   0.23017   0.00000  Uiso   1.00
C94    C     0.11963   0.76799   0.34102   0.00000  Uiso   1.00
C95    C     0.11214   0.23992   0.63836   0.00000  Uiso   1.00
C96    C     0.38070   0.23082   0.34026   0.00000  Uiso   1.00
Cl97   Cl    0.24336   0.49446   0.99618   0.00000  Uiso   1.00
Cl98   Cl    0.50225   0.49876   0.49618   0.00000  Uiso   1.00
Cl99   Cl    0.24241   0.99863   0.48890   0.00000  Uiso   1.00
O100   O     0.34211   0.61001   0.06960   0.00000  Uiso   1.00
O101   O     0.15540   0.40910   0.09494   0.00000  Uiso   1.00
O102   O     0.15222   0.58296   0.90328   0.00000  Uiso   1.00
O103   O     0.33926   0.42482   0.88473   0.00000  Uiso   1.00
O104   O     0.04396   0.67581   0.57708   0.00000  Uiso   1.00
O105   O     0.04390   0.30813   0.41199   0.00000  Uiso   1.00
O106   O     0.45611   0.31320   0.57587   0.00000  Uiso   1.00
O107   O     0.45392   0.69357   0.40086   0.00000  Uiso   1.00
O108   O     0.29911   0.07926   0.67107   0.00000  Uiso   1.00
O109   O     0.21087   0.08023   0.31152   0.00000  Uiso   1.00
O110   O     0.28772   0.91583   0.31309   0.00000  Uiso   1.00
O111   O     0.20853   0.89597   0.66957   0.00000  Uiso   1.00
O112   O     0.27824   0.69967   0.93664   0.00000  Uiso   1.00
O113   O     0.20208   0.31203   0.89491   0.00000  Uiso   1.00
O114   O     0.28995   0.30362   0.08500   0.00000  Uiso   1.00
O115   O     0.20471   0.70297   0.07847   0.00000  Uiso   1.00
O116   O     0.34939   0.07975   0.40632   0.00000  Uiso   1.00
O117   O     0.14908   0.08893   0.57347   0.00000  Uiso   1.00
O118   O     0.15921   0.90943   0.41367   0.00000  Uiso   1.00
O119   O     0.35127   0.94589   0.56351   0.00000  Uiso   1.00
O120   O     0.04817   0.58857   0.30177   0.00000  Uiso   1.00
O121   O     0.03961   0.41848   0.67575   0.00000  Uiso   1.00
O122   O     0.47601   0.56861   0.70867   0.00000  Uiso   1.00
O123   O     0.45273   0.41022   0.30181   0.00000  Uiso   1.00
O124   O     0.14848   0.40758   0.89858   0.00000  Uiso   1.00
O125   O     0.34656   0.59867   0.90228   0.00000  Uiso   1.00
O126   O     0.33381   0.41638   0.10125   0.00000  Uiso   1.00
O127   O     0.15808   0.59437   0.08397   0.00000  Uiso   1.00
O128   O     0.45349   0.30765   0.40095   0.00000  Uiso   1.00
O129   O     0.45186   0.66454   0.57490   0.00000  Uiso   1.00
O130   O     0.04703   0.68528   0.40626   0.00000  Uiso   1.00
O131   O     0.03944   0.32176   0.57281   0.00000  Uiso   1.00
O132   O     0.20782   0.91754   0.31174   0.00000  Uiso   1.00
O133   O     0.29655   0.90959   0.69137   0.00000  Uiso   1.00
O134   O     0.20508   0.10227   0.65875   0.00000  Uiso   1.00
O135   O     0.29185   0.08008   0.32525   0.00000  Uiso   1.00
O136   O     0.20468   0.30521   0.08332   0.00000  Uiso   1.00
O137   O     0.28228   0.68232   0.09821   0.00000  Uiso   1.00
O138   O     0.19647   0.69473   0.91700   0.00000  Uiso   1.00
O139   O     0.29379   0.31449   0.89504   0.00000  Uiso   1.00
O140   O     0.15317   0.90711   0.58278   0.00000  Uiso   1.00
O141   O     0.34105   0.92131   0.40383   0.00000  Uiso   1.00
O142   O     0.33953   0.10561   0.55887   0.00000  Uiso   1.00
O143   O     0.15989   0.07862   0.40875   0.00000  Uiso   1.00
O144   O     0.46071   0.40850   0.68074   0.00000  Uiso   1.00
O145   O     0.45244   0.59140   0.30209   0.00000  Uiso   1.00
O146   O     0.04663   0.40408   0.30908   0.00000  Uiso   1.00
O147   O     0.04099   0.58030   0.68100   0.00000  Uiso   1.00
Cu148  Cu    0.83875   0.49937   0.99415   0.00000  Uiso   1.00
Cu149  Cu    0.66582   0.49947   0.99308   0.00000  Uiso   1.00
Cu150  Cu    1.00050   0.67355   0.48133   0.00000  Uiso   1.00
Cu151  Cu    0.99947   0.32619   0.48260   0.00000  Uiso   1.00
Cu152  Cu    0.75249   0.99898   0.66939   0.00000  Uiso   1.00
Cu153  Cu    0.75110   0.99956   0.31780   0.00000  Uiso   1.00
Cu154  Cu    0.75230   0.67521   0.98868   0.00000  Uiso   1.00
Cu155  Cu    0.75246   0.32320   0.99057   0.00000  Uiso   1.00
Cu156  Cu    0.84169   0.99897   0.49987   0.00000  Uiso   1.00
Cu157  Cu    0.66161   0.99924   0.49906   0.00000  Uiso   1.00
Cu158  Cu    1.00114   0.50333   0.29382   0.00000  Uiso   1.00
Cu159  Cu    0.99905   0.50365   0.67400   0.00000  Uiso   1.00
H160   H     0.79834   0.79570   0.19891   0.00000  Uiso   1.00
H161   H     0.70596   0.20467   0.20034   0.00000  Uiso   1.00
H162   H     0.70298   0.79127   0.78042   0.00000  Uiso   1.00
H163   H     0.80272   0.20988   0.78165   0.00000  Uiso   1.00
H164   H     0.60745   0.58733   0.77992   0.00000  Uiso   1.00
H165   H     0.60750   0.40334   0.20045   0.00000  Uiso   1.00
H166   H     0.90029   0.41000   0.78147   0.00000  Uiso   1.00
H167   H     0.89685   0.59758   0.20126   0.00000  Uiso   1.00
H168   H     0.90065   0.21167   0.58479   0.00000  Uiso   1.00
H169   H     0.60738   0.20553   0.39633   0.00000  Uiso   1.00
H170   H     0.89570   0.79533   0.39758   0.00000  Uiso   1.00
H171   H     0.60485   0.78533   0.58382   0.00000  Uiso   1.00
H172   H     0.90030   0.59005   0.78356   0.00000  Uiso   1.00
H173   H     0.60551   0.40562   0.78653   0.00000  Uiso   1.00
H174   H     0.89797   0.40084   0.20409   0.00000  Uiso   1.00
H175   H     0.60847   0.59482   0.20075   0.00000  Uiso   1.00
H176   H     0.79928   0.20332   0.19939   0.00000  Uiso   1.00
H177   H     0.70442   0.20798   0.78198   0.00000  Uiso   1.00
H178   H     0.70672   0.79385   0.20057   0.00000  Uiso   1.00
H179   H     0.80282   0.79047   0.78329   0.00000  Uiso   1.00
H180   H     0.60874   0.79156   0.39783   0.00000  Uiso   1.00
H181   H     0.60484   0.20923   0.58831   0.00000  Uiso   1.00
H182   H     0.90063   0.78772   0.58619   0.00000  Uiso   1.00
H183   H     0.89618   0.20119   0.39895   0.00000  Uiso   1.00
C184   C     0.82793   0.65434   0.11334   0.00000  Uiso   1.00
C185   C     0.84633   0.69381   0.19250   0.00000  Uiso   1.00
C186   C     0.67761   0.34611   0.11488   0.00000  Uiso   1.00
C187   C     0.65834   0.30707   0.19308   0.00000  Uiso   1.00
C188   C     0.67599   0.65032   0.86761   0.00000  Uiso   1.00
C189   C     0.65645   0.68676   0.78845   0.00000  Uiso   1.00
C190   C     0.83059   0.35052   0.86855   0.00000  Uiso   1.00
C191   C     0.85030   0.31285   0.78946   0.00000  Uiso   1.00
C192   C     0.56343   0.64153   0.63944   0.00000  Uiso   1.00
C193   C     0.60194   0.68262   0.67831   0.00000  Uiso   1.00
C194   C     0.56396   0.34702   0.33987   0.00000  Uiso   1.00
C195   C     0.60334   0.30766   0.30185   0.00000  Uiso   1.00
C196   C     0.94277   0.35398   0.63943   0.00000  Uiso   1.00
C197   C     0.90486   0.31471   0.67905   0.00000  Uiso   1.00
C198   C     0.93955   0.65350   0.33988   0.00000  Uiso   1.00
C199   C     0.90054   0.69340   0.30301   0.00000  Uiso   1.00
C200   C     0.83092   0.12414   0.64087   0.00000  Uiso   1.00
C201   C     0.85029   0.20292   0.67989   0.00000  Uiso   1.00
C202   C     0.67717   0.11757   0.34146   0.00000  Uiso   1.00
C203   C     0.65859   0.19615   0.30209   0.00000  Uiso   1.00
C204   C     0.82587   0.88156   0.34228   0.00000  Uiso   1.00
C205   C     0.84513   0.80388   0.30194   0.00000  Uiso   1.00
C206   C     0.67463   0.87527   0.64000   0.00000  Uiso   1.00
C207   C     0.65561   0.79623   0.67837   0.00000  Uiso   1.00
C208   C     0.83081   0.64973   0.87012   0.00000  Uiso   1.00
C209   C     0.85029   0.68740   0.79116   0.00000  Uiso   1.00
C210   C     0.67630   0.34770   0.86999   0.00000  Uiso   1.00
C211   C     0.65653   0.30982   0.79179   0.00000  Uiso   1.00
C212   C     0.82908   0.34442   0.11467   0.00000  Uiso   1.00
C213   C     0.84757   0.30495   0.19404   0.00000  Uiso   1.00
C214   C     0.67817   0.65298   0.11438   0.00000  Uiso   1.00
C215   C     0.65913   0.69133   0.19324   0.00000  Uiso   1.00
C216   C     0.82645   0.11593   0.34129   0.00000  Uiso   1.00
C217   C     0.84603   0.19415   0.30254   0.00000  Uiso   1.00
C218   C     0.67613   0.12312   0.64156   0.00000  Uiso   1.00
C219   C     0.65639   0.20076   0.68125   0.00000  Uiso   1.00
C220   C     0.67820   0.88005   0.34216   0.00000  Uiso   1.00
C221   C     0.65955   0.80153   0.30281   0.00000  Uiso   1.00
C222   C     0.83119   0.87591   0.64239   0.00000  Uiso   1.00
C223   C     0.85031   0.79704   0.68140   0.00000  Uiso   1.00
C224   C     0.56502   0.65058   0.34069   0.00000  Uiso   1.00
C225   C     0.60433   0.68998   0.30281   0.00000  Uiso   1.00
C226   C     0.56126   0.34659   0.64740   0.00000  Uiso   1.00
C227   C     0.60082   0.31040   0.68466   0.00000  Uiso   1.00
C228   C     0.94288   0.64712   0.64146   0.00000  Uiso   1.00
C229   C     0.90474   0.68518   0.68123   0.00000  Uiso   1.00
C230   C     0.94041   0.34522   0.34200   0.00000  Uiso   1.00
C231   C     0.90170   0.30426   0.30563   0.00000  Uiso   1.00
C232   C     0.82726   0.76724   0.22841   0.00000  Uiso   1.00
C233   C     0.67696   0.23326   0.22920   0.00000  Uiso   1.00
C234   C     0.67429   0.76096   0.75174   0.00000  Uiso   1.00
C235   C     0.83182   0.23909   0.75301   0.00000  Uiso   1.00
C236   C     0.62067   0.64683   0.75152   0.00000  Uiso   1.00
C237   C     0.62173   0.34475   0.22911   0.00000  Uiso   1.00
C238   C     0.88647   0.35120   0.75273   0.00000  Uiso   1.00
C239   C     0.88256   0.65625   0.22962   0.00000  Uiso   1.00
C240   C     0.88660   0.24035   0.64268   0.00000  Uiso   1.00
C241   C     0.62179   0.23390   0.33854   0.00000  Uiso   1.00
C242   C     0.88176   0.76687   0.33942   0.00000  Uiso   1.00
C243   C     0.61942   0.75735   0.64159   0.00000  Uiso   1.00
C244   C     0.88644   0.64874   0.75471   0.00000  Uiso   1.00
C245   C     0.61960   0.34743   0.75709   0.00000  Uiso   1.00
C246   C     0.88371   0.34189   0.23201   0.00000  Uiso   1.00
C247   C     0.62265   0.65338   0.22962   0.00000  Uiso   1.00
C248   C     0.82829   0.23139   0.22920   0.00000  Uiso   1.00
C249   C     0.67512   0.23682   0.75427   0.00000  Uiso   1.00
C250   C     0.67780   0.76496   0.22954   0.00000  Uiso   1.00
C251   C     0.83183   0.76110   0.75465   0.00000  Uiso   1.00
C252   C     0.62292   0.76356   0.33961   0.00000  Uiso   1.00
C253   C     0.61934   0.23747   0.64611   0.00000  Uiso   1.00
C254   C     0.88654   0.75937   0.64429   0.00000  Uiso   1.00
C255   C     0.88261   0.23052   0.34092   0.00000  Uiso   1.00
Cl256  Cl    0.75329   0.50233   0.99153   0.00000  Uiso   1.00
Cl257  Cl    1.00073   0.49038   0.50691   0.00000  Uiso   1.00
Cl258  Cl    0.75072   0.99941   0.47578   0.00000  Uiso   1.00
O259   O     0.84615   0.58817   0.08518   0.00000  Uiso   1.00
O260   O     0.65969   0.41158   0.08412   0.00000  Uiso   1.00
O261   O     0.65807   0.58613   0.90076   0.00000  Uiso   1.00
O262   O     0.84904   0.41473   0.90024   0.00000  Uiso   1.00
O263   O     0.54267   0.68101   0.58411   0.00000  Uiso   1.00
O264   O     0.54982   0.31351   0.40682   0.00000  Uiso   1.00
O265   O     0.95878   0.32341   0.57209   0.00000  Uiso   1.00
O266   O     0.95590   0.68742   0.40584   0.00000  Uiso   1.00
O267   O     0.79830   0.09197   0.67423   0.00000  Uiso   1.00
O268   O     0.71084   0.08343   0.30859   0.00000  Uiso   1.00
O269   O     0.79315   0.91693   0.30788   0.00000  Uiso   1.00
O270   O     0.70790   0.90661   0.67188   0.00000  Uiso   1.00
O271   O     0.79798   0.68584   0.89879   0.00000  Uiso   1.00
O272   O     0.70853   0.31012   0.89992   0.00000  Uiso   1.00
O273   O     0.79698   0.30821   0.08315   0.00000  Uiso   1.00
O274   O     0.71036   0.68965   0.08316   0.00000  Uiso   1.00
O275   O     0.84415   0.08476   0.40496   0.00000  Uiso   1.00
O276   O     0.65785   0.09213   0.57675   0.00000  Uiso   1.00
O277   O     0.66092   0.91099   0.40649   0.00000  Uiso   1.00
O278   O     0.85096   0.90784   0.57991   0.00000  Uiso   1.00
O279   O     0.54648   0.59001   0.30308   0.00000  Uiso   1.00
O280   O     0.54323   0.40971   0.68913   0.00000  Uiso   1.00
O281   O     0.95972   0.58022   0.67738   0.00000  Uiso   1.00
O282   O     0.95591   0.41002   0.30804   0.00000  Uiso   1.00
O283   O     0.65887   0.41346   0.90111   0.00000  Uiso   1.00
O284   O     0.84930   0.58574   0.90203   0.00000  Uiso   1.00
O285   O     0.84771   0.40964   0.08547   0.00000  Uiso   1.00
O286   O     0.66016   0.58758   0.08382   0.00000  Uiso   1.00
O287   O     0.95846   0.31208   0.40885   0.00000  Uiso   1.00
O288   O     0.95918   0.67845   0.57641   0.00000  Uiso   1.00
O289   O     0.55165   0.68250   0.40989   0.00000  Uiso   1.00
O290   O     0.54538   0.31702   0.58230   0.00000  Uiso   1.00
O291   O     0.71143   0.91497   0.30831   0.00000  Uiso   1.00
O292   O     0.79763   0.90632   0.67370   0.00000  Uiso   1.00
O293   O     0.70920   0.09189   0.67447   0.00000  Uiso   1.00
O294   O     0.79293   0.08319   0.30750   0.00000  Uiso   1.00
O295   O     0.71015   0.31007   0.08452   0.00000  Uiso   1.00
O296   O     0.79626   0.69117   0.08073   0.00000  Uiso   1.00
O297   O     0.70869   0.68708   0.89676   0.00000  Uiso   1.00
O298   O     0.79785   0.31424   0.89723   0.00000  Uiso   1.00
O299   O     0.65544   0.90776   0.57679   0.00000  Uiso   1.00
O300   O     0.84288   0.90981   0.40805   0.00000  Uiso   1.00
O301   O     0.84945   0.09460   0.57580   0.00000  Uiso   1.00
O302   O     0.65932   0.08530   0.40464   0.00000  Uiso   1.00
O303   O     0.95986   0.41901   0.67551   0.00000  Uiso   1.00
O304   O     0.95539   0.58899   0.30411   0.00000  Uiso   1.00
O305   O     0.54677   0.41013   0.30274   0.00000  Uiso   1.00
O306   O     0.55281   0.56720   0.66690   0.00000  Uiso   1.00
H307   H     0.30272   0.66568   0.91774   0.00000  Uiso   1.00
H308   H     0.35967   0.56343   0.85875   0.00000  Uiso   1.00
H309   H     0.36892   0.62032   0.93921   0.00000  Uiso   1.00
H310   H     0.47400   0.60509   0.75613   0.00000  Uiso   1.00
H311   H     0.42784   0.70091   0.58188   0.00000  Uiso   1.00
H312   H     0.45739   0.63047   0.62683   0.00000  Uiso   1.00
H313   H     0.33240   0.92308   0.60700   0.00000  Uiso   1.00
H314   H     0.28590   0.85885   0.72086   0.00000  Uiso   1.00
H315   H     0.31165   0.94426   0.73337   0.00000  Uiso   1.00
Li316  Li    0.49961   0.71240   0.68638   0.00000  Uiso   1.00
Li317  Li    0.14043   0.68976   0.99172   0.00000  Uiso   1.00
Li318  Li    0.15260   1.00795   0.27958   0.00000  Uiso   1.00
Li319  Li    1.00523   0.71240   0.68638   0.00000  Uiso   1.00
Li320  Li    0.64605   0.68976   0.99172   0.00000  Uiso   1.00
Li321  Li    0.65822   1.00795   0.27958   0.00000  Uiso   1.00
loop_
_geom_bond_atom_site_label_1
_geom_bond_atom_site_label_2
_geom_bond_distance
_geom_bond_site_symmetry_2
_ccdc_geom_bond_type
Cu1    Cl97    2.425   .     S
Cu1    O103    2.082   .     S
Cu1    O126    1.963   1_556 S
Cu2    O101    1.997   1_556 S
Cu2    O102    2.064   .     S
Cu2    O124    1.968   .     S
Cu2    O127    2.177   1_556 S
Cu3    O107    2.025   .     S
Cu3    O129    2.190   .     S
Cu3    O263    2.043   .     S
Cu3    O289    1.867   .     S
Cu4    O106    2.030   .     S
Cu4    O128    1.974   .     S
Cu4    O264    1.951   .     S
Cu4    O290    2.101   .     S
Cu5    Cl99    2.364   .     S
Cu5    O108    2.180   1_565 S
Cu5    O111    2.011   .     S
Cu5    O134    1.931   1_565 S
Cu6    O109    1.772   1_565 S
Cu6    O110    1.719   .     S
Cu6    O132    1.766   .     S
Cu6    O135    1.859   1_565 S
Cu7    O112    1.500   .     S
Cu7    O115    1.700   1_556 S
Cu7    O137    1.907   1_556 S
Cu7    O138    2.001   .     S
Cu8    O113    2.090   .     S
Cu8    O114    1.998   1_556 S
Cu8    O136    2.063   1_556 S
Cu8    O139    2.017   .     S
Cu9    O116    1.733   1_565 S
Cu9    O119    1.493   .     S
Cu9    O141    2.068   .     S
Cu9    O142    1.741   1_565 S
Cu10   O117    1.824   1_565 S
Cu10   O118    1.950   .     S
Cu10   O140    1.842   .     S
Cu10   O143    1.974   1_565 S
Cu11   O123    2.003   .     S
Cu11   O145    2.079   .     S
Cu11   O279    2.021   .     S
Cu11   O305    1.972   .     S
Cu12   O122    1.622   .     S
Cu12   O144    1.911   .     S
Cu12   O280    1.658   .     S
Cu12   O306    1.868   .     S
H13    C76     1.097   .     S
H14    C77     1.101   .     S
H15    C78     1.100   .     S
H16    C79     1.100   .     S
H17    C80     1.101   .     S
H18    C81     1.103   .     S
H19    C82     1.099   .     S
H20    C83     1.102   .     S
H21    C84     1.099   .     S
H22    C85     1.098   .     S
H23    C86     1.099   .     S
H24    C87     1.100   .     S
H25    C88     1.102   .     S
H26    C89     1.104   .     S
H27    C90     1.104   .     S
H28    C91     1.097   .     S
H29    C92     1.103   .     S
H30    C93     1.100   .     S
H31    C94     1.100   .     S
H32    C95     1.099   .     S
H33    C96     1.100   .     S
C34    C35     1.498   .     S
C34    O100    1.231   .     D
C34    O137    1.274   .     S
C35    C76     1.394   .     D
C35    C83     1.399   .     S
C36    C37     1.502   .     S
C36    O101    1.249   .     D
C36    O136    1.243   .     S
C37    C77     1.393   .     S
C37    C81     1.394   .     D
C38    C39     1.498   .     S
C38    O102    1.236   .     D
C38    O138    1.256   .     S
C39    C78     1.392   .     S
C39    C80     1.397   .     D
C40    C41     1.495   .     S
C40    O103    1.249   .     D
C40    O139    1.252   .     S
C41    C79     1.395   .     S
C41    C82     1.398   .     D
C42    C43     1.473   .     S
C42    O104    1.236   .     S
C42    O147    1.280   .     D
C43    C80     1.399   .     S
C43    C87     1.400   .     D
C44    C45     1.482   .     S
C44    O105    1.285   .     S
C44    O146    1.231   .     D
C45    C81     1.405   .     S
C45    C85     1.394   .     D
C46    C47     1.489   .     S
C46    O106    1.237   .     S
C46    O144    1.264   .     D
C47    C82     1.395   .     S
C47    C84     1.398   .     D
C48    C49     1.501   .     S
C48    O107    1.255   .     S
C48    O145    1.246   .     D
C49    C83     1.400   .     D
C49    C86     1.395   .     S
C50    C51     1.475   .     S
C50    O108    1.232   .     D
C50    O142    1.291   .     S
C51    C79     1.401   .     D
C51    C84     1.398   .     S
C52    C53     1.471   .     S
C52    O109    1.280   .     D
C52    O143    1.237   .     S
C53    C77     1.400   .     D
C53    C85     1.404   .     S
C54    C55     1.467   .     S
C54    O110    1.293   .     D
C54    O141    1.233   .     S
C55    C76     1.401   .     S
C55    C86     1.404   .     D
C56    C57     1.474   .     S
C56    O111    1.246   .     D
C56    O140    1.266   .     S
C57    C78     1.401   .     D
C57    C87     1.395   .     S
C58    C59     1.500   .     S
C58    O113    1.243   .     D
C58    O124    1.248   .     S
C59    C88     1.395   .     S
C59    C92     1.391   .     D
C60    C61     1.493   .     S
C60    O114    1.251   .     D
C60    O126    1.247   .     S
C61    C89     1.399   .     D
C61    C91     1.391   .     S
C62    C63     1.481   .     S
C62    O115    1.289   .     D
C62    O127    1.219   .     S
C63    C90     1.396   .     S
C63    C93     1.394   .     D
C64    C65     1.458   .     S
C64    O116    1.272   .     S
C64    O135    1.254   .     D
C65    C91     1.404   .     D
C65    C96     1.403   .     S
C66    C67     1.470   .     S
C66    O117    1.266   .     S
C66    O134    1.245   .     D
C67    C92     1.401   .     S
C67    C95     1.393   .     D
C68    C69     1.467   .     S
C68    O118    1.239   .     S
C68    O132    1.274   .     D
C69    C93     1.399   .     S
C69    C94     1.400   .     D
C70    C71     1.482   .     S
C70    O120    1.242   .     D
C70    O130    1.258   .     S
C71    C90     1.397   .     D
C71    C94     1.393   .     S
C72    C73     1.466   .     S
C72    O121    1.261   .     D
C72    O131    1.257   .     S
C73    C88     1.402   .     D
C73    C95     1.399   .     S
C74    C75     1.492   .     S
C74    O123    1.248   .     D
C74    O128    1.247   .     S
C75    C89     1.393   .     S
C75    C96     1.393   .     D
O101   Cu2     1.997   1_554 S
O104   Cu150   2.017   1_455 S
O105   Cu151   1.789   1_455 S
O108   Cu5     2.180   1_545 S
O109   Cu6     1.772   1_545 S
O112   H307    0.969   .     S
O114   Cu8     1.998   1_554 S
O115   Cu7     1.700   1_554 S
O116   Cu9     1.733   1_545 S
O117   Cu10    1.824   1_545 S
O119   H313    0.965   .     S
O120   Cu158   1.969   1_455 S
O121   Cu159   1.820   1_455 S
O122   H310    0.934   .     S
O125   H308    0.962   .     S
O125   H309    0.963   .     S
O126   Cu1     1.963   1_554 S
O127   Cu2     2.177   1_554 S
O129   H311    0.939   .     S
O129   H312    0.983   .     S
O130   Cu150   1.871   1_455 S
O131   Cu151   1.881   1_455 S
O133   H314    0.967   .     S
O133   H315    0.969   .     S
O134   Cu5     1.931   1_545 S
O135   Cu6     1.859   1_545 S
O136   Cu8     2.063   1_554 S
O137   Cu7     1.907   1_554 S
O142   Cu9     1.741   1_545 S
O143   Cu10    1.974   1_545 S
O146   Cu158   2.097   1_455 S
O147   Cu159   1.762   1_455 S
Cu148  O259    1.990   1_556 S
Cu148  O262    1.992   .     S
Cu148  O284    1.991   .     S
Cu148  O285    2.009   1_556 S
Cu149  O260    1.976   1_556 S
Cu149  O261    1.983   .     S
Cu149  O283    1.970   .     S
Cu149  O286    1.974   1_556 S
Cu150  O130    1.871   1_655 S
Cu150  O104    2.017   1_655 S
Cu150  O266    1.833   .     S
Cu150  O288    1.966   .     S
Cu151  O105    1.789   1_655 S
Cu151  O131    1.881   1_655 S
Cu151  O265    1.887   .     S
Cu151  O287    1.732   .     S
Cu152  O267    2.021   1_565 S
Cu152  O270    1.987   .     S
Cu152  O292    2.003   .     S
Cu152  O293    1.966   1_565 S
Cu153  Cl258   2.473   .     S
Cu153  O268    1.804   1_565 S
Cu153  O269    1.831   .     S
Cu153  O291    1.800   .     S
Cu153  O294    1.838   1_565 S
Cu154  O271    2.004   .     S
Cu154  O274    1.983   1_556 S
Cu154  O296    2.000   1_556 S
Cu154  O297    1.984   .     S
Cu155  O272    1.978   .     S
Cu155  O273    2.016   1_556 S
Cu155  O295    1.982   1_556 S
Cu155  O298    2.034   .     S
Cu156  O275    1.991   1_565 S
Cu156  O278    1.905   .     S
Cu156  O300    1.990   .     S
Cu156  O301    1.910   1_565 S
Cu157  O276    1.883   1_565 S
Cu157  O277    1.988   .     S
Cu157  O299    1.873   .     S
Cu157  O302    1.988   1_565 S
Cu158  O146    2.097   1_655 S
Cu158  O120    1.969   1_655 S
Cu158  O282    2.023   .     S
Cu158  O304    1.946   .     S
Cu159  O121    1.820   1_655 S
Cu159  O147    1.762   1_655 S
Cu159  O281    1.699   .     S
Cu159  O303    1.785   .     S
H160   C232    1.101   .     S
H161   C233    1.100   .     S
H162   C234    1.101   .     S
H163   C235    1.104   .     S
H164   C236    1.099   .     S
H165   C237    1.101   .     S
H166   C238    1.100   .     S
H167   C239    1.101   .     S
H168   C240    1.099   .     S
H169   C241    1.100   .     S
H170   C242    1.099   .     S
H171   C243    1.099   .     S
H172   C244    1.099   .     S
H173   C245    1.100   .     S
H174   C246    1.102   .     S
H175   C247    1.102   .     S
H176   C248    1.103   .     S
H177   C249    1.101   .     S
H178   C250    1.100   .     S
H179   C251    1.103   .     S
H180   C252    1.100   .     S
H181   C253    1.100   .     S
H182   C254    1.100   .     S
H183   C255    1.099   .     S
C184   C185    1.494   .     S
C184   O259    1.247   .     D
C184   O296    1.245   .     S
C185   C232    1.396   .     D
C185   C239    1.392   .     S
C186   C187    1.490   .     S
C186   O260    1.249   .     D
C186   O295    1.247   .     S
C187   C233    1.396   .     S
C187   C237    1.396   .     D
C188   C189    1.490   .     S
C188   O261    1.249   .     D
C188   O297    1.249   .     S
C189   C234    1.396   .     S
C189   C236    1.395   .     D
C190   C191    1.498   .     S
C190   O262    1.247   .     D
C190   O298    1.244   .     S
C191   C235    1.396   .     S
C191   C238    1.393   .     D
C192   C193    1.483   .     S
C192   O263    1.240   .     S
C192   O306    1.268   .     D
C193   C236    1.399   .     S
C193   C243    1.398   .     D
C194   C195    1.489   .     S
C194   O264    1.248   .     S
C194   O305    1.253   .     D
C195   C237    1.396   .     S
C195   C241    1.397   .     D
C196   C197    1.462   .     S
C196   O265    1.257   .     S
C196   O303    1.268   .     D
C197   C238    1.405   .     S
C197   C240    1.401   .     D
C198   C199    1.476   .     S
C198   O266    1.264   .     S
C198   O304    1.243   .     D
C199   C239    1.400   .     D
C199   C242    1.396   .     S
C200   C201    1.487   .     S
C200   O267    1.243   .     D
C200   O301    1.255   .     S
C201   C235    1.397   .     D
C201   C240    1.394   .     S
C202   C203    1.477   .     S
C202   O268    1.279   .     D
C202   O302    1.238   .     S
C203   C233    1.398   .     D
C203   C241    1.403   .     S
C204   C205    1.481   .     S
C204   O269    1.273   .     D
C204   O300    1.237   .     S
C205   C232    1.397   .     S
C205   C242    1.401   .     D
C206   C207    1.482   .     S
C206   O270    1.245   .     D
C206   O299    1.259   .     S
C207   C234    1.397   .     D
C207   C243    1.398   .     S
C208   C209    1.494   .     S
C208   O271    1.245   .     D
C208   O284    1.246   .     S
C209   C244    1.393   .     S
C209   C251    1.396   .     D
C210   C211    1.489   .     S
C210   O272    1.248   .     D
C210   O283    1.249   .     S
C211   C245    1.395   .     S
C211   C249    1.395   .     D
C212   C213    1.498   .     S
C212   O273    1.244   .     D
C212   O285    1.247   .     S
C213   C246    1.391   .     S
C213   C248    1.396   .     D
C214   C215    1.491   .     S
C214   O274    1.248   .     D
C214   O286    1.249   .     S
C215   C247    1.396   .     D
C215   C250    1.396   .     S
C216   C217    1.481   .     S
C216   O275    1.235   .     S
C216   O294    1.272   .     D
C217   C248    1.397   .     S
C217   C255    1.402   .     D
C218   C219    1.482   .     S
C218   O276    1.257   .     S
C218   O293    1.246   .     D
C219   C249    1.398   .     S
C219   C253    1.395   .     D
C220   C221    1.477   .     S
C220   O277    1.237   .     S
C220   O291    1.279   .     D
C221   C250    1.398   .     D
C221   C252    1.403   .     S
C222   C223    1.485   .     S
C222   O278    1.255   .     S
C222   O292    1.243   .     D
C223   C251    1.397   .     S
C223   C254    1.393   .     D
C224   C225    1.487   .     S
C224   O279    1.245   .     D
C224   O289    1.260   .     S
C225   C247    1.398   .     S
C225   C252    1.398   .     D
C226   C227    1.470   .     S
C226   O280    1.299   .     D
C226   O290    1.221   .     S
C227   C245    1.397   .     D
C227   C253    1.400   .     S
C228   C229    1.461   .     S
C228   O281    1.286   .     D
C228   O288    1.236   .     S
C229   C244    1.401   .     D
C229   C254    1.401   .     S
C230   C231    1.472   .     S
C230   O282    1.230   .     D
C230   O287    1.293   .     S
C231   C246    1.406   .     D
C231   C255    1.397   .     S
O259   Cu148   1.990   1_554 S
O260   Cu149   1.976   1_554 S
O267   Cu152   2.021   1_545 S
O268   Cu153   1.804   1_545 S
O273   Cu155   2.016   1_554 S
O274   Cu154   1.983   1_554 S
O275   Cu156   1.991   1_545 S
O276   Cu157   1.883   1_545 S
O285   Cu148   2.009   1_554 S
O286   Cu149   1.974   1_554 S
O293   Cu152   1.966   1_545 S
O294   Cu153   1.838   1_545 S
O295   Cu155   1.982   1_554 S
O296   Cu154   2.000   1_554 S
O301   Cu156   1.910   1_545 S
O302   Cu157   1.988   1_545 S
