# Supplementary material for: Excavating hidden adsorption sites in metal-organic frameworks using rational defect engineering
Source: Nat Commun. 2017 Nov 16;8:1539. doi: 10.1038/s41467-017-01478-4 (PMC5691151; doi:10.1038/s41467-017-01478-4)
Supplement: Supplementary file 7 — Supplementary Data 4 [file 41467_2017_1478_MOESM7_ESM.cif]

data_AXUBOL_relaxed
_audit_creation_date              2017-08-02
_audit_creation_method            'Materials Studio'
_symmetry_space_group_name_H-M    'P1'
_symmetry_Int_Tables_number       1
_symmetry_cell_setting            triclinic
loop_
_symmetry_equiv_pos_as_xyz
  x,y,z
_cell_length_a                    17.7299
_cell_length_b                    17.7159
_cell_length_c                    17.8833
_cell_angle_alpha                 109.2243
_cell_angle_beta                  110.6639
_cell_angle_gamma                 109.2617
loop_
_atom_site_label
_atom_site_type_symbol
_atom_site_fract_x
_atom_site_fract_y
_atom_site_fract_z
_atom_site_U_iso_or_equiv
_atom_site_adp_type
_atom_site_occupancy
Ni1    Ni    0.57586   0.67665   0.67732   0.00000  Uiso   1.00
Ni2    Ni    0.04012   0.92126   0.38036   0.00000  Uiso   1.00
Ni3    Ni    0.04088   0.38268   0.92007   0.00000  Uiso   1.00
Ni4    Ni    0.49818   0.13834   0.13996   0.00000  Uiso   1.00
Ni5    Ni    0.92913   0.02667   0.37642   0.00000  Uiso   1.00
Ni6    Ni    0.14073   0.48826   0.13512   0.00000  Uiso   1.00
Ni7    Ni    0.68599   0.57052   0.67081   0.00000  Uiso   1.00
Ni8    Ni    0.39341   0.03541   0.92637   0.00000  Uiso   1.00
Ni9    Ni    0.92735   0.37664   0.02167   0.00000  Uiso   1.00
Ni10   Ni    0.68136   0.67958   0.56823   0.00000  Uiso   1.00
Ni11   Ni    0.14905   0.14008   0.49139   0.00000  Uiso   1.00
Ni12   Ni    0.38563   0.92093   0.02568   0.00000  Uiso   1.00
H13    H     0.69414   0.94676   0.83334   0.00000  Uiso   1.00
H14    H     0.33988   0.48425   0.62783   0.00000  Uiso   1.00
H15    H     0.20332   0.33873   0.58380   0.00000  Uiso   1.00
H16    H     0.14081   0.88590   0.22171   0.00000  Uiso   1.00
H17    H     0.89606   0.74088   0.43913   0.00000  Uiso   1.00
H18    H     0.80483   0.65474   0.49285   0.00000  Uiso   1.00
H19    H     0.92855   0.11008   0.76834   0.00000  Uiso   1.00
H20    H     0.18917   0.57635   0.87861   0.00000  Uiso   1.00
H21    H     0.28674   0.72269   0.88837   0.00000  Uiso   1.00
H22    H     0.40223   0.17555   0.30132   0.00000  Uiso   1.00
H23    H     0.73891   0.32143   0.17596   0.00000  Uiso   1.00
H24    H     0.88048   0.40584   0.17084   0.00000  Uiso   1.00
H25    H     0.77052   0.91040   0.10549   0.00000  Uiso   1.00
H26    H     0.89400   0.15312   0.58166   0.00000  Uiso   1.00
H27    H     0.89322   0.24457   0.72217   0.00000  Uiso   1.00
H28    H     0.31558   0.39226   0.17935   0.00000  Uiso   1.00
H29    H     0.18912   0.72836   0.32160   0.00000  Uiso   1.00
H30    H     0.18469   0.86764   0.41165   0.00000  Uiso   1.00
H31    H     0.84121   0.68260   0.93925   0.00000  Uiso   1.00
H32    H     0.63682   0.33526   0.48053   0.00000  Uiso   1.00
H33    H     0.58968   0.19648   0.33779   0.00000  Uiso   1.00
H34    H     0.23126   0.14124   0.88242   0.00000  Uiso   1.00
H35    H     0.45780   0.90014   0.75699   0.00000  Uiso   1.00
H36    H     0.51064   0.81132   0.66714   0.00000  Uiso   1.00
H37    H     0.89161   0.21879   0.12923   0.00000  Uiso   1.00
H38    H     0.74418   0.43718   0.88186   0.00000  Uiso   1.00
H39    H     0.66264   0.49790   0.79368   0.00000  Uiso   1.00
H40    H     0.94981   0.83283   0.68168   0.00000  Uiso   1.00
H41    H     0.48274   0.60810   0.32596   0.00000  Uiso   1.00
H42    H     0.33511   0.55450   0.18378   0.00000  Uiso   1.00
H43    H     0.18973   0.31313   0.39677   0.00000  Uiso   1.00
H44    H     0.33856   0.17560   0.72390   0.00000  Uiso   1.00
H45    H     0.42965   0.17308   0.86601   0.00000  Uiso   1.00
H46    H     0.12623   0.76514   0.91135   0.00000  Uiso   1.00
H47    H     0.58317   0.88399   0.16724   0.00000  Uiso   1.00
H48    H     0.72823   0.88351   0.25750   0.00000  Uiso   1.00
H49    H     0.89226   0.13502   0.21735   0.00000  Uiso   1.00
H50    H     0.75253   0.89480   0.44225   0.00000  Uiso   1.00
H51    H     0.66392   0.80428   0.49437   0.00000  Uiso   1.00
H52    H     0.95125   0.67576   0.82088   0.00000  Uiso   1.00
H53    H     0.49142   0.33896   0.61481   0.00000  Uiso   1.00
H54    H     0.34976   0.19586   0.56754   0.00000  Uiso   1.00
H55    H     0.18846   0.39709   0.30831   0.00000  Uiso   1.00
H56    H     0.30057   0.72944   0.17084   0.00000  Uiso   1.00
H57    H     0.39098   0.87398   0.17263   0.00000  Uiso   1.00
H58    H     0.12434   0.92212   0.77257   0.00000  Uiso   1.00
H59    H     0.58583   0.16068   0.87923   0.00000  Uiso   1.00
H60    H     0.72872   0.25212   0.88069   0.00000  Uiso   1.00
H61    H     0.68725   0.82631   0.93267   0.00000  Uiso   1.00
H62    H     0.34701   0.64187   0.48191   0.00000  Uiso   1.00
H63    H     0.20274   0.58818   0.33565   0.00000  Uiso   1.00
H64    H     0.14379   0.22746   0.88359   0.00000  Uiso   1.00
H65    H     0.89137   0.42969   0.73616   0.00000  Uiso   1.00
H66    H     0.80258   0.48566   0.64721   0.00000  Uiso   1.00
H67    H     0.92389   0.76578   0.11158   0.00000  Uiso   1.00
H68    H     0.16637   0.87957   0.58477   0.00000  Uiso   1.00
H69    H     0.25973   0.88469   0.73124   0.00000  Uiso   1.00
H70    H     0.40251   0.30645   0.17852   0.00000  Uiso   1.00
H71    H     0.73854   0.18122   0.32582   0.00000  Uiso   1.00
H72    H     0.88080   0.17420   0.41034   0.00000  Uiso   1.00
H73    H     0.78367   0.12021   0.91634   0.00000  Uiso   1.00
H74    H     0.88955   0.57929   0.16038   0.00000  Uiso   1.00
H75    H     0.89203   0.72279   0.25265   0.00000  Uiso   1.00
H76    H     0.32225   0.18104   0.39179   0.00000  Uiso   1.00
H77    H     0.19195   0.33071   0.73138   0.00000  Uiso   1.00
H78    H     0.18323   0.42007   0.86657   0.00000  Uiso   1.00
H79    H     0.83793   0.93709   0.68389   0.00000  Uiso   1.00
H80    H     0.61320   0.47779   0.32734   0.00000  Uiso   1.00
H81    H     0.56465   0.33441   0.18759   0.00000  Uiso   1.00
H82    H     0.21838   0.88141   0.12910   0.00000  Uiso   1.00
H83    H     0.44380   0.73384   0.88546   0.00000  Uiso   1.00
H84    H     0.49287   0.64678   0.79035   0.00000  Uiso   1.00
H85    H     0.56598   0.56402   0.55819   0.00000  Uiso   1.00
H86    H     0.03942   0.02913   0.49181   0.00000  Uiso   1.00
H87    H     0.03400   0.48901   0.02360   0.00000  Uiso   1.00
H88    H     0.50103   0.03079   0.03316   0.00000  Uiso   1.00
C89    C     0.74420   0.98295   0.81797   0.00000  Uiso   1.00
C90    C     0.34400   0.42169   0.61571   0.00000  Uiso   1.00
C91    C     0.26768   0.33980   0.58948   0.00000  Uiso   1.00
C92    C     0.19829   0.94942   0.23929   0.00000  Uiso   1.00
C93    C     0.84551   0.75658   0.45118   0.00000  Uiso   1.00
C94    C     0.79464   0.70918   0.48177   0.00000  Uiso   1.00
C95    C     0.87535   0.07387   0.78059   0.00000  Uiso   1.00
C96    C     0.23447   0.64069   0.94472   0.00000  Uiso   1.00
C97    C     0.28792   0.72333   0.95053   0.00000  Uiso   1.00
C98    C     0.34491   0.11213   0.28443   0.00000  Uiso   1.00
C99    C     0.73516   0.30427   0.10999   0.00000  Uiso   1.00
C100   C     0.81377   0.35106   0.10639   0.00000  Uiso   1.00
C101   C     0.78546   0.85992   0.06887   0.00000  Uiso   1.00
C102   C     0.95905   0.21128   0.64368   0.00000  Uiso   1.00
C103   C     0.95921   0.26278   0.72259   0.00000  Uiso   1.00
C104   C     0.29819   0.33807   0.11428   0.00000  Uiso   1.00
C105   C     0.12242   0.72512   0.30547   0.00000  Uiso   1.00
C106   C     0.11951   0.80304   0.35475   0.00000  Uiso   1.00
C107   C     0.82516   0.73185   0.97593   0.00000  Uiso   1.00
C108   C     0.62193   0.33724   0.41705   0.00000  Uiso   1.00
C109   C     0.59452   0.25969   0.33676   0.00000  Uiso   1.00
C110   C     0.24977   0.19681   0.94714   0.00000  Uiso   1.00
C111   C     0.46610   0.84497   0.76627   0.00000  Uiso   1.00
C112   C     0.49570   0.79514   0.71636   0.00000  Uiso   1.00
C113   C     0.95678   0.24010   0.18897   0.00000  Uiso   1.00
C114   C     0.75898   0.44839   0.83099   0.00000  Uiso   1.00
C115   C     0.71383   0.48242   0.78149   0.00000  Uiso   1.00
C116   C     0.98868   0.81729   0.73110   0.00000  Uiso   1.00
C117   C     0.42208   0.60449   0.33018   0.00000  Uiso   1.00
C118   C     0.33905   0.57387   0.25092   0.00000  Uiso   1.00
C119   C     0.12427   0.29318   0.33876   0.00000  Uiso   1.00
C120   C     0.32006   0.11041   0.72328   0.00000  Uiso   1.00
C121   C     0.36981   0.10843   0.80275   0.00000  Uiso   1.00
C122   C     0.08695   0.77890   0.86020   0.00000  Uiso   1.00
C123   C     0.64814   0.94882   0.22081   0.00000  Uiso   1.00
C124   C     0.72967   0.94936   0.27079   0.00000  Uiso   1.00
C125   C     0.95710   0.19317   0.23791   0.00000  Uiso   1.00
C126   C     0.76542   0.84191   0.45249   0.00000  Uiso   1.00
C127   C     0.71672   0.79152   0.48260   0.00000  Uiso   1.00
C128   C     0.98949   0.72913   0.80981   0.00000  Uiso   1.00
C129   C     0.42827   0.34037   0.60754   0.00000  Uiso   1.00
C130   C     0.34889   0.26080   0.58069   0.00000  Uiso   1.00
C131   C     0.12362   0.34007   0.28941   0.00000  Uiso   1.00
C132   C     0.29573   0.72653   0.10750   0.00000  Uiso   1.00
C133   C     0.34594   0.80677   0.10784   0.00000  Uiso   1.00
C134   C     0.08577   0.86674   0.78143   0.00000  Uiso   1.00
C135   C     0.64963   0.21544   0.94472   0.00000  Uiso   1.00
C136   C     0.73047   0.26602   0.94624   0.00000  Uiso   1.00
C137   C     0.73905   0.81307   0.97240   0.00000  Uiso   1.00
C138   C     0.34631   0.62334   0.41726   0.00000  Uiso   1.00
C139   C     0.26592   0.59256   0.33509   0.00000  Uiso   1.00
C140   C     0.20122   0.24488   0.94783   0.00000  Uiso   1.00
C141   C     0.84057   0.44373   0.74952   0.00000  Uiso   1.00
C142   C     0.79150   0.47619   0.70106   0.00000  Uiso   1.00
C143   C     0.87132   0.77846   0.07227   0.00000  Uiso   1.00
C144   C     0.22377   0.94538   0.64596   0.00000  Uiso   1.00
C145   C     0.27589   0.94889   0.72813   0.00000  Uiso   1.00
C146   C     0.34663   0.29010   0.11366   0.00000  Uiso   1.00
C147   C     0.73478   0.11464   0.30941   0.00000  Uiso   1.00
C148   C     0.81401   0.11018   0.35565   0.00000  Uiso   1.00
C149   C     0.79419   0.07935   0.86428   0.00000  Uiso   1.00
C150   C     0.95565   0.64241   0.21507   0.00000  Uiso   1.00
C151   C     0.95767   0.72293   0.26677   0.00000  Uiso   1.00
C152   C     0.30066   0.11510   0.33530   0.00000  Uiso   1.00
C153   C     0.12476   0.31075   0.72653   0.00000  Uiso   1.00
C154   C     0.11937   0.35963   0.80240   0.00000  Uiso   1.00
C155   C     0.82531   0.97744   0.73387   0.00000  Uiso   1.00
C156   C     0.60836   0.41669   0.33149   0.00000  Uiso   1.00
C157   C     0.58069   0.33625   0.25376   0.00000  Uiso   1.00
C158   C     0.24221   0.94691   0.18800   0.00000  Uiso   1.00
C159   C     0.45745   0.75205   0.83722   0.00000  Uiso   1.00
C160   C     0.48619   0.70437   0.78433   0.00000  Uiso   1.00
C161   C     0.50517   0.50622   0.64257   0.00000  Uiso   1.00
C162   C     0.42443   0.42087   0.62298   0.00000  Uiso   1.00
C163   C     0.88892   0.88284   0.40978   0.00000  Uiso   1.00
C164   C     0.83152   0.82494   0.43747   0.00000  Uiso   1.00
C165   C     0.17605   0.55393   0.01966   0.00000  Uiso   1.00
C166   C     0.23821   0.64265   0.02437   0.00000  Uiso   1.00
C167   C     0.56567   0.17286   0.02617   0.00000  Uiso   1.00
C168   C     0.65238   0.23409   0.02783   0.00000  Uiso   1.00
C169   C     0.04628   0.17845   0.56373   0.00000  Uiso   1.00
C170   C     0.04331   0.23515   0.64596   0.00000  Uiso   1.00
C171   C     0.04153   0.55916   0.17263   0.00000  Uiso   1.00
C172   C     0.03939   0.64406   0.23362   0.00000  Uiso   1.00
C173   C     0.65103   0.49808   0.49818   0.00000  Uiso   1.00
C174   C     0.62813   0.41686   0.41428   0.00000  Uiso   1.00
C175   C     0.42184   0.88265   0.89100   0.00000  Uiso   1.00
C176   C     0.44824   0.82437   0.82898   0.00000  Uiso   1.00
C177   C     0.88433   0.40393   0.87937   0.00000  Uiso   1.00
C178   C     0.82523   0.43119   0.81659   0.00000  Uiso   1.00
C179   C     0.51104   0.65331   0.49783   0.00000  Uiso   1.00
C180   C     0.42475   0.62797   0.41387   0.00000  Uiso   1.00
C181   C     0.18545   0.02557   0.55819   0.00000  Uiso   1.00
C182   C     0.24538   0.02759   0.64402   0.00000  Uiso   1.00
C183   C     0.56539   0.03698   0.18163   0.00000  Uiso   1.00
C184   C     0.65145   0.03285   0.23978   0.00000  Uiso   1.00
C185   C     0.70238   0.82781   0.69947   0.00000  Uiso   1.00
C186   C     0.75883   0.93223   0.75173   0.00000  Uiso   1.00
C187   C     0.18014   0.03661   0.36887   0.00000  Uiso   1.00
C188   C     0.22759   0.03355   0.31329   0.00000  Uiso   1.00
C189   C     0.90999   0.23195   0.89155   0.00000  Uiso   1.00
C190   C     0.85858   0.12460   0.84448   0.00000  Uiso   1.00
C191   C     0.36787   0.02515   0.15630   0.00000  Uiso   1.00
C192   C     0.31621   0.02806   0.21098   0.00000  Uiso   1.00
C193   C     0.90091   0.89050   0.22372   0.00000  Uiso   1.00
C194   C     0.85092   0.84197   0.11871   0.00000  Uiso   1.00
C195   C     0.17527   0.37194   0.03357   0.00000  Uiso   1.00
C196   C     0.22572   0.31569   0.03122   0.00000  Uiso   1.00
C197   C     0.70287   0.69155   0.82088   0.00000  Uiso   1.00
C198   C     0.75819   0.74841   0.92616   0.00000  Uiso   1.00
C199   C     0.37789   0.16855   0.03184   0.00000  Uiso   1.00
C200   C     0.32270   0.21974   0.02997   0.00000  Uiso   1.00
C201   C     0.03608   0.36611   0.15941   0.00000  Uiso   1.00
C202   C     0.03995   0.31385   0.21472   0.00000  Uiso   1.00
C203   C     0.83593   0.69452   0.68867   0.00000  Uiso   1.00
C204   C     0.94081   0.74808   0.74502   0.00000  Uiso   1.00
C205   C     0.03864   0.16792   0.36521   0.00000  Uiso   1.00
C206   C     0.04093   0.21999   0.31343   0.00000  Uiso   1.00
C207   C     0.24314   0.89889   0.89522   0.00000  Uiso   1.00
C208   C     0.13473   0.84674   0.84511   0.00000  Uiso   1.00
N209   N     0.26847   0.25918   0.56954   0.00000  Uiso   1.00
N210   N     0.73154   0.72656   0.49901   0.00000  Uiso   1.00
N211   N     0.34225   0.80636   0.03053   0.00000  Uiso   1.00
N212   N     0.81292   0.33234   0.02596   0.00000  Uiso   1.00
N213   N     0.03806   0.33626   0.80205   0.00000  Uiso   1.00
N214   N     0.03833   0.80353   0.33523   0.00000  Uiso   1.00
N215   N     0.57241   0.25710   0.25438   0.00000  Uiso   1.00
N216   N     0.50735   0.72577   0.72522   0.00000  Uiso   1.00
N217   N     0.73016   0.49803   0.71767   0.00000  Uiso   1.00
N218   N     0.26088   0.56655   0.25217   0.00000  Uiso   1.00
N219   N     0.34786   0.02923   0.80683   0.00000  Uiso   1.00
N220   N     0.81275   0.02870   0.33613   0.00000  Uiso   1.00
O221   O     0.67117   0.79146   0.73927   0.00000  Uiso   1.00
O222   O     0.48147   0.55874   0.62070   0.00000  Uiso   1.00
O223   O     0.14129   0.96459   0.37109   0.00000  Uiso   1.00
O224   O     0.93627   0.85557   0.38313   0.00000  Uiso   1.00
O225   O     0.98287   0.26374   0.88879   0.00000  Uiso   1.00
O226   O     0.10237   0.49916   0.94139   0.00000  Uiso   1.00
O227   O     0.44812   0.09453   0.20039   0.00000  Uiso   1.00
O228   O     0.56494   0.20387   0.09933   0.00000  Uiso   1.00
O229   O     0.86513   0.92727   0.26186   0.00000  Uiso   1.00
O230   O     0.97157   0.12863   0.48682   0.00000  Uiso   1.00
O231   O     0.17654   0.40462   0.10812   0.00000  Uiso   1.00
O232   O     0.11878   0.58324   0.17769   0.00000  Uiso   1.00
O233   O     0.74484   0.66224   0.78544   0.00000  Uiso   1.00
O234   O     0.63448   0.47942   0.55501   0.00000  Uiso   1.00
O235   O     0.38764   0.14108   0.96347   0.00000  Uiso   1.00
O236   O     0.38923   0.92497   0.85923   0.00000  Uiso   1.00
O237   O     0.96128   0.32013   0.08313   0.00000  Uiso   1.00
O238   O     0.87730   0.42085   0.94949   0.00000  Uiso   1.00
O239   O     0.79861   0.73319   0.65309   0.00000  Uiso   1.00
O240   O     0.56811   0.63632   0.47803   0.00000  Uiso   1.00
O241   O     0.11051   0.20252   0.44239   0.00000  Uiso   1.00
O242   O     0.21293   0.09958   0.55591   0.00000  Uiso   1.00
O243   O     0.27750   0.85161   0.91433   0.00000  Uiso   1.00
O244   O     0.48931   0.96448   0.14038   0.00000  Uiso   1.00
O245   O     0.96199   0.09606   0.32921   0.00000  Uiso   1.00
O246   O     0.88275   0.95354   0.41871   0.00000  Uiso   1.00
O247   O     0.79433   0.61403   0.67455   0.00000  Uiso   1.00
O248   O     0.58216   0.50889   0.67261   0.00000  Uiso   1.00
O249   O     0.10359   0.44725   0.20406   0.00000  Uiso   1.00
O250   O     0.20773   0.55281   0.09324   0.00000  Uiso   1.00
O251   O     0.27497   0.97398   0.89626   0.00000  Uiso   1.00
O252   O     0.51038   0.09858   0.94977   0.00000  Uiso   1.00
O253   O     0.61925   0.67177   0.78253   0.00000  Uiso   1.00
O254   O     0.51741   0.68573   0.57460   0.00000  Uiso   1.00
O255   O     0.15051   0.38409   0.96562   0.00000  Uiso   1.00
O256   O     0.92677   0.37224   0.84857   0.00000  Uiso   1.00
O257   O     0.97037   0.88269   0.26144   0.00000  Uiso   1.00
O258   O     0.11145   0.94924   0.49748   0.00000  Uiso   1.00
O259   O     0.41182   0.16943   0.10701   0.00000  Uiso   1.00
O260   O     0.59075   0.11524   0.18849   0.00000  Uiso   1.00
O261   O     0.86478   0.26600   0.91447   0.00000  Uiso   1.00
O262   O     0.96690   0.48423   0.12868   0.00000  Uiso   1.00
O263   O     0.18839   0.11385   0.41338   0.00000  Uiso   1.00
O264   O     0.12436   0.18496   0.58076   0.00000  Uiso   1.00
O265   O     0.68910   0.78807   0.61897   0.00000  Uiso   1.00
O266   O     0.68192   0.57640   0.50420   0.00000  Uiso   1.00
O267   O     0.32317   0.95165   0.08036   0.00000  Uiso   1.00
O268   O     0.44007   0.87767   0.96299   0.00000  Uiso   1.00
O269   O     0.62713   0.62209   0.61696   0.00000  Uiso   1.00
O270   O     0.04013   0.03031   0.43408   0.00000  Uiso   1.00
O271   O     0.03525   0.43039   0.02450   0.00000  Uiso   1.00
O272   O     0.44153   0.03084   0.03219   0.00000  Uiso   1.00
loop_
_geom_bond_atom_site_label_1
_geom_bond_atom_site_label_2
_geom_bond_distance
_geom_bond_site_symmetry_2
_ccdc_geom_bond_type
Ni1    O253    1.808   .     S
Ni1    N216    1.977   .     S
Ni1    O221    1.774   .     S
Ni1    O222    1.815   .     S
Ni1    O254    1.853   .     S
Ni1    O269    1.874   .     S
Ni2    N214    1.958   .     S
Ni2    O223    1.794   .     S
Ni2    O258    1.807   .     S
Ni2    O224    1.854   1_455 S
Ni2    O257    1.774   1_455 S
Ni2    O270    1.853   1_565 S
Ni3    N213    1.972   .     S
Ni3    O226    1.816   .     S
Ni3    O255    1.811   .     S
Ni3    O225    1.788   1_455 S
Ni3    O256    1.880   1_455 S
Ni3    O271    1.833   1_556 S
Ni4    O227    1.826   .     S
Ni4    N215    1.945   .     S
Ni4    O228    1.880   .     S
Ni4    O259    1.769   .     S
Ni4    O260    1.813   .     S
Ni4    O272    1.818   .     S
Ni5    O245    1.767   .     S
Ni5    N220    1.948   .     S
Ni5    O230    1.853   .     S
Ni5    O229    1.803   1_545 S
Ni5    O246    1.819   1_545 S
Ni5    O270    1.839   1_655 S
Ni6    O249    1.825   .     S
Ni6    N218    1.958   .     S
Ni6    O231    1.788   .     S
Ni6    O232    1.833   .     S
Ni6    O250    1.891   .     S
Ni6    O271    1.803   .     S
Ni7    O233    1.763   .     S
Ni7    N217    1.968   .     S
Ni7    O234    1.794   .     S
Ni7    O247    1.785   .     S
Ni7    O248    1.822   .     S
Ni7    O269    1.830   .     S
Ni8    N219    1.950   .     S
Ni8    O252    1.810   .     S
Ni8    O235    1.820   .     S
Ni8    O236    1.889   1_545 S
Ni8    O251    1.787   1_545 S
Ni8    O272    1.823   1_556 S
Ni9    N212    1.959   .     S
Ni9    O237    1.797   .     S
Ni9    O262    1.886   .     S
Ni9    O238    1.839   1_554 S
Ni9    O261    1.827   1_554 S
Ni9    O271    1.807   1_655 S
Ni10   O265    1.768   .     S
Ni10   O239    1.746   .     S
Ni10   N210    1.996   .     S
Ni10   O240    1.762   .     S
Ni10   O266    1.815   .     S
Ni10   O269    1.803   .     S
Ni11   N209    1.977   .     S
Ni11   O264    1.807   .     S
Ni11   O241    1.781   .     S
Ni11   O242    1.813   .     S
Ni11   O263    1.767   .     S
Ni11   O270    1.837   .     S
Ni12   N211    1.963   .     S
Ni12   O267    1.814   .     S
Ni12   O244    1.882   .     S
Ni12   O243    1.814   1_554 S
Ni12   O268    1.861   1_554 S
Ni12   O272    1.812   1_565 S
H13    C89     1.090   .     S
H14    C90     1.089   .     S
H15    C91     1.102   .     S
H16    C92     1.090   .     S
H17    C93     1.090   .     S
H18    C94     1.103   .     S
H19    C95     1.090   .     S
H20    C96     1.086   .     S
H21    C97     1.101   .     S
H22    C98     1.092   .     S
H23    C99     1.088   .     S
H24    C100    1.101   .     S
H25    C101    1.092   .     S
H26    C102    1.087   .     S
H27    C103    1.103   .     S
H28    C104    1.089   .     S
H29    C105    1.090   .     S
H30    C106    1.101   .     S
H31    C107    1.092   .     S
H32    C108    1.086   .     S
H33    C109    1.102   .     S
H34    C110    1.089   .     S
H35    C111    1.090   .     S
H36    C112    1.099   .     S
H37    C113    1.093   .     S
H38    C114    1.091   .     S
H39    C115    1.100   .     S
H40    C116    1.090   .     S
H41    C117    1.087   .     S
H42    C118    1.104   .     S
H43    C119    1.089   .     S
H44    C120    1.087   .     S
H45    C121    1.102   .     S
H46    C122    1.091   .     S
H47    C123    1.090   .     S
H48    C124    1.101   .     S
H49    C125    1.090   .     S
H50    C126    1.090   .     S
H51    C127    1.104   .     S
H52    C128    1.090   .     S
H53    C129    1.090   .     S
H54    C130    1.102   .     S
H55    C131    1.091   .     S
H56    C132    1.088   .     S
H57    C133    1.100   .     S
H58    C134    1.092   .     S
H59    C135    1.089   .     S
H60    C136    1.102   .     S
H61    C137    1.093   .     S
H62    C138    1.087   .     S
H63    C139    1.101   .     S
H64    C140    1.089   .     S
H65    C141    1.091   .     S
H66    C142    1.101   .     S
H67    C143    1.092   .     S
H68    C144    1.088   .     S
H69    C145    1.103   .     S
H70    C146    1.091   .     S
H71    C147    1.090   .     S
H72    C148    1.101   .     S
H73    C149    1.092   .     S
H74    C150    1.089   .     S
H75    C151    1.099   .     S
H76    C152    1.089   .     S
H77    C153    1.087   .     S
H78    C154    1.104   .     S
H79    C155    1.089   .     S
H80    C156    1.087   .     S
H81    C157    1.102   .     S
H82    C158    1.092   .     S
H83    C159    1.089   .     S
H84    C160    1.100   .     S
H85    O269    1.042   .     S
H86    O270    1.044   .     S
H87    O271    1.051   .     S
H88    O272    1.049   .     S
C89    C186    1.396   .     S
C89    C149    1.393   1_565 D
C90    C91     1.402   .     S
C90    C162    1.391   .     D
C91    N209    1.360   .     D
C92    C158    1.396   .     D
C92    C188    1.395   1_565 S
C93    C164    1.392   .     D
C93    C94     1.403   .     S
C94    N210    1.360   .     D
C95    C190    1.393   .     D
C95    C155    1.393   1_545 S
C96    C97     1.403   .     D
C96    C166    1.391   1_556 S
C97    N211    1.358   1_556 S
C98    C192    1.394   .     D
C98    C152    1.395   .     S
C99    C168    1.389   .     D
C99    C100    1.404   .     S
C100   N212    1.359   .     D
C101   C194    1.394   .     D
C101   C137    1.395   1_554 S
C102   C103    1.404   .     D
C102   C170    1.393   1_655 S
C103   N213    1.359   1_655 S
C104   C196    1.394   .     D
C104   C146    1.393   .     S
C105   C172    1.391   .     D
C105   C106    1.401   .     S
C106   N214    1.360   .     D
C107   C198    1.394   .     S
C107   C143    1.393   1_556 D
C108   C109    1.398   .     S
C108   C174    1.397   .     D
C109   N215    1.364   .     D
C110   C140    1.397   .     D
C110   C200    1.392   1_556 S
C111   C112    1.403   .     S
C111   C176    1.391   .     D
C112   N216    1.360   .     D
C113   C125    1.391   .     D
C113   C202    1.395   1_655 S
C114   C115    1.399   .     S
C114   C178    1.392   .     D
C115   N217    1.361   .     D
C116   C204    1.396   .     S
C116   C134    1.390   1_655 D
C117   C118    1.402   .     S
C117   C180    1.394   .     D
C118   N218    1.358   .     D
C119   C131    1.397   .     S
C119   C206    1.395   .     D
C120   C182    1.393   .     D
C120   C121    1.403   .     S
C121   N219    1.361   .     D
C122   C208    1.392   .     D
C122   C128    1.396   1_455 S
C123   C124    1.401   .     D
C123   C184    1.389   1_565 S
C124   N220    1.359   1_565 S
C125   C206    1.398   1_655 S
C126   C164    1.392   .     S
C126   C127    1.403   .     D
C127   N210    1.359   .     S
C128   C204    1.393   .     D
C128   C122    1.396   1_655 S
C129   C130    1.402   .     D
C129   C162    1.390   .     S
C130   N209    1.357   .     S
C131   C202    1.392   .     D
C132   C166    1.391   .     D
C132   C133    1.403   .     S
C133   N211    1.359   .     D
C134   C208    1.395   .     S
C134   C116    1.390   1_455 D
C135   C136    1.402   .     D
C135   C168    1.391   1_556 S
C136   N212    1.358   1_556 S
C137   C198    1.393   .     D
C137   C101    1.395   1_556 S
C138   C139    1.403   .     D
C138   C180    1.390   .     S
C139   N218    1.360   .     S
C140   C196    1.392   1_556 S
C141   C142    1.402   .     D
C141   C178    1.389   .     S
C142   N217    1.360   .     S
C143   C194    1.397   .     S
C143   C107    1.393   1_554 D
C144   C145    1.400   .     D
C144   C182    1.394   1_565 S
C145   N219    1.360   1_565 S
C146   C200    1.396   .     D
C147   C184    1.391   .     D
C147   C148    1.400   .     S
C148   N220    1.359   .     D
C149   C190    1.393   .     S
C149   C89     1.393   1_545 D
C150   C151    1.402   .     D
C150   C172    1.390   1_655 S
C151   N214    1.360   1_655 S
C152   C188    1.397   .     D
C153   C170    1.393   .     D
C153   C154    1.404   .     S
C154   N213    1.360   .     D
C155   C186    1.394   .     D
C155   C95     1.393   1_565 S
C156   C157    1.399   .     D
C156   C174    1.395   .     S
C157   N215    1.365   .     S
C158   C192    1.394   1_565 S
C159   C160    1.402   .     D
C159   C176    1.391   .     S
C160   N216    1.361   .     S
C161   O222    1.256   .     S
C161   C162    1.526   .     S
C161   O248    1.256   .     D
C163   O224    1.250   .     S
C163   O246    1.256   .     D
C163   C164    1.528   .     S
C165   C166    1.548   .     S
C165   O250    1.245   .     D
C165   O226    1.259   1_554 S
C166   C96     1.391   1_554 S
C167   C168    1.545   .     S
C167   O228    1.248   .     D
C167   O252    1.257   1_554 S
C168   C135    1.391   1_554 S
C169   O264    1.264   .     D
C169   C170    1.514   .     S
C169   O230    1.252   1_455 S
C170   C102    1.393   1_455 S
C171   O232    1.252   .     D
C171   C172    1.562   .     S
C171   O262    1.245   1_455 S
C172   C150    1.390   1_455 S
C173   C174    1.500   .     S
C173   O266    1.263   .     S
C173   O234    1.263   .     D
C175   C176    1.564   .     S
C175   O236    1.247   .     S
C175   O268    1.253   .     D
C177   C178    1.566   .     S
C177   O256    1.246   .     S
C177   O238    1.251   .     D
C179   C180    1.509   .     S
C179   O240    1.274   .     S
C179   O254    1.247   .     D
C181   O242    1.259   .     D
C181   C182    1.508   .     S
C181   O258    1.259   1_545 S
C182   C144    1.394   1_545 S
C183   O260    1.256   .     D
C183   C184    1.555   .     S
C183   O244    1.243   1_545 S
C184   C123    1.389   1_545 S
C185   O265    1.268   .     D
C185   O221    1.254   .     S
C185   C186    1.509   .     S
C187   C188    1.511   .     S
C187   O263    1.263   .     D
C187   O223    1.256   1_545 S
C188   C92     1.395   1_545 S
C189   C190    1.555   .     S
C189   O225    1.254   .     S
C189   O261    1.250   .     D
C191   O227    1.254   .     D
C191   C192    1.558   .     S
C191   O267    1.250   1_545 S
C192   C158    1.394   1_545 S
C193   C194    1.520   .     S
C193   O257    1.256   .     S
C193   O229    1.256   .     D
C195   C196    1.543   .     S
C195   O231    1.255   .     D
C195   O255    1.254   1_554 S
C196   C140    1.392   1_554 S
C197   O253    1.254   .     D
C197   O233    1.263   .     S
C197   C198    1.522   .     S
C199   C200    1.537   .     S
C199   O259    1.256   .     D
C199   O235    1.255   1_554 S
C200   C110    1.392   1_554 S
C201   O249    1.253   .     D
C201   C202    1.561   .     S
C201   O237    1.250   1_455 S
C202   C113    1.395   1_455 S
C203   O239    1.265   .     D
C203   O247    1.257   .     S
C203   C204    1.502   .     S
C205   C206    1.508   .     S
C205   O241    1.261   .     D
C205   O245    1.258   1_455 S
C206   C125    1.398   1_455 S
C207   C208    1.555   .     S
C207   O251    1.253   .     S
C207   O243    1.252   .     D
N211   C97     1.358   1_554 S
N212   C136    1.358   1_554 S
N213   C103    1.359   1_455 S
N214   C151    1.360   1_455 S
N219   C145    1.360   1_545 S
N220   C124    1.359   1_545 S
O223   C187    1.256   1_565 S
O224   Ni2     1.854   1_655 S
O225   Ni3     1.788   1_655 S
O226   C165    1.259   1_556 S
O229   Ni5     1.803   1_565 S
O230   C169    1.252   1_655 S
O235   C199    1.255   1_556 S
O236   Ni8     1.889   1_565 S
O237   C201    1.250   1_655 S
O238   Ni9     1.839   1_556 S
O243   Ni12    1.814   1_556 S
O244   C183    1.243   1_565 S
O245   C205    1.258   1_655 S
O246   Ni5     1.819   1_565 S
O251   Ni8     1.787   1_565 S
O252   C167    1.257   1_556 S
O255   C195    1.254   1_556 S
O256   Ni3     1.880   1_655 S
O257   Ni2     1.774   1_655 S
O258   C181    1.259   1_565 S
O261   Ni9     1.827   1_556 S
O262   C171    1.245   1_655 S
O267   C191    1.250   1_565 S
O268   Ni12    1.861   1_556 S
O270   Ni5     1.839   1_455 S
O270   Ni2     1.853   1_545 S
O271   Ni9     1.807   1_455 S
O271   Ni3     1.833   1_554 S
O272   Ni12    1.812   1_545 S
O272   Ni8     1.823   1_554 S
