# Supplementary material for: Excavating hidden adsorption sites in metal-organic frameworks using rational defect engineering
Source: Nat Commun. 2017 Nov 16;8:1539. doi: 10.1038/s41467-017-01478-4 (PMC5691151; doi:10.1038/s41467-017-01478-4)
Supplement: Supplementary file 8 — Supplementary Data 5 [file 41467_2017_1478_MOESM8_ESM.cif]

data_AXUBOL_BDC_modul_relaxed
_audit_creation_date              2017-08-02
_audit_creation_method            'Materials Studio'
_symmetry_space_group_name_H-M    'P1'
_symmetry_Int_Tables_number       1
_symmetry_cell_setting            triclinic
loop_
_symmetry_equiv_pos_as_xyz
  x,y,z
_cell_length_a                    17.7598
_cell_length_b                    17.7199
_cell_length_c                    17.8579
_cell_angle_alpha                 109.4103
_cell_angle_beta                  110.6728
_cell_angle_gamma                 109.3637
loop_
_atom_site_label
_atom_site_type_symbol
_atom_site_fract_x
_atom_site_fract_y
_atom_site_fract_z
_atom_site_U_iso_or_equiv
_atom_site_adp_type
_atom_site_occupancy
Ni1    Ni    0.57780   0.68322   0.67994   0.00000  Uiso   1.00
Ni2    Ni    0.04412   0.92362   0.38308   0.00000  Uiso   1.00
Ni3    Ni    0.03647   0.37916   0.91588   0.00000  Uiso   1.00
Ni4    Ni    0.49872   0.14011   0.14227   0.00000  Uiso   1.00
Ni5    Ni    0.93071   0.02836   0.37856   0.00000  Uiso   1.00
Ni6    Ni    0.14181   0.48857   0.13657   0.00000  Uiso   1.00
Ni7    Ni    0.68787   0.57592   0.67361   0.00000  Uiso   1.00
Ni8    Ni    0.39610   0.03994   0.93000   0.00000  Uiso   1.00
Ni9    Ni    0.92389   0.37681   0.02003   0.00000  Uiso   1.00
Ni10   Ni    0.68532   0.68811   0.57188   0.00000  Uiso   1.00
Ni11   Ni    0.14846   0.14087   0.49094   0.00000  Uiso   1.00
Ni12   Ni    0.38699   0.92288   0.02788   0.00000  Uiso   1.00
H13    H     0.34062   0.48629   0.63231   0.00000  Uiso   1.00
H14    H     0.20446   0.33959   0.58641   0.00000  Uiso   1.00
H15    H     0.14324   0.88645   0.22363   0.00000  Uiso   1.00
H16    H     0.90008   0.74513   0.44247   0.00000  Uiso   1.00
H17    H     0.81121   0.66193   0.49949   0.00000  Uiso   1.00
H18    H     0.19546   0.57550   0.88146   0.00000  Uiso   1.00
H19    H     0.29025   0.72293   0.89071   0.00000  Uiso   1.00
H20    H     0.40139   0.17948   0.30360   0.00000  Uiso   1.00
H21    H     0.74214   0.31768   0.17809   0.00000  Uiso   1.00
H22    H     0.88288   0.40233   0.17211   0.00000  Uiso   1.00
H23    H     0.77636   0.91597   0.11411   0.00000  Uiso   1.00
H24    H     0.89485   0.15453   0.57904   0.00000  Uiso   1.00
H25    H     0.89332   0.24712   0.71985   0.00000  Uiso   1.00
H26    H     0.31571   0.39310   0.18135   0.00000  Uiso   1.00
H27    H     0.18977   0.72903   0.32231   0.00000  Uiso   1.00
H28    H     0.18568   0.86828   0.41340   0.00000  Uiso   1.00
H29    H     0.84260   0.68636   0.94217   0.00000  Uiso   1.00
H30    H     0.63901   0.34029   0.48433   0.00000  Uiso   1.00
H31    H     0.59187   0.20089   0.34108   0.00000  Uiso   1.00
H32    H     0.23346   0.14335   0.88271   0.00000  Uiso   1.00
H33    H     0.46645   0.90938   0.76492   0.00000  Uiso   1.00
H34    H     0.51837   0.81979   0.67361   0.00000  Uiso   1.00
H35    H     0.89176   0.22308   0.13289   0.00000  Uiso   1.00
H36    H     0.74804   0.44734   0.88904   0.00000  Uiso   1.00
H37    H     0.66423   0.50570   0.79920   0.00000  Uiso   1.00
H38    H     0.95379   0.84256   0.68933   0.00000  Uiso   1.00
H39    H     0.48395   0.60899   0.32738   0.00000  Uiso   1.00
H40    H     0.33586   0.55455   0.18441   0.00000  Uiso   1.00
H41    H     0.18892   0.31175   0.39838   0.00000  Uiso   1.00
H42    H     0.34075   0.17863   0.72444   0.00000  Uiso   1.00
H43    H     0.43179   0.17789   0.86818   0.00000  Uiso   1.00
H44    H     0.12858   0.76827   0.91282   0.00000  Uiso   1.00
H45    H     0.58314   0.88550   0.17051   0.00000  Uiso   1.00
H46    H     0.72885   0.88524   0.25875   0.00000  Uiso   1.00
H47    H     0.89082   0.13574   0.21751   0.00000  Uiso   1.00
H48    H     0.75192   0.89414   0.43837   0.00000  Uiso   1.00
H49    H     0.66455   0.80529   0.49205   0.00000  Uiso   1.00
H50    H     0.95330   0.68140   0.82402   0.00000  Uiso   1.00
H51    H     0.49049   0.34048   0.61061   0.00000  Uiso   1.00
H52    H     0.34888   0.19612   0.56166   0.00000  Uiso   1.00
H53    H     0.18947   0.39906   0.31334   0.00000  Uiso   1.00
H54    H     0.29974   0.73196   0.17287   0.00000  Uiso   1.00
H55    H     0.38896   0.87668   0.17433   0.00000  Uiso   1.00
H56    H     0.12852   0.92847   0.77764   0.00000  Uiso   1.00
H57    H     0.58099   0.17118   0.87979   0.00000  Uiso   1.00
H58    H     0.72469   0.26096   0.88083   0.00000  Uiso   1.00
H59    H     0.68948   0.83066   0.94008   0.00000  Uiso   1.00
H60    H     0.35044   0.64818   0.48482   0.00000  Uiso   1.00
H61    H     0.20616   0.59461   0.33816   0.00000  Uiso   1.00
H62    H     0.14583   0.22891   0.88369   0.00000  Uiso   1.00
H63    H     0.88913   0.43397   0.73745   0.00000  Uiso   1.00
H64    H     0.79981   0.48950   0.64837   0.00000  Uiso   1.00
H65    H     0.92884   0.77112   0.11571   0.00000  Uiso   1.00
H66    H     0.16762   0.88185   0.58655   0.00000  Uiso   1.00
H67    H     0.26103   0.88882   0.73439   0.00000  Uiso   1.00
H68    H     0.40277   0.30764   0.18045   0.00000  Uiso   1.00
H69    H     0.74115   0.18389   0.32648   0.00000  Uiso   1.00
H70    H     0.88338   0.17704   0.40979   0.00000  Uiso   1.00
H71    H     0.88999   0.57940   0.15813   0.00000  Uiso   1.00
H72    H     0.89286   0.72380   0.25054   0.00000  Uiso   1.00
H73    H     0.32013   0.18339   0.39275   0.00000  Uiso   1.00
H74    H     0.19333   0.33350   0.73126   0.00000  Uiso   1.00
H75    H     0.18381   0.42318   0.86672   0.00000  Uiso   1.00
H76    H     0.61514   0.48205   0.33065   0.00000  Uiso   1.00
H77    H     0.56524   0.33748   0.18984   0.00000  Uiso   1.00
H78    H     0.22281   0.88322   0.13275   0.00000  Uiso   1.00
H79    H     0.44148   0.73533   0.88452   0.00000  Uiso   1.00
H80    H     0.48899   0.64721   0.78751   0.00000  Uiso   1.00
H81    H     0.57286   0.57243   0.56353   0.00000  Uiso   1.00
H82    H     0.04119   0.03040   0.49344   0.00000  Uiso   1.00
H83    H     0.03516   0.48630   0.02336   0.00000  Uiso   1.00
H84    H     0.50326   0.03364   0.03602   0.00000  Uiso   1.00
C85    C     0.34476   0.42342   0.61784   0.00000  Uiso   1.00
C86    C     0.26839   0.34073   0.59065   0.00000  Uiso   1.00
C87    C     0.20005   0.95071   0.24130   0.00000  Uiso   1.00
C88    C     0.84907   0.76042   0.45359   0.00000  Uiso   1.00
C89    C     0.79927   0.71443   0.48593   0.00000  Uiso   1.00
C90    C     0.23877   0.64071   0.94731   0.00000  Uiso   1.00
C91    C     0.29084   0.72378   0.95281   0.00000  Uiso   1.00
C92    C     0.34486   0.11534   0.28663   0.00000  Uiso   1.00
C93    C     0.73650   0.30381   0.11168   0.00000  Uiso   1.00
C94    C     0.81471   0.35059   0.10757   0.00000  Uiso   1.00
C95    C     0.78987   0.86484   0.07594   0.00000  Uiso   1.00
C96    C     0.95975   0.21339   0.64135   0.00000  Uiso   1.00
C97    C     0.95945   0.26545   0.72013   0.00000  Uiso   1.00
C98    C     0.29872   0.33920   0.11599   0.00000  Uiso   1.00
C99    C     0.12310   0.72578   0.30569   0.00000  Uiso   1.00
C100   C     0.12028   0.80386   0.35534   0.00000  Uiso   1.00
C101   C     0.82730   0.73579   0.98006   0.00000  Uiso   1.00
C102   C     0.62390   0.34204   0.42063   0.00000  Uiso   1.00
C103   C     0.59626   0.26393   0.33990   0.00000  Uiso   1.00
C104   C     0.25157   0.19864   0.94787   0.00000  Uiso   1.00
C105   C     0.47162   0.85202   0.77152   0.00000  Uiso   1.00
C106   C     0.50081   0.80193   0.72104   0.00000  Uiso   1.00
C107   C     0.95684   0.24287   0.19199   0.00000  Uiso   1.00
C108   C     0.76071   0.45668   0.83640   0.00000  Uiso   1.00
C109   C     0.71481   0.48968   0.78640   0.00000  Uiso   1.00
C110   C     0.99227   0.82571   0.73745   0.00000  Uiso   1.00
C111   C     0.42368   0.60635   0.33183   0.00000  Uiso   1.00
C112   C     0.34040   0.57525   0.25214   0.00000  Uiso   1.00
C113   C     0.12376   0.29297   0.34067   0.00000  Uiso   1.00
C114   C     0.32195   0.11360   0.72431   0.00000  Uiso   1.00
C115   C     0.37184   0.11263   0.80469   0.00000  Uiso   1.00
C116   C     0.08940   0.78353   0.86310   0.00000  Uiso   1.00
C117   C     0.64886   0.95076   0.22329   0.00000  Uiso   1.00
C118   C     0.73069   0.95129   0.27217   0.00000  Uiso   1.00
C119   C     0.95623   0.19408   0.23907   0.00000  Uiso   1.00
C120   C     0.76622   0.84271   0.45060   0.00000  Uiso   1.00
C121   C     0.71840   0.79344   0.48204   0.00000  Uiso   1.00
C122   C     0.99195   0.73526   0.81373   0.00000  Uiso   1.00
C123   C     0.42783   0.34189   0.60491   0.00000  Uiso   1.00
C124   C     0.34841   0.26151   0.57709   0.00000  Uiso   1.00
C125   C     0.12408   0.34167   0.29331   0.00000  Uiso   1.00
C126   C     0.29607   0.72826   0.10952   0.00000  Uiso   1.00
C127   C     0.34552   0.80866   0.10966   0.00000  Uiso   1.00
C128   C     0.08943   0.87333   0.78647   0.00000  Uiso   1.00
C129   C     0.64642   0.22285   0.94537   0.00000  Uiso   1.00
C130   C     0.72729   0.27258   0.94648   0.00000  Uiso   1.00
C131   C     0.74155   0.81736   0.97895   0.00000  Uiso   1.00
C132   C     0.34926   0.62834   0.41973   0.00000  Uiso   1.00
C133   C     0.26868   0.59732   0.33726   0.00000  Uiso   1.00
C134   C     0.20285   0.24627   0.94849   0.00000  Uiso   1.00
C135   C     0.83926   0.44900   0.75170   0.00000  Uiso   1.00
C136   C     0.78999   0.48110   0.70324   0.00000  Uiso   1.00
C137   C     0.87541   0.78313   0.07677   0.00000  Uiso   1.00
C138   C     0.22521   0.94821   0.64761   0.00000  Uiso   1.00
C139   C     0.27751   0.95280   0.73070   0.00000  Uiso   1.00
C140   C     0.34724   0.29151   0.11536   0.00000  Uiso   1.00
C141   C     0.73681   0.11703   0.31042   0.00000  Uiso   1.00
C142   C     0.81613   0.11259   0.35589   0.00000  Uiso   1.00
C143   C     0.95612   0.64289   0.21355   0.00000  Uiso   1.00
C144   C     0.95835   0.72373   0.26522   0.00000  Uiso   1.00
C145   C     0.29985   0.11746   0.33677   0.00000  Uiso   1.00
C146   C     0.12606   0.31360   0.72590   0.00000  Uiso   1.00
C147   C     0.12019   0.36266   0.80163   0.00000  Uiso   1.00
C148   C     0.60999   0.42091   0.33475   0.00000  Uiso   1.00
C149   C     0.58168   0.33976   0.25639   0.00000  Uiso   1.00
C150   C     0.24485   0.94893   0.19088   0.00000  Uiso   1.00
C151   C     0.45684   0.75460   0.83751   0.00000  Uiso   1.00
C152   C     0.48504   0.70667   0.78411   0.00000  Uiso   1.00
C153   C     0.50597   0.50962   0.64524   0.00000  Uiso   1.00
C154   C     0.42478   0.42316   0.62334   0.00000  Uiso   1.00
C155   C     0.89099   0.88558   0.41048   0.00000  Uiso   1.00
C156   C     0.83353   0.82693   0.43746   0.00000  Uiso   1.00
C157   C     0.17850   0.55386   0.02142   0.00000  Uiso   1.00
C158   C     0.24068   0.64323   0.02670   0.00000  Uiso   1.00
C159   C     0.56577   0.17533   0.02775   0.00000  Uiso   1.00
C160   C     0.65169   0.23765   0.02914   0.00000  Uiso   1.00
C161   C     0.04822   0.18038   0.56319   0.00000  Uiso   1.00
C162   C     0.04447   0.23763   0.64489   0.00000  Uiso   1.00
C163   C     0.04166   0.55920   0.17169   0.00000  Uiso   1.00
C164   C     0.03996   0.64465   0.23288   0.00000  Uiso   1.00
C165   C     0.65520   0.50459   0.50276   0.00000  Uiso   1.00
C166   C     0.63023   0.42159   0.41792   0.00000  Uiso   1.00
C167   C     0.42337   0.88637   0.89370   0.00000  Uiso   1.00
C168   C     0.45064   0.82891   0.83167   0.00000  Uiso   1.00
C169   C     0.88535   0.41093   0.88167   0.00000  Uiso   1.00
C170   C     0.82541   0.43805   0.82013   0.00000  Uiso   1.00
C171   C     0.51255   0.65422   0.49998   0.00000  Uiso   1.00
C172   C     0.42684   0.63106   0.41591   0.00000  Uiso   1.00
C173   C     0.18632   0.02683   0.55825   0.00000  Uiso   1.00
C174   C     0.24710   0.03014   0.64517   0.00000  Uiso   1.00
C175   C     0.56615   0.03886   0.18407   0.00000  Uiso   1.00
C176   C     0.65260   0.03485   0.24178   0.00000  Uiso   1.00
C177   C     0.71702   0.81838   0.70045   0.00000  Uiso   1.00
C178   C     0.17993   0.03777   0.37001   0.00000  Uiso   1.00
C179   C     0.22760   0.03495   0.31452   0.00000  Uiso   1.00
H180   H     0.79042   0.87764   0.74969   0.00000  Uiso   1.00
C181   C     0.93833   0.26563   0.92506   0.00000  Uiso   1.00
H182   H     0.97285   0.24663   0.97624   0.00000  Uiso   1.00
C183   C     0.37051   0.02893   0.16008   0.00000  Uiso   1.00
C184   C     0.31782   0.03104   0.21383   0.00000  Uiso   1.00
C185   C     0.90752   0.89552   0.22982   0.00000  Uiso   1.00
C186   C     0.85594   0.84688   0.12447   0.00000  Uiso   1.00
C187   C     0.17340   0.36974   0.03352   0.00000  Uiso   1.00
C188   C     0.22660   0.31659   0.03240   0.00000  Uiso   1.00
C189   C     0.70428   0.69637   0.82618   0.00000  Uiso   1.00
C190   C     0.75972   0.75233   0.93146   0.00000  Uiso   1.00
C191   C     0.37966   0.17080   0.03366   0.00000  Uiso   1.00
C192   C     0.32394   0.22149   0.03136   0.00000  Uiso   1.00
C193   C     0.03842   0.37163   0.16654   0.00000  Uiso   1.00
C194   C     0.04063   0.31715   0.21925   0.00000  Uiso   1.00
C195   C     0.83869   0.70449   0.69600   0.00000  Uiso   1.00
C196   C     0.94378   0.75624   0.75080   0.00000  Uiso   1.00
C197   C     0.03768   0.16636   0.36493   0.00000  Uiso   1.00
C198   C     0.03975   0.21933   0.31396   0.00000  Uiso   1.00
C199   C     0.24653   0.90296   0.89878   0.00000  Uiso   1.00
C200   C     0.13781   0.85179   0.84878   0.00000  Uiso   1.00
N201   N     0.26848   0.25963   0.56798   0.00000  Uiso   1.00
N202   N     0.73549   0.73109   0.50199   0.00000  Uiso   1.00
N203   N     0.34302   0.80785   0.03247   0.00000  Uiso   1.00
N204   N     0.81147   0.33496   0.02642   0.00000  Uiso   1.00
N205   N     0.03854   0.33926   0.79996   0.00000  Uiso   1.00
N206   N     0.03925   0.80461   0.33482   0.00000  Uiso   1.00
N207   N     0.57363   0.26083   0.25715   0.00000  Uiso   1.00
N208   N     0.50887   0.73031   0.72723   0.00000  Uiso   1.00
N209   N     0.72971   0.50373   0.72125   0.00000  Uiso   1.00
N210   N     0.26282   0.56892   0.25381   0.00000  Uiso   1.00
N211   N     0.34958   0.03389   0.80935   0.00000  Uiso   1.00
N212   N     0.81453   0.03088   0.33649   0.00000  Uiso   1.00
O213   O     0.67544   0.79371   0.74051   0.00000  Uiso   1.00
O214   O     0.48462   0.56502   0.62751   0.00000  Uiso   1.00
O215   O     0.14893   0.96891   0.37947   0.00000  Uiso   1.00
O216   O     0.93604   0.85763   0.38037   0.00000  Uiso   1.00
O217   O     0.96147   0.25666   0.86345   0.00000  Uiso   1.00
O218   O     0.10545   0.49811   0.94286   0.00000  Uiso   1.00
O219   O     0.45046   0.09916   0.20534   0.00000  Uiso   1.00
O220   O     0.56548   0.20612   0.10132   0.00000  Uiso   1.00
O221   O     0.86764   0.92427   0.26821   0.00000  Uiso   1.00
O222   O     0.97416   0.13286   0.48496   0.00000  Uiso   1.00
O223   O     0.17142   0.39997   0.10681   0.00000  Uiso   1.00
O224   O     0.11859   0.58323   0.17600   0.00000  Uiso   1.00
O225   O     0.74436   0.66470   0.78967   0.00000  Uiso   1.00
O226   O     0.63799   0.48524   0.55971   0.00000  Uiso   1.00
O227   O     0.39152   0.14619   0.96623   0.00000  Uiso   1.00
O228   O     0.38995   0.92765   0.86136   0.00000  Uiso   1.00
O229   O     0.96232   0.32888   0.09158   0.00000  Uiso   1.00
O230   O     0.87963   0.42663   0.95274   0.00000  Uiso   1.00
O231   O     0.80161   0.74596   0.66617   0.00000  Uiso   1.00
O232   O     0.56753   0.63419   0.48002   0.00000  Uiso   1.00
O233   O     0.10746   0.20447   0.44511   0.00000  Uiso   1.00
O234   O     0.21384   0.09975   0.55449   0.00000  Uiso   1.00
O235   O     0.27899   0.85386   0.91574   0.00000  Uiso   1.00
O236   O     0.49027   0.96579   0.14290   0.00000  Uiso   1.00
O237   O     0.96305   0.09031   0.32502   0.00000  Uiso   1.00
O238   O     0.88723   0.95841   0.42418   0.00000  Uiso   1.00
O239   O     0.79716   0.62335   0.68161   0.00000  Uiso   1.00
O240   O     0.58337   0.51333   0.67486   0.00000  Uiso   1.00
O241   O     0.10867   0.45104   0.21000   0.00000  Uiso   1.00
O242   O     0.20982   0.55262   0.09527   0.00000  Uiso   1.00
O243   O     0.27845   0.97878   0.90107   0.00000  Uiso   1.00
O244   O     0.51162   0.10021   0.95086   0.00000  Uiso   1.00
O245   O     0.62161   0.67894   0.78592   0.00000  Uiso   1.00
O246   O     0.51493   0.68366   0.57570   0.00000  Uiso   1.00
O247   O     0.14389   0.37738   0.96317   0.00000  Uiso   1.00
O248   O     0.93012   0.38389   0.85135   0.00000  Uiso   1.00
O249   O     0.98211   0.89525   0.26668   0.00000  Uiso   1.00
O250   O     0.11161   0.94957   0.49921   0.00000  Uiso   1.00
O251   O     0.41167   0.17020   0.10820   0.00000  Uiso   1.00
O252   O     0.59155   0.11746   0.19158   0.00000  Uiso   1.00
O253   O     0.86315   0.26568   0.91387   0.00000  Uiso   1.00
O254   O     0.96698   0.48449   0.12878   0.00000  Uiso   1.00
O255   O     0.18164   0.11312   0.40784   0.00000  Uiso   1.00
O256   O     0.12557   0.18466   0.58217   0.00000  Uiso   1.00
O257   O     0.68101   0.79347   0.61541   0.00000  Uiso   1.00
O258   O     0.68897   0.58286   0.51069   0.00000  Uiso   1.00
O259   O     0.32634   0.95464   0.08407   0.00000  Uiso   1.00
O260   O     0.44177   0.88075   0.96553   0.00000  Uiso   1.00
O261   O     0.63245   0.63029   0.62577   0.00000  Uiso   1.00
O262   O     0.04062   0.03057   0.43475   0.00000  Uiso   1.00
O263   O     0.03415   0.42615   0.02295   0.00000  Uiso   1.00
O264   O     0.44361   0.03298   0.03484   0.00000  Uiso   1.00
loop_
_geom_bond_atom_site_label_1
_geom_bond_atom_site_label_2
_geom_bond_distance
_geom_bond_site_symmetry_2
_ccdc_geom_bond_type
Ni1    O245    1.813   .     S
Ni1    N208    1.961   .     S
Ni1    O213    1.740   .     S
Ni1    O214    1.818   .     S
Ni1    O246    1.805   .     S
Ni1    O261    1.850   .     S
Ni2    N206    1.953   .     S
Ni2    O215    1.800   .     S
Ni2    O250    1.787   .     S
Ni2    O216    1.861   1_455 S
Ni2    O249    1.763   1_455 S
Ni2    O262    1.845   1_565 S
Ni3    N205    1.971   .     S
Ni3    O218    1.836   .     S
Ni3    O247    1.809   .     S
Ni3    O217    1.793   1_455 S
Ni3    O248    1.880   1_455 S
Ni3    O263    1.836   1_556 S
Ni4    O219    1.828   .     S
Ni4    N207    1.955   .     S
Ni4    O220    1.890   .     S
Ni4    O251    1.773   .     S
Ni4    O252    1.818   .     S
Ni4    O264    1.807   .     S
Ni5    O237    1.765   .     S
Ni5    N212    1.953   .     S
Ni5    O222    1.820   .     S
Ni5    O221    1.788   1_545 S
Ni5    O238    1.810   1_545 S
Ni5    O262    1.833   1_655 S
Ni6    O241    1.837   .     S
Ni6    N210    1.960   .     S
Ni6    O223    1.793   .     S
Ni6    O224    1.832   .     S
Ni6    O242    1.889   .     S
Ni6    O263    1.834   .     S
Ni7    N209    1.954   .     S
Ni7    O225    1.759   .     S
Ni7    O226    1.765   .     S
Ni7    O239    1.771   .     S
Ni7    O240    1.832   .     S
Ni7    O261    1.791   .     S
Ni8    N211    1.966   .     S
Ni8    O244    1.798   .     S
Ni8    O227    1.816   .     S
Ni8    O228    1.901   1_545 S
Ni8    O243    1.781   1_545 S
Ni8    O264    1.827   1_556 S
Ni9    N204    1.945   .     S
Ni9    O229    1.819   .     S
Ni9    O254    1.876   .     S
Ni9    O230    1.827   1_554 S
Ni9    O253    1.817   1_554 S
Ni9    O263    1.834   1_655 S
Ni10   O231    1.773   .     S
Ni10   N202    1.974   .     S
Ni10   O232    1.786   .     S
Ni10   O257    1.808   .     S
Ni10   O258    1.858   .     S
Ni10   O261    1.874   .     S
Ni11   N201    1.974   .     S
Ni11   O256    1.805   .     S
Ni11   O233    1.791   .     S
Ni11   O234    1.830   .     S
Ni11   O255    1.765   .     S
Ni11   O262    1.831   .     S
Ni12   N203    1.968   .     S
Ni12   O259    1.809   .     S
Ni12   O236    1.881   .     S
Ni12   O235    1.814   1_554 S
Ni12   O260    1.854   1_554 S
Ni12   O264    1.812   1_565 S
H13    C85     1.091   .     S
H14    C86     1.104   .     S
H15    C87     1.090   .     S
H16    C88     1.090   .     S
H17    C89     1.101   .     S
H18    C90     1.086   .     S
H19    C91     1.100   .     S
H20    C92     1.091   .     S
H21    C93     1.088   .     S
H22    C94     1.100   .     S
H23    C95     1.092   .     S
H24    C96     1.086   .     S
H25    C97     1.108   .     S
H26    C98     1.089   .     S
H27    C99     1.090   .     S
H28    C100    1.100   .     S
H29    C101    1.092   .     S
H30    C102    1.086   .     S
H31    C103    1.102   .     S
H32    C104    1.089   .     S
H33    C105    1.090   .     S
H34    C106    1.102   .     S
H35    C107    1.094   .     S
H36    C108    1.091   .     S
H37    C109    1.100   .     S
H38    C110    1.089   .     S
H39    C111    1.088   .     S
H40    C112    1.105   .     S
H41    C113    1.089   .     S
H42    C114    1.087   .     S
H43    C115    1.103   .     S
H44    C116    1.093   .     S
H45    C117    1.092   .     S
H46    C118    1.100   .     S
H47    C119    1.091   .     S
H48    C120    1.091   .     S
H49    C121    1.104   .     S
H50    C122    1.090   .     S
H51    C123    1.090   .     S
H52    C124    1.102   .     S
H53    C125    1.092   .     S
H54    C126    1.088   .     S
H55    C127    1.100   .     S
H56    C128    1.092   .     S
H57    C129    1.087   .     S
H58    C130    1.102   .     S
H59    C131    1.092   .     S
H60    C132    1.087   .     S
H61    C133    1.101   .     S
H62    C134    1.090   .     S
H63    C135    1.091   .     S
H64    C136    1.101   .     S
H65    C137    1.093   .     S
H66    C138    1.087   .     S
H67    C139    1.104   .     S
H68    C140    1.090   .     S
H69    C141    1.091   .     S
H70    C142    1.100   .     S
H71    C143    1.090   .     S
H72    C144    1.099   .     S
H73    C145    1.088   .     S
H74    C146    1.085   .     S
H75    C147    1.104   .     S
H76    C148    1.086   .     S
H77    C149    1.102   .     S
H78    C150    1.093   .     S
H79    C151    1.089   .     S
H80    C152    1.099   .     S
H81    O261    1.048   .     S
H82    O262    1.046   .     S
H83    O263    1.057   .     S
H84    O264    1.048   .     S
C85    C86     1.402   .     S
C85    C154    1.391   .     D
C86    N201    1.358   .     D
C87    C150    1.396   .     D
C87    C179    1.394   1_565 S
C88    C156    1.390   .     D
C88    C89     1.405   .     S
C89    N202    1.359   .     D
C90    C91     1.403   .     D
C90    C158    1.391   1_556 S
C91    N203    1.359   1_556 S
C92    C184    1.395   .     D
C92    C145    1.395   .     S
C93    C160    1.389   .     D
C93    C94     1.404   .     S
C94    N204    1.358   .     D
C95    C186    1.394   .     D
C95    C131    1.395   1_554 S
C96    C97     1.406   .     D
C96    C162    1.392   1_655 S
C97    N205    1.358   1_655 S
C98    C188    1.393   .     D
C98    C140    1.393   .     S
C99    C164    1.390   .     D
C99    C100    1.402   .     S
C100   N206    1.360   .     D
C101   C190    1.395   .     S
C101   C137    1.391   1_556 D
C102   C103    1.400   .     S
C102   C166    1.395   .     D
C103   N207    1.364   .     D
C104   C134    1.395   .     D
C104   C192    1.393   1_556 S
C105   C106    1.405   .     S
C105   C168    1.391   .     D
C106   N208    1.359   .     D
C107   C119    1.392   .     D
C107   C194    1.396   1_655 S
C108   C109    1.398   .     S
C108   C170    1.392   .     D
C109   N209    1.361   .     D
C110   C196    1.397   .     S
C110   C128    1.390   1_655 D
C111   C112    1.403   .     S
C111   C172    1.391   .     D
C112   N210    1.357   .     D
C113   C125    1.395   .     S
C113   C198    1.396   .     D
C114   C174    1.390   .     D
C114   C115    1.405   .     S
C115   N211    1.358   .     D
C116   C200    1.392   .     D
C116   C122    1.394   1_455 S
C117   C118    1.401   .     D
C117   C176    1.388   1_565 S
C118   N212    1.360   1_565 S
C119   C198    1.397   1_655 S
C120   C156    1.392   .     S
C120   C121    1.403   .     D
C121   N202    1.359   .     S
C122   C196    1.394   .     D
C122   C116    1.394   1_655 S
C123   C124    1.403   .     D
C123   C154    1.391   .     S
C124   N201    1.358   .     S
C125   C194    1.393   .     D
C126   C158    1.391   .     D
C126   C127    1.403   .     S
C127   N203    1.358   .     D
C128   C200    1.395   .     S
C128   C110    1.390   1_455 D
C129   C130    1.403   .     D
C129   C160    1.393   1_556 S
C130   N204    1.358   1_556 S
C131   C190    1.393   .     D
C131   C95     1.395   1_556 S
C132   C133    1.404   .     D
C132   C172    1.389   .     S
C133   N210    1.357   .     S
C134   C188    1.393   1_556 S
C135   C136    1.400   .     D
C135   C170    1.389   .     S
C136   N209    1.361   .     S
C137   C186    1.396   .     S
C137   C101    1.391   1_554 D
C138   C139    1.403   .     D
C138   C174    1.393   1_565 S
C139   N211    1.358   1_565 S
C140   C192    1.395   .     D
C141   C176    1.391   .     D
C141   C142    1.399   .     S
C142   N212    1.360   .     D
C143   C144    1.401   .     D
C143   C164    1.392   1_655 S
C144   N206    1.361   1_655 S
C145   C179    1.397   .     D
C146   C162    1.392   .     D
C146   C147    1.405   .     S
C147   N205    1.356   .     D
C148   C149    1.402   .     D
C148   C166    1.394   .     S
C149   N207    1.363   .     S
C150   C184    1.394   1_565 S
C151   C152    1.401   .     D
C151   C168    1.392   .     S
C152   N208    1.362   .     S
C153   C154    1.522   .     S
C153   O214    1.256   .     S
C153   O240    1.256   .     D
C155   O216    1.250   .     S
C155   O238    1.260   .     D
C155   C156    1.527   .     S
C157   C158    1.550   .     S
C157   O242    1.248   .     D
C157   O218    1.253   1_554 S
C158   C90     1.391   1_554 S
C159   C160    1.545   .     S
C159   O220    1.247   .     D
C159   O244    1.259   1_554 S
C160   C129    1.393   1_554 S
C161   O256    1.262   .     D
C161   C162    1.514   .     S
C161   O222    1.256   1_455 S
C162   C96     1.392   1_455 S
C163   O224    1.254   .     D
C163   C164    1.563   .     S
C163   O254    1.242   1_455 S
C164   C143    1.392   1_455 S
C165   C166    1.506   .     S
C165   O258    1.249   .     S
C165   O226    1.276   .     D
C167   C168    1.567   .     S
C167   O228    1.244   .     S
C167   O260    1.254   .     D
C169   C170    1.561   .     S
C169   O248    1.240   .     S
C169   O230    1.254   .     D
C171   C172    1.517   .     S
C171   O232    1.264   .     S
C171   O246    1.256   .     D
C173   O234    1.255   .     D
C173   C174    1.514   .     S
C173   O250    1.263   1_545 S
C174   C138    1.393   1_545 S
C175   O252    1.256   .     D
C175   C176    1.558   .     S
C175   O236    1.243   1_545 S
C176   C117    1.388   1_545 S
C177   O257    1.262   .     S
C177   O213    1.271   .     D
C177   H180    1.116   .     S
C178   C179    1.513   .     S
C178   O255    1.265   .     D
C178   O215    1.256   1_545 S
C179   C87     1.394   1_545 S
C181   O217    1.285   .     S
C181   O253    1.279   .     D
C181   H182    1.127   .     S
C183   O219    1.252   .     D
C183   C184    1.559   .     S
C183   O259    1.252   1_545 S
C184   C150    1.394   1_545 S
C185   C186    1.518   .     S
C185   O249    1.257   .     S
C185   O221    1.257   .     D
C187   C188    1.540   .     S
C187   O223    1.257   .     D
C187   O247    1.252   1_554 S
C188   C134    1.393   1_554 S
C189   O245    1.255   .     D
C189   O225    1.263   .     S
C189   C190    1.515   .     S
C191   C192    1.541   .     S
C191   O251    1.255   .     D
C191   O227    1.255   1_554 S
C192   C104    1.393   1_554 S
C193   O241    1.251   .     D
C193   C194    1.556   .     S
C193   O229    1.250   1_455 S
C194   C107    1.396   1_455 S
C195   O231    1.261   .     D
C195   O239    1.263   .     S
C195   C196    1.504   .     S
C197   C198    1.510   .     S
C197   O233    1.262   .     D
C197   O237    1.261   1_455 S
C198   C119    1.397   1_455 S
C199   C200    1.559   .     S
C199   O243    1.253   .     S
C199   O235    1.251   .     D
N203   C91     1.359   1_554 S
N204   C130    1.358   1_554 S
N205   C97     1.358   1_455 S
N206   C144    1.361   1_455 S
N211   C139    1.358   1_545 S
N212   C118    1.360   1_545 S
O215   C178    1.256   1_565 S
O216   Ni2     1.861   1_655 S
O217   Ni3     1.793   1_655 S
O218   C157    1.253   1_556 S
O221   Ni5     1.788   1_565 S
O222   C161    1.256   1_655 S
O227   C191    1.255   1_556 S
O228   Ni8     1.901   1_565 S
O229   C193    1.250   1_655 S
O230   Ni9     1.827   1_556 S
O235   Ni12    1.814   1_556 S
O236   C175    1.243   1_565 S
O237   C197    1.261   1_655 S
O238   Ni5     1.810   1_565 S
O243   Ni8     1.781   1_565 S
O244   C159    1.259   1_556 S
O247   C187    1.252   1_556 S
O248   Ni3     1.880   1_655 S
O249   Ni2     1.763   1_655 S
O250   C173    1.263   1_565 S
O253   Ni9     1.817   1_556 S
O254   C163    1.242   1_655 S
O259   C183    1.252   1_565 S
O260   Ni12    1.854   1_556 S
O262   Ni5     1.833   1_455 S
O262   Ni2     1.845   1_545 S
O263   Ni9     1.834   1_455 S
O263   Ni3     1.836   1_554 S
O264   Ni12    1.812   1_545 S
O264   Ni8     1.827   1_554 S
