# Supplementary material for: Excavating hidden adsorption sites in metal-organic frameworks using rational defect engineering
Source: Nat Commun. 2017 Nov 16;8:1539. doi: 10.1038/s41467-017-01478-4 (PMC5691151; doi:10.1038/s41467-017-01478-4)
Supplement: Supplementary file 9 — Supplementary Data 6 [file 41467_2017_1478_MOESM9_ESM.cif]

data_AXUBOL_BDC_waterOH_relaxed
_audit_creation_date              2017-08-02
_audit_creation_method            'Materials Studio'
_symmetry_space_group_name_H-M    'P1'
_symmetry_Int_Tables_number       1
_symmetry_cell_setting            triclinic
loop_
_symmetry_equiv_pos_as_xyz
  x,y,z
_cell_length_a                    17.6903
_cell_length_b                    17.7277
_cell_length_c                    17.8930
_cell_angle_alpha                 110.0925
_cell_angle_beta                  109.9988
_cell_angle_gamma                 109.3701
loop_
_atom_site_label
_atom_site_type_symbol
_atom_site_fract_x
_atom_site_fract_y
_atom_site_fract_z
_atom_site_U_iso_or_equiv
_atom_site_adp_type
_atom_site_occupancy
Ni1    Ni    0.57016   0.68542   0.67983   0.00000  Uiso   1.00
Ni2    Ni    0.04564   0.93138   0.38485   0.00000  Uiso   1.00
Ni3    Ni    0.04401   0.39125   0.92052   0.00000  Uiso   1.00
Ni4    Ni    0.49720   0.14610   0.14277   0.00000  Uiso   1.00
Ni5    Ni    0.92887   0.03058   0.37687   0.00000  Uiso   1.00
Ni6    Ni    0.13803   0.49120   0.13395   0.00000  Uiso   1.00
Ni7    Ni    0.69104   0.58571   0.67767   0.00000  Uiso   1.00
Ni8    Ni    0.39310   0.04434   0.92955   0.00000  Uiso   1.00
Ni9    Ni    0.92117   0.38145   0.02728   0.00000  Uiso   1.00
Ni10   Ni    0.68281   0.68805   0.56697   0.00000  Uiso   1.00
Ni11   Ni    0.14806   0.14720   0.49264   0.00000  Uiso   1.00
Ni12   Ni    0.38433   0.92808   0.02762   0.00000  Uiso   1.00
H13    H     0.34396   0.49352   0.63617   0.00000  Uiso   1.00
H14    H     0.20597   0.34660   0.58759   0.00000  Uiso   1.00
H15    H     0.14556   0.89107   0.22793   0.00000  Uiso   1.00
H16    H     0.90580   0.75412   0.44364   0.00000  Uiso   1.00
H17    H     0.81484   0.66542   0.49666   0.00000  Uiso   1.00
H18    H     0.19087   0.58099   0.88006   0.00000  Uiso   1.00
H19    H     0.28669   0.72868   0.88998   0.00000  Uiso   1.00
H20    H     0.40094   0.18616   0.30545   0.00000  Uiso   1.00
H21    H     0.73808   0.31183   0.17816   0.00000  Uiso   1.00
H22    H     0.87950   0.40595   0.17678   0.00000  Uiso   1.00
H23    H     0.77165   0.90828   0.11736   0.00000  Uiso   1.00
H24    H     0.89299   0.17892   0.57232   0.00000  Uiso   1.00
H25    H     0.89376   0.27409   0.71383   0.00000  Uiso   1.00
H26    H     0.30824   0.39715   0.17400   0.00000  Uiso   1.00
H27    H     0.19114   0.73499   0.32745   0.00000  Uiso   1.00
H28    H     0.18686   0.87504   0.42025   0.00000  Uiso   1.00
H29    H     0.84390   0.68552   0.94065   0.00000  Uiso   1.00
H30    H     0.63560   0.34385   0.48292   0.00000  Uiso   1.00
H31    H     0.59143   0.20516   0.33946   0.00000  Uiso   1.00
H32    H     0.23017   0.14138   0.87992   0.00000  Uiso   1.00
H33    H     0.46173   0.91283   0.76443   0.00000  Uiso   1.00
H34    H     0.51046   0.82017   0.66997   0.00000  Uiso   1.00
H35    H     0.89282   0.22231   0.13222   0.00000  Uiso   1.00
H36    H     0.76064   0.46554   0.89693   0.00000  Uiso   1.00
H37    H     0.67891   0.52480   0.80947   0.00000  Uiso   1.00
H38    H     0.95213   0.85169   0.69398   0.00000  Uiso   1.00
H39    H     0.48107   0.60816   0.32364   0.00000  Uiso   1.00
H40    H     0.33458   0.55503   0.18177   0.00000  Uiso   1.00
H41    H     0.18901   0.31783   0.40019   0.00000  Uiso   1.00
H42    H     0.33973   0.18537   0.72702   0.00000  Uiso   1.00
H43    H     0.42923   0.18374   0.86902   0.00000  Uiso   1.00
H44    H     0.12380   0.77596   0.91442   0.00000  Uiso   1.00
H45    H     0.58145   0.88872   0.16824   0.00000  Uiso   1.00
H46    H     0.72646   0.88772   0.25423   0.00000  Uiso   1.00
H47    H     0.89230   0.13477   0.21564   0.00000  Uiso   1.00
H48    H     0.73359   0.87782   0.41477   0.00000  Uiso   1.00
H49    H     0.64554   0.78458   0.46585   0.00000  Uiso   1.00
H50    H     0.94855   0.68683   0.82308   0.00000  Uiso   1.00
H51    H     0.49213   0.34558   0.61216   0.00000  Uiso   1.00
H52    H     0.34895   0.20086   0.56100   0.00000  Uiso   1.00
H53    H     0.18900   0.40540   0.31649   0.00000  Uiso   1.00
H54    H     0.29851   0.73776   0.17254   0.00000  Uiso   1.00
H55    H     0.38899   0.88283   0.17476   0.00000  Uiso   1.00
H56    H     0.12680   0.94002   0.78504   0.00000  Uiso   1.00
H57    H     0.57650   0.19022   0.88325   0.00000  Uiso   1.00
H58    H     0.72021   0.29048   0.88992   0.00000  Uiso   1.00
H59    H     0.68469   0.82355   0.94405   0.00000  Uiso   1.00
H60    H     0.34747   0.65439   0.48160   0.00000  Uiso   1.00
H61    H     0.20440   0.59976   0.33557   0.00000  Uiso   1.00
H62    H     0.14227   0.22704   0.87701   0.00000  Uiso   1.00
H63    H     0.89072   0.43586   0.73396   0.00000  Uiso   1.00
H64    H     0.80349   0.49300   0.64797   0.00000  Uiso   1.00
H65    H     0.92989   0.76916   0.11382   0.00000  Uiso   1.00
H66    H     0.16364   0.88777   0.58731   0.00000  Uiso   1.00
H67    H     0.25558   0.89403   0.73368   0.00000  Uiso   1.00
H68    H     0.39546   0.31170   0.17698   0.00000  Uiso   1.00
H69    H     0.74168   0.18814   0.32197   0.00000  Uiso   1.00
H70    H     0.88307   0.18047   0.40373   0.00000  Uiso   1.00
H71    H     0.89182   0.58798   0.15824   0.00000  Uiso   1.00
H72    H     0.89476   0.73349   0.25083   0.00000  Uiso   1.00
H73    H     0.31910   0.18992   0.39519   0.00000  Uiso   1.00
H74    H     0.19361   0.33332   0.73132   0.00000  Uiso   1.00
H75    H     0.18688   0.42635   0.86791   0.00000  Uiso   1.00
H76    H     0.61430   0.48731   0.33238   0.00000  Uiso   1.00
H77    H     0.56616   0.34319   0.19114   0.00000  Uiso   1.00
H78    H     0.22531   0.88798   0.13624   0.00000  Uiso   1.00
H79    H     0.42854   0.73458   0.87784   0.00000  Uiso   1.00
H80    H     0.47805   0.64630   0.78109   0.00000  Uiso   1.00
H81    H     0.57322   0.58194   0.57176   0.00000  Uiso   1.00
H82    H     0.03836   0.03582   0.49417   0.00000  Uiso   1.00
H83    H     0.02789   0.48674   0.02311   0.00000  Uiso   1.00
H84    H     0.49981   0.03748   0.03505   0.00000  Uiso   1.00
C85    C     0.34740   0.43012   0.62090   0.00000  Uiso   1.00
C86    C     0.26991   0.34721   0.59210   0.00000  Uiso   1.00
C87    C     0.20176   0.95555   0.24493   0.00000  Uiso   1.00
C88    C     0.84943   0.76300   0.44912   0.00000  Uiso   1.00
C89    C     0.79876   0.71409   0.47890   0.00000  Uiso   1.00
C90    C     0.23513   0.64628   0.94627   0.00000  Uiso   1.00
C91    C     0.28783   0.72946   0.95217   0.00000  Uiso   1.00
C92    C     0.34498   0.12168   0.28914   0.00000  Uiso   1.00
C93    C     0.73272   0.30541   0.11362   0.00000  Uiso   1.00
C94    C     0.81113   0.35726   0.11202   0.00000  Uiso   1.00
C95    C     0.78698   0.85903   0.07829   0.00000  Uiso   1.00
C96    C     0.95883   0.23228   0.63686   0.00000  Uiso   1.00
C97    C     0.96006   0.28516   0.71675   0.00000  Uiso   1.00
C98    C     0.29229   0.34200   0.10945   0.00000  Uiso   1.00
C99    C     0.12479   0.73270   0.31024   0.00000  Uiso   1.00
C100   C     0.12194   0.81112   0.36049   0.00000  Uiso   1.00
C101   C     0.82769   0.73389   0.97966   0.00000  Uiso   1.00
C102   C     0.62118   0.34560   0.41962   0.00000  Uiso   1.00
C103   C     0.59515   0.26815   0.33905   0.00000  Uiso   1.00
C104   C     0.24740   0.19805   0.94405   0.00000  Uiso   1.00
C105   C     0.46414   0.85371   0.76873   0.00000  Uiso   1.00
C106   C     0.49197   0.80218   0.71682   0.00000  Uiso   1.00
C107   C     0.95766   0.24385   0.19225   0.00000  Uiso   1.00
C108   C     0.77163   0.47116   0.84223   0.00000  Uiso   1.00
C109   C     0.72653   0.50502   0.79323   0.00000  Uiso   1.00
C110   C     0.98981   0.83429   0.74118   0.00000  Uiso   1.00
C111   C     0.42129   0.60737   0.32856   0.00000  Uiso   1.00
C112   C     0.33891   0.57679   0.24937   0.00000  Uiso   1.00
C113   C     0.12396   0.29753   0.34210   0.00000  Uiso   1.00
C114   C     0.31985   0.11993   0.72605   0.00000  Uiso   1.00
C115   C     0.36892   0.11836   0.80552   0.00000  Uiso   1.00
C116   C     0.08530   0.79132   0.86514   0.00000  Uiso   1.00
C117   C     0.64735   0.95408   0.22029   0.00000  Uiso   1.00
C118   C     0.72889   0.95424   0.26825   0.00000  Uiso   1.00
C119   C     0.95729   0.19480   0.23848   0.00000  Uiso   1.00
C120   C     0.75312   0.83127   0.43226   0.00000  Uiso   1.00
C121   C     0.70488   0.77977   0.46175   0.00000  Uiso   1.00
C122   C     0.98788   0.74179   0.81433   0.00000  Uiso   1.00
C123   C     0.42946   0.34730   0.60646   0.00000  Uiso   1.00
C124   C     0.34914   0.26679   0.57745   0.00000  Uiso   1.00
C125   C     0.12399   0.34657   0.29539   0.00000  Uiso   1.00
C126   C     0.29438   0.73416   0.10917   0.00000  Uiso   1.00
C127   C     0.34439   0.81463   0.10973   0.00000  Uiso   1.00
C128   C     0.08697   0.88332   0.79171   0.00000  Uiso   1.00
C129   C     0.64200   0.23837   0.94905   0.00000  Uiso   1.00
C130   C     0.72313   0.29307   0.95307   0.00000  Uiso   1.00
C131   C     0.73880   0.81201   0.98167   0.00000  Uiso   1.00
C132   C     0.34679   0.63312   0.41657   0.00000  Uiso   1.00
C133   C     0.26688   0.60181   0.33446   0.00000  Uiso   1.00
C134   C     0.19854   0.24588   0.94232   0.00000  Uiso   1.00
C135   C     0.84372   0.45432   0.75159   0.00000  Uiso   1.00
C136   C     0.79546   0.48779   0.70460   0.00000  Uiso   1.00
C137   C     0.87582   0.78071   0.07635   0.00000  Uiso   1.00
C138   C     0.22162   0.95429   0.64852   0.00000  Uiso   1.00
C139   C     0.27315   0.95841   0.73077   0.00000  Uiso   1.00
C140   C     0.34090   0.29438   0.11126   0.00000  Uiso   1.00
C141   C     0.73657   0.12087   0.30615   0.00000  Uiso   1.00
C142   C     0.81541   0.11590   0.35091   0.00000  Uiso   1.00
C143   C     0.95785   0.65128   0.21509   0.00000  Uiso   1.00
C144   C     0.96021   0.73260   0.26700   0.00000  Uiso   1.00
C145   C     0.29986   0.12364   0.33953   0.00000  Uiso   1.00
C146   C     0.12629   0.31882   0.72515   0.00000  Uiso   1.00
C147   C     0.12180   0.36938   0.80184   0.00000  Uiso   1.00
C148   C     0.60868   0.42567   0.33530   0.00000  Uiso   1.00
C149   C     0.58157   0.34516   0.25701   0.00000  Uiso   1.00
C150   C     0.24663   0.95389   0.19420   0.00000  Uiso   1.00
C151   C     0.44525   0.75413   0.83168   0.00000  Uiso   1.00
C152   C     0.47375   0.70568   0.77810   0.00000  Uiso   1.00
C153   C     0.50970   0.51673   0.64852   0.00000  Uiso   1.00
C154   C     0.42758   0.42945   0.62652   0.00000  Uiso   1.00
C155   C     0.88822   0.88856   0.40665   0.00000  Uiso   1.00
C156   C     0.82806   0.82470   0.42823   0.00000  Uiso   1.00
C157   C     0.17329   0.56038   0.01971   0.00000  Uiso   1.00
C158   C     0.23770   0.64916   0.02582   0.00000  Uiso   1.00
C159   C     0.56196   0.17861   0.02679   0.00000  Uiso   1.00
C160   C     0.64777   0.24412   0.03054   0.00000  Uiso   1.00
C161   C     0.04616   0.18717   0.56100   0.00000  Uiso   1.00
C162   C     0.04345   0.24817   0.64214   0.00000  Uiso   1.00
C163   C     0.04214   0.56624   0.17455   0.00000  Uiso   1.00
C164   C     0.04162   0.65241   0.23619   0.00000  Uiso   1.00
C165   C     0.64792   0.50622   0.50111   0.00000  Uiso   1.00
C166   C     0.62730   0.42566   0.41789   0.00000  Uiso   1.00
C167   C     0.41637   0.88907   0.89096   0.00000  Uiso   1.00
C168   C     0.44143   0.82983   0.82752   0.00000  Uiso   1.00
C169   C     0.88433   0.41150   0.87860   0.00000  Uiso   1.00
C170   C     0.83217   0.44628   0.82204   0.00000  Uiso   1.00
C171   C     0.51002   0.66200   0.49826   0.00000  Uiso   1.00
C172   C     0.42501   0.63488   0.41338   0.00000  Uiso   1.00
C173   C     0.18449   0.03361   0.56052   0.00000  Uiso   1.00
C174   C     0.24453   0.03661   0.64672   0.00000  Uiso   1.00
C175   C     0.56525   0.04274   0.18240   0.00000  Uiso   1.00
C176   C     0.65164   0.03869   0.23862   0.00000  Uiso   1.00
C177   C     0.18089   0.04327   0.37333   0.00000  Uiso   1.00
C178   C     0.22864   0.04053   0.31774   0.00000  Uiso   1.00
C179   C     0.36912   0.03403   0.16109   0.00000  Uiso   1.00
C180   C     0.31840   0.03674   0.21661   0.00000  Uiso   1.00
C181   C     0.90939   0.89667   0.23077   0.00000  Uiso   1.00
C182   C     0.85590   0.84378   0.12548   0.00000  Uiso   1.00
C183   C     0.17200   0.37536   0.02707   0.00000  Uiso   1.00
C184   C     0.22156   0.31822   0.02492   0.00000  Uiso   1.00
C185   C     0.71015   0.70388   0.82690   0.00000  Uiso   1.00
C186   C     0.75990   0.75025   0.93253   0.00000  Uiso   1.00
C187   C     0.37677   0.17449   0.03290   0.00000  Uiso   1.00
C188   C     0.31880   0.22270   0.02832   0.00000  Uiso   1.00
C189   C     0.03612   0.37484   0.16879   0.00000  Uiso   1.00
C190   C     0.04077   0.32048   0.22092   0.00000  Uiso   1.00
C191   C     0.83608   0.70296   0.68899   0.00000  Uiso   1.00
C192   C     0.94054   0.76222   0.75117   0.00000  Uiso   1.00
C193   C     0.03788   0.16910   0.36473   0.00000  Uiso   1.00
C194   C     0.04055   0.22210   0.31434   0.00000  Uiso   1.00
C195   C     0.24297   0.91059   0.90144   0.00000  Uiso   1.00
C196   C     0.13446   0.86051   0.85223   0.00000  Uiso   1.00
N197   N     0.26904   0.26527   0.56829   0.00000  Uiso   1.00
N198   N     0.72867   0.72361   0.48792   0.00000  Uiso   1.00
N199   N     0.34097   0.81363   0.03234   0.00000  Uiso   1.00
N200   N     0.80756   0.35101   0.03304   0.00000  Uiso   1.00
N201   N     0.03996   0.35159   0.79969   0.00000  Uiso   1.00
N202   N     0.04105   0.81257   0.33835   0.00000  Uiso   1.00
N203   N     0.57309   0.26519   0.25638   0.00000  Uiso   1.00
N204   N     0.49755   0.72905   0.72133   0.00000  Uiso   1.00
N205   N     0.73812   0.51482   0.72515   0.00000  Uiso   1.00
N206   N     0.26086   0.57227   0.25035   0.00000  Uiso   1.00
N207   N     0.34579   0.03931   0.80954   0.00000  Uiso   1.00
N208   N     0.81318   0.03377   0.33204   0.00000  Uiso   1.00
O209   O     0.65453   0.81792   0.73924   0.00000  Uiso   1.00
O210   O     0.48283   0.56456   0.62048   0.00000  Uiso   1.00
O211   O     0.15358   0.97638   0.38631   0.00000  Uiso   1.00
O212   O     0.93565   0.86267   0.37826   0.00000  Uiso   1.00
H213   H     0.66875   0.81595   0.68663   0.00000  Uiso   1.00
H214   H     0.71314   0.82708   0.78449   0.00000  Uiso   1.00
O215   O     0.98320   0.26661   0.88839   0.00000  Uiso   1.00
H216   H     0.93441   0.23133   0.82343   0.00000  Uiso   1.00
H217   H     0.93541   0.26812   0.92038   0.00000  Uiso   1.00
O218   O     0.09786   0.50832   0.94232   0.00000  Uiso   1.00
O219   O     0.44898   0.10464   0.20433   0.00000  Uiso   1.00
O220   O     0.56126   0.20879   0.10071   0.00000  Uiso   1.00
O221   O     0.86778   0.92319   0.26902   0.00000  Uiso   1.00
O222   O     0.97222   0.13759   0.48334   0.00000  Uiso   1.00
O223   O     0.17170   0.40684   0.10119   0.00000  Uiso   1.00
O224   O     0.11868   0.58822   0.17809   0.00000  Uiso   1.00
O225   O     0.75680   0.68502   0.79178   0.00000  Uiso   1.00
O226   O     0.62932   0.49097   0.55774   0.00000  Uiso   1.00
O227   O     0.39296   0.15295   0.96779   0.00000  Uiso   1.00
O228   O     0.38265   0.93053   0.85972   0.00000  Uiso   1.00
O229   O     0.95602   0.33743   0.10203   0.00000  Uiso   1.00
O230   O     0.87297   0.42048   0.94579   0.00000  Uiso   1.00
O231   O     0.79879   0.73923   0.64832   0.00000  Uiso   1.00
O232   O     0.57044   0.64714   0.48146   0.00000  Uiso   1.00
O233   O     0.10598   0.20896   0.44614   0.00000  Uiso   1.00
O234   O     0.21253   0.10679   0.55705   0.00000  Uiso   1.00
O235   O     0.27429   0.86072   0.91782   0.00000  Uiso   1.00
O236   O     0.48900   0.96969   0.14103   0.00000  Uiso   1.00
O237   O     0.96460   0.09133   0.32357   0.00000  Uiso   1.00
O238   O     0.88434   0.96189   0.42400   0.00000  Uiso   1.00
O239   O     0.79561   0.62066   0.66921   0.00000  Uiso   1.00
O240   O     0.58846   0.52587   0.68635   0.00000  Uiso   1.00
O241   O     0.10897   0.45200   0.20738   0.00000  Uiso   1.00
O242   O     0.20340   0.55663   0.09141   0.00000  Uiso   1.00
O243   O     0.27625   0.98680   0.90463   0.00000  Uiso   1.00
O244   O     0.50913   0.10300   0.95009   0.00000  Uiso   1.00
O245   O     0.63182   0.69732   0.79060   0.00000  Uiso   1.00
O246   O     0.51635   0.69401   0.57502   0.00000  Uiso   1.00
O247   O     0.15233   0.39128   0.96154   0.00000  Uiso   1.00
O248   O     0.92360   0.37480   0.84633   0.00000  Uiso   1.00
O249   O     0.98792   0.90378   0.26860   0.00000  Uiso   1.00
O250   O     0.10937   0.95661   0.50138   0.00000  Uiso   1.00
O251   O     0.40829   0.17379   0.10702   0.00000  Uiso   1.00
O252   O     0.58936   0.12136   0.19010   0.00000  Uiso   1.00
O253   O     0.86194   0.26160   0.92996   0.00000  Uiso   1.00
H254   H     0.82797   0.26190   0.87492   0.00000  Uiso   1.00
O255   O     0.96571   0.49269   0.13118   0.00000  Uiso   1.00
O256   O     0.18008   0.11796   0.40921   0.00000  Uiso   1.00
O257   O     0.12376   0.19087   0.58210   0.00000  Uiso   1.00
O258   O     0.70071   0.80048   0.61167   0.00000  Uiso   1.00
O259   O     0.67741   0.58455   0.50423   0.00000  Uiso   1.00
O260   O     0.32420   0.95937   0.08488   0.00000  Uiso   1.00
O261   O     0.43650   0.88466   0.96321   0.00000  Uiso   1.00
O262   O     0.63655   0.64456   0.62555   0.00000  Uiso   1.00
O263   O     0.04078   0.03726   0.43718   0.00000  Uiso   1.00
O264   O     0.03011   0.42797   0.02325   0.00000  Uiso   1.00
O265   O     0.44049   0.03806   0.03456   0.00000  Uiso   1.00
H266   H     0.76254   0.85284   0.65040   0.00000  Uiso   1.00
loop_
_geom_bond_atom_site_label_1
_geom_bond_atom_site_label_2
_geom_bond_distance
_geom_bond_site_symmetry_2
_ccdc_geom_bond_type
Ni1    N204    1.928   .     S
Ni1    O210    1.796   .     S
Ni1    O245    1.801   .     S
Ni1    O246    1.875   .     S
Ni1    O209    1.936   .     S
Ni1    O262    1.926   .     S
Ni2    N202    1.942   .     S
Ni2    O211    1.796   .     S
Ni2    O250    1.799   .     S
Ni2    O212    1.859   1_455 S
Ni2    O249    1.768   1_455 S
Ni2    O263    1.834   1_565 S
Ni3    N201    1.998   .     S
Ni3    O218    1.801   .     S
Ni3    O247    1.802   .     S
Ni3    O215    1.870   1_455 S
Ni3    O248    1.942   1_455 S
Ni3    O264    1.859   1_556 S
Ni4    O219    1.807   .     S
Ni4    N203    1.923   .     S
Ni4    O220    1.846   .     S
Ni4    O251    1.779   .     S
Ni4    O252    1.831   .     S
Ni4    O265    1.809   .     S
Ni5    O237    1.771   .     S
Ni5    N208    1.955   .     S
Ni5    O222    1.835   .     S
Ni5    O221    1.789   1_545 S
Ni5    O238    1.827   1_545 S
Ni5    O263    1.842   1_655 S
Ni6    O241    1.824   .     S
Ni6    N206    1.975   .     S
Ni6    O223    1.778   .     S
Ni6    O224    1.828   .     S
Ni6    O242    1.892   .     S
Ni6    O264    1.815   .     S
Ni7    O225    1.780   .     S
Ni7    N205    1.984   .     S
Ni7    O226    1.823   .     S
Ni7    O239    1.823   .     S
Ni7    O240    1.863   .     S
Ni7    O262    1.900   .     S
Ni8    N207    1.977   .     S
Ni8    O244    1.799   .     S
Ni8    O227    1.810   .     S
Ni8    O228    1.878   1_545 S
Ni8    O243    1.781   1_545 S
Ni8    O265    1.837   1_556 S
Ni9    N200    1.950   .     S
Ni9    O229    1.803   .     S
Ni9    O255    1.848   .     S
Ni9    O230    1.888   1_554 S
Ni9    O253    1.838   1_554 S
Ni9    O264    1.866   1_655 S
Ni10   O262    1.757   .     S
Ni10   O231    1.722   .     S
Ni10   N198    2.029   .     S
Ni10   O232    1.738   .     S
Ni10   O258    1.739   .     S
Ni10   O259    1.741   .     S
Ni11   N197    1.973   .     S
Ni11   O257    1.785   .     S
Ni11   O233    1.786   .     S
Ni11   O234    1.831   .     S
Ni11   O256    1.749   .     S
Ni11   O263    1.821   .     S
Ni12   N199    1.960   .     S
Ni12   O260    1.799   .     S
Ni12   O236    1.894   .     S
Ni12   O235    1.818   1_554 S
Ni12   O261    1.834   1_554 S
Ni12   O265    1.808   1_565 S
H13    C85     1.090   .     S
H14    C86     1.102   .     S
H15    C87     1.090   .     S
H16    C88     1.091   .     S
H17    C89     1.103   .     S
H18    C90     1.086   .     S
H19    C91     1.101   .     S
H20    C92     1.093   .     S
H21    C93     1.088   .     S
H22    C94     1.101   .     S
H23    C95     1.092   .     S
H24    C96     1.088   .     S
H25    C97     1.102   .     S
H26    C98     1.090   .     S
H27    C99     1.089   .     S
H28    C100    1.100   .     S
H29    C101    1.093   .     S
H30    C102    1.087   .     S
H31    C103    1.099   .     S
H32    C104    1.088   .     S
H33    C105    1.090   .     S
H34    C106    1.102   .     S
H35    C107    1.096   .     S
H36    C108    1.091   .     S
H37    C109    1.100   .     S
H38    C110    1.088   .     S
H39    C111    1.087   .     S
H40    C112    1.102   .     S
H41    C113    1.088   .     S
H42    C114    1.087   .     S
H43    C115    1.104   .     S
H44    C116    1.092   .     S
H45    C117    1.090   .     S
H46    C118    1.101   .     S
H47    C119    1.091   .     S
H48    C120    1.091   .     S
H49    C121    1.105   .     S
H50    C122    1.090   .     S
H51    C123    1.090   .     S
H52    C124    1.101   .     S
H53    C125    1.091   .     S
H54    C126    1.089   .     S
H55    C127    1.100   .     S
H56    C128    1.091   .     S
H57    C129    1.085   .     S
H58    C130    1.098   .     S
H59    C131    1.093   .     S
H60    C132    1.087   .     S
H61    C133    1.101   .     S
H62    C134    1.088   .     S
H63    C135    1.090   .     S
H64    C136    1.100   .     S
H65    C137    1.092   .     S
H66    C138    1.088   .     S
H67    C139    1.104   .     S
H68    C140    1.090   .     S
H69    C141    1.091   .     S
H70    C142    1.100   .     S
H71    C143    1.092   .     S
H72    C144    1.100   .     S
H73    C145    1.090   .     S
H74    C146    1.088   .     S
H75    C147    1.105   .     S
H76    C148    1.085   .     S
H77    C149    1.100   .     S
H78    C150    1.091   .     S
H79    C151    1.089   .     S
H80    C152    1.098   .     S
H81    O262    1.057   .     S
H82    O263    1.044   .     S
H83    O264    1.056   .     S
H84    O265    1.050   .     S
C85    C86     1.402   .     S
C85    C154    1.392   .     D
C86    N197    1.359   .     D
C87    C150    1.395   .     D
C87    C178    1.395   1_565 S
C88    C156    1.392   .     D
C88    C89     1.403   .     S
C89    N198    1.360   .     D
C90    C91     1.403   .     D
C90    C158    1.391   1_556 S
C91    N199    1.358   1_556 S
C92    C180    1.394   .     D
C92    C145    1.393   .     S
C93    C160    1.388   .     D
C93    C94     1.403   .     S
C94    N200    1.357   .     D
C95    C182    1.394   .     S
C95    C131    1.393   1_554 D
C96    C97     1.402   .     D
C96    C162    1.391   1_655 S
C97    N201    1.359   1_655 S
C98    C184    1.396   .     D
C98    C140    1.391   .     S
C99    C164    1.389   .     D
C99    C100    1.401   .     S
C100   N202    1.360   .     D
C101   C186    1.393   .     D
C101   C137    1.394   1_556 S
C102   C103    1.394   .     S
C102   C166    1.399   .     D
C103   N203    1.372   .     D
C104   C134    1.398   .     D
C104   C188    1.392   1_556 S
C105   C106    1.403   .     S
C105   C168    1.389   .     D
C106   N204    1.359   .     D
C107   C119    1.391   .     D
C107   C190    1.397   1_655 S
C108   C109    1.402   .     S
C108   C170    1.393   .     D
C109   N205    1.360   .     D
C110   C192    1.396   .     S
C110   C128    1.390   1_655 D
C111   C112    1.400   .     S
C111   C172    1.395   .     D
C112   N206    1.363   .     D
C113   C125    1.398   .     S
C113   C194    1.395   .     D
C114   C174    1.390   .     D
C114   C115    1.405   .     S
C115   N207    1.359   .     D
C116   C196    1.392   .     D
C116   C122    1.394   1_455 S
C117   C118    1.402   .     D
C117   C176    1.390   1_565 S
C118   N208    1.360   1_565 S
C119   C194    1.398   1_655 S
C120   C156    1.392   .     S
C120   C121    1.401   .     D
C121   N198    1.361   .     S
C122   C192    1.394   .     D
C122   C116    1.394   1_655 S
C123   C124    1.402   .     D
C123   C154    1.390   .     S
C124   N197    1.360   .     S
C125   C190    1.393   .     D
C126   C158    1.390   .     D
C126   C127    1.402   .     S
C127   N199    1.359   .     D
C128   C196    1.395   .     S
C128   C110    1.390   1_455 D
C129   C130    1.401   .     D
C129   C160    1.391   1_556 S
C130   N200    1.358   1_556 S
C131   C186    1.395   .     S
C131   C95     1.393   1_556 D
C132   C133    1.401   .     D
C132   C172    1.395   .     S
C133   N206    1.365   .     S
C134   C184    1.391   1_556 S
C135   C136    1.406   .     D
C135   C170    1.390   .     S
C136   N205    1.360   .     S
C137   C182    1.395   .     D
C137   C101    1.394   1_554 S
C138   C139    1.402   .     D
C138   C174    1.394   1_565 S
C139   N207    1.358   1_565 S
C140   C188    1.396   .     D
C141   C176    1.392   .     D
C141   C142    1.400   .     S
C142   N208    1.360   .     D
C143   C144    1.399   .     D
C143   C164    1.390   1_655 S
C144   N202    1.359   1_655 S
C145   C178    1.396   .     D
C146   C162    1.392   .     D
C146   C147    1.403   .     S
C147   N201    1.359   .     D
C148   C149    1.394   .     D
C148   C166    1.400   .     S
C149   N203    1.371   .     S
C150   C180    1.393   1_565 S
C151   C152    1.401   .     D
C151   C168    1.391   .     S
C152   N204    1.359   .     S
C153   O210    1.262   .     S
C153   C154    1.536   .     S
C153   O240    1.247   .     D
C155   O212    1.249   .     S
C155   O238    1.260   .     D
C155   C156    1.532   .     S
C157   C158    1.548   .     S
C157   O242    1.244   .     D
C157   O218    1.261   1_554 S
C158   C90     1.391   1_554 S
C159   C160    1.538   .     S
C159   O220    1.251   .     D
C159   O244    1.258   1_554 S
C160   C129    1.391   1_554 S
C161   O257    1.265   .     D
C161   C162    1.511   .     S
C161   O222    1.253   1_455 S
C162   C96     1.391   1_455 S
C163   O224    1.250   .     D
C163   C164    1.552   .     S
C163   O255    1.244   1_455 S
C164   C143    1.390   1_455 S
C165   C166    1.487   .     S
C165   O259    1.284   .     S
C165   O226    1.251   .     D
C167   C168    1.556   .     S
C167   O228    1.246   .     S
C167   O261    1.256   .     D
C169   C170    1.557   .     S
C169   O248    1.247   .     S
C169   O230    1.251   .     D
C171   C172    1.502   .     S
C171   O232    1.286   .     S
C171   O246    1.240   .     D
C173   O234    1.258   .     D
C173   C174    1.515   .     S
C173   O250    1.261   1_545 S
C174   C138    1.394   1_545 S
C175   O252    1.256   .     D
C175   C176    1.557   .     S
C175   O236    1.243   1_545 S
C176   C117    1.390   1_545 S
C177   C178    1.508   .     S
C177   O256    1.265   .     D
C177   O211    1.257   1_545 S
C178   C87     1.395   1_545 S
C179   O219    1.255   .     D
C179   C180    1.549   .     S
C179   O260    1.251   1_545 S
C180   C150    1.393   1_545 S
C181   C182    1.517   .     S
C181   O249    1.259   .     D
C181   O221    1.259   .     S
C183   C184    1.543   .     S
C183   O223    1.253   .     D
C183   O247    1.260   1_554 S
C184   C134    1.391   1_554 S
C185   O245    1.257   .     D
C185   O225    1.257   .     S
C185   C186    1.529   .     S
C187   C188    1.537   .     S
C187   O251    1.257   .     D
C187   O227    1.257   1_554 S
C188   C104    1.392   1_554 S
C189   O241    1.258   .     D
C189   C190    1.557   .     S
C189   O229    1.245   1_455 S
C190   C107    1.397   1_455 S
C191   O231    1.285   .     D
C191   O239    1.243   .     S
C191   C192    1.503   .     S
C193   C194    1.510   .     S
C193   O233    1.265   .     D
C193   O237    1.260   1_455 S
C194   C119    1.398   1_455 S
C195   C196    1.557   .     S
C195   O243    1.254   .     S
C195   O235    1.252   .     D
N199   C91     1.358   1_554 S
N200   C130    1.358   1_554 S
N201   C97     1.359   1_455 S
N202   C144    1.359   1_455 S
N207   C139    1.358   1_545 S
N208   C118    1.360   1_545 S
O209   H213    1.047   .     S
O209   H214    0.990   .     S
O211   C177    1.257   1_565 S
O212   Ni2     1.859   1_655 S
O215   H216    0.971   .     S
O215   H217    1.174   .     S
O215   Ni3     1.870   1_655 S
O218   C157    1.261   1_556 S
O221   Ni5     1.789   1_565 S
O222   C161    1.253   1_655 S
O227   C187    1.257   1_556 S
O228   Ni8     1.878   1_565 S
O229   C189    1.245   1_655 S
O230   Ni9     1.888   1_556 S
O235   Ni12    1.818   1_556 S
O236   C175    1.243   1_565 S
O237   C193    1.260   1_655 S
O238   Ni5     1.827   1_565 S
O243   Ni8     1.781   1_565 S
O244   C159    1.258   1_556 S
O247   C183    1.260   1_556 S
O248   Ni3     1.942   1_655 S
O249   Ni2     1.768   1_655 S
O250   C173    1.261   1_565 S
O253   H254    0.965   .     S
O253   Ni9     1.838   1_556 S
O255   C163    1.244   1_655 S
O258   H266    0.951   .     S
O260   C179    1.251   1_565 S
O261   Ni12    1.834   1_556 S
O263   Ni5     1.842   1_455 S
O263   Ni2     1.834   1_545 S
O264   Ni9     1.866   1_455 S
O264   Ni3     1.859   1_554 S
O265   Ni12    1.808   1_545 S
O265   Ni8     1.837   1_554 S
