# Supplementary material for: Excavating hidden adsorption sites in metal-organic frameworks using rational defect engineering
Source: Nat Commun. 2017 Nov 16;8:1539. doi: 10.1038/s41467-017-01478-4 (PMC5691151; doi:10.1038/s41467-017-01478-4)
Supplement: Supplementary file 10 — Supplementary Data 7 [file 41467_2017_1478_MOESM10_ESM.cif]

data_AXUBOL_IN_modul_relaxed
_audit_creation_date              2017-08-02
_audit_creation_method            'Materials Studio'
_symmetry_space_group_name_H-M    'P1'
_symmetry_Int_Tables_number       1
_symmetry_cell_setting            triclinic
loop_
_symmetry_equiv_pos_as_xyz
  x,y,z
_cell_length_a                    17.7373
_cell_length_b                    17.7275
_cell_length_c                    17.8585
_cell_angle_alpha                 109.1926
_cell_angle_beta                  110.6569
_cell_angle_gamma                 109.2978
loop_
_atom_site_label
_atom_site_type_symbol
_atom_site_fract_x
_atom_site_fract_y
_atom_site_fract_z
_atom_site_U_iso_or_equiv
_atom_site_adp_type
_atom_site_occupancy
Ni1    Ni    0.57429   0.67508   0.67753   0.00000  Uiso   1.00
Ni2    Ni    0.04084   0.91966   0.38121   0.00000  Uiso   1.00
Ni3    Ni    0.04071   0.38191   0.92091   0.00000  Uiso   1.00
Ni4    Ni    0.49704   0.13696   0.13950   0.00000  Uiso   1.00
Ni5    Ni    0.92782   0.02691   0.37705   0.00000  Uiso   1.00
Ni6    Ni    0.14121   0.48805   0.13562   0.00000  Uiso   1.00
Ni7    Ni    0.68486   0.56914   0.67164   0.00000  Uiso   1.00
Ni8    Ni    0.39291   0.03534   0.92701   0.00000  Uiso   1.00
Ni9    Ni    0.92718   0.37634   0.02204   0.00000  Uiso   1.00
Ni10   Ni    0.68153   0.67986   0.56929   0.00000  Uiso   1.00
Ni11   Ni    0.14142   0.13435   0.48419   0.00000  Uiso   1.00
Ni12   Ni    0.38579   0.91989   0.02613   0.00000  Uiso   1.00
H13    H     0.69382   0.94615   0.83421   0.00000  Uiso   1.00
H14    H     0.14117   0.88492   0.22169   0.00000  Uiso   1.00
H15    H     0.89612   0.74030   0.43949   0.00000  Uiso   1.00
H16    H     0.80530   0.65477   0.49396   0.00000  Uiso   1.00
H17    H     0.92771   0.11005   0.76894   0.00000  Uiso   1.00
H18    H     0.19032   0.57541   0.87933   0.00000  Uiso   1.00
H19    H     0.28802   0.72174   0.88896   0.00000  Uiso   1.00
H20    H     0.40144   0.17537   0.30159   0.00000  Uiso   1.00
H21    H     0.73879   0.32043   0.17650   0.00000  Uiso   1.00
H22    H     0.88023   0.40512   0.17151   0.00000  Uiso   1.00
H23    H     0.77180   0.91089   0.10734   0.00000  Uiso   1.00
H24    H     0.89348   0.15279   0.58204   0.00000  Uiso   1.00
H25    H     0.89310   0.24416   0.72299   0.00000  Uiso   1.00
H26    H     0.31595   0.39218   0.17976   0.00000  Uiso   1.00
H27    H     0.18923   0.72721   0.32175   0.00000  Uiso   1.00
H28    H     0.18492   0.86638   0.41226   0.00000  Uiso   1.00
H29    H     0.84155   0.68240   0.94080   0.00000  Uiso   1.00
H30    H     0.63667   0.33482   0.48100   0.00000  Uiso   1.00
H31    H     0.58940   0.19605   0.33790   0.00000  Uiso   1.00
H32    H     0.23009   0.14017   0.88238   0.00000  Uiso   1.00
H33    H     0.45899   0.90043   0.75875   0.00000  Uiso   1.00
H34    H     0.51100   0.81101   0.66818   0.00000  Uiso   1.00
H35    H     0.89133   0.21903   0.12931   0.00000  Uiso   1.00
H36    H     0.74467   0.43742   0.88362   0.00000  Uiso   1.00
H37    H     0.66234   0.49711   0.79458   0.00000  Uiso   1.00
H38    H     0.94984   0.83249   0.68307   0.00000  Uiso   1.00
H39    H     0.48279   0.60750   0.32640   0.00000  Uiso   1.00
H40    H     0.33535   0.55443   0.18399   0.00000  Uiso   1.00
H41    H     0.18870   0.31211   0.39722   0.00000  Uiso   1.00
H42    H     0.33796   0.17445   0.72389   0.00000  Uiso   1.00
H43    H     0.42901   0.17262   0.86623   0.00000  Uiso   1.00
H44    H     0.12656   0.76429   0.91211   0.00000  Uiso   1.00
H45    H     0.58243   0.88374   0.16736   0.00000  Uiso   1.00
H46    H     0.72759   0.88328   0.25758   0.00000  Uiso   1.00
H47    H     0.89130   0.13473   0.21697   0.00000  Uiso   1.00
H48    H     0.75237   0.89386   0.44212   0.00000  Uiso   1.00
H49    H     0.66403   0.80368   0.49472   0.00000  Uiso   1.00
H50    H     0.95156   0.67509   0.82209   0.00000  Uiso   1.00
H51    H     0.18818   0.39654   0.30900   0.00000  Uiso   1.00
H52    H     0.30026   0.72915   0.17144   0.00000  Uiso   1.00
H53    H     0.39106   0.87345   0.17304   0.00000  Uiso   1.00
H54    H     0.12423   0.92113   0.77302   0.00000  Uiso   1.00
H55    H     0.58531   0.16082   0.87947   0.00000  Uiso   1.00
H56    H     0.72823   0.25282   0.88106   0.00000  Uiso   1.00
H57    H     0.68745   0.82572   0.93414   0.00000  Uiso   1.00
H58    H     0.34696   0.64146   0.48225   0.00000  Uiso   1.00
H59    H     0.20281   0.58807   0.33589   0.00000  Uiso   1.00
H60    H     0.14290   0.22642   0.88369   0.00000  Uiso   1.00
H61    H     0.89109   0.42920   0.73699   0.00000  Uiso   1.00
H62    H     0.80214   0.48515   0.64787   0.00000  Uiso   1.00
H63    H     0.92526   0.76667   0.11351   0.00000  Uiso   1.00
H64    H     0.16628   0.87860   0.58557   0.00000  Uiso   1.00
H65    H     0.26019   0.88437   0.73221   0.00000  Uiso   1.00
H66    H     0.40247   0.30618   0.17858   0.00000  Uiso   1.00
H67    H     0.73816   0.18095   0.32570   0.00000  Uiso   1.00
H68    H     0.88037   0.17401   0.41032   0.00000  Uiso   1.00
H69    H     0.78263   0.11944   0.91682   0.00000  Uiso   1.00
H70    H     0.88970   0.57836   0.15994   0.00000  Uiso   1.00
H71    H     0.89217   0.72189   0.25245   0.00000  Uiso   1.00
H72    H     0.32135   0.18000   0.39195   0.00000  Uiso   1.00
H73    H     0.19130   0.33048   0.73145   0.00000  Uiso   1.00
H74    H     0.18284   0.41953   0.86685   0.00000  Uiso   1.00
H75    H     0.83790   0.93707   0.68495   0.00000  Uiso   1.00
H76    H     0.61327   0.47745   0.32771   0.00000  Uiso   1.00
H77    H     0.56427   0.33384   0.18745   0.00000  Uiso   1.00
H78    H     0.21965   0.88113   0.12966   0.00000  Uiso   1.00
H79    H     0.44358   0.73324   0.88640   0.00000  Uiso   1.00
H80    H     0.49134   0.64535   0.79021   0.00000  Uiso   1.00
H81    H     0.56722   0.56498   0.56049   0.00000  Uiso   1.00
H82    H     0.03789   0.02708   0.49181   0.00000  Uiso   1.00
H83    H     0.03369   0.48906   0.02405   0.00000  Uiso   1.00
H84    H     0.50164   0.03026   0.03326   0.00000  Uiso   1.00
C85    C     0.74405   0.98234   0.81897   0.00000  Uiso   1.00
C86    C     0.19859   0.94854   0.23943   0.00000  Uiso   1.00
C87    C     0.84548   0.75593   0.45141   0.00000  Uiso   1.00
C88    C     0.79484   0.70887   0.48246   0.00000  Uiso   1.00
C89    C     0.87491   0.07355   0.78155   0.00000  Uiso   1.00
C90    C     0.23541   0.63987   0.94537   0.00000  Uiso   1.00
C91    C     0.28900   0.72238   0.95112   0.00000  Uiso   1.00
C92    C     0.34444   0.11172   0.28461   0.00000  Uiso   1.00
C93    C     0.73491   0.30373   0.11046   0.00000  Uiso   1.00
C94    C     0.81357   0.35060   0.10693   0.00000  Uiso   1.00
C95    C     0.78626   0.86000   0.07062   0.00000  Uiso   1.00
C96    C     0.95863   0.21071   0.64399   0.00000  Uiso   1.00
C97    C     0.95897   0.26216   0.72313   0.00000  Uiso   1.00
C98    C     0.29838   0.33794   0.11455   0.00000  Uiso   1.00
C99    C     0.12259   0.72410   0.30574   0.00000  Uiso   1.00
C100   C     0.11969   0.80191   0.35509   0.00000  Uiso   1.00
C101   C     0.82548   0.73159   0.97759   0.00000  Uiso   1.00
C102   C     0.62185   0.33695   0.41745   0.00000  Uiso   1.00
C103   C     0.59423   0.25924   0.33686   0.00000  Uiso   1.00
C104   C     0.24918   0.19614   0.94724   0.00000  Uiso   1.00
C105   C     0.46667   0.84483   0.76762   0.00000  Uiso   1.00
C106   C     0.49581   0.79472   0.71738   0.00000  Uiso   1.00
C107   C     0.95638   0.23980   0.18884   0.00000  Uiso   1.00
C108   C     0.75895   0.44805   0.83221   0.00000  Uiso   1.00
C109   C     0.71362   0.48183   0.78252   0.00000  Uiso   1.00
C110   C     0.98865   0.81669   0.73228   0.00000  Uiso   1.00
C111   C     0.42225   0.60419   0.33062   0.00000  Uiso   1.00
C112   C     0.33926   0.57370   0.25121   0.00000  Uiso   1.00
C113   C     0.12345   0.29226   0.33880   0.00000  Uiso   1.00
C114   C     0.31926   0.10947   0.72341   0.00000  Uiso   1.00
C115   C     0.36929   0.10792   0.80303   0.00000  Uiso   1.00
C116   C     0.08706   0.77823   0.86110   0.00000  Uiso   1.00
C117   C     0.64746   0.94853   0.22113   0.00000  Uiso   1.00
C118   C     0.72896   0.94900   0.27096   0.00000  Uiso   1.00
C119   C     0.95627   0.19265   0.23762   0.00000  Uiso   1.00
C120   C     0.76525   0.84102   0.45245   0.00000  Uiso   1.00
C121   C     0.71671   0.79080   0.48280   0.00000  Uiso   1.00
C122   C     0.98964   0.72846   0.81093   0.00000  Uiso   1.00
C123   C     0.12317   0.33938   0.28960   0.00000  Uiso   1.00
C124   C     0.29576   0.72602   0.10804   0.00000  Uiso   1.00
C125   C     0.34621   0.80607   0.10831   0.00000  Uiso   1.00
C126   C     0.08576   0.86604   0.78231   0.00000  Uiso   1.00
C127   C     0.64914   0.21555   0.94495   0.00000  Uiso   1.00
C128   C     0.73003   0.26630   0.94662   0.00000  Uiso   1.00
C129   C     0.73920   0.81255   0.97399   0.00000  Uiso   1.00
C130   C     0.34643   0.62310   0.41766   0.00000  Uiso   1.00
C131   C     0.26602   0.59246   0.33534   0.00000  Uiso   1.00
C132   C     0.20060   0.24413   0.94793   0.00000  Uiso   1.00
C133   C     0.84026   0.44313   0.75029   0.00000  Uiso   1.00
C134   C     0.79117   0.47554   0.70179   0.00000  Uiso   1.00
C135   C     0.87226   0.77875   0.07401   0.00000  Uiso   1.00
C136   C     0.22339   0.94455   0.64662   0.00000  Uiso   1.00
C137   C     0.27586   0.94838   0.72888   0.00000  Uiso   1.00
C138   C     0.34669   0.29002   0.11386   0.00000  Uiso   1.00
C139   C     0.73432   0.11440   0.30963   0.00000  Uiso   1.00
C140   C     0.81348   0.10994   0.35585   0.00000  Uiso   1.00
C141   C     0.79369   0.07874   0.86519   0.00000  Uiso   1.00
C142   C     0.95568   0.64145   0.21496   0.00000  Uiso   1.00
C143   C     0.95772   0.72184   0.26659   0.00000  Uiso   1.00
C144   C     0.30006   0.11423   0.33540   0.00000  Uiso   1.00
C145   C     0.12427   0.30994   0.72673   0.00000  Uiso   1.00
C146   C     0.11907   0.35902   0.80282   0.00000  Uiso   1.00
C147   C     0.82521   0.97715   0.73498   0.00000  Uiso   1.00
C148   C     0.60825   0.41631   0.33187   0.00000  Uiso   1.00
C149   C     0.58043   0.33577   0.25384   0.00000  Uiso   1.00
C150   C     0.24275   0.94649   0.18835   0.00000  Uiso   1.00
C151   C     0.45725   0.75146   0.83810   0.00000  Uiso   1.00
C152   C     0.48548   0.70341   0.78480   0.00000  Uiso   1.00
C153   C     0.50604   0.50707   0.64572   0.00000  Uiso   1.00
C154   C     0.88829   0.88185   0.40962   0.00000  Uiso   1.00
C155   C     0.83129   0.82395   0.43741   0.00000  Uiso   1.00
C156   C     0.17597   0.55346   0.01996   0.00000  Uiso   1.00
C157   C     0.23848   0.64210   0.02495   0.00000  Uiso   1.00
C158   C     0.56553   0.17309   0.02682   0.00000  Uiso   1.00
C159   C     0.65204   0.23388   0.02814   0.00000  Uiso   1.00
C160   C     0.04498   0.17668   0.56360   0.00000  Uiso   1.00
C161   C     0.04282   0.23432   0.64614   0.00000  Uiso   1.00
C162   C     0.04164   0.55841   0.17255   0.00000  Uiso   1.00
C163   C     0.03945   0.64320   0.23374   0.00000  Uiso   1.00
C164   C     0.65116   0.49792   0.49902   0.00000  Uiso   1.00
C165   C     0.62791   0.41629   0.41454   0.00000  Uiso   1.00
C166   C     0.42219   0.88206   0.89222   0.00000  Uiso   1.00
C167   C     0.44843   0.82395   0.83013   0.00000  Uiso   1.00
C168   C     0.88402   0.40342   0.88044   0.00000  Uiso   1.00
C169   C     0.82495   0.43067   0.81751   0.00000  Uiso   1.00
C170   C     0.51108   0.65247   0.49853   0.00000  Uiso   1.00
C171   C     0.42477   0.62755   0.41427   0.00000  Uiso   1.00
C172   C     0.18410   0.02342   0.55799   0.00000  Uiso   1.00
C173   C     0.24437   0.02651   0.64399   0.00000  Uiso   1.00
C174   C     0.56512   0.03669   0.18156   0.00000  Uiso   1.00
C175   C     0.65100   0.03256   0.24005   0.00000  Uiso   1.00
C176   C     0.70232   0.82701   0.70019   0.00000  Uiso   1.00
C177   C     0.75893   0.93163   0.75293   0.00000  Uiso   1.00
C178   C     0.17954   0.03593   0.36874   0.00000  Uiso   1.00
C179   C     0.22738   0.03243   0.31337   0.00000  Uiso   1.00
H180   H     0.45087   0.44883   0.63997   0.00000  Uiso   1.00
C181   C     0.90951   0.23147   0.89243   0.00000  Uiso   1.00
C182   C     0.85814   0.12417   0.84551   0.00000  Uiso   1.00
C183   C     0.36863   0.02556   0.15696   0.00000  Uiso   1.00
C184   C     0.31625   0.02787   0.21115   0.00000  Uiso   1.00
C185   C     0.90191   0.89068   0.22529   0.00000  Uiso   1.00
C186   C     0.85186   0.84218   0.12044   0.00000  Uiso   1.00
C187   C     0.17511   0.37148   0.03375   0.00000  Uiso   1.00
C188   C     0.22565   0.31537   0.03139   0.00000  Uiso   1.00
C189   C     0.70303   0.69095   0.82236   0.00000  Uiso   1.00
C190   C     0.75821   0.74782   0.92770   0.00000  Uiso   1.00
C191   C     0.37754   0.16831   0.03229   0.00000  Uiso   1.00
C192   C     0.32251   0.21949   0.03008   0.00000  Uiso   1.00
C193   C     0.03599   0.36577   0.15959   0.00000  Uiso   1.00
C194   C     0.03973   0.31353   0.21489   0.00000  Uiso   1.00
C195   C     0.83576   0.69438   0.68987   0.00000  Uiso   1.00
C196   C     0.94075   0.74741   0.74614   0.00000  Uiso   1.00
C197   C     0.03803   0.16745   0.36548   0.00000  Uiso   1.00
C198   C     0.03989   0.21900   0.31309   0.00000  Uiso   1.00
C199   C     0.24292   0.89813   0.89589   0.00000  Uiso   1.00
C200   C     0.13484   0.84611   0.84600   0.00000  Uiso   1.00
O201   O     0.26227   0.25069   0.56956   0.00000  Uiso   1.00
N202   N     0.73176   0.72615   0.49957   0.00000  Uiso   1.00
N203   N     0.34299   0.80553   0.03105   0.00000  Uiso   1.00
N204   N     0.81265   0.33225   0.02647   0.00000  Uiso   1.00
N205   N     0.03786   0.33560   0.80261   0.00000  Uiso   1.00
N206   N     0.03848   0.80233   0.33527   0.00000  Uiso   1.00
N207   N     0.57200   0.25684   0.25460   0.00000  Uiso   1.00
N208   N     0.50662   0.72488   0.72562   0.00000  Uiso   1.00
N209   N     0.72986   0.49728   0.71849   0.00000  Uiso   1.00
N210   N     0.26127   0.56650   0.25259   0.00000  Uiso   1.00
N211   N     0.34804   0.02895   0.80774   0.00000  Uiso   1.00
N212   N     0.81194   0.02841   0.33637   0.00000  Uiso   1.00
O213   O     0.67079   0.78992   0.73941   0.00000  Uiso   1.00
O214   O     0.48158   0.55751   0.62043   0.00000  Uiso   1.00
O215   O     0.14132   0.96410   0.37213   0.00000  Uiso   1.00
O216   O     0.93576   0.85483   0.38267   0.00000  Uiso   1.00
H217   H     0.29919   0.22165   0.59035   0.00000  Uiso   1.00
H218   H     0.24896   0.27194   0.62043   0.00000  Uiso   1.00
O219   O     0.98221   0.26298   0.88924   0.00000  Uiso   1.00
O220   O     0.10232   0.49848   0.94184   0.00000  Uiso   1.00
O221   O     0.44865   0.09510   0.20200   0.00000  Uiso   1.00
O222   O     0.56465   0.20428   0.09979   0.00000  Uiso   1.00
O223   O     0.86596   0.92656   0.26389   0.00000  Uiso   1.00
O224   O     0.96996   0.12789   0.48654   0.00000  Uiso   1.00
O225   O     0.17657   0.40414   0.10845   0.00000  Uiso   1.00
O226   O     0.11884   0.58298   0.17754   0.00000  Uiso   1.00
O227   O     0.74481   0.66145   0.78681   0.00000  Uiso   1.00
O228   O     0.63488   0.47865   0.55570   0.00000  Uiso   1.00
O229   O     0.38696   0.14031   0.96359   0.00000  Uiso   1.00
O230   O     0.38964   0.92465   0.86096   0.00000  Uiso   1.00
O231   O     0.96116   0.31972   0.08323   0.00000  Uiso   1.00
O232   O     0.87667   0.42054   0.95050   0.00000  Uiso   1.00
O233   O     0.79922   0.73326   0.65432   0.00000  Uiso   1.00
O234   O     0.56777   0.63516   0.47851   0.00000  Uiso   1.00
O235   O     0.10868   0.20360   0.44379   0.00000  Uiso   1.00
O236   O     0.20808   0.09620   0.55369   0.00000  Uiso   1.00
O237   O     0.27749   0.85121   0.91557   0.00000  Uiso   1.00
O238   O     0.48942   0.96362   0.13977   0.00000  Uiso   1.00
O239   O     0.96154   0.09419   0.32861   0.00000  Uiso   1.00
O240   O     0.88144   0.95222   0.41822   0.00000  Uiso   1.00
O241   O     0.79337   0.61398   0.67608   0.00000  Uiso   1.00
O242   O     0.58315   0.50913   0.67330   0.00000  Uiso   1.00
O243   O     0.10380   0.44673   0.20395   0.00000  Uiso   1.00
O244   O     0.20741   0.55238   0.09376   0.00000  Uiso   1.00
O245   O     0.27486   0.97307   0.89658   0.00000  Uiso   1.00
O246   O     0.50979   0.09850   0.95036   0.00000  Uiso   1.00
O247   O     0.61945   0.67108   0.78363   0.00000  Uiso   1.00
O248   O     0.51668   0.68443   0.57504   0.00000  Uiso   1.00
O249   O     0.15021   0.38328   0.96540   0.00000  Uiso   1.00
O250   O     0.92637   0.37176   0.84960   0.00000  Uiso   1.00
O251   O     0.97205   0.88379   0.26347   0.00000  Uiso   1.00
O252   O     0.11079   0.94582   0.49652   0.00000  Uiso   1.00
O253   O     0.41148   0.16934   0.10755   0.00000  Uiso   1.00
O254   O     0.59050   0.11486   0.18842   0.00000  Uiso   1.00
O255   O     0.86436   0.26547   0.91543   0.00000  Uiso   1.00
O256   O     0.96685   0.48385   0.12883   0.00000  Uiso   1.00
O257   O     0.18581   0.11237   0.41039   0.00000  Uiso   1.00
O258   O     0.12120   0.17896   0.57975   0.00000  Uiso   1.00
O259   O     0.68935   0.78839   0.61960   0.00000  Uiso   1.00
O260   O     0.68200   0.57579   0.50470   0.00000  Uiso   1.00
O261   O     0.32431   0.95178   0.08101   0.00000  Uiso   1.00
O262   O     0.44070   0.87738   0.96457   0.00000  Uiso   1.00
O263   O     0.62916   0.62244   0.61953   0.00000  Uiso   1.00
O264   O     0.03459   0.02392   0.43117   0.00000  Uiso   1.00
O265   O     0.03438   0.43028   0.02446   0.00000  Uiso   1.00
O266   O     0.44241   0.03066   0.03215   0.00000  Uiso   1.00
loop_
_geom_bond_atom_site_label_1
_geom_bond_atom_site_label_2
_geom_bond_distance
_geom_bond_site_symmetry_2
_ccdc_geom_bond_type
Ni1    O247    1.814   .     S
Ni1    N208    1.972   .     S
Ni1    O213    1.783   .     S
Ni1    O214    1.801   .     S
Ni1    O248    1.848   .     S
Ni1    O263    1.889   .     S
Ni2    N206    1.949   .     S
Ni2    O215    1.784   .     S
Ni2    O252    1.784   .     S
Ni2    O216    1.853   1_455 S
Ni2    O251    1.764   1_455 S
Ni2    O264    1.829   1_565 S
Ni3    N205    1.974   .     S
Ni3    O220    1.821   .     S
Ni3    O249    1.809   .     S
Ni3    O219    1.788   1_455 S
Ni3    O250    1.885   1_455 S
Ni3    O265    1.826   1_556 S
Ni4    O221    1.826   .     S
Ni4    N207    1.960   .     S
Ni4    O222    1.891   .     S
Ni4    O253    1.772   .     S
Ni4    O254    1.816   .     S
Ni4    O266    1.809   .     S
Ni5    O239    1.761   .     S
Ni5    N212    1.936   .     S
Ni5    O224    1.836   .     S
Ni5    O223    1.798   1_545 S
Ni5    O240    1.821   1_545 S
Ni5    O264    1.825   1_655 S
Ni6    O243    1.818   .     S
Ni6    N210    1.956   .     S
Ni6    O225    1.788   .     S
Ni6    O226    1.836   .     S
Ni6    O244    1.880   .     S
Ni6    O265    1.818   .     S
Ni7    O227    1.770   .     S
Ni7    N209    1.965   .     S
Ni7    O228    1.796   .     S
Ni7    O241    1.784   .     S
Ni7    O242    1.782   .     S
Ni7    O263    1.812   .     S
Ni8    N211    1.941   .     S
Ni8    O246    1.810   .     S
Ni8    O229    1.811   .     S
Ni8    O230    1.897   1_545 S
Ni8    O245    1.781   1_545 S
Ni8    O266    1.814   1_556 S
Ni9    N204    1.962   .     S
Ni9    O231    1.795   .     S
Ni9    O256    1.882   .     S
Ni9    O232    1.834   1_554 S
Ni9    O255    1.823   1_554 S
Ni9    O265    1.801   1_655 S
Ni10   O259    1.768   .     S
Ni10   O233    1.753   .     S
Ni10   N202    1.997   .     S
Ni10   O234    1.766   .     S
Ni10   O260    1.831   .     S
Ni10   O263    1.808   .     S
Ni11   O258    1.843   .     S
Ni11   O235    1.767   .     S
Ni11   O236    1.855   .     S
Ni11   O257    1.762   .     S
Ni11   O264    1.839   .     S
Ni11   O201    1.969   .     S
Ni12   N203    1.960   .     S
Ni12   O261    1.807   .     S
Ni12   O238    1.868   .     S
Ni12   O237    1.808   1_554 S
Ni12   O262    1.850   1_554 S
Ni12   O266    1.832   1_565 S
H13    C85     1.090   .     S
H14    C86     1.090   .     S
H15    C87     1.091   .     S
H16    C88     1.103   .     S
H17    C89     1.091   .     S
H18    C90     1.087   .     S
H19    C91     1.100   .     S
H20    C92     1.092   .     S
H21    C93     1.088   .     S
H22    C94     1.101   .     S
H23    C95     1.092   .     S
H24    C96     1.087   .     S
H25    C97     1.104   .     S
H26    C98     1.090   .     S
H27    C99     1.091   .     S
H28    C100    1.101   .     S
H29    C101    1.092   .     S
H30    C102    1.087   .     S
H31    C103    1.102   .     S
H32    C104    1.089   .     S
H33    C105    1.091   .     S
H34    C106    1.100   .     S
H35    C107    1.092   .     S
H36    C108    1.090   .     S
H37    C109    1.100   .     S
H38    C110    1.089   .     S
H39    C111    1.087   .     S
H40    C112    1.104   .     S
H41    C113    1.090   .     S
H42    C114    1.084   .     S
H43    C115    1.102   .     S
H44    C116    1.093   .     S
H45    C117    1.091   .     S
H46    C118    1.100   .     S
H47    C119    1.090   .     S
H48    C120    1.090   .     S
H49    C121    1.105   .     S
H50    C122    1.090   .     S
H51    C123    1.092   .     S
H52    C124    1.088   .     S
H53    C125    1.101   .     S
H54    C126    1.092   .     S
H55    C127    1.088   .     S
H56    C128    1.102   .     S
H57    C129    1.092   .     S
H58    C130    1.086   .     S
H59    C131    1.102   .     S
H60    C132    1.088   .     S
H61    C133    1.091   .     S
H62    C134    1.101   .     S
H63    C135    1.092   .     S
H64    C136    1.087   .     S
H65    C137    1.103   .     S
H66    C138    1.089   .     S
H67    C139    1.091   .     S
H68    C140    1.101   .     S
H69    C141    1.092   .     S
H70    C142    1.090   .     S
H71    C143    1.100   .     S
H72    C144    1.090   .     S
H73    C145    1.085   .     S
H74    C146    1.103   .     S
H75    C147    1.088   .     S
H76    C148    1.087   .     S
H77    C149    1.103   .     S
H78    C150    1.093   .     S
H79    C151    1.089   .     S
H80    C152    1.099   .     S
H81    O263    1.046   .     S
H82    O264    1.045   .     S
H83    O265    1.049   .     S
H84    O266    1.046   .     S
C85    C177    1.396   .     S
C85    C141    1.394   1_565 D
C86    C150    1.396   .     D
C86    C179    1.395   1_565 S
C87    C155    1.391   .     D
C87    C88     1.404   .     S
C88    N202    1.359   .     D
C89    C182    1.393   .     D
C89    C147    1.393   1_545 S
C90    C91     1.402   .     D
C90    C157    1.390   1_556 S
C91    N203    1.359   1_556 S
C92    C184    1.394   .     D
C92    C144    1.395   .     S
C93    C159    1.390   .     D
C93    C94     1.404   .     S
C94    N204    1.358   .     D
C95    C186    1.394   .     D
C95    C129    1.395   1_554 S
C96    C97     1.404   .     D
C96    C161    1.394   1_655 S
C97    N205    1.359   1_655 S
C98    C188    1.395   .     D
C98    C138    1.392   .     S
C99    C163    1.392   .     D
C99    C100    1.400   .     S
C100   N206    1.360   .     D
C101   C190    1.395   .     S
C101   C135    1.393   1_556 D
C102   C103    1.401   .     S
C102   C165    1.394   .     D
C103   N207    1.362   .     D
C104   C132    1.397   .     D
C104   C192    1.391   1_556 S
C105   C106    1.403   .     S
C105   C167    1.391   .     D
C106   N208    1.359   .     D
C107   C119    1.392   .     D
C107   C194    1.396   1_655 S
C108   C109    1.399   .     S
C108   C169    1.391   .     D
C109   N209    1.361   .     D
C110   C196    1.396   .     S
C110   C126    1.391   1_655 D
C111   C112    1.403   .     S
C111   C171    1.392   .     D
C112   N210    1.357   .     D
C113   C123    1.397   .     S
C113   C198    1.396   .     D
C114   C173    1.395   .     D
C114   C115    1.401   .     S
C115   N211    1.364   .     D
C116   C200    1.393   .     D
C116   C122    1.395   1_455 S
C117   C118    1.400   .     D
C117   C175    1.389   1_565 S
C118   N212    1.360   1_565 S
C119   C198    1.397   1_655 S
C120   C155    1.392   .     S
C120   C121    1.403   .     D
C121   N202    1.359   .     S
C122   C196    1.394   .     D
C122   C116    1.395   1_655 S
C123   C194    1.392   .     D
C124   C157    1.390   .     D
C124   C125    1.403   .     S
C125   N203    1.358   .     D
C126   C200    1.395   .     S
C126   C110    1.391   1_455 D
C127   C128    1.403   .     D
C127   C159    1.390   1_556 S
C128   N204    1.358   1_556 S
C129   C190    1.394   .     D
C129   C95     1.395   1_556 S
C130   C131    1.405   .     D
C130   C171    1.390   .     S
C131   N210    1.357   .     S
C132   C188    1.392   1_556 S
C133   C134    1.402   .     D
C133   C169    1.389   .     S
C134   N209    1.360   .     S
C135   C186    1.397   .     S
C135   C101    1.393   1_554 D
C136   C137    1.399   .     D
C136   C173    1.397   1_565 S
C137   N211    1.363   1_565 S
C138   C192    1.396   .     D
C139   C175    1.391   .     D
C139   C140    1.399   .     S
C140   N212    1.359   .     D
C141   C182    1.393   .     S
C141   C85     1.394   1_545 D
C142   C143    1.400   .     D
C142   C163    1.390   1_655 S
C143   N206    1.361   1_655 S
C144   C179    1.397   .     D
C145   C161    1.393   .     D
C145   C146    1.406   .     S
C146   N205    1.359   .     D
C147   C177    1.395   .     D
C147   C89     1.393   1_565 S
C148   C149    1.402   .     D
C148   C165    1.392   .     S
C149   N207    1.362   .     S
C150   C184    1.394   1_565 S
C151   C152    1.403   .     D
C151   C167    1.391   .     S
C152   N208    1.361   .     S
C153   O214    1.255   .     S
C153   H180    1.107   .     S
C153   O242    1.263   .     D
C154   O216    1.253   .     S
C154   O240    1.258   .     D
C154   C155    1.525   .     S
C156   C157    1.547   .     S
C156   O244    1.246   .     D
C156   O220    1.258   1_554 S
C157   C90     1.390   1_554 S
C158   C159    1.543   .     S
C158   O222    1.245   .     D
C158   O246    1.260   1_554 S
C159   C127    1.390   1_554 S
C160   O258    1.263   .     D
C160   C161    1.514   .     S
C160   O224    1.256   1_455 S
C161   C96     1.394   1_455 S
C162   O226    1.252   .     D
C162   C163    1.563   .     S
C162   O256    1.244   1_455 S
C163   C142    1.390   1_455 S
C164   C165    1.507   .     S
C164   O260    1.259   .     S
C164   O228    1.262   .     D
C166   C167    1.561   .     S
C166   O230    1.246   .     S
C166   O262    1.254   .     D
C168   C169    1.567   .     S
C168   O250    1.245   .     S
C168   O232    1.251   .     D
C170   C171    1.515   .     S
C170   O234    1.272   .     S
C170   O248    1.247   .     D
C172   O236    1.256   .     D
C172   C173    1.501   .     S
C172   O252    1.267   1_545 S
C173   C136    1.397   1_545 S
C174   O254    1.255   .     D
C174   C175    1.555   .     S
C174   O238    1.243   1_545 S
C175   C117    1.389   1_545 S
C176   O259    1.268   .     D
C176   O213    1.254   .     S
C176   C177    1.513   .     S
C178   C179    1.513   .     S
C178   O257    1.257   .     D
C178   O215    1.262   1_545 S
C179   C86     1.395   1_545 S
C181   C182    1.555   .     S
C181   O219    1.255   .     S
C181   O255    1.250   .     D
C183   O221    1.252   .     D
C183   C184    1.560   .     S
C183   O261    1.253   1_545 S
C184   C150    1.394   1_545 S
C185   C186    1.516   .     S
C185   O251    1.259   .     S
C185   O223    1.255   .     D
C187   C188    1.544   .     S
C187   O225    1.254   .     D
C187   O249    1.256   1_554 S
C188   C132    1.392   1_554 S
C189   O247    1.254   .     D
C189   O227    1.263   .     S
C189   C190    1.521   .     S
C191   C192    1.536   .     S
C191   O253    1.255   .     D
C191   O229    1.256   1_554 S
C192   C104    1.391   1_554 S
C193   O243    1.254   .     D
C193   C194    1.560   .     S
C193   O231    1.250   1_455 S
C194   C107    1.396   1_455 S
C195   O233    1.261   .     D
C195   O241    1.260   .     S
C195   C196    1.504   .     S
C197   C198    1.509   .     S
C197   O235    1.257   .     D
C197   O239    1.266   1_455 S
C198   C119    1.397   1_455 S
C199   C200    1.551   .     S
C199   O245    1.254   .     S
C199   O237    1.252   .     D
O201   H217    1.004   .     S
O201   H218    1.004   .     S
N203   C91     1.359   1_554 S
N204   C128    1.358   1_554 S
N205   C97     1.359   1_455 S
N206   C143    1.361   1_455 S
N211   C137    1.363   1_545 S
N212   C118    1.360   1_545 S
O215   C178    1.262   1_565 S
O216   Ni2     1.853   1_655 S
O219   Ni3     1.788   1_655 S
O220   C156    1.258   1_556 S
O223   Ni5     1.798   1_565 S
O224   C160    1.256   1_655 S
O229   C191    1.256   1_556 S
O230   Ni8     1.897   1_565 S
O231   C193    1.250   1_655 S
O232   Ni9     1.834   1_556 S
O237   Ni12    1.808   1_556 S
O238   C174    1.243   1_565 S
O239   C197    1.266   1_655 S
O240   Ni5     1.821   1_565 S
O245   Ni8     1.781   1_565 S
O246   C158    1.260   1_556 S
O249   C187    1.256   1_556 S
O250   Ni3     1.885   1_655 S
O251   Ni2     1.764   1_655 S
O252   C172    1.267   1_565 S
O255   Ni9     1.823   1_556 S
O256   C162    1.244   1_655 S
O261   C183    1.253   1_565 S
O262   Ni12    1.850   1_556 S
O264   Ni5     1.825   1_455 S
O264   Ni2     1.829   1_545 S
O265   Ni9     1.801   1_455 S
O265   Ni3     1.826   1_554 S
O266   Ni12    1.832   1_545 S
O266   Ni8     1.814   1_554 S
