# Supplementary material for: Excavating hidden adsorption sites in metal-organic frameworks using rational defect engineering
Source: Nat Commun. 2017 Nov 16;8:1539. doi: 10.1038/s41467-017-01478-4 (PMC5691151; doi:10.1038/s41467-017-01478-4)
Supplement: Supplementary file 11 — Supplementary Data 8 [file 41467_2017_1478_MOESM11_ESM.cif]

data_AXUBOL_IN_waterOH_relaxed_nowater
_audit_creation_date              2017-08-02
_audit_creation_method            'Materials Studio'
_symmetry_space_group_name_H-M    'P1'
_symmetry_Int_Tables_number       1
_symmetry_cell_setting            triclinic
loop_
_symmetry_equiv_pos_as_xyz
  x,y,z
_cell_length_a                    17.7479
_cell_length_b                    17.7551
_cell_length_c                    17.7290
_cell_angle_alpha                 109.3164
_cell_angle_beta                  110.2617
_cell_angle_gamma                 109.5860
loop_
_atom_site_label
_atom_site_type_symbol
_atom_site_fract_x
_atom_site_fract_y
_atom_site_fract_z
_atom_site_U_iso_or_equiv
_atom_site_adp_type
_atom_site_occupancy
Ni1    Ni    0.57703   0.68615   0.68184   0.00000  Uiso   1.00
Ni2    Ni    0.04091   0.92061   0.38287   0.00000  Uiso   1.00
Ni3    Ni    0.03987   0.38257   0.92345   0.00000  Uiso   1.00
Ni4    Ni    0.49624   0.13885   0.14265   0.00000  Uiso   1.00
Ni5    Ni    0.92741   0.02626   0.37939   0.00000  Uiso   1.00
Ni6    Ni    0.14153   0.48821   0.13861   0.00000  Uiso   1.00
Ni7    Ni    0.68455   0.56919   0.67585   0.00000  Uiso   1.00
Ni8    Ni    0.39175   0.03822   0.93056   0.00000  Uiso   1.00
Ni9    Ni    0.92797   0.37748   0.02620   0.00000  Uiso   1.00
Ni10   Ni    0.68057   0.68076   0.57396   0.00000  Uiso   1.00
Ni11   Ni    0.13951   0.13643   0.48699   0.00000  Uiso   1.00
Ni12   Ni    0.38472   0.92158   0.02913   0.00000  Uiso   1.00
H13    H     0.69169   0.94844   0.83864   0.00000  Uiso   1.00
H14    H     0.14359   0.88596   0.22726   0.00000  Uiso   1.00
H15    H     0.89633   0.74131   0.44267   0.00000  Uiso   1.00
H16    H     0.80630   0.65659   0.49877   0.00000  Uiso   1.00
H17    H     0.92508   0.11282   0.77181   0.00000  Uiso   1.00
H18    H     0.19091   0.57586   0.88045   0.00000  Uiso   1.00
H19    H     0.28820   0.72288   0.89035   0.00000  Uiso   1.00
H20    H     0.39890   0.17854   0.30343   0.00000  Uiso   1.00
H21    H     0.73807   0.31652   0.18036   0.00000  Uiso   1.00
H22    H     0.88092   0.40134   0.17666   0.00000  Uiso   1.00
H23    H     0.77409   0.91373   0.11387   0.00000  Uiso   1.00
H24    H     0.89060   0.15105   0.58184   0.00000  Uiso   1.00
H25    H     0.88990   0.24197   0.72393   0.00000  Uiso   1.00
H26    H     0.31621   0.39553   0.18175   0.00000  Uiso   1.00
H27    H     0.18965   0.72858   0.32566   0.00000  Uiso   1.00
H28    H     0.18422   0.86779   0.41444   0.00000  Uiso   1.00
H29    H     0.83337   0.67944   0.93844   0.00000  Uiso   1.00
H30    H     0.63546   0.33469   0.48490   0.00000  Uiso   1.00
H31    H     0.58881   0.19662   0.34057   0.00000  Uiso   1.00
H32    H     0.22593   0.13730   0.88401   0.00000  Uiso   1.00
H33    H     0.45888   0.90629   0.76324   0.00000  Uiso   1.00
H34    H     0.51185   0.81736   0.67243   0.00000  Uiso   1.00
H35    H     0.89068   0.21786   0.13143   0.00000  Uiso   1.00
H36    H     0.75143   0.44621   0.89523   0.00000  Uiso   1.00
H37    H     0.67177   0.50850   0.80721   0.00000  Uiso   1.00
H38    H     0.95031   0.83579   0.68888   0.00000  Uiso   1.00
H39    H     0.48365   0.60764   0.32886   0.00000  Uiso   1.00
H40    H     0.33672   0.55448   0.18565   0.00000  Uiso   1.00
H41    H     0.18793   0.31250   0.40009   0.00000  Uiso   1.00
H42    H     0.33442   0.17580   0.72526   0.00000  Uiso   1.00
H43    H     0.42607   0.17477   0.86840   0.00000  Uiso   1.00
H44    H     0.12541   0.76522   0.91607   0.00000  Uiso   1.00
H45    H     0.58162   0.88459   0.16900   0.00000  Uiso   1.00
H46    H     0.72645   0.88347   0.25680   0.00000  Uiso   1.00
H47    H     0.89086   0.13390   0.21987   0.00000  Uiso   1.00
H48    H     0.75149   0.89294   0.44427   0.00000  Uiso   1.00
H49    H     0.66416   0.80365   0.49877   0.00000  Uiso   1.00
H50    H     0.95057   0.67662   0.82651   0.00000  Uiso   1.00
H51    H     0.18720   0.39621   0.31081   0.00000  Uiso   1.00
H52    H     0.30039   0.72908   0.17443   0.00000  Uiso   1.00
H53    H     0.39112   0.87395   0.17638   0.00000  Uiso   1.00
H54    H     0.12454   0.92363   0.77822   0.00000  Uiso   1.00
H55    H     0.58355   0.16927   0.88136   0.00000  Uiso   1.00
H56    H     0.72807   0.26083   0.88464   0.00000  Uiso   1.00
H57    H     0.68305   0.82581   0.93955   0.00000  Uiso   1.00
H58    H     0.34768   0.64359   0.48587   0.00000  Uiso   1.00
H59    H     0.20435   0.59000   0.33897   0.00000  Uiso   1.00
H60    H     0.13950   0.22388   0.88464   0.00000  Uiso   1.00
H61    H     0.88878   0.42486   0.73836   0.00000  Uiso   1.00
H62    H     0.80477   0.48647   0.65257   0.00000  Uiso   1.00
H63    H     0.92396   0.76689   0.11206   0.00000  Uiso   1.00
H64    H     0.16362   0.87947   0.58657   0.00000  Uiso   1.00
H65    H     0.25762   0.88607   0.73432   0.00000  Uiso   1.00
H66    H     0.40217   0.30935   0.18119   0.00000  Uiso   1.00
H67    H     0.73887   0.18199   0.32824   0.00000  Uiso   1.00
H68    H     0.88037   0.17439   0.41124   0.00000  Uiso   1.00
H69    H     0.77952   0.12193   0.92108   0.00000  Uiso   1.00
H70    H     0.89060   0.57775   0.16070   0.00000  Uiso   1.00
H71    H     0.89198   0.72154   0.25137   0.00000  Uiso   1.00
H72    H     0.31636   0.18249   0.39263   0.00000  Uiso   1.00
H73    H     0.18782   0.33189   0.73083   0.00000  Uiso   1.00
H74    H     0.17909   0.42071   0.86721   0.00000  Uiso   1.00
H75    H     0.83582   0.93943   0.68776   0.00000  Uiso   1.00
H76    H     0.61245   0.47843   0.33214   0.00000  Uiso   1.00
H77    H     0.56279   0.33505   0.19011   0.00000  Uiso   1.00
H78    H     0.22423   0.88267   0.13617   0.00000  Uiso   1.00
H79    H     0.44102   0.73837   0.89084   0.00000  Uiso   1.00
H80    H     0.49407   0.65410   0.79836   0.00000  Uiso   1.00
H81    H     0.56566   0.56646   0.56839   0.00000  Uiso   1.00
H82    H     0.03718   0.02670   0.49431   0.00000  Uiso   1.00
H83    H     0.03521   0.49210   0.02850   0.00000  Uiso   1.00
H84    H     0.50126   0.03339   0.03610   0.00000  Uiso   1.00
C85    C     0.74189   0.98482   0.82324   0.00000  Uiso   1.00
C86    C     0.19971   0.95002   0.24398   0.00000  Uiso   1.00
C87    C     0.84566   0.75678   0.45465   0.00000  Uiso   1.00
C88    C     0.79530   0.71003   0.48664   0.00000  Uiso   1.00
C89    C     0.87255   0.07615   0.78484   0.00000  Uiso   1.00
C90    C     0.23573   0.64034   0.94687   0.00000  Uiso   1.00
C91    C     0.28909   0.72322   0.95286   0.00000  Uiso   1.00
C92    C     0.34298   0.11461   0.28733   0.00000  Uiso   1.00
C93    C     0.73435   0.30240   0.11422   0.00000  Uiso   1.00
C94    C     0.81376   0.34936   0.11143   0.00000  Uiso   1.00
C95    C     0.78590   0.86126   0.07492   0.00000  Uiso   1.00
C96    C     0.95539   0.20957   0.64414   0.00000  Uiso   1.00
C97    C     0.95554   0.26072   0.72365   0.00000  Uiso   1.00
C98    C     0.29760   0.33987   0.11645   0.00000  Uiso   1.00
C99    C     0.12291   0.72505   0.30865   0.00000  Uiso   1.00
C100   C     0.11930   0.80290   0.35695   0.00000  Uiso   1.00
C101   C     0.81933   0.72973   0.97711   0.00000  Uiso   1.00
C102   C     0.62047   0.33695   0.42113   0.00000  Uiso   1.00
C103   C     0.59316   0.25969   0.33987   0.00000  Uiso   1.00
C104   C     0.24586   0.19449   0.94889   0.00000  Uiso   1.00
C105   C     0.46621   0.85058   0.77181   0.00000  Uiso   1.00
C106   C     0.49638   0.80108   0.72198   0.00000  Uiso   1.00
C107   C     0.95566   0.23897   0.19116   0.00000  Uiso   1.00
C108   C     0.76416   0.45459   0.84185   0.00000  Uiso   1.00
C109   C     0.72078   0.48988   0.79313   0.00000  Uiso   1.00
C110   C     0.98888   0.81958   0.73773   0.00000  Uiso   1.00
C111   C     0.42313   0.60458   0.33311   0.00000  Uiso   1.00
C112   C     0.34052   0.57397   0.25332   0.00000  Uiso   1.00
C113   C     0.12274   0.29230   0.34148   0.00000  Uiso   1.00
C114   C     0.31612   0.11091   0.72484   0.00000  Uiso   1.00
C115   C     0.36635   0.10965   0.80498   0.00000  Uiso   1.00
C116   C     0.08616   0.77966   0.86547   0.00000  Uiso   1.00
C117   C     0.64700   0.94938   0.22238   0.00000  Uiso   1.00
C118   C     0.72825   0.94945   0.27102   0.00000  Uiso   1.00
C119   C     0.95568   0.19197   0.24036   0.00000  Uiso   1.00
C120   C     0.76478   0.84063   0.45507   0.00000  Uiso   1.00
C121   C     0.71677   0.79082   0.48657   0.00000  Uiso   1.00
C122   C     0.98887   0.73028   0.81564   0.00000  Uiso   1.00
C123   C     0.12235   0.33906   0.29179   0.00000  Uiso   1.00
C124   C     0.29590   0.72620   0.11067   0.00000  Uiso   1.00
C125   C     0.34618   0.80663   0.11108   0.00000  Uiso   1.00
C126   C     0.08579   0.86847   0.78742   0.00000  Uiso   1.00
C127   C     0.64796   0.22114   0.94756   0.00000  Uiso   1.00
C128   C     0.72972   0.27158   0.95014   0.00000  Uiso   1.00
C129   C     0.73498   0.81215   0.97767   0.00000  Uiso   1.00
C130   C     0.34728   0.62450   0.42078   0.00000  Uiso   1.00
C131   C     0.26723   0.59371   0.33813   0.00000  Uiso   1.00
C132   C     0.19781   0.24273   0.94924   0.00000  Uiso   1.00
C133   C     0.84071   0.44252   0.75411   0.00000  Uiso   1.00
C134   C     0.79432   0.47742   0.70735   0.00000  Uiso   1.00
C135   C     0.86997   0.77855   0.07401   0.00000  Uiso   1.00
C136   C     0.22083   0.94563   0.64790   0.00000  Uiso   1.00
C137   C     0.27332   0.94999   0.73076   0.00000  Uiso   1.00
C138   C     0.34554   0.29181   0.11610   0.00000  Uiso   1.00
C139   C     0.73453   0.11514   0.31144   0.00000  Uiso   1.00
C140   C     0.81336   0.11031   0.35667   0.00000  Uiso   1.00
C141   C     0.79099   0.08129   0.86937   0.00000  Uiso   1.00
C142   C     0.95627   0.64137   0.21604   0.00000  Uiso   1.00
C143   C     0.95772   0.72196   0.26670   0.00000  Uiso   1.00
C144   C     0.29732   0.11679   0.33744   0.00000  Uiso   1.00
C145   C     0.12106   0.31073   0.72693   0.00000  Uiso   1.00
C146   C     0.11556   0.35944   0.80324   0.00000  Uiso   1.00
C147   C     0.82323   0.97965   0.73829   0.00000  Uiso   1.00
C148   C     0.60703   0.41698   0.33548   0.00000  Uiso   1.00
C149   C     0.57903   0.33674   0.25674   0.00000  Uiso   1.00
C150   C     0.24509   0.94821   0.19353   0.00000  Uiso   1.00
C151   C     0.45563   0.75675   0.84261   0.00000  Uiso   1.00
C152   C     0.48611   0.71042   0.79076   0.00000  Uiso   1.00
C153   C     0.88691   0.88132   0.41033   0.00000  Uiso   1.00
C154   C     0.83091   0.82404   0.43967   0.00000  Uiso   1.00
C155   C     0.17607   0.55350   0.02174   0.00000  Uiso   1.00
C156   C     0.23877   0.64233   0.02697   0.00000  Uiso   1.00
C157   C     0.56323   0.17480   0.02829   0.00000  Uiso   1.00
C158   C     0.65085   0.23599   0.03087   0.00000  Uiso   1.00
C159   C     0.04371   0.17686   0.56504   0.00000  Uiso   1.00
C160   C     0.03971   0.23406   0.64623   0.00000  Uiso   1.00
C161   C     0.04319   0.55844   0.17701   0.00000  Uiso   1.00
C162   C     0.04024   0.64357   0.23646   0.00000  Uiso   1.00
C163   C     0.65286   0.49885   0.50357   0.00000  Uiso   1.00
C164   C     0.62700   0.41654   0.41855   0.00000  Uiso   1.00
C165   C     0.42004   0.88605   0.89599   0.00000  Uiso   1.00
C166   C     0.44665   0.82863   0.83362   0.00000  Uiso   1.00
C167   C     0.88505   0.40544   0.88631   0.00000  Uiso   1.00
C168   C     0.82665   0.43282   0.82352   0.00000  Uiso   1.00
C169   C     0.51120   0.65299   0.50267   0.00000  Uiso   1.00
C170   C     0.42544   0.62831   0.41730   0.00000  Uiso   1.00
C171   C     0.18119   0.02410   0.55870   0.00000  Uiso   1.00
C172   C     0.24184   0.02762   0.64560   0.00000  Uiso   1.00
C173   C     0.56484   0.03796   0.18433   0.00000  Uiso   1.00
C174   C     0.65071   0.03354   0.24189   0.00000  Uiso   1.00
C175   C     0.70308   0.82924   0.70665   0.00000  Uiso   1.00
C176   C     0.75750   0.93430   0.75724   0.00000  Uiso   1.00
C177   C     0.17724   0.03753   0.37123   0.00000  Uiso   1.00
C178   C     0.22584   0.03432   0.31597   0.00000  Uiso   1.00
C179   C     0.90735   0.23350   0.89627   0.00000  Uiso   1.00
C180   C     0.85561   0.12650   0.84944   0.00000  Uiso   1.00
C181   C     0.36919   0.02772   0.16098   0.00000  Uiso   1.00
C182   C     0.31698   0.03037   0.21548   0.00000  Uiso   1.00
C183   C     0.90527   0.89291   0.22837   0.00000  Uiso   1.00
C184   C     0.85232   0.84352   0.12286   0.00000  Uiso   1.00
C185   C     0.17336   0.37095   0.03533   0.00000  Uiso   1.00
C186   C     0.22401   0.31550   0.03289   0.00000  Uiso   1.00
C187   C     0.69436   0.68782   0.82310   0.00000  Uiso   1.00
C188   C     0.75104   0.74573   0.92903   0.00000  Uiso   1.00
C189   C     0.37523   0.16884   0.03464   0.00000  Uiso   1.00
C190   C     0.31981   0.21932   0.03220   0.00000  Uiso   1.00
C191   C     0.03600   0.36549   0.16182   0.00000  Uiso   1.00
C192   C     0.03886   0.31279   0.21694   0.00000  Uiso   1.00
C193   C     0.83584   0.69910   0.69620   0.00000  Uiso   1.00
C194   C     0.94055   0.75012   0.75153   0.00000  Uiso   1.00
C195   C     0.03884   0.16866   0.36998   0.00000  Uiso   1.00
C196   C     0.03940   0.21890   0.31604   0.00000  Uiso   1.00
C197   C     0.24250   0.90015   0.90073   0.00000  Uiso   1.00
C198   C     0.13425   0.84791   0.85070   0.00000  Uiso   1.00
N199   N     0.73184   0.72660   0.50378   0.00000  Uiso   1.00
N200   N     0.34264   0.80639   0.03331   0.00000  Uiso   1.00
N201   N     0.81296   0.33406   0.03080   0.00000  Uiso   1.00
N202   N     0.03433   0.33520   0.80366   0.00000  Uiso   1.00
N203   N     0.03796   0.80292   0.33583   0.00000  Uiso   1.00
N204   N     0.57106   0.25772   0.25722   0.00000  Uiso   1.00
N205   N     0.50785   0.73216   0.73139   0.00000  Uiso   1.00
N206   N     0.73623   0.50293   0.72728   0.00000  Uiso   1.00
N207   N     0.26254   0.56693   0.25478   0.00000  Uiso   1.00
N208   N     0.34508   0.03081   0.80951   0.00000  Uiso   1.00
N209   N     0.81172   0.02865   0.33632   0.00000  Uiso   1.00
O210   O     0.67993   0.79565   0.75292   0.00000  Uiso   1.00
O211   O     0.14528   0.96794   0.37988   0.00000  Uiso   1.00
O212   O     0.93284   0.85431   0.38085   0.00000  Uiso   1.00
O213   O     0.98079   0.26460   0.89404   0.00000  Uiso   1.00
O214   O     0.10192   0.49920   0.94366   0.00000  Uiso   1.00
O215   O     0.44975   0.09688   0.20628   0.00000  Uiso   1.00
O216   O     0.56222   0.20593   0.10189   0.00000  Uiso   1.00
O217   O     0.86780   0.92567   0.26796   0.00000  Uiso   1.00
O218   O     0.96919   0.12741   0.48664   0.00000  Uiso   1.00
O219   O     0.17347   0.40231   0.10997   0.00000  Uiso   1.00
O220   O     0.12025   0.58334   0.18147   0.00000  Uiso   1.00
O221   O     0.73692   0.65597   0.78937   0.00000  Uiso   1.00
O222   O     0.64028   0.48031   0.56337   0.00000  Uiso   1.00
O223   O     0.38561   0.14271   0.96575   0.00000  Uiso   1.00
O224   O     0.38600   0.92694   0.86366   0.00000  Uiso   1.00
O225   O     0.96222   0.31900   0.08432   0.00000  Uiso   1.00
O226   O     0.87977   0.42540   0.95823   0.00000  Uiso   1.00
O227   O     0.79959   0.73794   0.66191   0.00000  Uiso   1.00
O228   O     0.56434   0.62913   0.48232   0.00000  Uiso   1.00
O229   O     0.10760   0.20817   0.45061   0.00000  Uiso   1.00
O230   O     0.20698   0.09708   0.55487   0.00000  Uiso   1.00
O231   O     0.27597   0.85213   0.91878   0.00000  Uiso   1.00
O232   O     0.48905   0.96512   0.14321   0.00000  Uiso   1.00
O233   O     0.96399   0.09263   0.33137   0.00000  Uiso   1.00
O234   O     0.88014   0.95213   0.42002   0.00000  Uiso   1.00
O235   O     0.79283   0.61883   0.68421   0.00000  Uiso   1.00
O236   O     0.58335   0.49707   0.67020   0.00000  Uiso   1.00
O237   O     0.10390   0.44668   0.20740   0.00000  Uiso   1.00
O238   O     0.20759   0.55149   0.09527   0.00000  Uiso   1.00
H239   H     0.54754   0.43406   0.62156   0.00000  Uiso   1.00
O240   O     0.27443   0.97584   0.90289   0.00000  Uiso   1.00
O241   O     0.50741   0.10108   0.95084   0.00000  Uiso   1.00
O242   O     0.61158   0.66747   0.78156   0.00000  Uiso   1.00
O243   O     0.51627   0.69032   0.57919   0.00000  Uiso   1.00
O244   O     0.14842   0.38315   0.96694   0.00000  Uiso   1.00
O245   O     0.92589   0.37238   0.85383   0.00000  Uiso   1.00
O246   O     0.97772   0.88962   0.26510   0.00000  Uiso   1.00
O247   O     0.10737   0.94657   0.49932   0.00000  Uiso   1.00
O248   O     0.40914   0.16931   0.10990   0.00000  Uiso   1.00
O249   O     0.58994   0.11598   0.19088   0.00000  Uiso   1.00
O250   O     0.86166   0.26795   0.91760   0.00000  Uiso   1.00
O251   O     0.96917   0.48332   0.13520   0.00000  Uiso   1.00
O252   O     0.17838   0.11243   0.40796   0.00000  Uiso   1.00
O253   O     0.11997   0.17920   0.58288   0.00000  Uiso   1.00
O254   O     0.68575   0.78897   0.62428   0.00000  Uiso   1.00
O255   O     0.68505   0.57710   0.51166   0.00000  Uiso   1.00
O256   O     0.32423   0.95402   0.08439   0.00000  Uiso   1.00
O257   O     0.44083   0.88164   0.96917   0.00000  Uiso   1.00
O258   O     0.62875   0.62159   0.62762   0.00000  Uiso   1.00
O259   O     0.03342   0.02482   0.43347   0.00000  Uiso   1.00
O260   O     0.03497   0.43270   0.02725   0.00000  Uiso   1.00
O261   O     0.44203   0.03276   0.03603   0.00000  Uiso   1.00
loop_
_geom_bond_atom_site_label_1
_geom_bond_atom_site_label_2
_geom_bond_distance
_geom_bond_site_symmetry_2
_ccdc_geom_bond_type
Ni1    N205    1.973   .     S
Ni1    O210    1.763   .     S
Ni1    O242    1.840   .     S
Ni1    O243    1.807   .     S
Ni1    O258    1.915   .     S
Ni2    N203    1.951   .     S
Ni2    O211    1.787   .     S
Ni2    O247    1.785   .     S
Ni2    O212    1.864   1_455 S
Ni2    O246    1.768   1_455 S
Ni2    O259    1.843   1_565 S
Ni3    N202    1.961   .     S
Ni3    O214    1.827   .     S
Ni3    O244    1.805   .     S
Ni3    O213    1.785   1_455 S
Ni3    O245    1.878   1_455 S
Ni3    O260    1.807   1_556 S
Ni4    O215    1.816   .     S
Ni4    N204    1.939   .     S
Ni4    O216    1.880   .     S
Ni4    O248    1.779   .     S
Ni4    O249    1.833   .     S
Ni4    O261    1.794   .     S
Ni5    O233    1.752   .     S
Ni5    N209    1.948   .     S
Ni5    O218    1.806   .     S
Ni5    O217    1.779   1_545 S
Ni5    O234    1.806   1_545 S
Ni5    O259    1.805   1_655 S
Ni6    O237    1.818   .     S
Ni6    N207    1.956   .     S
Ni6    O219    1.781   .     S
Ni6    O220    1.830   .     S
Ni6    O238    1.881   .     S
Ni6    O260    1.823   .     S
Ni7    N206    1.978   .     S
Ni7    O221    1.727   .     S
Ni7    O222    1.757   .     S
Ni7    O235    1.753   .     S
Ni7    O236    1.768   .     S
Ni7    O258    1.770   .     S
Ni8    N208    1.954   .     S
Ni8    O241    1.810   .     S
Ni8    O223    1.806   .     S
Ni8    O224    1.884   1_545 S
Ni8    O240    1.786   1_545 S
Ni8    O261    1.823   1_556 S
Ni9    N201    1.967   .     S
Ni9    O225    1.791   .     S
Ni9    O251    1.870   .     S
Ni9    O226    1.833   1_554 S
Ni9    O250    1.815   1_554 S
Ni9    O260    1.812   1_655 S
Ni10   O227    1.777   .     S
Ni10   N199    1.999   .     S
Ni10   O228    1.778   .     S
Ni10   O254    1.785   .     S
Ni10   O255    1.851   .     S
Ni10   O258    1.864   .     S
Ni11   O253    1.821   .     S
Ni11   O229    1.770   .     S
Ni11   O230    1.868   .     S
Ni11   O252    1.758   .     S
Ni11   O259    1.841   .     S
Ni12   N200    1.965   .     S
Ni12   O256    1.793   .     S
Ni12   O232    1.879   .     S
Ni12   O231    1.807   1_554 S
Ni12   O257    1.826   1_554 S
Ni12   O261    1.831   1_565 S
H13    C85     1.089   .     S
H14    C86     1.089   .     S
H15    C87     1.090   .     S
H16    C88     1.102   .     S
H17    C89     1.090   .     S
H18    C90     1.086   .     S
H19    C91     1.101   .     S
H20    C92     1.090   .     S
H21    C93     1.088   .     S
H22    C94     1.101   .     S
H23    C95     1.093   .     S
H24    C96     1.087   .     S
H25    C97     1.101   .     S
H26    C98     1.089   .     S
H27    C99     1.090   .     S
H28    C100    1.102   .     S
H29    C101    1.092   .     S
H30    C102    1.086   .     S
H31    C103    1.101   .     S
H32    C104    1.088   .     S
H33    C105    1.091   .     S
H34    C106    1.101   .     S
H35    C107    1.093   .     S
H36    C108    1.090   .     S
H37    C109    1.103   .     S
H38    C110    1.090   .     S
H39    C111    1.087   .     S
H40    C112    1.103   .     S
H41    C113    1.091   .     S
H42    C114    1.084   .     S
H43    C115    1.103   .     S
H44    C116    1.093   .     S
H45    C117    1.091   .     S
H46    C118    1.100   .     S
H47    C119    1.089   .     S
H48    C120    1.090   .     S
H49    C121    1.105   .     S
H50    C122    1.088   .     S
H51    C123    1.091   .     S
H52    C124    1.088   .     S
H53    C125    1.100   .     S
H54    C126    1.091   .     S
H55    C127    1.087   .     S
H56    C128    1.101   .     S
H57    C129    1.092   .     S
H58    C130    1.086   .     S
H59    C131    1.101   .     S
H60    C132    1.090   .     S
H61    C133    1.091   .     S
H62    C134    1.101   .     S
H63    C135    1.093   .     S
H64    C136    1.088   .     S
H65    C137    1.103   .     S
H66    C138    1.090   .     S
H67    C139    1.092   .     S
H68    C140    1.101   .     S
H69    C141    1.092   .     S
H70    C142    1.090   .     S
H71    C143    1.099   .     S
H72    C144    1.088   .     S
H73    C145    1.085   .     S
H74    C146    1.103   .     S
H75    C147    1.088   .     S
H76    C148    1.086   .     S
H77    C149    1.102   .     S
H78    C150    1.092   .     S
H79    C151    1.089   .     S
H80    C152    1.099   .     S
H81    O258    1.042   .     S
H82    O259    1.046   .     S
H83    O260    1.046   .     S
H84    O261    1.047   .     S
C85    C176    1.395   .     S
C85    C141    1.393   1_565 D
C86    C150    1.395   .     D
C86    C178    1.395   1_565 S
C87    C154    1.391   .     D
C87    C88     1.405   .     S
C88    N199    1.359   .     D
C89    C180    1.394   .     D
C89    C147    1.393   1_545 S
C90    C91     1.402   .     D
C90    C156    1.390   1_556 S
C91    N200    1.358   1_556 S
C92    C182    1.394   .     D
C92    C144    1.394   .     S
C93    C158    1.389   .     D
C93    C94     1.404   .     S
C94    N201    1.358   .     D
C95    C184    1.394   .     S
C95    C129    1.395   1_554 D
C96    C97     1.400   .     D
C96    C160    1.394   1_655 S
C97    N202    1.364   1_655 S
C98    C186    1.394   .     D
C98    C138    1.392   .     S
C99    C162    1.391   .     D
C99    C100    1.401   .     S
C100   N203    1.360   .     D
C101   C188    1.397   .     D
C101   C135    1.390   1_556 S
C102   C103    1.398   .     S
C102   C164    1.396   .     D
C103   N204    1.364   .     D
C104   C132    1.397   .     D
C104   C190    1.392   1_556 S
C105   C106    1.403   .     S
C105   C166    1.389   .     D
C106   N205    1.358   .     D
C107   C119    1.392   .     D
C107   C192    1.395   1_655 S
C108   C109    1.397   .     S
C108   C168    1.392   .     D
C109   N206    1.360   .     D
C110   C194    1.397   .     S
C110   C126    1.390   1_655 D
C111   C112    1.402   .     S
C111   C170    1.392   .     D
C112   N207    1.357   .     D
C113   C123    1.396   .     S
C113   C196    1.395   .     D
C114   C172    1.391   .     D
C114   C115    1.404   .     S
C115   N208    1.360   .     D
C116   C198    1.392   .     D
C116   C122    1.395   1_455 S
C117   C118    1.400   .     D
C117   C174    1.390   1_565 S
C118   N209    1.360   1_565 S
C119   C196    1.398   1_655 S
C120   C154    1.393   .     S
C120   C121    1.404   .     D
C121   N199    1.358   .     S
C122   C194    1.394   .     D
C122   C116    1.395   1_655 S
C123   C192    1.393   .     D
C124   C156    1.390   .     D
C124   C125    1.404   .     S
C125   N200    1.357   .     D
C126   C198    1.395   .     S
C126   C110    1.390   1_455 D
C127   C128    1.402   .     D
C127   C158    1.391   1_556 S
C128   N201    1.359   1_556 S
C129   C188    1.392   .     S
C129   C95     1.395   1_556 D
C130   C131    1.404   .     D
C130   C170    1.390   .     S
C131   N207    1.357   .     S
C132   C186    1.392   1_556 S
C133   C134    1.399   .     D
C133   C168    1.389   .     S
C134   N206    1.361   .     S
C135   C184    1.396   .     D
C135   C101    1.390   1_554 S
C136   C137    1.400   .     D
C136   C172    1.395   1_565 S
C137   N208    1.359   1_565 S
C138   C190    1.395   .     D
C139   C174    1.391   .     D
C139   C140    1.399   .     S
C140   N209    1.361   .     D
C141   C180    1.391   .     S
C141   C85     1.393   1_545 D
C142   C143    1.401   .     D
C142   C162    1.390   1_655 S
C143   N203    1.360   1_655 S
C144   C178    1.396   .     D
C145   C160    1.396   .     D
C145   C146    1.401   .     S
C146   N202    1.363   .     D
C147   C176    1.394   .     D
C147   C89     1.393   1_565 S
C148   C149    1.398   .     D
C148   C164    1.394   .     S
C149   N204    1.366   .     S
C150   C182    1.393   1_565 S
C151   C152    1.399   .     D
C151   C166    1.390   .     S
C152   N205    1.362   .     S
C153   O212    1.249   .     S
C153   O234    1.264   .     D
C153   C154    1.524   .     S
C155   C156    1.546   .     S
C155   O238    1.246   .     D
C155   O214    1.258   1_554 S
C156   C90     1.390   1_554 S
C157   C158    1.545   .     S
C157   O216    1.247   .     D
C157   O241    1.257   1_554 S
C158   C127    1.391   1_554 S
C159   O253    1.261   .     D
C159   C160    1.503   .     S
C159   O218    1.262   1_455 S
C160   C96     1.394   1_455 S
C161   O220    1.252   .     D
C161   C162    1.561   .     S
C161   O251    1.245   1_455 S
C162   C142    1.390   1_455 S
C163   C164    1.494   .     S
C163   O255    1.248   .     S
C163   O222    1.276   .     D
C165   C166    1.557   .     S
C165   O224    1.245   .     S
C165   O257    1.257   .     D
C167   C168    1.564   .     S
C167   O245    1.246   .     S
C167   O226    1.251   .     D
C169   C170    1.522   .     S
C169   O228    1.265   .     S
C169   O243    1.252   .     D
C171   O230    1.255   .     D
C171   C172    1.510   .     S
C171   O247    1.264   1_545 S
C172   C136    1.395   1_545 S
C173   O249    1.255   .     D
C173   C174    1.558   .     S
C173   O232    1.243   1_545 S
C174   C117    1.390   1_545 S
C175   O254    1.261   .     D
C175   O210    1.261   .     S
C175   C176    1.517   .     S
C177   C178    1.513   .     S
C177   O252    1.262   .     D
C177   O211    1.260   1_545 S
C178   C86     1.395   1_545 S
C179   C180    1.549   .     S
C179   O213    1.254   .     S
C179   O250    1.252   .     D
C181   O215    1.254   .     D
C181   C182    1.554   .     S
C181   O256    1.252   1_545 S
C182   C150    1.393   1_545 S
C183   C184    1.515   .     S
C183   O246    1.256   .     D
C183   O217    1.259   .     S
C185   C186    1.540   .     S
C185   O219    1.253   .     D
C185   O244    1.257   1_554 S
C186   C132    1.392   1_554 S
C187   O242    1.245   .     D
C187   O221    1.274   .     S
C187   C188    1.522   .     S
C189   C190    1.536   .     S
C189   O248    1.255   .     D
C189   O223    1.257   1_554 S
C190   C104    1.392   1_554 S
C191   O237    1.254   .     D
C191   C192    1.561   .     S
C191   O225    1.250   1_455 S
C192   C107    1.395   1_455 S
C193   O227    1.250   .     D
C193   O235    1.272   .     S
C193   C194    1.502   .     S
C195   C196    1.508   .     S
C195   O229    1.257   .     D
C195   O233    1.270   1_455 S
C196   C119    1.398   1_455 S
C197   C198    1.555   .     S
C197   O240    1.253   .     S
C197   O231    1.253   .     D
N200   C91     1.358   1_554 S
N201   C128    1.359   1_554 S
N202   C97     1.364   1_455 S
N203   C143    1.360   1_455 S
N208   C137    1.359   1_545 S
N209   C118    1.360   1_545 S
O211   C177    1.260   1_565 S
O212   Ni2     1.864   1_655 S
O213   Ni3     1.785   1_655 S
O214   C155    1.258   1_556 S
O217   Ni5     1.779   1_565 S
O218   C159    1.262   1_655 S
O223   C189    1.257   1_556 S
O224   Ni8     1.884   1_565 S
O225   C191    1.250   1_655 S
O226   Ni9     1.833   1_556 S
O231   Ni12    1.807   1_556 S
O232   C173    1.243   1_565 S
O233   C195    1.270   1_655 S
O234   Ni5     1.806   1_565 S
O236   H239    0.951   .     S
O240   Ni8     1.786   1_565 S
O241   C157    1.257   1_556 S
O244   C185    1.257   1_556 S
O245   Ni3     1.878   1_655 S
O246   Ni2     1.768   1_655 S
O247   C171    1.264   1_565 S
O250   Ni9     1.815   1_556 S
O251   C161    1.245   1_655 S
O256   C181    1.252   1_565 S
O257   Ni12    1.826   1_556 S
O259   Ni5     1.805   1_455 S
O259   Ni2     1.843   1_545 S
O260   Ni9     1.812   1_455 S
O260   Ni3     1.807   1_554 S
O261   Ni12    1.831   1_545 S
O261   Ni8     1.823   1_554 S
