# Supplementary material for: Excavating hidden adsorption sites in metal-organic frameworks using rational defect engineering
Source: Nat Commun. 2017 Nov 16;8:1539. doi: 10.1038/s41467-017-01478-4 (PMC5691151; doi:10.1038/s41467-017-01478-4)
Supplement: Supplementary file 12 — Supplementary Data 9 [file 41467_2017_1478_MOESM12_ESM.cif]

data_HOMZEP_relaxed
_audit_creation_date              2017-08-02
_audit_creation_method            'Materials Studio'
_symmetry_space_group_name_H-M    'P1'
_symmetry_Int_Tables_number       1
_symmetry_cell_setting            triclinic
loop_
_symmetry_equiv_pos_as_xyz
  x,y,z
_cell_length_a                    14.1947
_cell_length_b                    14.1684
_cell_length_c                    31.6757
_cell_angle_alpha                 90.0000
_cell_angle_beta                  90.0000
_cell_angle_gamma                 120.2163
loop_
_atom_site_label
_atom_site_type_symbol
_atom_site_fract_x
_atom_site_fract_y
_atom_site_fract_z
_atom_site_U_iso_or_equiv
_atom_site_adp_type
_atom_site_occupancy
O1     O     0.19628   0.18382   0.70782   0.00000  Uiso   1.00
O2     O     0.57605   0.95195   0.59434   0.00000  Uiso   1.00
O3     O     0.45351   0.07174   0.54094   0.00000  Uiso   1.00
C4     C     0.40938   0.03689   0.57649   0.00000  Uiso   1.00
C5     C     0.31651   0.25043   0.63522   0.00000  Uiso   1.00
H6     H     0.29499   0.30687   0.65032   0.00000  Uiso   1.00
C7     C     0.37426   0.10856   0.59743   0.00000  Uiso   1.00
O8     O     0.84593   0.02370   0.70746   0.00000  Uiso   1.00
O9     O     0.07513   0.63548   0.59497   0.00000  Uiso   1.00
O10    O     0.96205   0.39146   0.53908   0.00000  Uiso   1.00
C11    C     0.99501   0.38341   0.57521   0.00000  Uiso   1.00
C12    C     0.78066   0.07638   0.63419   0.00000  Uiso   1.00
H13    H     0.72394  -0.00172   0.64934   0.00000  Uiso   1.00
C14    C     0.92347   0.27613   0.59614   0.00000  Uiso   1.00
H15    H     0.62479   0.21618   0.49938   0.00000  Uiso   1.00
O16    O     1.00437   0.83292   0.70772   0.00000  Uiso   1.00
O17    O     0.39264   0.45330   0.59491   0.00000  Uiso   1.00
O18    O     0.63567   0.58095   0.53991   0.00000  Uiso   1.00
C19    C     0.64441   0.62292   0.57588   0.00000  Uiso   1.00
C20    C     0.94911   0.71138   0.63534   0.00000  Uiso   1.00
H21    H     0.02661   0.73165   0.65064   0.00000  Uiso   1.00
C22    C     0.75071   0.65658   0.59701   0.00000  Uiso   1.00
O23    O     0.83359   0.84483   0.20793   0.00000  Uiso   1.00
O24    O     0.45423   0.07645   0.09480   0.00000  Uiso   1.00
O25    O     0.57767   0.95818   0.04091   0.00000  Uiso   1.00
C26    C     0.62177   0.99294   0.07649   0.00000  Uiso   1.00
C27    C     0.71171   0.77732   0.13556   0.00000  Uiso   1.00
H28    H     0.73284   0.72066   0.15071   0.00000  Uiso   1.00
C29    C     0.65547   0.92025   0.09759   0.00000  Uiso   1.00
H30    H     0.41537   0.61745   0.99895   0.00000  Uiso   1.00
O31    O     0.18348   1.00556   0.20752   0.00000  Uiso   1.00
O32    O     0.95232   0.39045   0.09480   0.00000  Uiso   1.00
O33    O     0.06585   0.63801   0.03885   0.00000  Uiso   1.00
C34    C     0.03455   0.64480   0.07547   0.00000  Uiso   1.00
C35    C     0.24970   0.95164   0.13480   0.00000  Uiso   1.00
H36    H     0.30682   0.02917   0.15020   0.00000  Uiso   1.00
C37    C     0.10612   0.75210   0.09653   0.00000  Uiso   1.00
O38    O     0.02459   0.19568   0.20794   0.00000  Uiso   1.00
O39    O     0.63236   0.57309   0.09547   0.00000  Uiso   1.00
O40    O     0.39395   0.44979   0.04032   0.00000  Uiso   1.00
C41    C     0.38413   0.40583   0.07591   0.00000  Uiso   1.00
C42    C     0.08015   0.31820   0.13579   0.00000  Uiso   1.00
H43    H     0.00264   0.29776   0.15108   0.00000  Uiso   1.00
C44    C     0.27841   0.37286   0.09731   0.00000  Uiso   1.00
O45    O     0.18418   0.19550   0.29257   0.00000  Uiso   1.00
O46    O     0.95170   0.57659   0.40632   0.00000  Uiso   1.00
O47    O     0.07106   0.45180   0.45950   0.00000  Uiso   1.00
C48    C     0.03734   0.40924   0.42367   0.00000  Uiso   1.00
C49    C     0.25106   0.31685   0.36501   0.00000  Uiso   1.00
H50    H     0.30739   0.29527   0.34994   0.00000  Uiso   1.00
C51    C     0.10929   0.37453   0.40275   0.00000  Uiso   1.00
O52    O     0.02333   0.84545   0.29302   0.00000  Uiso   1.00
O53    O     0.63632   0.07585   0.40534   0.00000  Uiso   1.00
O54    O     0.39168   0.96219   0.46120   0.00000  Uiso   1.00
C55    C     0.38397   0.99494   0.42499   0.00000  Uiso   1.00
C56    C     0.07653   0.78055   0.36627   0.00000  Uiso   1.00
H57    H    -0.00169   0.72372   0.35129   0.00000  Uiso   1.00
C58    C     0.27669   0.92355   0.40401   0.00000  Uiso   1.00
O59    O     0.83387   1.00530   0.29258   0.00000  Uiso   1.00
O60    O     0.45312   0.39217   0.40534   0.00000  Uiso   1.00
O61    O     0.58275   0.63602   0.46053   0.00000  Uiso   1.00
C62    C     0.62341   0.64444   0.42437   0.00000  Uiso   1.00
C63    C     0.71197   0.94981   0.36494   0.00000  Uiso   1.00
H64    H     0.73269   0.02762   0.34978   0.00000  Uiso   1.00
C65    C     0.65694   0.75083   0.40319   0.00000  Uiso   1.00
H66    H     0.40463   0.81289   0.50086   0.00000  Uiso   1.00
O67    O     0.84508   0.83365   0.79248   0.00000  Uiso   1.00
O68    O     0.07678   0.45413   0.90498   0.00000  Uiso   1.00
O69    O     0.95720   0.57652   0.95966   0.00000  Uiso   1.00
C70    C     0.99152   0.62043   0.92401   0.00000  Uiso   1.00
C71    C     0.77764   0.71213   0.86487   0.00000  Uiso   1.00
H72    H     0.72142   0.73381   0.84974   0.00000  Uiso   1.00
C73    C     0.91943   0.65464   0.90287   0.00000  Uiso   1.00
H74    H     0.61057   0.40966   0.00033   0.00000  Uiso   1.00
O75    O     1.00646   0.18332   0.79282   0.00000  Uiso   1.00
O76    O     0.39504   0.95402   0.90509   0.00000  Uiso   1.00
O77    O     0.63805   0.06730   0.96103   0.00000  Uiso   1.00
C78    C     0.64621   0.03402   0.92497   0.00000  Uiso   1.00
C79    C     0.95243   0.24953   0.86549   0.00000  Uiso   1.00
H80    H     0.03018   0.30657   0.85017   0.00000  Uiso   1.00
C81    C     0.75318   0.10588   0.90379   0.00000  Uiso   1.00
H82    H     0.81368   0.40600   0.00047   0.00000  Uiso   1.00
O83    O     0.19539   0.02279   0.79241   0.00000  Uiso   1.00
O84    O     0.57538   0.63653   0.90513   0.00000  Uiso   1.00
O85    O     0.44679   0.39360   0.95993   0.00000  Uiso   1.00
C86    C     0.40584   0.38464   0.92377   0.00000  Uiso   1.00
C87    C     0.31876   0.07934   0.86455   0.00000  Uiso   1.00
H88    H     0.29850   0.00159   0.84940   0.00000  Uiso   1.00
C89    C     0.37299   0.27831   0.90264   0.00000  Uiso   1.00
O90    O     0.83376   0.84534   0.29261   0.00000  Uiso   1.00
O91    O     0.45436   0.07621   0.40555   0.00000  Uiso   1.00
O92    O     0.57642   0.95708   0.45955   0.00000  Uiso   1.00
C93    C     0.62084   0.99209   0.42404   0.00000  Uiso   1.00
C94    C     0.71305   0.77840   0.36506   0.00000  Uiso   1.00
H95    H     0.73436   0.72191   0.34989   0.00000  Uiso   1.00
C96    C     0.65556   0.92023   0.40301   0.00000  Uiso   1.00
H97    H     0.40884   0.61025   0.50124   0.00000  Uiso   1.00
O98    O     0.18375   1.00550   0.29285   0.00000  Uiso   1.00
O99    O     0.95468   0.39560   0.40458   0.00000  Uiso   1.00
O100   O     0.06729   0.63804   0.46150   0.00000  Uiso   1.00
C101   C     0.03391   0.64639   0.42550   0.00000  Uiso   1.00
C102   C     0.24960   0.95227   0.36581   0.00000  Uiso   1.00
H103   H     0.30692   0.02971   0.35039   0.00000  Uiso   1.00
C104   C     0.10556   0.75344   0.40438   0.00000  Uiso   1.00
O105   O     0.02468   0.19571   0.29247   0.00000  Uiso   1.00
O106   O     0.63638   0.57519   0.40512   0.00000  Uiso   1.00
O107   O     0.39383   0.44873   0.46028   0.00000  Uiso   1.00
C108   C     0.38461   0.40659   0.42432   0.00000  Uiso   1.00
C109   C     0.08008   0.31816   0.36464   0.00000  Uiso   1.00
H110   H     0.00253   0.29763   0.34938   0.00000  Uiso   1.00
C111   C     0.27845   0.37317   0.40314   0.00000  Uiso   1.00
H112   H     0.21449   0.63678   0.50157   0.00000  Uiso   1.00
O113   O     0.19560   0.18275   0.79233   0.00000  Uiso   1.00
O114   O     0.57635   0.95193   0.90582   0.00000  Uiso   1.00
O115   O     0.45332   0.07182   0.95957   0.00000  Uiso   1.00
C116   C     0.40981   0.03739   0.92389   0.00000  Uiso   1.00
C117   C     0.31680   0.25037   0.86452   0.00000  Uiso   1.00
H118   H     0.29501   0.30648   0.84930   0.00000  Uiso   1.00
C119   C     0.37505   0.10912   0.90268   0.00000  Uiso   1.00
O120   O     0.84604   0.02334   0.79267   0.00000  Uiso   1.00
O121   O     0.07514   0.63595   0.90520   0.00000  Uiso   1.00
O122   O     0.96369   0.39211   0.96087   0.00000  Uiso   1.00
C123   C     0.99550   0.38399   0.92458   0.00000  Uiso   1.00
C124   C     0.78034   0.07677   0.86569   0.00000  Uiso   1.00
H125   H     0.72347  -0.00142   0.85061   0.00000  Uiso   1.00
C126   C     0.92359   0.27681   0.90360   0.00000  Uiso   1.00
H127   H     0.62341   0.21588   0.00104   0.00000  Uiso   1.00
O128   O     1.00444   0.83325   0.79250   0.00000  Uiso   1.00
O129   O     0.39199   0.45335   0.90459   0.00000  Uiso   1.00
O130   O     0.63519   0.58114   0.96032   0.00000  Uiso   1.00
C131   C     0.64401   0.62257   0.92424   0.00000  Uiso   1.00
C132   C     0.94864   0.71071   0.86468   0.00000  Uiso   1.00
H133   H     0.02623   0.73108   0.84941   0.00000  Uiso   1.00
C134   C     0.75012   0.65588   0.90300   0.00000  Uiso   1.00
O135   O     0.84492   0.83333   0.70767   0.00000  Uiso   1.00
O136   O     0.07655   0.45353   0.59460   0.00000  Uiso   1.00
O137   O     0.95748   0.57674   0.54051   0.00000  Uiso   1.00
C138   C     0.99181   0.62060   0.57619   0.00000  Uiso   1.00
C139   C     0.77810   0.71279   0.63515   0.00000  Uiso   1.00
H140   H     0.72179   0.73435   0.65027   0.00000  Uiso   1.00
C141   C     0.91995   0.65531   0.59717   0.00000  Uiso   1.00
H142   H     0.61062   0.40879   0.49912   0.00000  Uiso   1.00
O143   O     1.00634   0.18371   0.70726   0.00000  Uiso   1.00
O144   O     0.39456   0.95353   0.59532   0.00000  Uiso   1.00
O145   O     0.63827   0.06667   0.53891   0.00000  Uiso   1.00
C146   C     0.64618   0.03349   0.57505   0.00000  Uiso   1.00
C147   C     0.95254   0.24922   0.63429   0.00000  Uiso   1.00
H148   H     0.03031   0.30650   0.64952   0.00000  Uiso   1.00
C149   C     0.75335   0.10521   0.59607   0.00000  Uiso   1.00
H150   H     0.81308   0.40794   0.49932   0.00000  Uiso   1.00
O151   O     0.19547   0.02351   0.70773   0.00000  Uiso   1.00
O152   O     0.57568   0.63685   0.59489   0.00000  Uiso   1.00
O153   O     0.44777   0.39296   0.53982   0.00000  Uiso   1.00
C154   C     0.40628   0.38430   0.57588   0.00000  Uiso   1.00
C155   C     0.31797   0.07919   0.63553   0.00000  Uiso   1.00
H156   H     0.29764   0.00159   0.65083   0.00000  Uiso   1.00
C157   C     0.37269   0.27790   0.59709   0.00000  Uiso   1.00
O158   O     0.18411   0.19555   0.20793   0.00000  Uiso   1.00
O159   O     0.95426   0.57341   0.09511   0.00000  Uiso   1.00
O160   O     0.07313   0.45473   0.04128   0.00000  Uiso   1.00
C161   C     0.03732   0.40836   0.07641   0.00000  Uiso   1.00
C162   C     0.25114   0.31686   0.13549   0.00000  Uiso   1.00
H163   H     0.30747   0.29537   0.15062   0.00000  Uiso   1.00
C164   C     0.10933   0.37421   0.09759   0.00000  Uiso   1.00
O165   O     0.02326   0.84546   0.20749   0.00000  Uiso   1.00
O166   O     0.63771   0.07684   0.09517   0.00000  Uiso   1.00
O167   O     0.39230   0.96142   0.03948   0.00000  Uiso   1.00
C168   C     0.38418   0.99459   0.07559   0.00000  Uiso   1.00
C169   C     0.07692   0.77958   0.13452   0.00000  Uiso   1.00
H170   H    -0.00128   0.72289   0.14954   0.00000  Uiso   1.00
C171   C     0.27698   0.92280   0.09667   0.00000  Uiso   1.00
H172   H     0.21626   0.62226   0.99928   0.00000  Uiso   1.00
O173   O     0.83410   1.00493   0.20777   0.00000  Uiso   1.00
O174   O     0.45160   0.38904   0.09451   0.00000  Uiso   1.00
O175   O     0.58217   0.63597   0.03972   0.00000  Uiso   1.00
C176   C     0.62120   0.64340   0.07619   0.00000  Uiso   1.00
C177   C     0.71186   0.94941   0.13567   0.00000  Uiso   1.00
H178   H     0.73303   0.02723   0.15092   0.00000  Uiso   1.00
C179   C     0.65531   0.74989   0.09747   0.00000  Uiso   1.00
H180   H     0.39787   0.81388   0.99911   0.00000  Uiso   1.00
Ga181  Ga    0.08965   0.16157   0.74997   0.00000  Uiso   1.00
Ga182  Ga    0.86753   0.93977   0.75000   0.00000  Uiso   1.00
Ga183  Ga    0.08883   0.93944   0.75004   0.00000  Uiso   1.00
Ga184  Ga    0.93982   0.86710   0.25027   0.00000  Uiso   1.00
Ga185  Ga    0.16188   0.08907   0.25024   0.00000  Uiso   1.00
Ga186  Ga    0.94027   0.08893   0.25020   0.00000  Uiso   1.00
Ga187  Ga    0.42179   0.82937   0.58045   0.00000  Uiso   1.00
O188   O     0.43845   0.86787   0.52176   0.00000  Uiso   1.00
Ga189  Ga    0.19861   0.60683   0.58033   0.00000  Uiso   1.00
O190   O     0.16174   0.58893   0.52141   0.00000  Uiso   1.00
Ga191  Ga    0.42323   0.60601   0.58045   0.00000  Uiso   1.00
O192   O     0.44283   0.58838   0.52179   0.00000  Uiso   1.00
Ga193  Ga    0.60867   0.19994   0.08083   0.00000  Uiso   1.00
O194   O     0.59054   0.16100   0.02205   0.00000  Uiso   1.00
Ga195  Ga    0.83053   0.42000   0.08006   0.00000  Uiso   1.00
O196   O     0.86875   0.43492   0.02146   0.00000  Uiso   1.00
Ga197  Ga    0.60355   0.42111   0.07972   0.00000  Uiso   1.00
O198   O     0.58322   0.43772   0.02113   0.00000  Uiso   1.00
Ga199  Ga    0.83033   0.42195   0.41977   0.00000  Uiso   1.00
O200   O     0.86837   0.43863   0.47844   0.00000  Uiso   1.00
Ga201  Ga    0.60803   0.19960   0.41981   0.00000  Uiso   1.00
O202   O     0.58947   0.16124   0.47856   0.00000  Uiso   1.00
Ga203  Ga    0.60556   0.42276   0.41975   0.00000  Uiso   1.00
O204   O     0.58776   0.44160   0.47849   0.00000  Uiso   1.00
Ga205  Ga    0.19868   0.60738   0.91953   0.00000  Uiso   1.00
O206   O     0.16118   0.59042   0.97835   0.00000  Uiso   1.00
Ga207  Ga    0.42206   0.82961   0.91977   0.00000  Uiso   1.00
O208   O     0.43995   0.86777   0.97861   0.00000  Uiso   1.00
Ga209  Ga    0.42302   0.60598   0.91948   0.00000  Uiso   1.00
O210   O     0.44099   0.58732   0.97823   0.00000  Uiso   1.00
Ga211  Ga    0.51488   0.01453   0.50013   0.00000  Uiso   1.00
Ga212  Ga    0.01480   0.51424   0.50013   0.00000  Uiso   1.00
Ga213  Ga    0.51483   0.51458   0.50014   0.00000  Uiso   1.00
Ga214  Ga    0.51530   0.01454   0.00024   0.00000  Uiso   1.00
Ga215  Ga    0.01508   0.51464   0.00005   0.00000  Uiso   1.00
Ga216  Ga    0.51385   0.51450  -0.00005   0.00000  Uiso   1.00
O217   O     0.01539   0.01349   0.74951   0.00000  Uiso   1.00
O218   O     0.01406   0.01511   0.25057   0.00000  Uiso   1.00
O219   O     0.27656   0.75194   0.60084   0.00000  Uiso   1.00
O220   O     0.27816   0.54142   0.60051   0.00000  Uiso   1.00
O221   O     0.48684   0.75026   0.60150   0.00000  Uiso   1.00
O222   O     0.75092   0.27919   0.10433   0.00000  Uiso   1.00
O223   O     0.75294   0.49211   0.09415   0.00000  Uiso   1.00
O224   O     0.54337   0.27885   0.10229   0.00000  Uiso   1.00
O225   O     0.75289   0.27707   0.39907   0.00000  Uiso   1.00
O226   O     0.54135   0.27783   0.39939   0.00000  Uiso   1.00
O227   O     0.75017   0.48641   0.39922   0.00000  Uiso   1.00
O228   O     0.27725   0.75237   0.89890   0.00000  Uiso   1.00
O229   O     0.48660   0.75021   0.89839   0.00000  Uiso   1.00
O230   O     0.27835   0.54227   0.89905   0.00000  Uiso   1.00
C231   C     0.22144   0.11652   0.69271   0.00000  Uiso   1.00
C232   C     0.28760   0.14984   0.65393   0.00000  Uiso   1.00
C233   C     0.91374   0.11610   0.69206   0.00000  Uiso   1.00
C234   C     0.88128   0.14821   0.65291   0.00000  Uiso   1.00
C235   C     0.91184   0.80762   0.69263   0.00000  Uiso   1.00
C236   C     0.87851   0.74160   0.65381   0.00000  Uiso   1.00
C237   C     0.80800   0.91185   0.19283   0.00000  Uiso   1.00
C238   C     0.74147   0.87825   0.15416   0.00000  Uiso   1.00
C239   C     0.11589   0.91295   0.19225   0.00000  Uiso   1.00
C240   C     0.14848   0.88038   0.15324   0.00000  Uiso   1.00
C241   C     0.11734   0.22147   0.19294   0.00000  Uiso   1.00
C242   C     0.15080   0.28801   0.15423   0.00000  Uiso   1.00
C243   C     0.11735   0.22139   0.30753   0.00000  Uiso   1.00
C244   C     0.15072   0.28788   0.34625   0.00000  Uiso   1.00
C245   C     0.11594   0.91312   0.30823   0.00000  Uiso   1.00
C246   C     0.14838   0.88099   0.34739   0.00000  Uiso   1.00
C247   C     0.80820   0.91246   0.30765   0.00000  Uiso   1.00
C248   C     0.74204   0.87907   0.34641   0.00000  Uiso   1.00
C249   C     0.91172   0.80756   0.80749   0.00000  Uiso   1.00
C250   C     0.87808   0.74100   0.84620   0.00000  Uiso   1.00
C251   C     0.91373   0.11593   0.80796   0.00000  Uiso   1.00
C252   C     0.88105   0.14839   0.84697   0.00000  Uiso   1.00
C253   C     0.22143   0.11589   0.80735   0.00000  Uiso   1.00
C254   C     0.28811   0.14962   0.84600   0.00000  Uiso   1.00
C255   C     0.40024   0.20672   0.57760   0.00000  Uiso   1.00
H256   H     0.44198   0.22772   0.54667   0.00000  Uiso   1.00
C257   C     0.82510   0.20399   0.57645   0.00000  Uiso   1.00
H258   H     0.80417   0.22482   0.54555   0.00000  Uiso   1.00
C259   C     0.82185   0.62919   0.57745   0.00000  Uiso   1.00
H260   H     0.80098   0.58742   0.54652   0.00000  Uiso   1.00
C261   C     0.62844   0.82159   0.07794   0.00000  Uiso   1.00
H262   H     0.58660   0.80071   0.04703   0.00000  Uiso   1.00
C263   C     0.20486   0.82418   0.07700   0.00000  Uiso   1.00
H264   H     0.22557   0.80333   0.04609   0.00000  Uiso   1.00
C265   C     0.20740   0.40048   0.07781   0.00000  Uiso   1.00
H266   H     0.22853   0.44243   0.04691   0.00000  Uiso   1.00
C267   C     0.20738   0.40083   0.42258   0.00000  Uiso   1.00
H268   H     0.22845   0.44294   0.45346   0.00000  Uiso   1.00
C269   C     0.20444   0.82527   0.42382   0.00000  Uiso   1.00
H270   H     0.22522   0.80437   0.45469   0.00000  Uiso   1.00
C271   C     0.62930   0.82189   0.42274   0.00000  Uiso   1.00
H272   H     0.58731   0.80062   0.45362   0.00000  Uiso   1.00
C273   C     0.82122   0.62837   0.92253   0.00000  Uiso   1.00
H274   H     0.80015   0.58649   0.95341   0.00000  Uiso   1.00
C275   C     0.82515   0.20479   0.92330   0.00000  Uiso   1.00
H276   H     0.80447   0.22584   0.95419   0.00000  Uiso   1.00
C277   C     0.40087   0.20750   0.92227   0.00000  Uiso   1.00
H278   H     0.44267   0.22908   0.95316   0.00000  Uiso   1.00
H279   H     0.78738   0.56014   0.38750   0.00000  Uiso   1.00
H280   H     0.78949   0.24016   0.38763   0.00000  Uiso   1.00
H281   H     0.46768   0.24001   0.38784   0.00000  Uiso   1.00
H282   H     0.79152   0.56824   0.10315   0.00000  Uiso   1.00
H283   H     0.78673   0.24347   0.11754   0.00000  Uiso   1.00
H284   H     0.47058   0.24172   0.11476   0.00000  Uiso   1.00
H285   H     0.24068   0.46744   0.61194   0.00000  Uiso   1.00
H286   H     0.56047   0.78761   0.61317   0.00000  Uiso   1.00
H287   H     0.24030   0.78901   0.61249   0.00000  Uiso   1.00
H288   H     0.55965   0.78742   0.88629   0.00000  Uiso   1.00
H289   H     0.24091   0.46887   0.88701   0.00000  Uiso   1.00
H290   H     0.24147   0.78949   0.88693   0.00000  Uiso   1.00
loop_
_geom_bond_atom_site_label_1
_geom_bond_atom_site_label_2
_geom_bond_distance
_geom_bond_site_symmetry_2
_ccdc_geom_bond_type
O1     Ga181   1.922   .     S
O1     C231    1.268   .     D
O2     C146    1.242   1_565 S
O2     Ga187   2.044   .     S
O3     C4      1.262   .     D
O3     Ga211   1.949   .     S
C4     C7      1.493   .     S
C4     O144    1.243   1_545 S
C5     H6      1.099   .     S
C5     C157    1.391   .     D
C5     C232    1.401   .     S
C7     C155    1.391   .     S
C7     C255    1.396   .     D
O8     Ga182   1.921   1_545 S
O8     C233    1.269   .     S
O9     C138    1.243   1_455 S
O9     Ga189   2.041   .     S
O10    C11     1.263   .     D
O10    Ga212   1.949   1_655 S
C11    C14     1.492   .     S
C11    O136    1.243   1_655 S
C12    H13     1.098   .     S
C12    C149    1.391   .     D
C12    C234    1.401   .     S
C14    C147    1.391   .     S
C14    C257    1.395   .     D
H15    O202    0.948   .     S
O16    Ga183   1.921   1_655 S
O16    C235    1.268   .     D
O17    C154    1.244   .     S
O17    Ga191   2.033   .     S
O18    C19     1.262   .     D
O18    Ga213   1.947   .     S
C19    C22     1.493   .     S
C19    O152    1.244   .     S
C20    H21     1.100   1_655 S
C20    C141    1.391   .     S
C20    C236    1.401   .     D
H21    C20     1.100   1_455 S
C22    C139    1.390   .     D
C22    C259    1.396   .     S
O23    Ga184   1.922   .     S
O23    C237    1.269   .     S
O24    C168    1.242   1_545 S
O24    Ga193   2.050   .     S
O25    C26     1.263   .     D
O25    Ga214   1.947   1_565 S
C26    C29     1.494   .     S
C26    O166    1.243   1_565 S
C27    H28     1.099   .     S
C27    C179    1.391   .     S
C27    C238    1.401   .     D
C29    C177    1.391   .     D
C29    C261    1.396   .     S
H30    O210    0.949   .     S
O31    Ga185   1.921   1_565 S
O31    C239    1.268   .     D
O32    C161    1.246   1_655 S
O32    Ga195   2.027   .     S
O33    C34     1.263   .     D
O33    Ga215   1.954   .     S
C34    C37     1.495   .     S
C34    O159    1.245   1_455 S
C35    H36     1.098   1_565 S
C35    C171    1.391   .     D
C35    C240    1.402   .     S
H36    C35     1.098   1_545 S
C37    C169    1.391   .     S
C37    C263    1.396   .     D
O38    Ga186   1.921   1_455 S
O38    C241    1.268   .     D
O39    C176    1.245   .     S
O39    Ga197   2.041   .     S
O40    C41     1.261   .     D
O40    Ga216   1.950   .     S
C41    C44     1.491   .     S
C41    O174    1.245   .     S
C42    H43     1.099   .     S
C42    C164    1.391   .     D
C42    C242    1.401   .     S
C44    C162    1.391   .     S
C44    C265    1.395   .     D
O45    Ga185   1.921   .     S
O45    C243    1.269   .     D
O46    C101    1.244   1_655 S
O46    Ga199   2.037   .     S
O47    C48     1.261   .     D
O47    Ga212   1.946   .     S
C48    C51     1.493   .     S
C48    O99     1.245   1_455 S
C49    H50     1.099   .     S
C49    C111    1.391   .     D
C49    C244    1.401   .     S
C51    C109    1.390   .     S
C51    C267    1.396   .     D
O52    Ga184   1.923   1_455 S
O52    C245    1.269   .     S
O53    C93     1.243   1_545 S
O53    Ga201   2.038   .     S
O54    C55     1.263   .     D
O54    Ga211   1.955   1_565 S
C55    C58     1.494   .     S
C55    O91     1.243   1_565 S
C56    H57     1.098   .     S
C56    C104    1.391   .     S
C56    C246    1.401   .     D
C58    C102    1.391   .     D
C58    C269    1.396   .     S
O59    Ga186   1.920   1_565 S
O59    C247    1.268   .     D
O60    C108    1.245   .     S
O60    Ga203   2.033   .     S
O61    C62     1.261   .     D
O61    Ga213   1.948   .     S
C62    C65     1.492   .     S
C62    O106    1.245   .     S
C63    H64     1.098   1_565 S
C63    C96     1.391   .     D
C63    C248    1.401   .     S
H64    C63     1.098   1_545 S
C65    C94     1.390   .     S
C65    C271    1.396   .     D
H66    O188    0.948   .     S
O67    Ga182   1.921   .     S
O67    C249    1.269   .     S
O68    C123    1.245   1_455 D
O68    Ga205   2.035   .     S
O69    C70     1.263   .     D
O69    Ga215   1.951   1_656 S
C70    C73     1.493   .     S
C70    O121    1.245   1_655 S
C71    H72     1.099   .     S
C71    C134    1.391   .     D
C71    C250    1.401   .     S
C73    C132    1.391   .     S
C73    C273    1.396   .     D
H74    O198    0.948   .     S
O75    Ga181   1.923   1_655 S
O75    C251    1.269   .     D
O76    C116    1.243   1_565 D
O76    Ga207   2.037   .     S
O77    C78     1.263   .     D
O77    Ga214   1.956   1_556 S
C78    C81     1.495   .     S
C78    O114    1.242   1_545 S
C79    H80     1.099   1_655 S
C79    C126    1.391   .     S
C79    C252    1.401   .     D
H80    C79     1.099   1_455 S
C81    C124    1.391   .     D
C81    C275    1.396   .     S
H82    O196    0.948   .     S
O83    Ga183   1.920   1_545 S
O83    C253    1.269   .     S
O84    C131    1.244   .     D
O84    Ga209   2.032   .     S
O85    C86     1.262   .     D
O85    Ga216   1.951   1_556 S
C86    C89     1.493   .     S
C86    O129    1.244   .     S
C87    H88     1.099   .     S
C87    C119    1.391   .     D
C87    C254    1.401   .     S
C89    C117    1.390   .     S
C89    C277    1.396   .     D
O90    Ga184   1.922   .     S
O90    C247    1.269   .     S
O91    C55     1.243   1_545 S
O91    Ga201   2.045   .     S
O92    C93     1.262   .     D
O92    Ga211   1.948   1_565 S
C93    O53     1.243   1_565 S
C93    C96     1.493   .     S
C94    H95     1.098   .     S
C94    C248    1.401   .     D
C96    C271    1.396   .     S
H97    O192    0.950   .     S
O98    Ga185   1.921   1_565 S
O98    C245    1.268   .     D
O99    C48     1.245   1_655 S
O99    Ga199   2.037   .     S
O100   C101    1.263   .     D
O100   Ga212   1.953   .     S
C101   O46     1.244   1_455 S
C101   C104    1.493   .     S
C102   H103    1.098   1_565 S
C102   C246    1.402   .     S
H103   C102    1.098   1_545 S
C104   C269    1.395   .     D
O105   Ga186   1.922   1_455 S
O105   C243    1.268   .     S
O106   Ga203   2.030   .     S
O107   C108    1.262   .     D
O107   Ga213   1.950   .     S
C108   C111    1.492   .     S
C109   H110    1.099   .     S
C109   C244    1.401   .     D
C111   C267    1.396   .     S
H112   O190    0.951   .     S
O113   Ga181   1.923   .     S
O113   C253    1.268   .     D
O114   C78     1.242   1_565 S
O114   Ga207   2.043   .     S
O115   C116    1.262   .     S
O115   Ga214   1.952   1_556 S
C116   O76     1.243   1_545 D
C116   C119    1.494   .     S
C117   H118    1.099   .     S
C117   C254    1.401   .     D
C119   C277    1.396   .     S
O120   Ga182   1.920   1_545 S
O120   C251    1.269   .     S
O121   C70     1.245   1_455 S
O121   Ga205   2.039   .     S
O122   C123    1.261   .     S
O122   Ga215   1.952   1_656 S
C123   O68     1.245   1_655 D
C123   C126    1.493   .     S
C124   H125    1.099   .     S
C124   C252    1.402   .     S
C126   C275    1.396   .     D
H127   O194    0.949   .     S
O128   Ga183   1.922   1_655 S
O128   C249    1.268   .     D
O129   Ga209   2.033   .     S
O130   C131    1.262   .     S
O130   Ga216   1.949   1_556 S
C131   C134    1.493   .     S
C132   H133    1.100   1_655 S
C132   C250    1.401   .     D
H133   C132    1.100   1_455 S
C134   C273    1.396   .     S
O135   Ga182   1.920   .     S
O135   C235    1.269   .     S
O136   C11     1.243   1_455 S
O136   Ga189   2.034   .     S
O137   C138    1.263   .     D
O137   Ga212   1.951   1_655 S
C138   O9      1.243   1_655 S
C138   C141    1.493   .     S
C139   H140    1.099   .     S
C139   C236    1.401   .     S
C141   C259    1.396   .     D
H142   O204    0.949   .     S
O143   Ga181   1.924   1_655 S
O143   C233    1.269   .     D
O144   C4      1.243   1_565 S
O144   Ga187   2.037   .     S
O145   C146    1.264   .     D
O145   Ga211   1.954   .     S
C146   O2      1.242   1_545 S
C146   C149    1.495   .     S
C147   H148    1.099   1_655 S
C147   C234    1.401   .     D
H148   C147    1.099   1_455 S
C149   C257    1.396   .     S
H150   O200    0.948   .     S
O151   Ga183   1.921   1_545 S
O151   C231    1.269   .     S
O152   Ga191   2.032   .     S
O153   C154    1.262   .     D
O153   Ga213   1.951   .     S
C154   C157    1.493   .     S
C155   H156    1.099   .     S
C155   C232    1.401   .     D
C157   C255    1.396   .     S
O158   Ga185   1.922   .     S
O158   C241    1.269   .     S
O159   C34     1.245   1_655 S
O159   Ga195   2.048   .     S
O160   C161    1.262   .     D
O160   Ga215   1.952   .     S
C161   O32     1.246   1_455 S
C161   C164    1.492   .     S
C162   H163    1.098   .     S
C162   C242    1.401   .     D
C164   C265    1.395   .     S
O165   Ga184   1.923   1_455 S
O165   C239    1.269   .     S
O166   C26     1.243   1_545 S
O166   Ga193   2.035   .     S
O167   C168    1.264   .     D
O167   Ga214   1.959   1_565 S
C168   O24     1.242   1_565 S
C168   C171    1.496   .     S
C169   H170    1.098   .     S
C169   C240    1.401   .     D
C171   C263    1.396   .     S
H172   O206    0.948   .     S
O173   Ga186   1.921   1_565 S
O173   C237    1.268   .     D
O174   Ga197   2.023   .     S
O175   C176    1.262   .     D
O175   Ga216   1.952   .     S
C176   C179    1.493   .     S
C177   H178    1.098   1_565 S
C177   C238    1.401   .     S
H178   C177    1.098   1_545 S
C179   C261    1.396   .     D
H180   O208    0.950   .     S
Ga181  O143    1.924   1_455 S
Ga181  O75     1.923   1_455 S
Ga181  O217    1.813   .     S
Ga182  O8      1.921   1_565 S
Ga182  O120    1.920   1_565 S
Ga182  O217    1.814   1_665 S
Ga183  O16     1.921   1_455 S
Ga183  O151    1.921   1_565 S
Ga183  O83     1.920   1_565 S
Ga183  O128    1.922   1_455 S
Ga183  O217    1.814   1_565 S
Ga184  O165    1.923   1_655 S
Ga184  O52     1.923   1_655 S
Ga184  O218    1.812   1_665 S
Ga185  O31     1.921   1_545 S
Ga185  O98     1.921   1_545 S
Ga185  O218    1.813   .     S
Ga186  O173    1.921   1_545 S
Ga186  O38     1.921   1_655 S
Ga186  O105    1.922   1_655 S
Ga186  O59     1.920   1_545 S
Ga186  O218    1.815   1_655 S
Ga187  O188    1.918   .     S
Ga187  O219    1.896   .     S
Ga187  O221    1.896   .     S
O188   Ga211   1.922   1_565 S
Ga189  O190    1.920   .     S
Ga189  O219    1.893   .     S
Ga189  O220    1.896   .     S
O190   Ga212   1.924   .     S
Ga191  O192    1.914   .     S
Ga191  O220    1.893   .     S
Ga191  O221    1.892   .     S
O192   Ga213   1.919   .     S
Ga193  O194    1.922   .     S
Ga193  O222    1.900   .     S
Ga193  O224    1.901   .     S
O194   Ga214   1.922   .     S
Ga195  O196    1.916   .     S
Ga195  O222    1.892   .     S
Ga195  O223    1.894   .     S
O196   Ga215   1.921   1_655 S
Ga197  O198    1.911   .     S
Ga197  O223    1.890   .     S
Ga197  O224    1.890   .     S
O198   Ga216   1.919   .     S
Ga199  O200    1.917   .     S
Ga199  O225    1.892   .     S
Ga199  O227    1.897   .     S
O200   Ga212   1.923   1_655 S
Ga201  O202    1.919   .     S
Ga201  O225    1.896   .     S
Ga201  O226    1.897   .     S
O202   Ga211   1.922   .     S
Ga203  O204    1.914   .     S
Ga203  O226    1.892   .     S
Ga203  O227    1.894   .     S
O204   Ga213   1.921   .     S
Ga205  O206    1.919   .     S
Ga205  O228    1.893   .     S
Ga205  O230    1.898   .     S
O206   Ga215   1.920   1_556 S
Ga207  O208    1.921   .     S
Ga207  O228    1.896   .     S
Ga207  O229    1.898   .     S
O208   Ga214   1.923   1_566 S
Ga209  O210    1.915   .     S
Ga209  O229    1.892   .     S
Ga209  O230    1.893   .     S
O210   Ga216   1.919   1_556 S
Ga211  O92     1.948   1_545 S
Ga211  O54     1.955   1_545 S
Ga211  O188    1.922   1_545 S
Ga212  O200    1.923   1_455 S
Ga212  O137    1.951   1_455 S
Ga212  O10     1.949   1_455 S
Ga214  O25     1.947   1_545 S
Ga214  O167    1.959   1_545 S
Ga214  O115    1.952   1_554 S
Ga214  O77     1.956   1_554 S
Ga214  O208    1.923   1_544 S
Ga215  O196    1.921   1_455 S
Ga215  O69     1.951   1_454 S
Ga215  O206    1.920   1_554 S
Ga215  O122    1.952   1_454 S
Ga216  O130    1.949   1_554 S
Ga216  O210    1.919   1_554 S
Ga216  O85     1.951   1_554 S
O217   Ga182   1.814   1_445 S
O217   Ga183   1.814   1_545 S
O218   Ga186   1.815   1_455 S
O218   Ga184   1.812   1_445 S
O219   H287    0.974   .     S
O220   H285    0.975   .     S
O221   H286    0.976   .     S
O222   H283    0.974   .     S
O223   H282    0.975   .     S
O224   H284    0.976   .     S
O225   H280    0.974   .     S
O226   H281    0.975   .     S
O227   H279    0.976   .     S
O228   H290    0.973   .     S
O229   H288    0.975   .     S
O230   H289    0.976   .     S
C231   C232    1.472   .     S
C233   C234    1.472   .     S
C235   C236    1.472   .     S
C237   C238    1.472   .     S
C239   C240    1.473   .     S
C241   C242    1.472   .     S
C243   C244    1.472   .     S
C245   C246    1.473   .     S
C247   C248    1.472   .     S
C249   C250    1.472   .     S
C251   C252    1.472   .     S
C253   C254    1.472   .     S
C255   H256    1.105   .     S
C257   H258    1.105   .     S
C259   H260    1.105   .     S
C261   H262    1.105   .     S
C263   H264    1.104   .     S
C265   H266    1.105   .     S
C267   H268    1.106   .     S
C269   H270    1.104   .     S
C271   H272    1.106   .     S
C273   H274    1.104   .     S
C275   H276    1.105   .     S
C277   H278    1.105   .     S
