# Supplementary material for: Excavating hidden adsorption sites in metal-organic frameworks using rational defect engineering
Source: Nat Commun. 2017 Nov 16;8:1539. doi: 10.1038/s41467-017-01478-4 (PMC5691151; doi:10.1038/s41467-017-01478-4)
Supplement: Supplementary file 13 — Supplementary Data 10 [file 41467_2017_1478_MOESM13_ESM.cif]

data_HOMZEP_modul_relaxed
_audit_creation_date              2017-08-02
_audit_creation_method            'Materials Studio'
_symmetry_space_group_name_H-M    'P1'
_symmetry_Int_Tables_number       1
_symmetry_cell_setting            triclinic
loop_
_symmetry_equiv_pos_as_xyz
  x,y,z
_cell_length_a                    14.1954
_cell_length_b                    14.1711
_cell_length_c                    31.6715
_cell_angle_alpha                 90.0000
_cell_angle_beta                  90.0000
_cell_angle_gamma                 120.2518
loop_
_atom_site_label
_atom_site_type_symbol
_atom_site_fract_x
_atom_site_fract_y
_atom_site_fract_z
_atom_site_U_iso_or_equiv
_atom_site_adp_type
_atom_site_occupancy
O1     O     0.19507   0.18263   0.70719   0.00000  Uiso   1.00
O2     O     0.57652   0.95175   0.59463   0.00000  Uiso   1.00
O3     O     0.45281   0.07288   0.54149   0.00000  Uiso   1.00
C4     C     0.40929   0.03636   0.57689   0.00000  Uiso   1.00
O5     O     0.84598   0.02368   0.70767   0.00000  Uiso   1.00
O6     O     0.07548   0.63525   0.59517   0.00000  Uiso   1.00
O7     O     0.96262   0.39152   0.53919   0.00000  Uiso   1.00
C8     C     0.99537   0.38367   0.57535   0.00000  Uiso   1.00
C9     C     0.78057   0.07633   0.63437   0.00000  Uiso   1.00
H10    H     0.72353  -0.00192   0.64941   0.00000  Uiso   1.00
C11    C     0.92375   0.27636   0.59633   0.00000  Uiso   1.00
H12    H     0.62492   0.21674   0.49949   0.00000  Uiso   1.00
O13    O     1.00488   0.83316   0.70773   0.00000  Uiso   1.00
O14    O     0.39487   0.45538   0.59500   0.00000  Uiso   1.00
O15    O     0.63565   0.58075   0.54015   0.00000  Uiso   1.00
C16    C     0.64491   0.62316   0.57603   0.00000  Uiso   1.00
C17    C     0.94968   0.71144   0.63550   0.00000  Uiso   1.00
H18    H     0.02728   0.73185   0.65071   0.00000  Uiso   1.00
C19    C     0.75139   0.65691   0.59710   0.00000  Uiso   1.00
O20    O     0.83412   0.84475   0.20791   0.00000  Uiso   1.00
O21    O     0.45491   0.07670   0.09486   0.00000  Uiso   1.00
O22    O     0.57859   0.95857   0.04086   0.00000  Uiso   1.00
C23    C     0.62218   0.99296   0.07653   0.00000  Uiso   1.00
C24    C     0.71226   0.77742   0.13557   0.00000  Uiso   1.00
H25    H     0.73322   0.72058   0.15068   0.00000  Uiso   1.00
C26    C     0.65608   0.92044   0.09761   0.00000  Uiso   1.00
H27    H     0.41635   0.61813   0.99901   0.00000  Uiso   1.00
O28    O     0.18421   1.00577   0.20758   0.00000  Uiso   1.00
O29    O     0.95272   0.39066   0.09486   0.00000  Uiso   1.00
O30    O     0.06616   0.63819   0.03885   0.00000  Uiso   1.00
C31    C     0.03497   0.64493   0.07550   0.00000  Uiso   1.00
C32    C     0.25032   0.95176   0.13482   0.00000  Uiso   1.00
H33    H     0.30757   0.02963   0.15005   0.00000  Uiso   1.00
C34    C     0.10664   0.75217   0.09657   0.00000  Uiso   1.00
O35    O     0.02481   0.19580   0.20798   0.00000  Uiso   1.00
O36    O     0.63249   0.57318   0.09556   0.00000  Uiso   1.00
O37    O     0.39406   0.44966   0.04036   0.00000  Uiso   1.00
C38    C     0.38430   0.40583   0.07599   0.00000  Uiso   1.00
C39    C     0.08029   0.31809   0.13581   0.00000  Uiso   1.00
H40    H     0.00269   0.29765   0.15103   0.00000  Uiso   1.00
C41    C     0.27854   0.37279   0.09736   0.00000  Uiso   1.00
O42    O     0.18456   0.19577   0.29256   0.00000  Uiso   1.00
O43    O     0.95225   0.57661   0.40627   0.00000  Uiso   1.00
O44    O     0.07103   0.45146   0.45955   0.00000  Uiso   1.00
C45    C     0.03751   0.40929   0.42362   0.00000  Uiso   1.00
C46    C     0.25135   0.31682   0.36501   0.00000  Uiso   1.00
H47    H     0.30780   0.29524   0.35002   0.00000  Uiso   1.00
C48    C     0.10949   0.37462   0.40271   0.00000  Uiso   1.00
O49    O     0.02406   0.84545   0.29295   0.00000  Uiso   1.00
O50    O     0.63600   0.07549   0.40523   0.00000  Uiso   1.00
O51    O     0.39190   0.96268   0.46128   0.00000  Uiso   1.00
C52    C     0.38454   0.99525   0.42497   0.00000  Uiso   1.00
C53    C     0.07705   0.78052   0.36623   0.00000  Uiso   1.00
H54    H    -0.00131   0.72356   0.35130   0.00000  Uiso   1.00
C55    C     0.27733   0.92365   0.40399   0.00000  Uiso   1.00
O56    O     0.83413   1.00516   0.29260   0.00000  Uiso   1.00
O57    O     0.45339   0.39241   0.40530   0.00000  Uiso   1.00
O58    O     0.58279   0.63465   0.46083   0.00000  Uiso   1.00
C59    C     0.62343   0.64406   0.42462   0.00000  Uiso   1.00
C60    C     0.71230   0.94987   0.36509   0.00000  Uiso   1.00
H61    H     0.73294   0.02763   0.34980   0.00000  Uiso   1.00
C62    C     0.65726   0.75068   0.40337   0.00000  Uiso   1.00
H63    H     0.40609   0.81351   0.50083   0.00000  Uiso   1.00
O64    O     0.84561   0.83372   0.79252   0.00000  Uiso   1.00
O65    O     0.07698   0.45450   0.90502   0.00000  Uiso   1.00
O66    O     0.95757   0.57642   0.95967   0.00000  Uiso   1.00
C67    C     0.99202   0.62040   0.92404   0.00000  Uiso   1.00
C68    C     0.77812   0.71233   0.86498   0.00000  Uiso   1.00
H69    H     0.72180   0.73394   0.84990   0.00000  Uiso   1.00
C70    C     0.91995   0.65474   0.90296   0.00000  Uiso   1.00
H71    H     0.61075   0.40961   0.00037   0.00000  Uiso   1.00
O72    O     1.00664   0.18309   0.79276   0.00000  Uiso   1.00
O73    O     0.39592   0.95449   0.90497   0.00000  Uiso   1.00
O74    O     0.63807   0.06730   0.96107   0.00000  Uiso   1.00
C75    C     0.64628   0.03408   0.92504   0.00000  Uiso   1.00
C76    C     0.95255   0.24959   0.86554   0.00000  Uiso   1.00
H77    H     0.03042   0.30681   0.85036   0.00000  Uiso   1.00
C78    C     0.75327   0.10594   0.90387   0.00000  Uiso   1.00
H79    H     0.81372   0.40612   0.00048   0.00000  Uiso   1.00
O80    O     0.19600   0.02333   0.79223   0.00000  Uiso   1.00
O81    O     0.57570   0.63632   0.90512   0.00000  Uiso   1.00
O82    O     0.44679   0.39353   0.96004   0.00000  Uiso   1.00
C83    C     0.40617   0.38480   0.92385   0.00000  Uiso   1.00
C84    C     0.31857   0.07927   0.86465   0.00000  Uiso   1.00
H85    H     0.29827   0.00146   0.84954   0.00000  Uiso   1.00
C86    C     0.37314   0.27837   0.90274   0.00000  Uiso   1.00
O87    O     0.83415   0.84533   0.29266   0.00000  Uiso   1.00
O88    O     0.45485   0.07649   0.40551   0.00000  Uiso   1.00
O89    O     0.57658   0.95844   0.45995   0.00000  Uiso   1.00
C90    C     0.62080   0.99224   0.42436   0.00000  Uiso   1.00
C91    C     0.71346   0.77834   0.36521   0.00000  Uiso   1.00
H92    H     0.73490   0.72192   0.35001   0.00000  Uiso   1.00
C93    C     0.65591   0.92052   0.40323   0.00000  Uiso   1.00
H94    H     0.40897   0.60922   0.50125   0.00000  Uiso   1.00
O95    O     0.18447   1.00564   0.29279   0.00000  Uiso   1.00
O96    O     0.95513   0.39590   0.40449   0.00000  Uiso   1.00
O97    O     0.06757   0.63822   0.46154   0.00000  Uiso   1.00
C98    C     0.03432   0.64643   0.42547   0.00000  Uiso   1.00
C99    C     0.25021   0.95243   0.36581   0.00000  Uiso   1.00
H100   H     0.30762   0.03012   0.35052   0.00000  Uiso   1.00
C101   C     0.10613   0.75349   0.40436   0.00000  Uiso   1.00
O102   O     0.02502   0.19598   0.29247   0.00000  Uiso   1.00
O103   O     0.63638   0.57518   0.40502   0.00000  Uiso   1.00
O104   O     0.39359   0.44800   0.46043   0.00000  Uiso   1.00
C105   C     0.38483   0.40657   0.42434   0.00000  Uiso   1.00
C106   C     0.08024   0.31813   0.36463   0.00000  Uiso   1.00
H107   H     0.00262   0.29754   0.34940   0.00000  Uiso   1.00
C108   C     0.27874   0.37330   0.40311   0.00000  Uiso   1.00
H109   H     0.21459   0.63870   0.50168   0.00000  Uiso   1.00
O110   O     0.19653   0.18323   0.79205   0.00000  Uiso   1.00
O111   O     0.57645   0.95192   0.90581   0.00000  Uiso   1.00
O112   O     0.45316   0.07170   0.95967   0.00000  Uiso   1.00
C113   C     0.41006   0.03753   0.92392   0.00000  Uiso   1.00
C114   C     0.31680   0.25042   0.86465   0.00000  Uiso   1.00
H115   H     0.29516   0.30672   0.84951   0.00000  Uiso   1.00
C116   C     0.37505   0.10911   0.90275   0.00000  Uiso   1.00
O117   O     0.84609   0.02334   0.79273   0.00000  Uiso   1.00
O118   O     0.07554   0.63579   0.90523   0.00000  Uiso   1.00
O119   O     0.96404   0.39203   0.96095   0.00000  Uiso   1.00
C120   C     0.99583   0.38416   0.92462   0.00000  Uiso   1.00
C121   C     0.78037   0.07683   0.86575   0.00000  Uiso   1.00
H122   H     0.72323  -0.00146   0.85074   0.00000  Uiso   1.00
C123   C     0.92375   0.27688   0.90367   0.00000  Uiso   1.00
H124   H     0.62436   0.21645   0.00111   0.00000  Uiso   1.00
O125   O     1.00476   0.83290   0.79275   0.00000  Uiso   1.00
O126   O     0.39272   0.45368   0.90456   0.00000  Uiso   1.00
O127   O     0.63563   0.58127   0.96039   0.00000  Uiso   1.00
C128   C     0.64443   0.62264   0.92430   0.00000  Uiso   1.00
C129   C     0.94923   0.71093   0.86479   0.00000  Uiso   1.00
H130   H     0.02685   0.73137   0.84957   0.00000  Uiso   1.00
C131   C     0.75064   0.65606   0.90311   0.00000  Uiso   1.00
O132   O     0.84541   0.83340   0.70789   0.00000  Uiso   1.00
O133   O     0.07688   0.45388   0.59478   0.00000  Uiso   1.00
O134   O     0.95805   0.57697   0.54063   0.00000  Uiso   1.00
C135   C     0.99226   0.62048   0.57633   0.00000  Uiso   1.00
C136   C     0.77866   0.71298   0.63526   0.00000  Uiso   1.00
H137   H     0.72221   0.73450   0.65029   0.00000  Uiso   1.00
C138   C     0.92047   0.65530   0.59733   0.00000  Uiso   1.00
H139   H     0.60911   0.40698   0.49916   0.00000  Uiso   1.00
O140   O     1.00666   0.18349   0.70721   0.00000  Uiso   1.00
O141   O     0.39695   0.95354   0.59541   0.00000  Uiso   1.00
O142   O     0.63784   0.06669   0.53921   0.00000  Uiso   1.00
C143   C     0.64631   0.03342   0.57521   0.00000  Uiso   1.00
C144   C     0.95266   0.24934   0.63449   0.00000  Uiso   1.00
H145   H     0.03055   0.30676   0.64961   0.00000  Uiso   1.00
C146   C     0.75357   0.10527   0.59621   0.00000  Uiso   1.00
H147   H     0.81332   0.40814   0.49948   0.00000  Uiso   1.00
O148   O     0.19445   0.02214   0.70743   0.00000  Uiso   1.00
O149   O     0.57639   0.63709   0.59524   0.00000  Uiso   1.00
O150   O     0.44805   0.39153   0.54052   0.00000  Uiso   1.00
C151   C     0.40634   0.38470   0.57626   0.00000  Uiso   1.00
O152   O     0.18441   0.19571   0.20795   0.00000  Uiso   1.00
O153   O     0.95475   0.57349   0.09516   0.00000  Uiso   1.00
O154   O     0.07342   0.45484   0.04132   0.00000  Uiso   1.00
C155   C     0.03758   0.40846   0.07648   0.00000  Uiso   1.00
C156   C     0.25133   0.31672   0.13554   0.00000  Uiso   1.00
H157   H     0.30782   0.29528   0.15058   0.00000  Uiso   1.00
C158   C     0.10949   0.37419   0.09762   0.00000  Uiso   1.00
O159   O     0.02396   0.84553   0.20757   0.00000  Uiso   1.00
O160   O     0.63745   0.07661   0.09533   0.00000  Uiso   1.00
O161   O     0.39281   0.96169   0.03951   0.00000  Uiso   1.00
C162   C     0.38479   0.99477   0.07565   0.00000  Uiso   1.00
C163   C     0.07747   0.77953   0.13462   0.00000  Uiso   1.00
H164   H    -0.00081   0.72259   0.14961   0.00000  Uiso   1.00
C165   C     0.27761   0.92289   0.09669   0.00000  Uiso   1.00
H166   H     0.21696   0.62227   0.99937   0.00000  Uiso   1.00
O167   O     0.83456   1.00487   0.20780   0.00000  Uiso   1.00
O168   O     0.45187   0.38932   0.09463   0.00000  Uiso   1.00
O169   O     0.58281   0.63616   0.03970   0.00000  Uiso   1.00
C170   C     0.62165   0.64359   0.07621   0.00000  Uiso   1.00
C171   C     0.71240   0.94953   0.13572   0.00000  Uiso   1.00
H172   H     0.73339   0.02743   0.15093   0.00000  Uiso   1.00
C173   C     0.65589   0.75008   0.09747   0.00000  Uiso   1.00
H174   H     0.39694   0.81400   0.99914   0.00000  Uiso   1.00
Ga175  Ga    0.08995   0.16209   0.74998   0.00000  Uiso   1.00
Ga176  Ga    0.86851   0.94022   0.75011   0.00000  Uiso   1.00
Ga177  Ga    0.08857   0.93842   0.75037   0.00000  Uiso   1.00
Ga178  Ga    0.94035   0.86716   0.25034   0.00000  Uiso   1.00
Ga179  Ga    0.16225   0.08928   0.25029   0.00000  Uiso   1.00
Ga180  Ga    0.94062   0.08905   0.25029   0.00000  Uiso   1.00
Ga181  Ga    0.42207   0.82875   0.58039   0.00000  Uiso   1.00
O182   O     0.43837   0.86843   0.52184   0.00000  Uiso   1.00
Ga183  Ga    0.19934   0.60706   0.58028   0.00000  Uiso   1.00
O184   O     0.16230   0.58909   0.52133   0.00000  Uiso   1.00
Ga185  Ga    0.42340   0.60663   0.58043   0.00000  Uiso   1.00
O186   O     0.44278   0.58751   0.52193   0.00000  Uiso   1.00
Ga187  Ga    0.60872   0.19994   0.08084   0.00000  Uiso   1.00
O188   O     0.59064   0.16137   0.02201   0.00000  Uiso   1.00
Ga189  Ga    0.83093   0.42024   0.08012   0.00000  Uiso   1.00
O190   O     0.86896   0.43518   0.02142   0.00000  Uiso   1.00
Ga191  Ga    0.60402   0.42142   0.07986   0.00000  Uiso   1.00
O192   O     0.58361   0.43791   0.02117   0.00000  Uiso   1.00
Ga193  Ga    0.83049   0.42194   0.41987   0.00000  Uiso   1.00
O194   O     0.86868   0.43876   0.47860   0.00000  Uiso   1.00
Ga195  Ga    0.60818   0.19928   0.41985   0.00000  Uiso   1.00
O196   O     0.59028   0.16160   0.47868   0.00000  Uiso   1.00
Ga197  Ga    0.60594   0.42312   0.41977   0.00000  Uiso   1.00
O198   O     0.58866   0.44207   0.47857   0.00000  Uiso   1.00
Ga199  Ga    0.19926   0.60768   0.91972   0.00000  Uiso   1.00
O200   O     0.16164   0.59055   0.97851   0.00000  Uiso   1.00
Ga201  Ga    0.42283   0.82999   0.91994   0.00000  Uiso   1.00
O202   O     0.44062   0.86774   0.97882   0.00000  Uiso   1.00
Ga203  Ga    0.42335   0.60616   0.91957   0.00000  Uiso   1.00
O204   O     0.44131   0.58734   0.97831   0.00000  Uiso   1.00
Ga205  Ga    0.51392   0.01552   0.50065   0.00000  Uiso   1.00
Ga206  Ga    0.01511   0.51428   0.50013   0.00000  Uiso   1.00
Ga207  Ga    0.51402   0.51271   0.50058   0.00000  Uiso   1.00
Ga208  Ga    0.51561   0.01471   0.00036   0.00000  Uiso   1.00
Ga209  Ga    0.01538   0.51465   0.00015   0.00000  Uiso   1.00
Ga210  Ga    0.51411   0.51454   0.00005   0.00000  Uiso   1.00
O211   O     0.01661   0.01398   0.74913   0.00000  Uiso   1.00
O212   O     0.01436   0.01529   0.25041   0.00000  Uiso   1.00
O213   O     0.27682   0.75205   0.60086   0.00000  Uiso   1.00
O214   O     0.27824   0.54117   0.60056   0.00000  Uiso   1.00
O215   O     0.48759   0.75049   0.60168   0.00000  Uiso   1.00
O216   O     0.75093   0.27929   0.10432   0.00000  Uiso   1.00
O217   O     0.75341   0.49230   0.09414   0.00000  Uiso   1.00
O218   O     0.54363   0.27899   0.10225   0.00000  Uiso   1.00
O219   O     0.75292   0.27709   0.39909   0.00000  Uiso   1.00
O220   O     0.54188   0.27806   0.39950   0.00000  Uiso   1.00
O221   O     0.75047   0.48645   0.39931   0.00000  Uiso   1.00
O222   O     0.27801   0.75262   0.89912   0.00000  Uiso   1.00
O223   O     0.48711   0.75040   0.89855   0.00000  Uiso   1.00
O224   O     0.27862   0.54236   0.89930   0.00000  Uiso   1.00
C225   C     0.22041   0.11512   0.69320   0.00000  Uiso   1.00
C226   C     0.91366   0.11601   0.69217   0.00000  Uiso   1.00
C227   C     0.88124   0.14825   0.65310   0.00000  Uiso   1.00
C228   C     0.91208   0.80755   0.69275   0.00000  Uiso   1.00
C229   C     0.87901   0.74162   0.65396   0.00000  Uiso   1.00
C230   C     0.80847   0.91175   0.19288   0.00000  Uiso   1.00
C231   C     0.74196   0.87832   0.15418   0.00000  Uiso   1.00
C232   C     0.11662   0.91302   0.19236   0.00000  Uiso   1.00
C233   C     0.14917   0.88039   0.15332   0.00000  Uiso   1.00
C234   C     0.11758   0.22155   0.19299   0.00000  Uiso   1.00
C235   C     0.15097   0.28795   0.15426   0.00000  Uiso   1.00
C236   C     0.11767   0.22155   0.30755   0.00000  Uiso   1.00
C237   C     0.15096   0.28786   0.34629   0.00000  Uiso   1.00
C238   C     0.11666   0.91319   0.30819   0.00000  Uiso   1.00
C239   C     0.14900   0.88105   0.34736   0.00000  Uiso   1.00
C240   C     0.80850   0.91233   0.30774   0.00000  Uiso   1.00
C241   C     0.74243   0.87909   0.34656   0.00000  Uiso   1.00
C242   C     0.91189   0.80741   0.80764   0.00000  Uiso   1.00
C243   C     0.87856   0.74111   0.84634   0.00000  Uiso   1.00
C244   C     0.91379   0.11599   0.80798   0.00000  Uiso   1.00
C245   C     0.88113   0.14846   0.84698   0.00000  Uiso   1.00
C246   C     0.22168   0.11614   0.80740   0.00000  Uiso   1.00
C247   C     0.28795   0.14961   0.84612   0.00000  Uiso   1.00
C248   C     0.82540   0.20407   0.57660   0.00000  Uiso   1.00
H249   H     0.80459   0.22488   0.54568   0.00000  Uiso   1.00
C250   C     0.82243   0.62939   0.57755   0.00000  Uiso   1.00
H251   H     0.80125   0.58764   0.54660   0.00000  Uiso   1.00
C252   C     0.62910   0.82181   0.07795   0.00000  Uiso   1.00
H253   H     0.58712   0.80086   0.04708   0.00000  Uiso   1.00
C254   C     0.20542   0.82424   0.07704   0.00000  Uiso   1.00
H255   H     0.22620   0.80341   0.04616   0.00000  Uiso   1.00
C256   C     0.20754   0.40038   0.07785   0.00000  Uiso   1.00
H257   H     0.22864   0.44231   0.04695   0.00000  Uiso   1.00
C258   C     0.20761   0.40092   0.42251   0.00000  Uiso   1.00
H259   H     0.22858   0.44300   0.45339   0.00000  Uiso   1.00
C260   C     0.20504   0.82535   0.42380   0.00000  Uiso   1.00
H261   H     0.22599   0.80470   0.45467   0.00000  Uiso   1.00
C262   C     0.62986   0.82204   0.42280   0.00000  Uiso   1.00
H263   H     0.58792   0.80080   0.45365   0.00000  Uiso   1.00
C264   C     0.82174   0.62856   0.92264   0.00000  Uiso   1.00
H265   H     0.80054   0.58666   0.95354   0.00000  Uiso   1.00
C266   C     0.82530   0.20484   0.92341   0.00000  Uiso   1.00
H267   H     0.80464   0.22587   0.95431   0.00000  Uiso   1.00
C268   C     0.40092   0.20749   0.92235   0.00000  Uiso   1.00
H269   H     0.44272   0.22887   0.95327   0.00000  Uiso   1.00
H270   H     0.78751   0.56014   0.38758   0.00000  Uiso   1.00
H271   H     0.78945   0.24022   0.38761   0.00000  Uiso   1.00
H272   H     0.46813   0.24047   0.38798   0.00000  Uiso   1.00
H273   H     0.79164   0.56829   0.10331   0.00000  Uiso   1.00
H274   H     0.78671   0.24340   0.11742   0.00000  Uiso   1.00
H275   H     0.47088   0.24199   0.11470   0.00000  Uiso   1.00
H276   H     0.24122   0.46761   0.61228   0.00000  Uiso   1.00
H277   H     0.56106   0.78766   0.61330   0.00000  Uiso   1.00
H278   H     0.24079   0.78881   0.61283   0.00000  Uiso   1.00
H279   H     0.56023   0.78734   0.88648   0.00000  Uiso   1.00
H280   H     0.24149   0.46912   0.88722   0.00000  Uiso   1.00
H281   H     0.24197   0.78942   0.88712   0.00000  Uiso   1.00
H282   H     0.37989   0.08528   0.59291   0.00000  Uiso   1.00
H283   H     0.37766   0.30636   0.59239   0.00000  Uiso   1.00
H284   H     0.27325   0.14162   0.66503   0.00000  Uiso   1.00
loop_
_geom_bond_atom_site_label_1
_geom_bond_atom_site_label_2
_geom_bond_distance
_geom_bond_site_symmetry_2
_ccdc_geom_bond_type
O1     Ga175   1.926   .     S
O1     C225    1.260   .     D
O2     C143    1.243   1_565 S
O2     Ga181   2.049   .     S
O3     C4      1.259   .     S
O3     Ga205   1.948   .     S
C4     O141    1.243   1_545 D
C4     H282    1.097   .     S
O5     Ga176   1.921   1_545 S
O5     C226    1.269   .     S
O6     C135    1.244   1_455 S
O6     Ga183   2.045   .     S
O7     C8      1.262   .     D
O7     Ga206   1.951   1_655 S
C8     C11     1.493   .     S
C8     O133    1.244   1_655 S
C9     H10     1.099   .     S
C9     C146    1.391   .     D
C9     C227    1.402   .     S
C11    C144    1.390   .     S
C11    C248    1.396   .     D
H12    O196    0.948   .     S
O13    Ga177   1.917   1_655 S
O13    C228    1.269   .     D
O14    C151    1.244   .     S
O14    Ga185   2.024   .     S
O15    C16     1.261   .     D
O15    Ga207   1.950   .     S
C16    C19     1.494   .     S
C16    O149    1.244   .     S
C17    H18     1.099   1_655 S
C17    C138    1.391   .     S
C17    C229    1.401   .     D
H18    C17     1.099   1_455 S
C19    C136    1.390   .     D
C19    C250    1.396   .     S
O20    Ga178   1.923   .     S
O20    C230    1.268   .     S
O21    C162    1.243   1_545 S
O21    Ga187   2.043   .     S
O22    C23     1.262   .     D
O22    Ga208   1.948   1_565 S
C23    C26     1.494   .     S
C23    O160    1.244   1_565 S
C24    H25     1.099   .     S
C24    C173    1.391   .     S
C24    C231    1.401   .     D
C26    C171    1.391   .     D
C26    C252    1.396   .     S
H27    O204    0.950   .     S
O28    Ga179   1.923   1_565 S
O28    C232    1.269   .     D
O29    C155    1.244   1_655 S
O29    Ga189   2.028   .     S
O30    C31     1.263   .     D
O30    Ga209   1.953   .     S
C31    C34     1.494   .     S
C31    O153    1.244   1_455 S
C32    H33     1.099   1_565 S
C32    C165    1.391   .     D
C32    C233    1.402   .     S
H33    C32     1.099   1_545 S
C34    C163    1.391   .     S
C34    C254    1.396   .     D
O35    Ga180   1.921   1_455 S
O35    C234    1.268   .     D
O36    C170    1.245   .     S
O36    Ga191   2.040   .     S
O37    C38     1.262   .     D
O37    Ga210   1.949   .     S
C38    C41     1.491   .     S
C38    O168    1.245   .     S
C39    H40     1.099   .     S
C39    C158    1.391   .     D
C39    C235    1.401   .     S
C41    C156    1.391   .     S
C41    C256    1.395   .     D
O42    Ga179   1.920   .     S
O42    C236    1.269   .     D
O43    C98     1.243   1_655 S
O43    Ga193   2.040   .     S
O44    C45     1.262   .     D
O44    Ga206   1.946   .     S
C45    C48     1.493   .     S
C45    O96     1.244   1_455 S
C46    H47     1.099   .     S
C46    C108    1.391   .     D
C46    C237    1.401   .     S
C48    C106    1.390   .     S
C48    C258    1.396   .     D
O49    Ga178   1.923   1_455 S
O49    C238    1.269   .     S
O50    C90     1.245   1_545 S
O50    Ga195   2.036   .     S
O51    C52     1.263   .     D
O51    Ga205   1.952   1_565 S
C52    C55     1.494   .     S
C52    O88     1.243   1_565 S
C53    H54     1.099   .     S
C53    C101    1.391   .     S
C53    C239    1.401   .     D
C55    C99     1.391   .     D
C55    C260    1.395   .     S
O56    Ga180   1.919   1_565 S
O56    C240    1.269   .     D
O57    C105    1.244   .     S
O57    Ga197   2.034   .     S
O58    C59     1.260   .     D
O58    Ga207   1.956   .     S
C59    C62     1.495   .     S
C59    O103    1.246   .     S
C60    H61     1.100   1_565 S
C60    C93     1.392   .     D
C60    C241    1.402   .     S
H61    C60     1.100   1_545 S
C62    C91     1.391   .     S
C62    C262    1.396   .     D
H63    O182    0.948   .     S
O64    Ga176   1.922   .     S
O64    C242    1.268   .     S
O65    C120    1.245   1_455 D
O65    Ga199   2.036   .     S
O66    C67     1.262   .     D
O66    Ga209   1.951   1_656 S
C67    C70     1.494   .     S
C67    O118    1.244   1_655 S
C68    H69     1.099   .     S
C68    C131    1.390   .     D
C68    C243    1.401   .     S
C70    C129    1.391   .     S
C70    C264    1.396   .     D
H71    O192    0.948   .     S
O72    Ga175   1.918   1_655 S
O72    C244    1.269   .     D
O73    C113    1.244   1_565 D
O73    Ga201   2.040   .     S
O74    C75     1.262   .     D
O74    Ga208   1.955   1_556 S
C75    C78     1.495   .     S
C75    O111    1.243   1_545 S
C76    H77     1.099   1_655 S
C76    C123    1.391   .     S
C76    C245    1.401   .     D
H77    C76     1.099   1_455 S
C78    C121    1.391   .     D
C78    C266    1.396   .     S
H79    O190    0.948   .     S
O80    Ga177   1.919   1_545 S
O80    C246    1.269   .     S
O81    C128    1.245   .     D
O81    Ga203   2.034   .     S
O82    C83     1.261   .     D
O82    Ga210   1.952   1_556 S
C83    C86     1.493   .     S
C83    O126    1.245   .     S
C84    H85     1.099   .     S
C84    C116    1.391   .     D
C84    C247    1.401   .     S
C86    C114    1.390   .     S
C86    C268    1.396   .     D
O87    Ga178   1.922   .     S
O87    C240    1.269   .     S
O88    C52     1.243   1_545 S
O88    Ga195   2.038   .     S
O89    C90     1.261   .     D
O89    Ga205   1.958   1_565 S
C90    O50     1.245   1_565 S
C90    C93     1.497   .     S
C91    H92     1.099   .     S
C91    C241    1.402   .     D
C93    C262    1.396   .     S
H94    O186    0.950   .     S
O95    Ga179   1.922   1_565 S
O95    C238    1.269   .     D
O96    C45     1.244   1_655 S
O96    Ga193   2.040   .     S
O97    C98     1.264   .     D
O97    Ga206   1.953   .     S
C98    O43     1.243   1_455 S
C98    C101    1.493   .     S
C99    H100    1.099   1_565 S
C99    C239    1.402   .     S
H100   C99     1.099   1_545 S
C101   C260    1.395   .     D
O102   Ga180   1.920   1_455 S
O102   C236    1.269   .     S
O103   Ga197   2.027   .     S
O104   C105    1.262   .     D
O104   Ga207   1.949   .     S
C105   C108    1.492   .     S
C106   H107    1.099   .     S
C106   C237    1.401   .     D
C108   C258    1.396   .     S
H109   O184    0.952   .     S
O110   Ga175   1.923   .     S
O110   C246    1.269   .     D
O111   C75     1.243   1_565 S
O111   Ga201   2.036   .     S
O112   C113    1.262   .     S
O112   Ga208   1.955   1_556 S
C113   O73     1.244   1_545 D
C113   C116    1.494   .     S
C114   H115    1.099   .     S
C114   C247    1.401   .     D
C116   C268    1.396   .     S
O117   Ga176   1.921   1_545 S
O117   C244    1.269   .     S
O118   C67     1.244   1_455 S
O118   Ga199   2.039   .     S
O119   C120    1.261   .     S
O119   Ga209   1.954   1_656 S
C120   O65     1.245   1_655 D
C120   C123    1.494   .     S
C121   H122    1.099   .     S
C121   C245    1.402   .     S
C123   C266    1.396   .     D
H124   O188    0.949   .     S
O125   Ga177   1.913   1_655 S
O125   C242    1.269   .     D
O126   Ga203   2.034   .     S
O127   C128    1.262   .     S
O127   Ga210   1.950   1_556 S
C128   C131    1.493   .     S
C129   H130    1.099   1_655 S
C129   C243    1.401   .     D
H130   C129    1.099   1_455 S
C131   C264    1.396   .     S
O132   Ga176   1.920   .     S
O132   C228    1.269   .     S
O133   C8      1.244   1_455 S
O133   Ga183   2.035   .     S
O134   C135    1.262   .     D
O134   Ga206   1.953   1_655 S
C135   O6      1.244   1_655 S
C135   C138    1.494   .     S
C136   H137    1.099   .     S
C136   C229    1.401   .     S
C138   C250    1.396   .     D
H139   O198    0.950   .     S
O140   Ga175   1.920   1_655 S
O140   C226    1.270   .     D
O141   C4      1.243   1_565 D
O141   Ga181   2.029   .     S
O142   C143    1.262   .     D
O142   Ga205   1.956   .     S
C143   O2      1.243   1_545 S
C143   C146    1.495   .     S
C144   H145    1.099   1_655 S
C144   C227    1.401   .     D
H145   C144    1.099   1_455 S
C146   C248    1.395   .     S
H147   O194    0.948   .     S
O148   Ga177   1.929   1_545 S
O148   C225    1.259   .     S
O149   Ga185   2.044   .     S
O150   C151    1.258   .     D
O150   Ga207   1.951   .     S
C151   H283    1.097   .     S
O152   Ga179   1.922   .     S
O152   C234    1.268   .     S
O153   C31     1.244   1_655 S
O153   Ga189   2.046   .     S
O154   C155    1.262   .     D
O154   Ga209   1.950   .     S
C155   O29     1.244   1_455 S
C155   C158    1.492   .     S
C156   H157    1.099   .     S
C156   C235    1.401   .     D
C158   C256    1.395   .     S
O159   Ga178   1.925   1_455 S
O159   C232    1.269   .     S
O160   C23     1.244   1_545 S
O160   Ga187   2.037   .     S
O161   C162    1.264   .     D
O161   Ga208   1.955   1_565 S
C162   O21     1.243   1_565 S
C162   C165    1.495   .     S
C163   H164    1.099   .     S
C163   C233    1.401   .     D
C165   C254    1.396   .     S
H166   O200    0.948   .     S
O167   Ga180   1.921   1_565 S
O167   C230    1.269   .     D
O168   Ga191   2.025   .     S
O169   C170    1.262   .     D
O169   Ga210   1.950   .     S
C170   C173    1.493   .     S
C171   H172    1.099   1_565 S
C171   C231    1.401   .     S
H172   C171    1.099   1_545 S
C173   C252    1.396   .     D
H174   O202    0.950   .     S
Ga175  O140    1.920   1_455 S
Ga175  O72     1.918   1_455 S
Ga175  O211    1.813   .     S
Ga176  O5      1.921   1_565 S
Ga176  O117    1.921   1_565 S
Ga176  O211    1.816   1_665 S
Ga177  O13     1.917   1_455 S
Ga177  O148    1.929   1_565 S
Ga177  O80     1.919   1_565 S
Ga177  O125    1.913   1_455 S
Ga177  O211    1.815   1_565 S
Ga178  O159    1.925   1_655 S
Ga178  O49     1.923   1_655 S
Ga178  O212    1.813   1_665 S
Ga179  O28     1.923   1_545 S
Ga179  O95     1.922   1_545 S
Ga179  O212    1.813   .     S
Ga180  O167    1.921   1_545 S
Ga180  O35     1.921   1_655 S
Ga180  O102    1.920   1_655 S
Ga180  O56     1.919   1_545 S
Ga180  O212    1.814   1_655 S
Ga181  O182    1.918   .     S
Ga181  O213    1.896   .     S
Ga181  O215    1.894   .     S
O182   Ga205   1.922   1_565 S
Ga183  O184    1.922   .     S
Ga183  O213    1.892   .     S
Ga183  O214    1.895   .     S
O184   Ga206   1.926   .     S
Ga185  O186    1.912   .     S
Ga185  O214    1.894   .     S
Ga185  O215    1.889   .     S
O186   Ga207   1.919   .     S
Ga187  O188    1.922   .     S
Ga187  O216    1.899   .     S
Ga187  O218    1.900   .     S
O188   Ga208   1.922   .     S
Ga189  O190    1.918   .     S
Ga189  O216    1.892   .     S
Ga189  O217    1.893   .     S
O190   Ga209   1.919   1_655 S
Ga191  O192    1.914   .     S
Ga191  O217    1.888   .     S
Ga191  O218    1.889   .     S
O192   Ga210   1.918   .     S
Ga193  O194    1.919   .     S
Ga193  O219    1.892   .     S
Ga193  O221    1.896   .     S
O194   Ga206   1.921   1_655 S
Ga195  O196    1.920   .     S
Ga195  O219    1.894   .     S
Ga195  O220    1.899   .     S
O196   Ga205   1.919   .     S
Ga197  O198    1.915   .     S
Ga197  O220    1.892   .     S
Ga197  O221    1.892   .     S
O198   Ga207   1.918   .     S
Ga199  O200    1.918   .     S
Ga199  O222    1.892   .     S
Ga199  O224    1.896   .     S
O200   Ga209   1.920   1_556 S
Ga201  O202    1.921   .     S
Ga201  O222    1.895   .     S
Ga201  O223    1.898   .     S
O202   Ga208   1.924   1_566 S
Ga203  O204    1.914   .     S
Ga203  O223    1.891   .     S
Ga203  O224    1.892   .     S
O204   Ga210   1.918   1_556 S
Ga205  O89     1.958   1_545 S
Ga205  O51     1.952   1_545 S
Ga205  O182    1.922   1_545 S
Ga206  O194    1.921   1_455 S
Ga206  O134    1.953   1_455 S
Ga206  O7      1.951   1_455 S
Ga208  O22     1.948   1_545 S
Ga208  O161    1.955   1_545 S
Ga208  O112    1.955   1_554 S
Ga208  O74     1.955   1_554 S
Ga208  O202    1.924   1_544 S
Ga209  O190    1.919   1_455 S
Ga209  O66     1.951   1_454 S
Ga209  O200    1.920   1_554 S
Ga209  O119    1.954   1_454 S
Ga210  O127    1.950   1_554 S
Ga210  O204    1.918   1_554 S
Ga210  O82     1.952   1_554 S
O211   Ga176   1.816   1_445 S
O211   Ga177   1.815   1_545 S
O212   Ga180   1.814   1_455 S
O212   Ga178   1.813   1_445 S
O213   H278    0.972   .     S
O214   H276    0.974   .     S
O215   H277    0.973   .     S
O216   H274    0.974   .     S
O217   H273    0.975   .     S
O218   H275    0.975   .     S
O219   H271    0.973   .     S
O220   H272    0.975   .     S
O221   H270    0.976   .     S
O222   H281    0.973   .     S
O223   H279    0.975   .     S
O224   H280    0.975   .     S
C225   H284    1.103   .     S
C226   C227    1.471   .     S
C228   C229    1.470   .     S
C230   C231    1.472   .     S
C232   C233    1.473   .     S
C234   C235    1.472   .     S
C236   C237    1.471   .     S
C238   C239    1.472   .     S
C240   C241    1.473   .     S
C242   C243    1.470   .     S
C244   C245    1.472   .     S
C246   C247    1.471   .     S
C248   H249    1.105   .     S
C250   H251    1.106   .     S
C252   H253    1.105   .     S
C254   H255    1.104   .     S
C256   H257    1.105   .     S
C258   H259    1.105   .     S
C260   H261    1.104   .     S
C262   H263    1.104   .     S
C264   H265    1.105   .     S
C266   H267    1.105   .     S
C268   H269    1.105   .     S
