# Supplementary material for: Excavating hidden adsorption sites in metal-organic frameworks using rational defect engineering
Source: Nat Commun. 2017 Nov 16;8:1539. doi: 10.1038/s41467-017-01478-4 (PMC5691151; doi:10.1038/s41467-017-01478-4)
Supplement: Supplementary file 14 — Supplementary Data 11 [file 41467_2017_1478_MOESM14_ESM.cif]

data_HOMZEP_waterOH_relaxed
_audit_creation_date              2017-08-02
_audit_creation_method            'Materials Studio'
_symmetry_space_group_name_H-M    'P1'
_symmetry_Int_Tables_number       1
_symmetry_cell_setting            triclinic
loop_
_symmetry_equiv_pos_as_xyz
  x,y,z
_cell_length_a                    14.2263
_cell_length_b                    14.0125
_cell_length_c                    31.6733
_cell_angle_alpha                 90.0000
_cell_angle_beta                  90.0000
_cell_angle_gamma                 120.3088
loop_
_atom_site_label
_atom_site_type_symbol
_atom_site_fract_x
_atom_site_fract_y
_atom_site_fract_z
_atom_site_U_iso_or_equiv
_atom_site_adp_type
_atom_site_occupancy
O1     O     0.21422   0.21866   0.71811   0.00000  Uiso   1.00
O2     O     0.60299   0.93422   0.58074   0.00000  Uiso   1.00
O3     O     0.43458   0.06287   0.54104   0.00000  Uiso   1.00
O4     O     0.84007   0.02797   0.70794   0.00000  Uiso   1.00
O5     O     0.07897   0.65488   0.59199   0.00000  Uiso   1.00
O6     O     0.97592   0.39189   0.53649   0.00000  Uiso   1.00
C7     C     0.99455   0.39007   0.57516   0.00000  Uiso   1.00
C8     C     0.77863   0.07901   0.63281   0.00000  Uiso   1.00
H9     H     0.72212  -0.00176   0.64690   0.00000  Uiso   1.00
C10    C     0.92138   0.28362   0.59654   0.00000  Uiso   1.00
H11    H     0.66353   0.21510   0.49342   0.00000  Uiso   1.00
O12    O     1.01031   0.84842   0.70391   0.00000  Uiso   1.00
O13    O     0.40030   0.48149   0.60588   0.00000  Uiso   1.00
O14    O     0.64719   0.61645   0.53369   0.00000  Uiso   1.00
C15    C     0.65018   0.64416   0.57188   0.00000  Uiso   1.00
C16    C     0.94776   0.71800   0.63415   0.00000  Uiso   1.00
H17    H     0.02333   0.73478   0.64997   0.00000  Uiso   1.00
C18    C     0.75436   0.67304   0.59400   0.00000  Uiso   1.00
O19    O     0.83386   0.85093   0.20872   0.00000  Uiso   1.00
O20    O     0.45447   0.08417   0.09478   0.00000  Uiso   1.00
O21    O     0.58282   0.96717   0.04089   0.00000  Uiso   1.00
C22    C     0.62151   0.99987   0.07735   0.00000  Uiso   1.00
C23    C     0.71108   0.78253   0.13710   0.00000  Uiso   1.00
H24    H     0.73175   0.72497   0.15231   0.00000  Uiso   1.00
C25    C     0.65505   0.92681   0.09888   0.00000  Uiso   1.00
H26    H     0.48137   0.67726   0.99400   0.00000  Uiso   1.00
O27    O     0.18649   1.01272   0.20772   0.00000  Uiso   1.00
O28    O     0.94886   0.38931   0.09366   0.00000  Uiso   1.00
O29    O     0.05425   0.64784   0.03662   0.00000  Uiso   1.00
C30    C     0.03168   0.65073   0.07495   0.00000  Uiso   1.00
C31    C     0.25139   0.95758   0.13492   0.00000  Uiso   1.00
H32    H     0.30936   0.03603   0.15021   0.00000  Uiso   1.00
C33    C     0.10585   0.75739   0.09641   0.00000  Uiso   1.00
O34    O     0.02725   0.20396   0.20815   0.00000  Uiso   1.00
O35    O     0.63151   0.57566   0.09700   0.00000  Uiso   1.00
O36    O     0.39006   0.44960   0.03800   0.00000  Uiso   1.00
C37    C     0.38200   0.40900   0.07433   0.00000  Uiso   1.00
C38    C     0.08110   0.32454   0.13561   0.00000  Uiso   1.00
H39    H     0.00414   0.30449   0.15114   0.00000  Uiso   1.00
C40    C     0.27734   0.37739   0.09615   0.00000  Uiso   1.00
O41    O     0.18883   0.20424   0.29262   0.00000  Uiso   1.00
O42    O     0.95050   0.57257   0.40449   0.00000  Uiso   1.00
O43    O     0.06750   0.45428   0.45986   0.00000  Uiso   1.00
C44    C     0.03518   0.41061   0.42390   0.00000  Uiso   1.00
C45    C     0.25244   0.32143   0.36661   0.00000  Uiso   1.00
H46    H     0.30913   0.29947   0.35205   0.00000  Uiso   1.00
C47    C     0.11025   0.37979   0.40342   0.00000  Uiso   1.00
O48    O     0.02397   0.84875   0.29232   0.00000  Uiso   1.00
O49    O     0.61525   0.07198   0.40149   0.00000  Uiso   1.00
O50    O     0.39329   0.96067   0.45938   0.00000  Uiso   1.00
C51    C     0.38136   0.99923   0.42496   0.00000  Uiso   1.00
C52    C     0.07527   0.78180   0.36529   0.00000  Uiso   1.00
H53    H    -0.00286   0.72499   0.35009   0.00000  Uiso   1.00
C54    C     0.27510   0.92530   0.40356   0.00000  Uiso   1.00
O55    O     0.83727   1.01408   0.29376   0.00000  Uiso   1.00
O56    O     0.45198   0.39816   0.40641   0.00000  Uiso   1.00
O57    O     0.56358   0.62937   0.45753   0.00000  Uiso   1.00
C58    C     0.61523   0.64560   0.42373   0.00000  Uiso   1.00
C59    C     0.71148   0.95692   0.36494   0.00000  Uiso   1.00
H60    H     0.73347   0.03606   0.34983   0.00000  Uiso   1.00
C61    C     0.65157   0.75434   0.40300   0.00000  Uiso   1.00
H62    H     0.40364   0.81878   0.50187   0.00000  Uiso   1.00
O63    O     0.84486   0.84149   0.79218   0.00000  Uiso   1.00
O64    O     0.07250   0.46794   0.90414   0.00000  Uiso   1.00
O65    O     0.95451   0.57925   0.95877   0.00000  Uiso   1.00
C66    C     0.99139   0.62996   0.92433   0.00000  Uiso   1.00
C67    C     0.77585   0.71759   0.86424   0.00000  Uiso   1.00
H68    H     0.71969   0.73928   0.84903   0.00000  Uiso   1.00
C69    C     0.91804   0.66162   0.90289   0.00000  Uiso   1.00
H70    H     0.55454   0.36790   0.00418   0.00000  Uiso   1.00
O71    O     1.00147   0.19849   0.79042   0.00000  Uiso   1.00
O72    O     0.40335   0.96185   0.90414   0.00000  Uiso   1.00
O73    O     0.64116   0.06947   0.96241   0.00000  Uiso   1.00
C74    C     0.64851   0.03838   0.92574   0.00000  Uiso   1.00
C75    C     0.95197   0.25973   0.86516   0.00000  Uiso   1.00
H76    H     0.02910   0.31794   0.84973   0.00000  Uiso   1.00
C77    C     0.75414   0.11260   0.90410   0.00000  Uiso   1.00
H78    H     0.81971   0.46679   0.00469   0.00000  Uiso   1.00
O79    O     0.19367   0.02535   0.79263   0.00000  Uiso   1.00
O80    O     0.57294   0.63846   0.90416   0.00000  Uiso   1.00
O81    O     0.44150   0.39813   0.96072   0.00000  Uiso   1.00
C82    C     0.40200   0.38960   0.92435   0.00000  Uiso   1.00
C83    C     0.31456   0.08028   0.86564   0.00000  Uiso   1.00
H84    H     0.29425   0.00141   0.85064   0.00000  Uiso   1.00
C85    C     0.36956   0.28234   0.90333   0.00000  Uiso   1.00
O86    O     0.83587   0.85188   0.29351   0.00000  Uiso   1.00
O87    O     0.44656   0.08884   0.40832   0.00000  Uiso   1.00
O88    O     0.59507   0.97936   0.46185   0.00000  Uiso   1.00
C89    C     0.61875   0.99992   0.42334   0.00000  Uiso   1.00
C90    C     0.71018   0.78261   0.36539   0.00000  Uiso   1.00
H91    H     0.73135   0.72488   0.35065   0.00000  Uiso   1.00
C92    C     0.65325   0.92697   0.40259   0.00000  Uiso   1.00
H93    H     0.35946   0.54900   0.51081   0.00000  Uiso   1.00
O94    O     0.18487   1.01032   0.29244   0.00000  Uiso   1.00
O95    O     0.95058   0.39173   0.40533   0.00000  Uiso   1.00
O96    O     0.04905   0.64326   0.46337   0.00000  Uiso   1.00
C97    C     0.02679   0.64703   0.42481   0.00000  Uiso   1.00
C98    C     0.24944   0.95455   0.36511   0.00000  Uiso   1.00
H99    H     0.30761   0.03296   0.34978   0.00000  Uiso   1.00
C100   C     0.10247   0.75406   0.40373   0.00000  Uiso   1.00
O101   O     0.03052   0.20651   0.29225   0.00000  Uiso   1.00
O102   O     0.63696   0.58035   0.40495   0.00000  Uiso   1.00
O103   O     0.38574   0.43009   0.46578   0.00000  Uiso   1.00
C104   C     0.38077   0.40386   0.42756   0.00000  Uiso   1.00
C105   C     0.08339   0.32563   0.36475   0.00000  Uiso   1.00
H106   H     0.00707   0.30653   0.34890   0.00000  Uiso   1.00
C107   C     0.27733   0.37549   0.40540   0.00000  Uiso   1.00
H108   H     0.19585   0.67277   0.50336   0.00000  Uiso   1.00
O109   O     0.16881   0.17172   0.79987   0.00000  Uiso   1.00
O110   O     0.57884   0.95492   0.90672   0.00000  Uiso   1.00
O111   O     0.45108   0.07546   0.96030   0.00000  Uiso   1.00
C112   C     0.41246   0.04281   0.92382   0.00000  Uiso   1.00
C113   C     0.30903   0.25146   0.86628   0.00000  Uiso   1.00
H114   H     0.28406   0.30641   0.85171   0.00000  Uiso   1.00
C115   C     0.37493   0.11314   0.90280   0.00000  Uiso   1.00
O116   O     0.84861   0.03052   0.79307   0.00000  Uiso   1.00
O117   O     0.07950   0.65437   0.90729   0.00000  Uiso   1.00
O118   O     0.97535   0.39535   0.96352   0.00000  Uiso   1.00
C119   C     0.99773   0.39269   0.92517   0.00000  Uiso   1.00
C120   C     0.77991   0.08455   0.86541   0.00000  Uiso   1.00
H121   H     0.72273   0.00575   0.85015   0.00000  Uiso   1.00
C122   C     0.92442   0.28561   0.90384   0.00000  Uiso   1.00
H123   H     0.67079   0.21126   0.00786   0.00000  Uiso   1.00
O124   O     1.00033   0.83511   0.79073   0.00000  Uiso   1.00
O125   O     0.38822   0.45924   0.90527   0.00000  Uiso   1.00
O126   O     0.63690   0.59269   0.96101   0.00000  Uiso   1.00
C127   C     0.64307   0.62860   0.92399   0.00000  Uiso   1.00
C128   C     0.94714   0.71722   0.86448   0.00000  Uiso   1.00
H129   H     0.02487   0.73818   0.84948   0.00000  Uiso   1.00
C130   C     0.74859   0.66154   0.90255   0.00000  Uiso   1.00
O131   O     0.84566   0.83634   0.70888   0.00000  Uiso   1.00
O132   O     0.06826   0.46620   0.59677   0.00000  Uiso   1.00
O133   O     0.94635   0.56243   0.54420   0.00000  Uiso   1.00
C134   C     0.98779   0.62411   0.57582   0.00000  Uiso   1.00
C135   C     0.78197   0.72879   0.63241   0.00000  Uiso   1.00
H136   H     0.72773   0.75392   0.64706   0.00000  Uiso   1.00
C137   C     0.91800   0.66211   0.59584   0.00000  Uiso   1.00
H138   H     0.65110   0.46014   0.49664   0.00000  Uiso   1.00
O139   O     1.00355   0.18640   0.70564   0.00000  Uiso   1.00
O140   O     0.44255   0.95811   0.60233   0.00000  Uiso   1.00
O141   O     0.62571   0.08257   0.54384   0.00000  Uiso   1.00
C142   C     0.65041   0.03385   0.57158   0.00000  Uiso   1.00
C143   C     0.94807   0.25645   0.63513   0.00000  Uiso   1.00
H144   H     0.02368   0.31518   0.65131   0.00000  Uiso   1.00
C145   C     0.75374   0.10934   0.59444   0.00000  Uiso   1.00
H146   H     0.81339   0.45888   0.49556   0.00000  Uiso   1.00
O147   O     0.20940   0.03610   0.71078   0.00000  Uiso   1.00
O148   O     0.57920   0.65007   0.59259   0.00000  Uiso   1.00
O149   O     0.47514   0.41559   0.54855   0.00000  Uiso   1.00
O150   O     0.18730   0.20518   0.20840   0.00000  Uiso   1.00
O151   O     0.95584   0.57610   0.09579   0.00000  Uiso   1.00
O152   O     0.07287   0.46401   0.04189   0.00000  Uiso   1.00
C153   C     0.03638   0.41289   0.07626   0.00000  Uiso   1.00
C154   C     0.25118   0.32211   0.13465   0.00000  Uiso   1.00
H155   H     0.30761   0.30024   0.14951   0.00000  Uiso   1.00
C156   C     0.10925   0.37981   0.09712   0.00000  Uiso   1.00
O157   O     0.02451   0.85243   0.20737   0.00000  Uiso   1.00
O158   O     0.63361   0.08270   0.09652   0.00000  Uiso   1.00
O159   O     0.39230   0.97089   0.03873   0.00000  Uiso   1.00
C160   C     0.38445   1.00161   0.07542   0.00000  Uiso   1.00
C161   C     0.07754   0.78485   0.13463   0.00000  Uiso   1.00
H162   H    -0.00082   0.72775   0.14962   0.00000  Uiso   1.00
C163   C     0.27790   0.92827   0.09663   0.00000  Uiso   1.00
H164   H     0.20700   0.57387   0.99566   0.00000  Uiso   1.00
O165   O     0.83465   1.01305   0.20908   0.00000  Uiso   1.00
O166   O     0.45012   0.39377   0.09306   0.00000  Uiso   1.00
O167   O     0.58637   0.64107   0.04058   0.00000  Uiso   1.00
C168   C     0.62176   0.64749   0.07761   0.00000  Uiso   1.00
C169   C     0.71225   0.95719   0.13677   0.00000  Uiso   1.00
H170   H     0.73446   0.03677   0.15160   0.00000  Uiso   1.00
C171   C     0.65458   0.75448   0.09905   0.00000  Uiso   1.00
H172   H     0.36576   0.82886   0.99423   0.00000  Uiso   1.00
Ga173  Ga    0.08901   0.17426   0.75059   0.00000  Uiso   1.00
Ga174  Ga    0.87119   0.94921   0.74955   0.00000  Uiso   1.00
Ga175  Ga    0.08834   0.94544   0.74999   0.00000  Uiso   1.00
Ga176  Ga    0.94064   0.87299   0.25054   0.00000  Uiso   1.00
Ga177  Ga    0.16408   0.09641   0.25024   0.00000  Uiso   1.00
Ga178  Ga    0.94292   0.09755   0.25095   0.00000  Uiso   1.00
Ga179  Ga    0.44103   0.82586   0.58022   0.00000  Uiso   1.00
O180   O     0.44808   0.87486   0.52162   0.00000  Uiso   1.00
Ga181  Ga    0.18883   0.61076   0.57629   0.00000  Uiso   1.00
O182   O     0.15526   0.60350   0.51798   0.00000  Uiso   1.00
Ga183  Ga    0.42839   0.63258   0.58124   0.00000  Uiso   1.00
O184   O     0.42967   0.58005   0.52420   0.00000  Uiso   1.00
Ga185  Ga    0.60768   0.20960   0.08094   0.00000  Uiso   1.00
O186   O     0.60100   0.17075   0.02183   0.00000  Uiso   1.00
Ga187  Ga    0.83107   0.42434   0.07919   0.00000  Uiso   1.00
O188   O     0.86390   0.44322   0.01971   0.00000  Uiso   1.00
Ga189  Ga    0.60276   0.42373   0.07905   0.00000  Uiso   1.00
O190   O     0.57810   0.43492   0.01993   0.00000  Uiso   1.00
Ga191  Ga    0.82371   0.41454   0.41982   0.00000  Uiso   1.00
O192   O     0.85697   0.43648   0.47987   0.00000  Uiso   1.00
Ga193  Ga    0.60733   0.20765   0.41910   0.00000  Uiso   1.00
O194   O     0.59471   0.17284   0.47890   0.00000  Uiso   1.00
Ga195  Ga    0.60204   0.42811   0.42061   0.00000  Uiso   1.00
O196   O     0.59097   0.44813   0.47955   0.00000  Uiso   1.00
Ga197  Ga    0.19768   0.61894   0.92118   0.00000  Uiso   1.00
O198   O     0.16317   0.59723   0.98043   0.00000  Uiso   1.00
Ga199  Ga    0.42392   0.83212   0.92014   0.00000  Uiso   1.00
O200   O     0.43395   0.87090   0.97940   0.00000  Uiso   1.00
Ga201  Ga    0.42397   0.61491   0.92042   0.00000  Uiso   1.00
O202   O     0.45454   0.60838   0.97922   0.00000  Uiso   1.00
Ga203  Ga    0.51348   0.02204   0.49963   0.00000  Uiso   1.00
Ga204  Ga    0.00596   0.51348   0.49861   0.00000  Uiso   1.00
Ga205  Ga    0.51274   0.51713   0.50292   0.00000  Uiso   1.00
Ga206  Ga    0.51688   0.02101   0.00054   0.00000  Uiso   1.00
Ga207  Ga    0.01358   0.52114   0.00018   0.00000  Uiso   1.00
Ga208  Ga    0.51467   0.52056   0.00011   0.00000  Uiso   1.00
O209   O     0.01914   0.02392   0.74338   0.00000  Uiso   1.00
O210   O     0.01637   0.02287   0.25039   0.00000  Uiso   1.00
O211   O     0.28329   0.76238   0.58434   0.00000  Uiso   1.00
O212   O     0.27127   0.54508   0.58886   0.00000  Uiso   1.00
O213   O     0.48573   0.75360   0.62212   0.00000  Uiso   1.00
O214   O     0.74969   0.28501   0.10543   0.00000  Uiso   1.00
O215   O     0.75396   0.49817   0.09150   0.00000  Uiso   1.00
O216   O     0.54125   0.28492   0.10613   0.00000  Uiso   1.00
O217   O     0.75029   0.27158   0.39569   0.00000  Uiso   1.00
O218   O     0.54574   0.28858   0.39477   0.00000  Uiso   1.00
O219   O     0.74974   0.49073   0.40491   0.00000  Uiso   1.00
O220   O     0.27994   0.76123   0.89754   0.00000  Uiso   1.00
O221   O     0.48781   0.75517   0.89436   0.00000  Uiso   1.00
O222   O     0.27469   0.54714   0.90543   0.00000  Uiso   1.00
C223   C     0.90926   0.12035   0.69173   0.00000  Uiso   1.00
C224   C     0.87690   0.15279   0.65271   0.00000  Uiso   1.00
C225   C     0.91388   0.81700   0.69120   0.00000  Uiso   1.00
C226   C     0.87975   0.75231   0.65198   0.00000  Uiso   1.00
C227   C     0.80825   0.91898   0.19396   0.00000  Uiso   1.00
C228   C     0.74134   0.88508   0.15544   0.00000  Uiso   1.00
C229   C     0.11772   0.91933   0.19244   0.00000  Uiso   1.00
C230   C     0.15020   0.88621   0.15347   0.00000  Uiso   1.00
C231   C     0.11970   0.22962   0.19315   0.00000  Uiso   1.00
C232   C     0.15207   0.29464   0.15393   0.00000  Uiso   1.00
C233   C     0.12223   0.23048   0.30755   0.00000  Uiso   1.00
C234   C     0.15444   0.29536   0.34677   0.00000  Uiso   1.00
C235   C     0.11679   0.91662   0.30749   0.00000  Uiso   1.00
C236   C     0.14847   0.88302   0.34649   0.00000  Uiso   1.00
C237   C     0.80979   0.91924   0.30854   0.00000  Uiso   1.00
C238   C     0.74173   0.88512   0.34677   0.00000  Uiso   1.00
C239   C     0.90935   0.81208   0.80669   0.00000  Uiso   1.00
C240   C     0.87611   0.74629   0.84562   0.00000  Uiso   1.00
C241   C     0.91236   0.12675   0.80718   0.00000  Uiso   1.00
C242   C     0.87982   0.15801   0.84644   0.00000  Uiso   1.00
C243   C     0.21016   0.11429   0.81040   0.00000  Uiso   1.00
C244   C     0.28018   0.14923   0.84803   0.00000  Uiso   1.00
C245   C     0.82458   0.21077   0.57584   0.00000  Uiso   1.00
H246   H     0.80501   0.23347   0.54504   0.00000  Uiso   1.00
C247   C     0.82234   0.64031   0.57530   0.00000  Uiso   1.00
H248   H     0.80103   0.59775   0.54457   0.00000  Uiso   1.00
C249   C     0.62715   0.82646   0.07954   0.00000  Uiso   1.00
H250   H     0.58412   0.80464   0.04891   0.00000  Uiso   1.00
C251   C     0.20505   0.82887   0.07693   0.00000  Uiso   1.00
H252   H     0.22522   0.80685   0.04612   0.00000  Uiso   1.00
C253   C     0.20646   0.40562   0.07693   0.00000  Uiso   1.00
H254   H     0.22728   0.44777   0.04600   0.00000  Uiso   1.00
C255   C     0.20668   0.40468   0.42416   0.00000  Uiso   1.00
H256   H     0.22642   0.44659   0.45511   0.00000  Uiso   1.00
C257   C     0.20157   0.82595   0.42322   0.00000  Uiso   1.00
H258   H     0.22185   0.80484   0.45409   0.00000  Uiso   1.00
C259   C     0.62444   0.82675   0.42227   0.00000  Uiso   1.00
H260   H     0.58076   0.80504   0.45288   0.00000  Uiso   1.00
C261   C     0.81952   0.63419   0.92232   0.00000  Uiso   1.00
H262   H     0.79762   0.59142   0.95319   0.00000  Uiso   1.00
C263   C     0.82656   0.21226   0.92377   0.00000  Uiso   1.00
H264   H     0.80701   0.23328   0.95494   0.00000  Uiso   1.00
C265   C     0.40163   0.21316   0.92210   0.00000  Uiso   1.00
H266   H     0.44722   0.23678   0.95216   0.00000  Uiso   1.00
H267   H     0.78687   0.56380   0.39201   0.00000  Uiso   1.00
H268   H     0.78279   0.23382   0.38192   0.00000  Uiso   1.00
H269   H     0.47315   0.25161   0.38244   0.00000  Uiso   1.00
H270   H     0.79098   0.57275   0.10294   0.00000  Uiso   1.00
H271   H     0.78362   0.24764   0.11892   0.00000  Uiso   1.00
H272   H     0.47053   0.24950   0.11978   0.00000  Uiso   1.00
H273   H     0.23626   0.47089   0.60012   0.00000  Uiso   1.00
H274   H     0.55062   0.78541   0.63849   0.00000  Uiso   1.00
H275   H     0.25127   0.80867   0.58663   0.00000  Uiso   1.00
H276   H     0.55854   0.79052   0.88077   0.00000  Uiso   1.00
H277   H     0.23704   0.47373   0.89288   0.00000  Uiso   1.00
H278   H     0.24720   0.80032   0.88467   0.00000  Uiso   1.00
H279   H     0.48287   0.13992   0.54773   0.00000  Uiso   1.00
H280   H     0.43545   0.01410   0.57048   0.00000  Uiso   1.00
H281   H     0.38661   0.94416   0.62147   0.00000  Uiso   1.00
H282   H     0.44602   0.34172   0.54006   0.00000  Uiso   1.00
H283   H     0.45500   0.49619   0.62702   0.00000  Uiso   1.00
H284   H     0.42344   0.44533   0.58085   0.00000  Uiso   1.00
H285   H     0.21989   0.25873   0.69302   0.00000  Uiso   1.00
H286   H     0.18811   0.01224   0.68161   0.00000  Uiso   1.00
H287   H     0.21969   0.11963   0.71167   0.00000  Uiso   1.00
loop_
_geom_bond_atom_site_label_1
_geom_bond_atom_site_label_2
_geom_bond_distance
_geom_bond_site_symmetry_2
_ccdc_geom_bond_type
O1     Ga173   1.871   .     S
O1     H285    0.953   .     S
O2     C142    1.240   1_565 D
O2     Ga179   2.021   .     S
O3     Ga203   1.989   .     S
O3     H279    0.966   .     S
O3     H280    1.160   .     S
O4     Ga174   1.909   1_545 S
O4     C223    1.274   .     S
O5     C134    1.252   1_455 S
O5     Ga181   2.012   .     S
O6     C7      1.256   .     D
O6     Ga204   1.947   1_655 S
C7     C10     1.483   .     S
C7     O132    1.256   1_655 S
C8     H9      1.099   .     S
C8     C145    1.391   .     S
C8     C224    1.401   .     D
C10    C143    1.389   .     D
C10    C245    1.396   .     S
H11    O194    0.967   .     S
O12    Ga175   1.920   1_655 S
O12    C225    1.276   .     D
O13    Ga183   2.097   .     S
O13    H283    0.967   .     S
O13    H284    1.078   .     S
O14    C15     1.265   .     D
O14    Ga205   1.964   .     S
C15    C18     1.499   .     S
C15    O148    1.241   .     S
C16    H17     1.099   1_655 S
C16    C137    1.389   .     S
C16    C226    1.398   .     D
H17    C16     1.099   1_455 S
C18    C135    1.391   .     D
C18    C247    1.394   .     S
O19    Ga176   1.919   .     S
O19    C227    1.269   .     S
O20    C160    1.242   1_545 S
O20    Ga185   2.041   .     S
O21    C22     1.262   .     D
O21    Ga206   1.949   1_565 S
C22    C25     1.494   .     S
C22    O158    1.242   1_565 S
C23    H24     1.099   .     S
C23    C171    1.391   .     S
C23    C228    1.401   .     D
C25    C169    1.391   .     D
C25    C249    1.395   .     S
H26    O202    0.962   .     S
O27    Ga177   1.915   1_565 S
O27    C229    1.270   .     D
O28    C153    1.244   1_655 S
O28    Ga187   2.022   .     S
O29    C30     1.262   .     D
O29    Ga207   1.945   .     S
C30    C33     1.489   .     S
C30    O151    1.247   1_455 S
C31    H32     1.099   1_565 S
C31    C163    1.392   .     D
C31    C230    1.402   .     S
H32    C31     1.099   1_545 S
C33    C161    1.390   .     S
C33    C251    1.396   .     D
O34    Ga178   1.922   1_455 S
O34    C231    1.268   .     D
O35    C168    1.245   .     S
O35    Ga189   2.036   .     S
O36    C37     1.263   .     D
O36    Ga208   1.947   .     S
C37    C40     1.492   .     S
C37    O166    1.243   .     S
C38    H39     1.100   .     S
C38    C156    1.390   .     D
C38    C232    1.399   .     S
C40    C154    1.391   .     S
C40    C253    1.395   .     D
O41    Ga177   1.916   .     S
O41    C233    1.268   .     D
O42    C97     1.240   1_655 S
O42    Ga191   2.088   .     S
O43    C44     1.264   .     D
O43    Ga204   1.922   .     S
C44    C47     1.488   .     S
C44    O95     1.242   1_455 S
C45    H46     1.099   .     S
C45    C107    1.392   .     D
C45    C234    1.399   .     S
C47    C105    1.389   .     S
C47    C255    1.397   .     D
O48    Ga176   1.918   1_455 S
O48    C235    1.269   .     S
O49    C89     1.246   1_545 S
O49    Ga193   2.038   .     S
O50    C51     1.265   .     D
O50    Ga203   1.951   1_565 S
C51    C54     1.496   .     S
C51    O87     1.241   1_565 S
C52    H53     1.099   .     S
C52    C100    1.391   .     S
C52    C236    1.400   .     D
C54    C98     1.391   .     D
C54    C257    1.397   .     S
O55    Ga178   1.921   1_565 S
O55    C237    1.270   .     D
O56    C104    1.250   .     S
O56    Ga195   2.008   .     S
O57    C58     1.252   .     D
O57    Ga205   1.979   .     S
C58    C61     1.492   .     S
C58    O102    1.253   .     S
C59    H60     1.099   1_565 S
C59    C92     1.390   .     D
C59    C238    1.402   .     S
H60    C59     1.099   1_545 S
C61    C90     1.392   .     S
C61    C259    1.395   .     D
H62    O180    0.953   .     S
O63    Ga174   1.916   .     S
O63    C239    1.267   .     S
O64    C119    1.247   1_455 D
O64    Ga197   2.034   .     S
O65    C66     1.262   .     D
O65    Ga207   1.944   1_656 S
C66    C69     1.488   .     S
C66    O117    1.244   1_655 S
C67    H68     1.099   .     S
C67    C130    1.390   .     D
C67    C240    1.402   .     S
C69    C128    1.390   .     S
C69    C261    1.395   .     D
H70    O190    0.962   .     S
O71    Ga173   1.920   1_655 S
O71    C241    1.270   .     D
O72    C112    1.242   1_565 D
O72    Ga199   2.045   .     S
O73    C74     1.263   .     D
O73    Ga206   1.958   1_556 S
C74    C77     1.494   .     S
C74    O110    1.242   1_545 S
C75    H76     1.098   1_655 S
C75    C122    1.389   .     S
C75    C242    1.400   .     D
H76    C75     1.098   1_455 S
C77    C120    1.392   .     D
C77    C263    1.396   .     S
H78    O188    0.970   .     S
O79    Ga175   1.905   1_545 S
O79    C243    1.277   .     S
O80    C127    1.244   .     D
O80    Ga201   2.040   .     S
O81    C82     1.261   .     D
O81    Ga208   1.944   1_556 S
C82    C85     1.488   .     S
C82    O125    1.245   .     S
C83    H84     1.099   .     S
C83    C115    1.391   .     D
C83    C244    1.400   .     S
C85    C113    1.389   .     S
C85    C265    1.396   .     D
O86    Ga176   1.928   .     S
O86    C237    1.268   .     S
O87    C51     1.241   1_545 S
O87    Ga193   2.068   .     S
O88    C89     1.259   .     D
O88    Ga203   1.959   1_565 S
C89    O49     1.246   1_565 S
C89    C92     1.491   .     S
C90    H91     1.099   .     S
C90    C238    1.401   .     D
C92    C259    1.396   .     S
H93    O184    0.963   .     S
O94    Ga177   1.921   1_565 S
O94    C235    1.267   .     D
O95    C44     1.242   1_655 S
O95    Ga191   2.038   .     S
O96    C97     1.269   .     D
O96    Ga204   1.950   .     S
C97    O42     1.240   1_455 S
C97    C100    1.491   .     S
C98    H99     1.100   1_565 S
C98    C236    1.401   .     S
H99    C98     1.100   1_545 S
C100   C257    1.396   .     D
O101   Ga178   1.917   1_455 S
O101   C233    1.268   .     S
O102   Ga195   1.994   .     S
O103   C104    1.257   .     D
O103   Ga205   1.978   .     S
C104   C107    1.492   .     S
C105   H106    1.100   .     S
C105   C234    1.400   .     D
C107   C255    1.395   .     S
H108   O182    0.961   .     S
O109   Ga173   1.941   .     S
O109   C243    1.258   .     D
O110   C74     1.242   1_565 S
O110   Ga199   2.042   .     S
O111   C112    1.262   .     S
O111   Ga206   1.950   1_556 S
C112   O72     1.242   1_545 D
C112   C115    1.494   .     S
C113   H114    1.099   .     S
C113   C244    1.400   .     D
C115   C265    1.395   .     S
O116   Ga174   1.916   1_545 S
O116   C241    1.267   .     S
O117   C66     1.244   1_455 S
O117   Ga197   2.027   .     S
O118   C119    1.261   .     S
O118   Ga207   1.945   1_656 S
C119   O64     1.247   1_655 D
C119   C122    1.489   .     S
C120   H121    1.099   .     S
C120   C242    1.401   .     S
C122   C263    1.396   .     D
H123   O186    0.967   .     S
O124   Ga175   1.916   1_655 S
O124   C239    1.270   .     D
O125   Ga201   2.032   .     S
O126   C127    1.261   .     S
O126   Ga208   1.951   1_556 S
C127   C130    1.493   .     S
C128   H129    1.099   1_655 S
C128   C240    1.400   .     D
H129   C128    1.099   1_455 S
C130   C261    1.396   .     S
O131   Ga174   1.927   .     S
O131   C225    1.263   .     S
O132   C7      1.256   1_455 S
O132   Ga181   1.990   .     S
O133   C134    1.258   .     D
O133   Ga204   1.965   1_655 S
C134   O5      1.252   1_655 S
C134   C137    1.485   .     S
C135   H136    1.100   .     S
C135   C226    1.402   .     S
C137   C247    1.396   .     D
H138   O196    0.953   .     S
O139   Ga173   1.935   1_655 S
O139   C223    1.264   .     D
O140   Ga179   1.971   .     S
O140   H281    0.939   .     S
O141   C142    1.266   .     S
O141   Ga203   1.965   .     S
C142   O2      1.240   1_545 D
C142   C145    1.495   .     S
C143   H144    1.097   1_655 S
C143   C224    1.400   .     S
H144   C143    1.097   1_455 S
C145   C245    1.392   .     D
H146   O192    0.963   .     S
O147   Ga175   1.978   1_545 S
O147   H286    0.977   .     S
O147   H287    1.104   .     S
O148   Ga183   2.064   .     S
O149   Ga205   1.906   .     S
O149   H282    0.939   .     S
O150   Ga177   1.918   .     S
O150   C231    1.268   .     S
O151   C30     1.247   1_655 S
O151   Ga187   2.035   .     S
O152   C153    1.262   .     D
O152   Ga207   1.944   .     S
C153   O28     1.244   1_455 S
C153   C156    1.487   .     S
C154   H155    1.099   .     S
C154   C232    1.401   .     D
C156   C253    1.396   .     S
O157   Ga176   1.930   1_455 S
O157   C229    1.267   .     S
O158   C22     1.242   1_545 S
O158   Ga185   2.050   .     S
O159   C160    1.263   .     D
O159   Ga206   1.960   1_565 S
C160   O20     1.242   1_565 S
C160   C163    1.494   .     S
C161   H162    1.099   .     S
C161   C230    1.400   .     D
C163   C251    1.395   .     S
H164   O198    0.967   .     S
O165   Ga178   1.922   1_565 S
O165   C227    1.268   .     D
O166   Ga189   2.042   .     S
O167   C168    1.261   .     D
O167   Ga208   1.948   .     S
C168   C171    1.490   .     S
C169   H170    1.099   1_565 S
C169   C228    1.402   .     S
H170   C169    1.099   1_545 S
C171   C249    1.396   .     D
H172   O200    0.965   .     S
Ga173  O139    1.935   1_455 S
Ga173  O71     1.920   1_455 S
Ga173  O209    1.834   .     S
Ga174  O4      1.909   1_565 S
Ga174  O116    1.916   1_565 S
Ga174  O209    1.828   1_665 S
Ga175  O12     1.920   1_455 S
Ga175  O147    1.978   1_565 S
Ga175  O79     1.905   1_565 S
Ga175  O124    1.916   1_455 S
Ga175  O209    1.821   1_565 S
Ga176  O157    1.930   1_655 S
Ga176  O48     1.918   1_655 S
Ga176  O210    1.813   1_665 S
Ga177  O27     1.915   1_545 S
Ga177  O94     1.921   1_545 S
Ga177  O210    1.814   .     S
Ga178  O165    1.922   1_545 S
Ga178  O34     1.922   1_655 S
Ga178  O101    1.917   1_655 S
Ga178  O55     1.921   1_545 S
Ga178  O210    1.814   1_655 S
Ga179  O180    1.964   .     S
Ga179  Ga183   2.622   .     S
Ga179  O211    1.957   .     S
Ga179  O213    1.960   .     S
O180   Ga203   1.915   1_565 S
Ga181  O182    1.898   .     S
Ga181  O211    1.872   .     S
Ga181  O212    1.863   .     S
O182   Ga204   1.943   .     S
Ga183  O184    1.954   .     S
Ga183  O212    1.947   .     S
Ga183  O213    1.955   .     S
O184   Ga205   1.918   .     S
Ga185  O186    1.938   .     S
Ga185  O214    1.909   .     S
Ga185  O216    1.911   .     S
O186   Ga206   1.938   .     S
Ga187  O188    1.927   .     S
Ga187  O214    1.887   .     S
Ga187  O215    1.890   .     S
O188   Ga207   1.940   1_655 S
Ga189  O190    1.926   .     S
Ga189  O215    1.899   .     S
Ga189  O216    1.889   .     S
O190   Ga208   1.934   .     S
Ga191  O192    1.946   .     S
Ga191  O217    1.891   .     S
Ga191  O219    1.898   .     S
O192   Ga204   1.924   1_655 S
Ga193  O194    1.941   .     S
Ga193  O217    1.910   .     S
Ga193  O218    1.911   .     S
O194   Ga203   1.941   .     S
Ga195  O196    1.906   .     S
Ga195  O218    1.885   .     S
Ga195  O219    1.890   .     S
O196   Ga205   1.951   .     S
Ga197  O198    1.925   .     S
Ga197  O220    1.884   .     S
Ga197  O222    1.890   .     S
O198   Ga207   1.941   1_556 S
Ga199  O200    1.939   .     S
Ga199  O220    1.908   .     S
Ga199  O221    1.909   .     S
O200   Ga206   1.939   1_566 S
Ga201  O202    1.925   .     S
Ga201  O221    1.889   .     S
Ga201  O222    1.898   .     S
O202   Ga208   1.935   1_556 S
Ga203  O88     1.959   1_545 S
Ga203  O50     1.951   1_545 S
Ga203  O180    1.915   1_545 S
Ga204  O192    1.924   1_455 S
Ga204  O133    1.965   1_455 S
Ga204  O6      1.947   1_455 S
Ga206  O21     1.949   1_545 S
Ga206  O159    1.960   1_545 S
Ga206  O111    1.950   1_554 S
Ga206  O73     1.958   1_554 S
Ga206  O200    1.939   1_544 S
Ga207  O188    1.940   1_455 S
Ga207  O65     1.944   1_454 S
Ga207  O198    1.941   1_554 S
Ga207  O118    1.945   1_454 S
Ga208  O126    1.951   1_554 S
Ga208  O202    1.935   1_554 S
Ga208  O81     1.944   1_554 S
O209   Ga174   1.828   1_445 S
O209   Ga175   1.821   1_545 S
O210   Ga178   1.814   1_455 S
O210   Ga176   1.813   1_445 S
O211   H275    0.965   .     S
O212   H273    0.966   .     S
O213   H274    0.951   .     S
O214   H271    0.972   .     S
O215   H270    0.972   .     S
O216   H272    0.970   .     S
O217   H268    0.965   .     S
O218   H269    0.973   .     S
O219   H267    0.974   .     S
O220   H278    0.970   .     S
O221   H276    0.969   .     S
O222   H277    0.973   .     S
C223   C224    1.469   .     S
C225   C226    1.469   .     S
C227   C228    1.471   .     S
C229   C230    1.472   .     S
C231   C232    1.470   .     S
C233   C234    1.469   .     S
C235   C236    1.471   .     S
C237   C238    1.472   .     S
C239   C240    1.468   .     S
C241   C242    1.469   .     S
C243   C244    1.470   .     S
C245   H246    1.104   .     S
C247   H248    1.101   .     S
C249   H250    1.105   .     S
C251   H252    1.104   .     S
C253   H254    1.104   .     S
C255   H256    1.104   .     S
C257   H258    1.101   .     S
C259   H260    1.108   .     S
C261   H262    1.106   .     S
C263   H264    1.105   .     S
C265   H266    1.104   .     S
