# Supplementary material for: Excavating hidden adsorption sites in metal-organic frameworks using rational defect engineering
Source: Nat Commun. 2017 Nov 16;8:1539. doi: 10.1038/s41467-017-01478-4 (PMC5691151; doi:10.1038/s41467-017-01478-4)
Supplement: Supplementary file 15 — Supplementary Data 12 [file 41467_2017_1478_MOESM15_ESM.cif]

data_JEWYAM_cation_relaxed
_audit_creation_date              2017-08-02
_audit_creation_method            'Materials Studio'
_symmetry_space_group_name_H-M    'P1'
_symmetry_Int_Tables_number       1
_symmetry_cell_setting            triclinic
loop_
_symmetry_equiv_pos_as_xyz
  x,y,z
_cell_length_a                    18.1754
_cell_length_b                    18.1766
_cell_length_c                    18.1983
_cell_angle_alpha                 90.0000
_cell_angle_beta                  90.0000
_cell_angle_gamma                 90.0000
loop_
_atom_site_label
_atom_site_type_symbol
_atom_site_fract_x
_atom_site_fract_y
_atom_site_fract_z
_atom_site_U_iso_or_equiv
_atom_site_adp_type
_atom_site_occupancy
Mn1    Mn    0.89959   0.52556   0.02270   0.00000  Uiso   1.00
Mn2    Mn    0.15477   0.52681   0.02401   0.00000  Uiso   1.00
Mn3    Mn    0.02457   0.89666   0.52723   0.00000  Uiso   1.00
Mn4    Mn    0.02245   0.15332   0.52600   0.00000  Uiso   1.00
Mn5    Mn    0.52702   0.02432   0.90043   0.00000  Uiso   1.00
Mn6    Mn    0.52918   0.02600   0.15160   0.00000  Uiso   1.00
Mn7    Mn    0.52377   0.89686   0.02677   0.00000  Uiso   1.00
Mn8    Mn    0.52350   0.15317   0.02748   0.00000  Uiso   1.00
Mn9    Mn    0.89914   0.02565   0.52030   0.00000  Uiso   1.00
Mn10   Mn    0.15046   0.02460   0.52278   0.00000  Uiso   1.00
Mn11   Mn    0.02750   0.52556   0.15007   0.00000  Uiso   1.00
Mn12   Mn    0.02604   0.52354   0.89820   0.00000  Uiso   1.00
H13    H     0.75205   0.75019   0.13039   0.00000  Uiso   1.00
H14    H     0.29921   0.29932   0.13062   0.00000  Uiso   1.00
H15    H     0.30086   0.75626   0.91847   0.00000  Uiso   1.00
H16    H     0.75229   0.29940   0.92082   0.00000  Uiso   1.00
H17    H     0.14575   0.74550   0.73754   0.00000  Uiso   1.00
H18    H     0.13027   0.30307   0.29806   0.00000  Uiso   1.00
H19    H     0.91965   0.29588   0.75185   0.00000  Uiso   1.00
H20    H     0.92103   0.74912   0.29799   0.00000  Uiso   1.00
H21    H     0.73372   0.14677   0.74033   0.00000  Uiso   1.00
H22    H     0.30817   0.14688   0.31397   0.00000  Uiso   1.00
H23    H     0.75260   0.91746   0.29974   0.00000  Uiso   1.00
H24    H     0.30489   0.92125   0.74669   0.00000  Uiso   1.00
H25    H     0.75257   0.75318   0.92595   0.00000  Uiso   1.00
H26    H     0.29910   0.29695   0.91888   0.00000  Uiso   1.00
H27    H     0.75276   0.30020   0.12920   0.00000  Uiso   1.00
H28    H     0.29327   0.75315   0.13016   0.00000  Uiso   1.00
H29    H     0.75610   0.12787   0.29340   0.00000  Uiso   1.00
H30    H     0.30158   0.13149   0.74788   0.00000  Uiso   1.00
H31    H     0.30327   0.90649   0.31292   0.00000  Uiso   1.00
H32    H     0.73629   0.90968   0.74810   0.00000  Uiso   1.00
H33    H     0.12536   0.74989   0.29909   0.00000  Uiso   1.00
H34    H     0.13126   0.29788   0.75050   0.00000  Uiso   1.00
H35    H     0.90602   0.74342   0.74303   0.00000  Uiso   1.00
H36    H     0.92058   0.30007   0.29788   0.00000  Uiso   1.00
C37    C     0.87385   0.68000   0.17609   0.00000  Uiso   1.00
C38    C     0.83960   0.74302   0.21091   0.00000  Uiso   1.00
C39    C     0.17997   0.37304   0.17777   0.00000  Uiso   1.00
C40    C     0.21376   0.30985   0.21314   0.00000  Uiso   1.00
C41    C     0.18019   0.68566   0.87190   0.00000  Uiso   1.00
C42    C     0.21705   0.74573   0.83384   0.00000  Uiso   1.00
C43    C     0.87338   0.36854   0.87221   0.00000  Uiso   1.00
C44    C     0.83747   0.30626   0.83753   0.00000  Uiso   1.00
C45    C     0.18380   0.87209   0.67439   0.00000  Uiso   1.00
C46    C     0.21992   0.83776   0.73697   0.00000  Uiso   1.00
C47    C     0.17836   0.18342   0.37326   0.00000  Uiso   1.00
C48    C     0.21425   0.21915   0.31110   0.00000  Uiso   1.00
C49    C     0.86929   0.17855   0.67881   0.00000  Uiso   1.00
C50    C     0.83248   0.21500   0.74034   0.00000  Uiso   1.00
C51    C     0.87381   0.86993   0.36917   0.00000  Uiso   1.00
C52    C     0.83957   0.83599   0.30577   0.00000  Uiso   1.00
C53    C     0.67587   0.18250   0.87110   0.00000  Uiso   1.00
C54    C     0.73818   0.21750   0.83520   0.00000  Uiso   1.00
C55    C     0.37055   0.17954   0.18004   0.00000  Uiso   1.00
C56    C     0.30931   0.21684   0.21668   0.00000  Uiso   1.00
C57    C     0.68153   0.87105   0.17817   0.00000  Uiso   1.00
C58    C     0.74509   0.83680   0.21210   0.00000  Uiso   1.00
C59    C     0.37309   0.87429   0.87038   0.00000  Uiso   1.00
C60    C     0.31053   0.84034   0.83443   0.00000  Uiso   1.00
C61    C     0.67622   0.87032   0.87494   0.00000  Uiso   1.00
C62    C     0.73793   0.83410   0.83940   0.00000  Uiso   1.00
C63    C     0.37068   0.17706   0.87102   0.00000  Uiso   1.00
C64    C     0.30701   0.21081   0.83667   0.00000  Uiso   1.00
C65    C     0.68407   0.17657   0.17349   0.00000  Uiso   1.00
C66    C     0.74695   0.21122   0.20854   0.00000  Uiso   1.00
C67    C     0.36519   0.87233   0.18012   0.00000  Uiso   1.00
C68    C     0.30396   0.83559   0.21626   0.00000  Uiso   1.00
C69    C     0.87608   0.17634   0.36578   0.00000  Uiso   1.00
C70    C     0.84111   0.21110   0.30297   0.00000  Uiso   1.00
C71    C     0.17887   0.17814   0.67842   0.00000  Uiso   1.00
C72    C     0.21314   0.21149   0.74229   0.00000  Uiso   1.00
C73    C     0.17560   0.86960   0.37375   0.00000  Uiso   1.00
C74    C     0.21008   0.83346   0.31120   0.00000  Uiso   1.00
C75    C     0.86746   0.87062   0.68212   0.00000  Uiso   1.00
C76    C     0.82923   0.83373   0.74211   0.00000  Uiso   1.00
C77    C     0.17358   0.68154   0.17579   0.00000  Uiso   1.00
C78    C     0.20763   0.74375   0.21264   0.00000  Uiso   1.00
C79    C     0.17934   0.36890   0.87124   0.00000  Uiso   1.00
C80    C     0.21253   0.30476   0.83738   0.00000  Uiso   1.00
C81    C     0.87299   0.68214   0.87618   0.00000  Uiso   1.00
C82    C     0.83418   0.74198   0.83922   0.00000  Uiso   1.00
C83    C     0.87350   0.37046   0.17668   0.00000  Uiso   1.00
C84    C     0.83981   0.30659   0.21038   0.00000  Uiso   1.00
C85    C     0.77646   0.77427   0.18006   0.00000  Uiso   1.00
C86    C     0.27646   0.27753   0.18228   0.00000  Uiso   1.00
C87    C     0.27829   0.77848   0.86693   0.00000  Uiso   1.00
C88    C     0.77381   0.27667   0.86910   0.00000  Uiso   1.00
C89    C     0.19032   0.77341   0.76708   0.00000  Uiso   1.00
C90    C     0.18157   0.27958   0.27624   0.00000  Uiso   1.00
C91    C     0.86776   0.27447   0.77437   0.00000  Uiso   1.00
C92    C     0.87121   0.77353   0.27400   0.00000  Uiso   1.00
C93    C     0.76552   0.18941   0.76890   0.00000  Uiso   1.00
C94    C     0.28016   0.19061   0.28309   0.00000  Uiso   1.00
C95    C     0.77654   0.86775   0.27504   0.00000  Uiso   1.00
C96    C     0.28091   0.87094   0.77035   0.00000  Uiso   1.00
C97    C     0.77285   0.77420   0.87297   0.00000  Uiso   1.00
C98    C     0.27521   0.27310   0.86879   0.00000  Uiso   1.00
C99    C     0.77728   0.27516   0.17841   0.00000  Uiso   1.00
C100   C     0.27068   0.77531   0.18176   0.00000  Uiso   1.00
C101   C     0.77901   0.17903   0.27068   0.00000  Uiso   1.00
C102   C     0.27639   0.18025   0.77308   0.00000  Uiso   1.00
C103   C     0.27550   0.86224   0.28266   0.00000  Uiso   1.00
C104   C     0.76536   0.86316   0.77368   0.00000  Uiso   1.00
C105   C     0.17640   0.77346   0.27648   0.00000  Uiso   1.00
C106   C     0.18118   0.27373   0.77440   0.00000  Uiso   1.00
C107   C     0.86042   0.77017   0.77246   0.00000  Uiso   1.00
C108   C     0.87148   0.27512   0.27297   0.00000  Uiso   1.00
N109   N     0.89940   0.59457   0.09714   0.00000  Uiso   1.00
N110   N     0.85043   0.64593   0.11190   0.00000  Uiso   1.00
N111   N     0.15560   0.45762   0.09660   0.00000  Uiso   1.00
N112   N     0.20455   0.40724   0.11355   0.00000  Uiso   1.00
N113   N     0.15632   0.59483   0.94834   0.00000  Uiso   1.00
N114   N     0.20618   0.64585   0.93069   0.00000  Uiso   1.00
N115   N     0.89979   0.45373   0.95153   0.00000  Uiso   1.00
N116   N     0.85021   0.40327   0.93599   0.00000  Uiso   1.00
N117   N     0.09710   0.89889   0.59596   0.00000  Uiso   1.00
N118   N     0.11670   0.84927   0.64481   0.00000  Uiso   1.00
N119   N     0.09718   0.15449   0.45611   0.00000  Uiso   1.00
N120   N     0.11404   0.20602   0.40798   0.00000  Uiso   1.00
N121   N     0.94982   0.15215   0.59152   0.00000  Uiso   1.00
N122   N     0.93022   0.20171   0.64367   0.00000  Uiso   1.00
N123   N     0.95194   0.89459   0.45572   0.00000  Uiso   1.00
N124   N     0.93657   0.84508   0.40540   0.00000  Uiso   1.00
N125   N     0.59543   0.09947   0.90065   0.00000  Uiso   1.00
N126   N     0.64429   0.11611   0.85001   0.00000  Uiso   1.00
N127   N     0.46112   0.09679   0.15362   0.00000  Uiso   1.00
N128   N     0.40979   0.11496   0.20896   0.00000  Uiso   1.00
N129   N     0.59670   0.95019   0.15134   0.00000  Uiso   1.00
N130   N     0.64850   0.93613   0.20028   0.00000  Uiso   1.00
N131   N     0.45757   0.95315   0.89972   0.00000  Uiso   1.00
N132   N     0.40841   0.93759   0.84824   0.00000  Uiso   1.00
N133   N     0.59408   0.89850   0.95717   0.00000  Uiso   1.00
N134   N     0.64198   0.84694   0.93938   0.00000  Uiso   1.00
N135   N     0.45610   0.15317   0.95072   0.00000  Uiso   1.00
N136   N     0.40417   0.20102   0.93539   0.00000  Uiso   1.00
N137   N     0.59784   0.15058   0.09484   0.00000  Uiso   1.00
N138   N     0.64782   0.20095   0.11096   0.00000  Uiso   1.00
N139   N     0.45614   0.89536   0.10376   0.00000  Uiso   1.00
N140   N     0.40377   0.84687   0.12036   0.00000  Uiso   1.00
N141   N     0.90374   0.09417   0.44782   0.00000  Uiso   1.00
N142   N     0.85467   0.10982   0.39683   0.00000  Uiso   1.00
N143   N     0.15338   0.10038   0.59161   0.00000  Uiso   1.00
N144   N     0.20244   0.11478   0.64250   0.00000  Uiso   1.00
N145   N     0.14692   0.95429   0.45350   0.00000  Uiso   1.00
N146   N     0.19733   0.93603   0.40362   0.00000  Uiso   1.00
N147   N     0.89902   0.95185   0.59445   0.00000  Uiso   1.00
N148   N     0.84530   0.93721   0.64698   0.00000  Uiso   1.00
N149   N     0.09521   0.59664   0.14605   0.00000  Uiso   1.00
N150   N     0.10994   0.64697   0.19735   0.00000  Uiso   1.00
N151   N     0.10340   0.45724   0.89571   0.00000  Uiso   1.00
N152   N     0.11643   0.40477   0.84744   0.00000  Uiso   1.00
N153   N     0.95712   0.59220   0.90056   0.00000  Uiso   1.00
N154   N     0.93834   0.64464   0.84618   0.00000  Uiso   1.00
N155   N     0.95202   0.45672   0.15219   0.00000  Uiso   1.00
N156   N     0.93729   0.40527   0.20052   0.00000  Uiso   1.00
N157   N     0.15701   0.45624   0.94950   0.00000  Uiso   1.00
N158   N     0.20406   0.40362   0.93500   0.00000  Uiso   1.00
N159   N     0.90222   0.59387   0.95420   0.00000  Uiso   1.00
N160   N     0.85131   0.64590   0.93660   0.00000  Uiso   1.00
N161   N     0.89827   0.45667   0.09832   0.00000  Uiso   1.00
N162   N     0.84974   0.40517   0.11290   0.00000  Uiso   1.00
N163   N     0.15064   0.59795   0.09270   0.00000  Uiso   1.00
N164   N     0.19874   0.64929   0.11059   0.00000  Uiso   1.00
N165   N     0.95505   0.15059   0.45176   0.00000  Uiso   1.00
N166   N     0.93832   0.20120   0.40228   0.00000  Uiso   1.00
N167   N     0.94658   0.89470   0.59370   0.00000  Uiso   1.00
N168   N     0.92800   0.84529   0.64451   0.00000  Uiso   1.00
N169   N     0.09429   0.89829   0.45680   0.00000  Uiso   1.00
N170   N     0.11146   0.84656   0.40888   0.00000  Uiso   1.00
N171   N     0.09916   0.15387   0.59323   0.00000  Uiso   1.00
N172   N     0.11439   0.20191   0.64502   0.00000  Uiso   1.00
N173   N     0.45526   0.95205   0.15165   0.00000  Uiso   1.00
N174   N     0.40152   0.93770   0.20417   0.00000  Uiso   1.00
N175   N     0.59669   0.95458   0.90459   0.00000  Uiso   1.00
N176   N     0.64604   0.93658   0.85357   0.00000  Uiso   1.00
N177   N     0.45769   0.09956   0.89670   0.00000  Uiso   1.00
N178   N     0.40665   0.11370   0.84765   0.00000  Uiso   1.00
N179   N     0.60137   0.09469   0.14671   0.00000  Uiso   1.00
N180   N     0.65248   0.11056   0.19560   0.00000  Uiso   1.00
N181   N     0.45775   0.15213   0.09976   0.00000  Uiso   1.00
N182   N     0.40565   0.20194   0.11883   0.00000  Uiso   1.00
N183   N     0.59483   0.89518   0.09988   0.00000  Uiso   1.00
N184   N     0.64554   0.84602   0.11534   0.00000  Uiso   1.00
N185   N     0.45460   0.89866   0.95463   0.00000  Uiso   1.00
N186   N     0.40403   0.85032   0.93639   0.00000  Uiso   1.00
N187   N     0.59340   0.15429   0.95275   0.00000  Uiso   1.00
N188   N     0.64147   0.20564   0.93541   0.00000  Uiso   1.00
N189   N     0.15224   0.95329   0.59245   0.00000  Uiso   1.00
N190   N     0.20512   0.93619   0.63970   0.00000  Uiso   1.00
N191   N     0.90048   0.94966   0.45329   0.00000  Uiso   1.00
N192   N     0.85159   0.93525   0.40163   0.00000  Uiso   1.00
N193   N     0.89619   0.09644   0.58807   0.00000  Uiso   1.00
N194   N     0.84086   0.11377   0.63978   0.00000  Uiso   1.00
N195   N     0.14960   0.09988   0.45395   0.00000  Uiso   1.00
N196   N     0.19987   0.11699   0.40483   0.00000  Uiso   1.00
N197   N     0.95441   0.45254   0.89743   0.00000  Uiso   1.00
N198   N     0.93815   0.40183   0.84866   0.00000  Uiso   1.00
N199   N     0.95252   0.59410   0.15080   0.00000  Uiso   1.00
N200   N     0.93772   0.64518   0.19978   0.00000  Uiso   1.00
N201   N     0.09990   0.45706   0.15009   0.00000  Uiso   1.00
N202   N     0.11550   0.40637   0.19998   0.00000  Uiso   1.00
N203   N     0.09835   0.59796   0.90278   0.00000  Uiso   1.00
N204   N     0.11308   0.65160   0.84985   0.00000  Uiso   1.00
Cl205  Cl    0.02629   0.49930   0.02374   0.00000  Uiso   1.00
Cl206  Cl    0.02412   0.02588   0.54683   0.00000  Uiso   1.00
Cl207  Cl    0.50307   0.02584   0.02648   0.00000  Uiso   1.00
Mn208  Mn    0.85234   1.02753   1.68898   0.00000  Uiso   1.00
Mn209  Mn    1.02376   0.69518   1.85700   0.00000  Uiso   1.00
Mn210  Mn    0.36045   1.02858   1.19913   0.00000  Uiso   1.00
loop_
_geom_bond_atom_site_label_1
_geom_bond_atom_site_label_2
_geom_bond_distance
_geom_bond_site_symmetry_2
_ccdc_geom_bond_type
Mn1    N109    1.846   .     S
Mn1    N115    1.839   1_554 S
Mn1    N159    1.760   1_554 S
Mn1    N161    1.861   .     S
Mn1    Cl205   2.352   1_655 S
Mn2    N111    1.824   .     S
Mn2    N113    1.851   1_554 S
Mn2    N157    1.867   1_554 S
Mn2    N163    1.800   .     S
Mn2    Cl205   2.388   .     S
Mn3    N117    1.818   .     S
Mn3    N123    1.854   1_455 S
Mn3    N167    1.864   1_455 S
Mn3    N169    1.803   .     S
Mn3    Cl206   2.376   1_565 S
Mn4    N119    1.861   .     S
Mn4    N121    1.779   1_455 S
Mn4    N165    1.824   1_455 S
Mn4    N171    1.855   .     S
Mn4    Cl206   2.348   .     S
Mn5    N125    1.847   .     S
Mn5    N131    1.807   1_545 S
Mn5    N175    1.793   1_545 S
Mn5    N177    1.861   .     S
Mn5    Cl207   2.335   1_556 S
Mn6    N127    1.785   .     S
Mn6    N129    1.845   1_545 S
Mn6    N173    1.900   1_545 S
Mn6    N179    1.813   .     S
Mn6    Cl207   2.326   .     S
Mn7    N133    1.799   1_554 S
Mn7    N139    1.864   .     S
Mn7    N183    1.854   .     S
Mn7    N185    1.818   1_554 S
Mn7    Cl207   2.374   1_565 S
Mn8    N135    1.858   1_554 S
Mn8    N137    1.825   .     S
Mn8    N181    1.777   .     S
Mn8    N187    1.861   1_554 S
Mn8    Cl207   2.344   .     S
Mn9    N141    1.816   .     S
Mn9    N147    1.903   1_545 S
Mn9    N191    1.843   1_545 S
Mn9    N193    1.783   .     S
Mn9    Cl206   2.322   1_655 S
Mn10   N143    1.863   .     S
Mn10   N145    1.796   1_545 S
Mn10   N189    1.814   1_545 S
Mn10   N195    1.855   .     S
Mn10   Cl206   2.338   .     S
Mn11   N149    1.786   .     S
Mn11   N155    1.857   1_455 S
Mn11   N199    1.846   1_455 S
Mn11   N201    1.812   .     S
Mn11   Cl205   2.348   .     S
Mn12   N151    1.852   .     S
Mn12   N153    1.769   1_455 S
Mn12   N197    1.833   1_455 S
Mn12   N203    1.888   .     S
Mn12   Cl205   2.327   1_556 S
H13    C85     1.098   .     S
H14    C86     1.101   .     S
H15    C87     1.100   .     S
H16    C88     1.100   .     S
H17    C89     1.097   .     S
H18    C90     1.100   .     S
H19    C91     1.099   .     S
H20    C92     1.099   .     S
H21    C93     1.098   .     S
H22    C94     1.098   .     S
H23    C95     1.099   .     S
H24    C96     1.101   .     S
H25    C97     1.101   .     S
H26    C98     1.099   .     S
H27    C99     1.099   .     S
H28    C100    1.101   .     S
H29    C101    1.100   .     S
H30    C102    1.098   .     S
H31    C103    1.098   .     S
H32    C104    1.100   .     S
H33    C105    1.102   .     S
H34    C106    1.098   .     S
H35    C107    1.100   .     S
H36    C108    1.099   .     S
C37    C38     1.449   .     S
C37    N110    1.389   .     D
C37    N200    1.391   .     S
C38    C85     1.398   .     S
C38    C92     1.399   .     D
C39    C40     1.453   .     S
C39    N112    1.397   .     D
C39    N202    1.379   .     S
C40    C86     1.400   .     D
C40    C90     1.401   .     S
C41    C42     1.456   .     S
C41    N114    1.375   .     S
C41    N204    1.426   .     D
C42    C87     1.399   .     D
C42    C89     1.402   .     S
C43    C44     1.451   .     S
C43    N116    1.387   .     S
C43    N198    1.391   .     D
C44    C88     1.399   .     D
C44    C91     1.399   .     S
C45    C46     1.455   .     S
C45    N118    1.396   .     D
C45    N190    1.381   .     S
C46    C89     1.399   .     D
C46    C96     1.401   .     S
C47    C48     1.458   .     S
C47    N120    1.391   .     D
C47    N196    1.393   .     S
C48    C90     1.401   .     D
C48    C94     1.401   .     S
C49    C50     1.463   .     S
C49    N122    1.346   .     D
C49    N194    1.469   .     S
C50    C91     1.401   .     D
C50    C93     1.403   .     S
C51    C52     1.449   .     S
C51    N124    1.393   .     D
C51    N192    1.386   .     S
C52    C92     1.398   .     S
C52    C95     1.399   .     D
C53    C54     1.454   .     S
C53    N126    1.390   .     S
C53    N188    1.392   .     D
C54    C88     1.399   .     S
C54    C93     1.401   .     D
C55    C56     1.464   .     S
C55    N128    1.471   .     S
C55    N182    1.347   .     D
C56    C86     1.402   .     S
C56    C94     1.403   .     D
C57    C58     1.450   .     S
C57    N130    1.386   .     S
C57    N184    1.394   .     D
C58    C85     1.399   .     D
C58    C95     1.398   .     S
C59    C60     1.450   .     S
C59    N132    1.378   .     S
C59    N186    1.396   .     D
C60    C87     1.399   .     S
C60    C96     1.400   .     D
C61    C62     1.452   .     S
C61    N134    1.394   .     S
C61    N176    1.379   .     D
C62    C97     1.401   .     D
C62    C104    1.399   .     S
C63    C64     1.451   .     S
C63    N136    1.390   .     S
C63    N178    1.391   .     D
C64    C98     1.399   .     D
C64    C102    1.399   .     S
C65    C66     1.453   .     S
C65    N138    1.388   .     D
C65    N180    1.390   .     S
C66    C99     1.398   .     D
C66    C101    1.400   .     S
C67    C68     1.455   .     S
C67    N140    1.374   .     D
C67    N174    1.428   .     S
C68    C100    1.400   .     S
C68    C103    1.401   .     D
C69    C70     1.452   .     S
C69    N142    1.390   .     D
C69    N166    1.387   .     S
C70    C101    1.400   .     D
C70    C108    1.399   .     S
C71    C72     1.451   .     S
C71    N144    1.392   .     D
C71    N172    1.389   .     S
C72    C102    1.399   .     D
C72    C106    1.400   .     S
C73    C74     1.456   .     S
C73    N146    1.382   .     D
C73    N170    1.394   .     S
C74    C103    1.399   .     S
C74    C105    1.401   .     D
C75    C76     1.458   .     S
C75    N148    1.427   .     D
C75    N168    1.375   .     S
C76    C104    1.401   .     D
C76    C107    1.401   .     S
C77    C78     1.453   .     S
C77    N150    1.373   .     S
C77    N164    1.400   .     D
C78    C100    1.399   .     D
C78    C105    1.401   .     S
C79    C80     1.450   .     S
C79    N152    1.386   .     D
C79    N158    1.395   .     S
C80    C98     1.399   .     S
C80    C106    1.399   .     D
C81    C82     1.461   .     S
C81    N154    1.474   .     S
C81    N160    1.341   .     D
C82    C97     1.401   .     S
C82    C107    1.402   .     D
C83    C84     1.449   .     S
C83    N156    1.390   .     S
C83    N162    1.390   .     D
C84    C99     1.399   .     S
C84    C108    1.399   .     D
N109   N110    1.318   .     S
N109   N199    1.373   .     S
N111   N112    1.313   .     S
N111   N201    1.404   .     S
N113   Mn2     1.851   1_556 S
N113   N114    1.336   .     D
N113   N203    1.342   .     S
N115   Mn1     1.839   1_556 S
N115   N116    1.316   .     D
N115   N197    1.398   .     S
N117   N118    1.316   .     S
N117   N189    1.409   .     S
N119   N120    1.318   .     S
N119   N195    1.376   .     S
N121   Mn4     1.779   1_655 S
N121   N122    1.356   .     S
N121   N193    1.407   .     S
N123   Mn3     1.854   1_655 S
N123   N124    1.314   .     S
N123   N191    1.371   .     S
N125   N126    1.315   .     D
N125   N187    1.376   .     S
N127   N128    1.412   .     D
N127   N181    1.406   .     S
N128   Mn210   1.817   1_544 S
N129   Mn6     1.845   1_565 S
N129   N130    1.321   .     D
N129   N183    1.370   .     S
N131   Mn5     1.807   1_565 S
N131   N132    1.325   .     D
N131   N185    1.408   .     S
N133   Mn7     1.799   1_556 S
N133   N134    1.320   .     D
N133   N175    1.399   .     S
N135   Mn8     1.858   1_556 S
N135   N136    1.313   .     D
N135   N177    1.385   .     S
N137   N138    1.323   .     S
N137   N179    1.388   .     S
N139   N140    1.332   .     S
N139   N173    1.350   .     D
N141   N142    1.318   .     S
N141   N165    1.388   .     S
N143   N144    1.312   .     S
N143   N171    1.385   .     S
N145   Mn10    1.796   1_565 S
N145   N146    1.332   .     S
N145   N169    1.398   .     S
N147   Mn9     1.903   1_565 S
N147   N148    1.392   .     S
N147   N167    1.352   .     S
N148   Mn208   1.816   1_554 S
N149   N150    1.334   .     D
N149   N163    1.399   .     S
N151   N152    1.318   .     S
N151   N157    1.381   .     S
N153   Mn12    1.769   1_655 S
N153   N154    1.416   .     D
N153   N159    1.396   .     S
N154   Mn209   1.815   1_554 S
N155   Mn11    1.857   1_655 S
N155   N156    1.311   .     D
N155   N161    1.384   .     S
N157   Mn2     1.867   1_556 S
N157   N158    1.310   .     D
N159   Mn1     1.760   1_556 S
N159   N160    1.361   .     S
N161   N162    1.313   .     S
N163   N164    1.320   .     S
N165   Mn4     1.824   1_655 S
N165   N166    1.323   .     D
N167   Mn3     1.864   1_655 S
N167   N168    1.333   .     D
N169   N170    1.320   .     D
N171   N172    1.314   .     D
N173   Mn6     1.900   1_565 S
N173   N174    1.391   .     S
N174   Mn210   1.815   1_554 S
N175   Mn5     1.793   1_565 S
N175   N176    1.332   .     S
N177   N178    1.313   .     S
N179   N180    1.318   .     D
N181   N182    1.355   .     S
N183   N184    1.314   .     S
N185   Mn7     1.818   1_556 S
N185   N186    1.314   .     S
N187   Mn8     1.861   1_556 S
N187   N188    1.317   .     S
N189   Mn10    1.814   1_565 S
N189   N190    1.327   .     D
N191   Mn9     1.843   1_565 S
N191   N192    1.320   .     D
N193   N194    1.413   .     D
N194   Mn208   1.817   1_544 S
N195   N196    1.316   .     D
N197   Mn12    1.833   1_655 S
N197   N198    1.313   .     S
N199   Mn11    1.846   1_655 S
N199   N200    1.315   .     D
N201   N202    1.324   .     D
N203   N204    1.396   .     S
N204   Mn209   1.811   1_454 S
Cl205  Mn1     2.352   1_455 S
Cl205  Mn12    2.327   1_554 S
Cl206  Mn9     2.322   1_455 S
Cl206  Mn3     2.376   1_545 S
Cl207  Mn7     2.374   1_545 S
Cl207  Mn5     2.335   1_554 S
Mn208  N194    1.817   1_566 S
Mn208  N148    1.816   1_556 S
Mn209  N204    1.811   1_656 S
Mn209  N154    1.815   1_556 S
Mn210  N128    1.817   1_566 S
Mn210  N174    1.815   1_556 S
