# Supplementary material for: Excavating hidden adsorption sites in metal-organic frameworks using rational defect engineering
Source: Nat Commun. 2017 Nov 16;8:1539. doi: 10.1038/s41467-017-01478-4 (PMC5691151; doi:10.1038/s41467-017-01478-4)
Supplement: Supplementary file 16 — Supplementary Data 13 [file 41467_2017_1478_MOESM16_ESM.cif]

data_JEWYAM_modul_cation_relaxed
_audit_creation_date              2017-08-02
_audit_creation_method            'Materials Studio'
_symmetry_space_group_name_H-M    'P1'
_symmetry_Int_Tables_number       1
_symmetry_cell_setting            triclinic
loop_
_symmetry_equiv_pos_as_xyz
  x,y,z
_cell_length_a                    36.3518
_cell_length_b                    18.1814
_cell_length_c                    18.1882
_cell_angle_alpha                 90.0000
_cell_angle_beta                  90.0000
_cell_angle_gamma                 90.0000
loop_
_atom_site_label
_atom_site_type_symbol
_atom_site_fract_x
_atom_site_fract_y
_atom_site_fract_z
_atom_site_U_iso_or_equiv
_atom_site_adp_type
_atom_site_occupancy
Mn1    Mn    0.44997   0.52496   0.02310   0.00000  Uiso   1.00
Mn2    Mn    0.07735   0.52650   0.02428   0.00000  Uiso   1.00
Mn3    Mn    0.01229   0.89648   0.52733   0.00000  Uiso   1.00
Mn4    Mn    0.01129   0.15317   0.52627   0.00000  Uiso   1.00
Mn5    Mn    0.26350   0.02442   0.90098   0.00000  Uiso   1.00
Mn6    Mn    0.26468   0.02613   0.15208   0.00000  Uiso   1.00
Mn7    Mn    0.26177   0.89707   0.02732   0.00000  Uiso   1.00
Mn8    Mn    0.26184   0.15338   0.02793   0.00000  Uiso   1.00
Mn9    Mn    0.44958   0.02571   0.52058   0.00000  Uiso   1.00
Mn10   Mn    0.07528   0.02440   0.52300   0.00000  Uiso   1.00
Mn11   Mn    0.01370   0.52549   0.15032   0.00000  Uiso   1.00
Mn12   Mn    0.01306   0.52305   0.89821   0.00000  Uiso   1.00
H13    H     0.37572   0.74977   0.13037   0.00000  Uiso   1.00
H14    H     0.14988   0.29934   0.13165   0.00000  Uiso   1.00
H15    H     0.15026   0.75563   0.91885   0.00000  Uiso   1.00
H16    H     0.37589   0.29982   0.92092   0.00000  Uiso   1.00
H17    H     0.07247   0.74576   0.73797   0.00000  Uiso   1.00
H18    H     0.06524   0.30322   0.29906   0.00000  Uiso   1.00
H19    H     0.45979   0.29641   0.75188   0.00000  Uiso   1.00
H20    H     0.46025   0.74878   0.29820   0.00000  Uiso   1.00
H21    H     0.36703   0.14635   0.74116   0.00000  Uiso   1.00
H22    H     0.15371   0.14606   0.31450   0.00000  Uiso   1.00
H23    H     0.37595   0.91694   0.29978   0.00000  Uiso   1.00
H24    H     0.15256   0.92064   0.74703   0.00000  Uiso   1.00
H25    H     0.14986   0.29706   0.91905   0.00000  Uiso   1.00
H26    H     0.37612   0.30001   0.12953   0.00000  Uiso   1.00
H27    H     0.14703   0.75331   0.13048   0.00000  Uiso   1.00
H28    H     0.37778   0.12818   0.29427   0.00000  Uiso   1.00
H29    H     0.15078   0.13116   0.74825   0.00000  Uiso   1.00
H30    H     0.15143   0.90665   0.31337   0.00000  Uiso   1.00
H31    H     0.06285   0.74944   0.29920   0.00000  Uiso   1.00
H32    H     0.06594   0.29827   0.75053   0.00000  Uiso   1.00
H33    H     0.46022   0.30004   0.29812   0.00000  Uiso   1.00
C34    C     0.43655   0.67930   0.17648   0.00000  Uiso   1.00
C35    C     0.41946   0.74240   0.21123   0.00000  Uiso   1.00
C36    C     0.08995   0.37282   0.17832   0.00000  Uiso   1.00
C37    C     0.10695   0.30976   0.21383   0.00000  Uiso   1.00
C38    C     0.09004   0.68537   0.87220   0.00000  Uiso   1.00
C39    C     0.10852   0.74522   0.83392   0.00000  Uiso   1.00
C40    C     0.43664   0.36846   0.87232   0.00000  Uiso   1.00
C41    C     0.41862   0.30639   0.83763   0.00000  Uiso   1.00
C42    C     0.09189   0.87188   0.67465   0.00000  Uiso   1.00
C43    C     0.11001   0.83731   0.73709   0.00000  Uiso   1.00
C44    C     0.08930   0.18340   0.37385   0.00000  Uiso   1.00
C45    C     0.10717   0.21914   0.31172   0.00000  Uiso   1.00
C46    C     0.43452   0.17862   0.67897   0.00000  Uiso   1.00
C47    C     0.41624   0.21515   0.74060   0.00000  Uiso   1.00
C48    C     0.43660   0.86975   0.36952   0.00000  Uiso   1.00
C49    C     0.41954   0.83566   0.30604   0.00000  Uiso   1.00
C50    C     0.33785   0.18278   0.87120   0.00000  Uiso   1.00
C51    C     0.36903   0.21773   0.83542   0.00000  Uiso   1.00
C52    C     0.18527   0.17936   0.18059   0.00000  Uiso   1.00
C53    C     0.15465   0.21649   0.21734   0.00000  Uiso   1.00
C54    C     0.34059   0.87072   0.17853   0.00000  Uiso   1.00
C55    C     0.37234   0.83626   0.21223   0.00000  Uiso   1.00
C56    C     0.18665   0.87385   0.87073   0.00000  Uiso   1.00
C57    C     0.15542   0.83966   0.83466   0.00000  Uiso   1.00
C58    C     0.33715   0.86977   0.87531   0.00000  Uiso   1.00
C59    C     0.18548   0.17731   0.87146   0.00000  Uiso   1.00
C60    C     0.15372   0.21091   0.83681   0.00000  Uiso   1.00
C61    C     0.34218   0.17647   0.17375   0.00000  Uiso   1.00
C62    C     0.37352   0.21112   0.20891   0.00000  Uiso   1.00
C63    C     0.18241   0.87246   0.17993   0.00000  Uiso   1.00
C64    C     0.15194   0.83577   0.21652   0.00000  Uiso   1.00
C65    C     0.43818   0.17615   0.36582   0.00000  Uiso   1.00
C66    C     0.42059   0.21095   0.30320   0.00000  Uiso   1.00
C67    C     0.08946   0.17806   0.67882   0.00000  Uiso   1.00
C68    C     0.10674   0.21151   0.74252   0.00000  Uiso   1.00
C69    C     0.08781   0.86932   0.37394   0.00000  Uiso   1.00
C70    C     0.10506   0.83305   0.31148   0.00000  Uiso   1.00
C71    C     0.43558   0.87156   0.68242   0.00000  Uiso   1.00
C72    C     0.08697   0.68124   0.17588   0.00000  Uiso   1.00
C73    C     0.10406   0.74335   0.21277   0.00000  Uiso   1.00
C74    C     0.08985   0.36874   0.87148   0.00000  Uiso   1.00
C75    C     0.10658   0.30488   0.83744   0.00000  Uiso   1.00
C76    C     0.43706   0.68209   0.87911   0.00000  Uiso   1.00
C77    C     0.43653   0.37058   0.17733   0.00000  Uiso   1.00
C78    C     0.41972   0.30664   0.21083   0.00000  Uiso   1.00
C79    C     0.38794   0.77368   0.18019   0.00000  Uiso   1.00
C80    C     0.13831   0.27736   0.18309   0.00000  Uiso   1.00
C81    C     0.13919   0.77785   0.86706   0.00000  Uiso   1.00
C82    C     0.38677   0.27698   0.86929   0.00000  Uiso   1.00
C83    C     0.09508   0.77307   0.76724   0.00000  Uiso   1.00
C84    C     0.09086   0.27967   0.27706   0.00000  Uiso   1.00
C85    C     0.43386   0.27478   0.77443   0.00000  Uiso   1.00
C86    C     0.43531   0.77312   0.27426   0.00000  Uiso   1.00
C87    C     0.38283   0.18942   0.76932   0.00000  Uiso   1.00
C88    C     0.14000   0.19015   0.28364   0.00000  Uiso   1.00
C89    C     0.38804   0.86730   0.27519   0.00000  Uiso   1.00
C90    C     0.14057   0.87026   0.77053   0.00000  Uiso   1.00
C91    C     0.13791   0.27328   0.86889   0.00000  Uiso   1.00
C92    C     0.38852   0.27514   0.17871   0.00000  Uiso   1.00
C93    C     0.13551   0.77527   0.18200   0.00000  Uiso   1.00
C94    C     0.38945   0.17897   0.27116   0.00000  Uiso   1.00
C95    C     0.13834   0.18017   0.77334   0.00000  Uiso   1.00
C96    C     0.13768   0.86229   0.28296   0.00000  Uiso   1.00
C97    C     0.08841   0.77289   0.27672   0.00000  Uiso   1.00
C98    C     0.09087   0.27394   0.77444   0.00000  Uiso   1.00
C99    C     0.43567   0.27505   0.27327   0.00000  Uiso   1.00
N100   N     0.44953   0.59410   0.09743   0.00000  Uiso   1.00
N101   N     0.42490   0.64518   0.11224   0.00000  Uiso   1.00
N102   N     0.07771   0.45738   0.09706   0.00000  Uiso   1.00
N103   N     0.10218   0.40697   0.11403   0.00000  Uiso   1.00
N104   N     0.07810   0.59450   0.94853   0.00000  Uiso   1.00
N105   N     0.10301   0.64564   0.93105   0.00000  Uiso   1.00
N106   N     0.44996   0.45347   0.95166   0.00000  Uiso   1.00
N107   N     0.42497   0.40348   0.93588   0.00000  Uiso   1.00
N108   N     0.04855   0.89880   0.59613   0.00000  Uiso   1.00
N109   N     0.05831   0.84919   0.64506   0.00000  Uiso   1.00
N110   N     0.04871   0.15428   0.45655   0.00000  Uiso   1.00
N111   N     0.05716   0.20594   0.40856   0.00000  Uiso   1.00
N112   N     0.47490   0.15200   0.59196   0.00000  Uiso   1.00
N113   N     0.46512   0.20151   0.64416   0.00000  Uiso   1.00
N114   N     0.47579   0.89454   0.45595   0.00000  Uiso   1.00
N115   N     0.46796   0.84488   0.40581   0.00000  Uiso   1.00
N116   N     0.29770   0.09968   0.90089   0.00000  Uiso   1.00
N117   N     0.32207   0.11632   0.85017   0.00000  Uiso   1.00
N118   N     0.23068   0.09691   0.15419   0.00000  Uiso   1.00
N119   N     0.20483   0.11470   0.20938   0.00000  Uiso   1.00
N120   N     0.29838   0.95031   0.15202   0.00000  Uiso   1.00
N121   N     0.32432   0.93601   0.20079   0.00000  Uiso   1.00
N122   N     0.22875   0.95319   0.90003   0.00000  Uiso   1.00
N123   N     0.20433   0.93716   0.84839   0.00000  Uiso   1.00
N124   N     0.29704   0.89912   0.95821   0.00000  Uiso   1.00
N125   N     0.32057   0.84683   0.93986   0.00000  Uiso   1.00
N126   N     0.22806   0.15347   0.95138   0.00000  Uiso   1.00
N127   N     0.20211   0.20131   0.93594   0.00000  Uiso   1.00
N128   N     0.29907   0.15077   0.09507   0.00000  Uiso   1.00
N129   N     0.32402   0.20117   0.11139   0.00000  Uiso   1.00
N130   N     0.22799   0.89527   0.10392   0.00000  Uiso   1.00
N131   N     0.20172   0.84689   0.12019   0.00000  Uiso   1.00
N132   N     0.45196   0.09407   0.44797   0.00000  Uiso   1.00
N133   N     0.42748   0.10962   0.39687   0.00000  Uiso   1.00
N134   N     0.07672   0.10028   0.59192   0.00000  Uiso   1.00
N135   N     0.10124   0.11472   0.64284   0.00000  Uiso   1.00
N136   N     0.07344   0.95418   0.45353   0.00000  Uiso   1.00
N137   N     0.09864   0.93589   0.40365   0.00000  Uiso   1.00
N138   N     0.44987   0.95249   0.59480   0.00000  Uiso   1.00
N139   N     0.42339   0.93664   0.64747   0.00000  Uiso   1.00
N140   N     0.04760   0.59650   0.14632   0.00000  Uiso   1.00
N141   N     0.05512   0.64678   0.19760   0.00000  Uiso   1.00
N142   N     0.05166   0.45662   0.89607   0.00000  Uiso   1.00
N143   N     0.05830   0.40428   0.84771   0.00000  Uiso   1.00
N144   N     0.47873   0.59176   0.90014   0.00000  Uiso   1.00
N145   N     0.46866   0.64447   0.84633   0.00000  Uiso   1.00
N146   N     0.47593   0.45652   0.15267   0.00000  Uiso   1.00
N147   N     0.46847   0.40524   0.20114   0.00000  Uiso   1.00
N148   N     0.07847   0.45581   0.94988   0.00000  Uiso   1.00
N149   N     0.10212   0.40342   0.93532   0.00000  Uiso   1.00
N150   N     0.45194   0.59360   0.95523   0.00000  Uiso   1.00
N151   N     0.42664   0.64653   0.93945   0.00000  Uiso   1.00
N152   N     0.44904   0.45645   0.09881   0.00000  Uiso   1.00
N153   N     0.42467   0.40518   0.11348   0.00000  Uiso   1.00
N154   N     0.07528   0.59777   0.09282   0.00000  Uiso   1.00
N155   N     0.09942   0.64901   0.11059   0.00000  Uiso   1.00
N156   N     0.47762   0.15051   0.45193   0.00000  Uiso   1.00
N157   N     0.46926   0.20107   0.40233   0.00000  Uiso   1.00
N158   N     0.47420   0.89606   0.59397   0.00000  Uiso   1.00
N159   N     0.46576   0.84686   0.64545   0.00000  Uiso   1.00
N160   N     0.04713   0.89814   0.45690   0.00000  Uiso   1.00
N161   N     0.05577   0.84629   0.40910   0.00000  Uiso   1.00
N162   N     0.04959   0.15374   0.59365   0.00000  Uiso   1.00
N163   N     0.05720   0.20177   0.64548   0.00000  Uiso   1.00
N164   N     0.22760   0.95205   0.15177   0.00000  Uiso   1.00
N165   N     0.20057   0.93779   0.20397   0.00000  Uiso   1.00
N166   N     0.29845   0.95503   0.90550   0.00000  Uiso   1.00
N167   N     0.32285   0.93613   0.85403   0.00000  Uiso   1.00
N168   N     0.22895   0.09985   0.89732   0.00000  Uiso   1.00
N169   N     0.20350   0.11397   0.84816   0.00000  Uiso   1.00
N170   N     0.30088   0.09466   0.14673   0.00000  Uiso   1.00
N171   N     0.32649   0.11031   0.19560   0.00000  Uiso   1.00
N172   N     0.22902   0.15237   0.10042   0.00000  Uiso   1.00
N173   N     0.20290   0.20202   0.11953   0.00000  Uiso   1.00
N174   N     0.29720   0.89528   0.10057   0.00000  Uiso   1.00
N175   N     0.32242   0.84583   0.11586   0.00000  Uiso   1.00
N176   N     0.22721   0.89894   0.95520   0.00000  Uiso   1.00
N177   N     0.20198   0.85038   0.93702   0.00000  Uiso   1.00
N178   N     0.29672   0.15452   0.95301   0.00000  Uiso   1.00
N179   N     0.32071   0.20593   0.93553   0.00000  Uiso   1.00
N180   N     0.07616   0.95312   0.59270   0.00000  Uiso   1.00
N181   N     0.10257   0.93599   0.63999   0.00000  Uiso   1.00
N182   N     0.45010   0.94969   0.45345   0.00000  Uiso   1.00
N183   N     0.42559   0.93522   0.40190   0.00000  Uiso   1.00
N184   N     0.44805   0.09644   0.58838   0.00000  Uiso   1.00
N185   N     0.42022   0.11402   0.63946   0.00000  Uiso   1.00
N186   N     0.07492   0.09967   0.45426   0.00000  Uiso   1.00
N187   N     0.10006   0.11688   0.40522   0.00000  Uiso   1.00
N188   N     0.47741   0.45176   0.89783   0.00000  Uiso   1.00
N189   N     0.46923   0.40112   0.84907   0.00000  Uiso   1.00
N190   N     0.47612   0.59387   0.15107   0.00000  Uiso   1.00
N191   N     0.46857   0.64476   0.20015   0.00000  Uiso   1.00
N192   N     0.04989   0.45691   0.15062   0.00000  Uiso   1.00
N193   N     0.05770   0.40619   0.20052   0.00000  Uiso   1.00
N194   N     0.04919   0.59748   0.90279   0.00000  Uiso   1.00
N195   N     0.05649   0.65128   0.84992   0.00000  Uiso   1.00
Cl196  Cl    0.01313   0.49912   0.02385   0.00000  Uiso   1.00
Cl197  Cl    0.01210   0.02569   0.54705   0.00000  Uiso   1.00
Cl198  Cl    0.25151   0.02597   0.02709   0.00000  Uiso   1.00
Mn199  Mn    0.42419   0.02728   0.68892   0.00000  Uiso   1.00
Mn200  Mn    0.01189   0.69489   0.85851   0.00000  Uiso   1.00
Mn201  Mn    0.18010   0.02864   0.19825   0.00000  Uiso   1.00
Mn202  Mn    0.94980   0.52544   0.02278   0.00000  Uiso   1.00
Mn203  Mn    0.57728   0.52666   0.02417   0.00000  Uiso   1.00
Mn204  Mn    0.51249   0.89688   0.52679   0.00000  Uiso   1.00
Mn205  Mn    0.51125   0.15323   0.52635   0.00000  Uiso   1.00
Mn206  Mn    0.76350   0.02437   0.90084   0.00000  Uiso   1.00
Mn207  Mn    0.76467   0.02609   0.15198   0.00000  Uiso   1.00
Mn208  Mn    0.76189   0.89689   0.02707   0.00000  Uiso   1.00
Mn209  Mn    0.76181   0.15337   0.02794   0.00000  Uiso   1.00
Mn210  Mn    0.94963   0.02552   0.52050   0.00000  Uiso   1.00
Mn211  Mn    0.57534   0.02441   0.52290   0.00000  Uiso   1.00
Mn212  Mn    0.51369   0.52547   0.15037   0.00000  Uiso   1.00
Mn213  Mn    0.51307   0.52316   0.89800   0.00000  Uiso   1.00
H214   H     0.87575   0.74976   0.13042   0.00000  Uiso   1.00
H215   H     0.64988   0.29935   0.13168   0.00000  Uiso   1.00
H216   H     0.65020   0.75556   0.91881   0.00000  Uiso   1.00
H217   H     0.87591   0.29978   0.92087   0.00000  Uiso   1.00
H218   H     0.57255   0.74572   0.73769   0.00000  Uiso   1.00
H219   H     0.56523   0.30322   0.29906   0.00000  Uiso   1.00
H220   H     0.95978   0.29634   0.75187   0.00000  Uiso   1.00
H221   H     0.96026   0.74879   0.29824   0.00000  Uiso   1.00
H222   H     0.86711   0.14615   0.74112   0.00000  Uiso   1.00
H223   H     0.65370   0.14604   0.31451   0.00000  Uiso   1.00
H224   H     0.87595   0.91694   0.29981   0.00000  Uiso   1.00
H225   H     0.65255   0.92064   0.74701   0.00000  Uiso   1.00
H226   H     0.87618   0.75234   0.92599   0.00000  Uiso   1.00
H227   H     0.64979   0.29722   0.91902   0.00000  Uiso   1.00
H228   H     0.87614   0.30002   0.12953   0.00000  Uiso   1.00
H229   H     0.64701   0.75329   0.13055   0.00000  Uiso   1.00
H230   H     0.87779   0.12816   0.29425   0.00000  Uiso   1.00
H231   H     0.65073   0.13129   0.74830   0.00000  Uiso   1.00
H232   H     0.65138   0.90662   0.31342   0.00000  Uiso   1.00
H233   H     0.86801   0.90919   0.74858   0.00000  Uiso   1.00
H234   H     0.56280   0.74936   0.29924   0.00000  Uiso   1.00
H235   H     0.56587   0.29835   0.75045   0.00000  Uiso   1.00
H236   H     0.95326   0.74378   0.74323   0.00000  Uiso   1.00
H237   H     0.96022   0.30003   0.29814   0.00000  Uiso   1.00
C238   C     0.93656   0.67930   0.17659   0.00000  Uiso   1.00
C239   C     0.91947   0.74239   0.21129   0.00000  Uiso   1.00
C240   C     0.58993   0.37285   0.17825   0.00000  Uiso   1.00
C241   C     0.60692   0.30979   0.21380   0.00000  Uiso   1.00
C242   C     0.58989   0.68539   0.87185   0.00000  Uiso   1.00
C243   C     0.60849   0.74522   0.83378   0.00000  Uiso   1.00
C244   C     0.93663   0.36847   0.87238   0.00000  Uiso   1.00
C245   C     0.91863   0.30639   0.83764   0.00000  Uiso   1.00
C246   C     0.59184   0.87192   0.67467   0.00000  Uiso   1.00
C247   C     0.61000   0.83735   0.73706   0.00000  Uiso   1.00
C248   C     0.58927   0.18339   0.37388   0.00000  Uiso   1.00
C249   C     0.60714   0.21913   0.31174   0.00000  Uiso   1.00
C250   C     0.93466   0.17851   0.67906   0.00000  Uiso   1.00
C251   C     0.91628   0.21504   0.74063   0.00000  Uiso   1.00
C252   C     0.93665   0.86970   0.36950   0.00000  Uiso   1.00
C253   C     0.91955   0.83566   0.30607   0.00000  Uiso   1.00
C254   C     0.83780   0.18277   0.87114   0.00000  Uiso   1.00
C255   C     0.86902   0.21769   0.83536   0.00000  Uiso   1.00
C256   C     0.68524   0.17935   0.18060   0.00000  Uiso   1.00
C257   C     0.65462   0.21648   0.21735   0.00000  Uiso   1.00
C258   C     0.84059   0.87069   0.17854   0.00000  Uiso   1.00
C259   C     0.87234   0.83625   0.21228   0.00000  Uiso   1.00
C260   C     0.68656   0.87391   0.87085   0.00000  Uiso   1.00
C261   C     0.65537   0.83968   0.83469   0.00000  Uiso   1.00
C262   C     0.83808   0.87007   0.87534   0.00000  Uiso   1.00
C263   C     0.86894   0.83373   0.83979   0.00000  Uiso   1.00
C264   C     0.68544   0.17741   0.87154   0.00000  Uiso   1.00
C265   C     0.65368   0.21102   0.83684   0.00000  Uiso   1.00
C266   C     0.84215   0.17648   0.17373   0.00000  Uiso   1.00
C267   C     0.87351   0.21115   0.20890   0.00000  Uiso   1.00
C268   C     0.68244   0.87244   0.17982   0.00000  Uiso   1.00
C269   C     0.65196   0.83579   0.21648   0.00000  Uiso   1.00
C270   C     0.93817   0.17613   0.36585   0.00000  Uiso   1.00
C271   C     0.92057   0.21099   0.30322   0.00000  Uiso   1.00
C272   C     0.58943   0.17808   0.67885   0.00000  Uiso   1.00
C273   C     0.60669   0.21159   0.74252   0.00000  Uiso   1.00
C274   C     0.58787   0.86928   0.37382   0.00000  Uiso   1.00
C275   C     0.60507   0.83297   0.31139   0.00000  Uiso   1.00
C276   C     0.93375   0.87053   0.68238   0.00000  Uiso   1.00
C277   C     0.91463   0.83368   0.74242   0.00000  Uiso   1.00
C278   C     0.58696   0.68124   0.17588   0.00000  Uiso   1.00
C279   C     0.60405   0.74334   0.21279   0.00000  Uiso   1.00
C280   C     0.58980   0.36882   0.87142   0.00000  Uiso   1.00
C281   C     0.60651   0.30496   0.83740   0.00000  Uiso   1.00
C282   C     0.93658   0.68191   0.87621   0.00000  Uiso   1.00
C283   C     0.91717   0.74177   0.83930   0.00000  Uiso   1.00
C284   C     0.93654   0.37071   0.17715   0.00000  Uiso   1.00
C285   C     0.91974   0.30675   0.21076   0.00000  Uiso   1.00
C286   C     0.88795   0.77368   0.18023   0.00000  Uiso   1.00
C287   C     0.63829   0.27737   0.18310   0.00000  Uiso   1.00
C288   C     0.63915   0.77783   0.86703   0.00000  Uiso   1.00
C289   C     0.88677   0.27694   0.86923   0.00000  Uiso   1.00
C290   C     0.59509   0.77306   0.76710   0.00000  Uiso   1.00
C291   C     0.59084   0.27967   0.27705   0.00000  Uiso   1.00
C292   C     0.93385   0.27473   0.77445   0.00000  Uiso   1.00
C293   C     0.93531   0.77312   0.27431   0.00000  Uiso   1.00
C294   C     0.88285   0.18930   0.76930   0.00000  Uiso   1.00
C295   C     0.63997   0.19012   0.28365   0.00000  Uiso   1.00
C296   C     0.88804   0.86729   0.27524   0.00000  Uiso   1.00
C297   C     0.64056   0.87027   0.77054   0.00000  Uiso   1.00
C298   C     0.88642   0.77371   0.87312   0.00000  Uiso   1.00
C299   C     0.63785   0.27340   0.86887   0.00000  Uiso   1.00
C300   C     0.88853   0.27518   0.17872   0.00000  Uiso   1.00
C301   C     0.63550   0.77528   0.18204   0.00000  Uiso   1.00
C302   C     0.88944   0.17899   0.27116   0.00000  Uiso   1.00
C303   C     0.63829   0.18028   0.77338   0.00000  Uiso   1.00
C304   C     0.63768   0.86227   0.28291   0.00000  Uiso   1.00
C305   C     0.88267   0.86287   0.77408   0.00000  Uiso   1.00
C306   C     0.58837   0.77282   0.27672   0.00000  Uiso   1.00
C307   C     0.59080   0.27402   0.77439   0.00000  Uiso   1.00
C308   C     0.93033   0.77017   0.77265   0.00000  Uiso   1.00
C309   C     0.93565   0.27511   0.27324   0.00000  Uiso   1.00
N310   N     0.94956   0.59428   0.09736   0.00000  Uiso   1.00
N311   N     0.92494   0.64533   0.11226   0.00000  Uiso   1.00
N312   N     0.57769   0.45747   0.09696   0.00000  Uiso   1.00
N313   N     0.60215   0.40704   0.11394   0.00000  Uiso   1.00
N314   N     0.57787   0.59475   0.94836   0.00000  Uiso   1.00
N315   N     0.60280   0.64577   0.93086   0.00000  Uiso   1.00
N316   N     0.94985   0.45367   0.95159   0.00000  Uiso   1.00
N317   N     0.92495   0.40350   0.93596   0.00000  Uiso   1.00
N318   N     0.54862   0.89881   0.59591   0.00000  Uiso   1.00
N319   N     0.55828   0.84924   0.64497   0.00000  Uiso   1.00
N320   N     0.54868   0.15428   0.45662   0.00000  Uiso   1.00
N321   N     0.55713   0.20593   0.40862   0.00000  Uiso   1.00
N322   N     0.97492   0.15207   0.59176   0.00000  Uiso   1.00
N323   N     0.96512   0.20164   0.64391   0.00000  Uiso   1.00
N324   N     0.97577   0.89433   0.45607   0.00000  Uiso   1.00
N325   N     0.96800   0.84478   0.40580   0.00000  Uiso   1.00
N326   N     0.79767   0.09965   0.90093   0.00000  Uiso   1.00
N327   N     0.82203   0.11630   0.85018   0.00000  Uiso   1.00
N328   N     0.73067   0.09690   0.15417   0.00000  Uiso   1.00
N329   N     0.70482   0.11467   0.20937   0.00000  Uiso   1.00
N330   N     0.79834   0.95020   0.15191   0.00000  Uiso   1.00
N331   N     0.82422   0.93589   0.20081   0.00000  Uiso   1.00
N332   N     0.72873   0.95315   0.90006   0.00000  Uiso   1.00
N333   N     0.70422   0.93727   0.84856   0.00000  Uiso   1.00
N334   N     0.79702   0.89852   0.95752   0.00000  Uiso   1.00
N335   N     0.82093   0.84682   0.93975   0.00000  Uiso   1.00
N336   N     0.72802   0.15356   0.95148   0.00000  Uiso   1.00
N337   N     0.70207   0.20143   0.93603   0.00000  Uiso   1.00
N338   N     0.79905   0.15073   0.09503   0.00000  Uiso   1.00
N339   N     0.82399   0.20114   0.11136   0.00000  Uiso   1.00
N340   N     0.72805   0.89534   0.10382   0.00000  Uiso   1.00
N341   N     0.70178   0.84694   0.12008   0.00000  Uiso   1.00
N342   N     0.95204   0.09398   0.44794   0.00000  Uiso   1.00
N343   N     0.92752   0.10956   0.39688   0.00000  Uiso   1.00
N344   N     0.57671   0.10025   0.59195   0.00000  Uiso   1.00
N345   N     0.60122   0.11473   0.64287   0.00000  Uiso   1.00
N346   N     0.57350   0.95421   0.45337   0.00000  Uiso   1.00
N347   N     0.59870   0.93587   0.40348   0.00000  Uiso   1.00
N348   N     0.94962   0.95181   0.59477   0.00000  Uiso   1.00
N349   N     0.92272   0.93704   0.64713   0.00000  Uiso   1.00
N350   N     0.54758   0.59654   0.14629   0.00000  Uiso   1.00
N351   N     0.55511   0.64677   0.19760   0.00000  Uiso   1.00
N352   N     0.55168   0.45680   0.89591   0.00000  Uiso   1.00
N353   N     0.55828   0.40440   0.84759   0.00000  Uiso   1.00
N354   N     0.97863   0.59183   0.90030   0.00000  Uiso   1.00
N355   N     0.96927   0.64454   0.84604   0.00000  Uiso   1.00
N356   N     0.97592   0.45669   0.15253   0.00000  Uiso   1.00
N357   N     0.96847   0.40539   0.20098   0.00000  Uiso   1.00
N358   N     0.57846   0.45596   0.94976   0.00000  Uiso   1.00
N359   N     0.60207   0.40349   0.93527   0.00000  Uiso   1.00
N360   N     0.95123   0.59359   0.95412   0.00000  Uiso   1.00
N361   N     0.92573   0.64553   0.93657   0.00000  Uiso   1.00
N362   N     0.94906   0.45667   0.09859   0.00000  Uiso   1.00
N363   N     0.92472   0.40535   0.11327   0.00000  Uiso   1.00
N364   N     0.57524   0.59787   0.09276   0.00000  Uiso   1.00
N365   N     0.59939   0.64908   0.11055   0.00000  Uiso   1.00
N366   N     0.97766   0.15046   0.45188   0.00000  Uiso   1.00
N367   N     0.96926   0.20106   0.40237   0.00000  Uiso   1.00
N368   N     0.97336   0.89459   0.59398   0.00000  Uiso   1.00
N369   N     0.96406   0.84522   0.64480   0.00000  Uiso   1.00
N370   N     0.54720   0.89811   0.45657   0.00000  Uiso   1.00
N371   N     0.55585   0.84617   0.40891   0.00000  Uiso   1.00
N372   N     0.54957   0.15371   0.59368   0.00000  Uiso   1.00
N373   N     0.55716   0.20176   0.64551   0.00000  Uiso   1.00
N374   N     0.72761   0.95209   0.15167   0.00000  Uiso   1.00
N375   N     0.70057   0.93781   0.20385   0.00000  Uiso   1.00
N376   N     0.79833   0.95454   0.90483   0.00000  Uiso   1.00
N377   N     0.82302   0.93641   0.85387   0.00000  Uiso   1.00
N378   N     0.72891   0.09992   0.89746   0.00000  Uiso   1.00
N379   N     0.70346   0.11407   0.84829   0.00000  Uiso   1.00
N380   N     0.80086   0.09462   0.14669   0.00000  Uiso   1.00
N381   N     0.82645   0.11030   0.19557   0.00000  Uiso   1.00
N382   N     0.72899   0.15235   0.10043   0.00000  Uiso   1.00
N383   N     0.70287   0.20201   0.11954   0.00000  Uiso   1.00
N384   N     0.79730   0.89529   0.10035   0.00000  Uiso   1.00
N385   N     0.82253   0.84586   0.11573   0.00000  Uiso   1.00
N386   N     0.72724   0.89878   0.95512   0.00000  Uiso   1.00
N387   N     0.70197   0.85031   0.93702   0.00000  Uiso   1.00
N388   N     0.79665   0.15455   0.95297   0.00000  Uiso   1.00
N389   N     0.82063   0.20598   0.93545   0.00000  Uiso   1.00
N390   N     0.57617   0.95316   0.59267   0.00000  Uiso   1.00
N391   N     0.60253   0.93606   0.64007   0.00000  Uiso   1.00
N392   N     0.95008   0.94946   0.45355   0.00000  Uiso   1.00
N393   N     0.92560   0.93511   0.40192   0.00000  Uiso   1.00
N394   N     0.94815   0.09636   0.58826   0.00000  Uiso   1.00
N395   N     0.92042   0.11382   0.63976   0.00000  Uiso   1.00
N396   N     0.57490   0.09969   0.45430   0.00000  Uiso   1.00
N397   N     0.60004   0.11687   0.40525   0.00000  Uiso   1.00
N398   N     0.97729   0.45202   0.89773   0.00000  Uiso   1.00
N399   N     0.96917   0.40125   0.84903   0.00000  Uiso   1.00
N400   N     0.97610   0.59386   0.15112   0.00000  Uiso   1.00
N401   N     0.96855   0.64466   0.20029   0.00000  Uiso   1.00
N402   N     0.54988   0.45694   0.15056   0.00000  Uiso   1.00
N403   N     0.55768   0.40621   0.20044   0.00000  Uiso   1.00
N404   N     0.54895   0.59790   0.90256   0.00000  Uiso   1.00
N405   N     0.55629   0.65149   0.84967   0.00000  Uiso   1.00
Cl406  Cl    0.51317   0.49901   0.02379   0.00000  Uiso   1.00
Cl407  Cl    0.51215   0.02590   0.54685   0.00000  Uiso   1.00
Cl408  Cl    0.75158   0.02585   0.02696   0.00000  Uiso   1.00
Mn409  Mn    0.92571   0.02748   0.68898   0.00000  Uiso   1.00
Mn410  Mn    0.51140   0.69498   0.85497   0.00000  Uiso   1.00
Mn411  Mn    0.68008   0.02862   0.19816   0.00000  Uiso   1.00
H412   H     0.35841   0.84008   0.84735   0.00000  Uiso   1.00
H413   H     0.42066   0.84188   0.72448   0.00000  Uiso   1.00
H414   H     0.42171   0.72518   0.85150   0.00000  Uiso   1.00
loop_
_geom_bond_atom_site_label_1
_geom_bond_atom_site_label_2
_geom_bond_distance
_geom_bond_site_symmetry_2
_ccdc_geom_bond_type
Mn1    N100    1.846   .     S
Mn1    N106    1.838   1_554 S
Mn1    N150    1.757   1_554 S
Mn1    N152    1.857   .     S
Mn1    Cl406   2.345   .     S
Mn2    N102    1.825   .     S
Mn2    N104    1.851   1_554 S
Mn2    N148    1.867   1_554 S
Mn2    N154    1.800   .     S
Mn2    Cl196   2.387   .     S
Mn3    N108    1.818   .     S
Mn3    N160    1.802   .     S
Mn3    Cl197   2.376   1_565 S
Mn3    N324    1.856   1_455 S
Mn3    N368    1.864   1_455 S
Mn4    N110    1.860   .     S
Mn4    N162    1.855   .     S
Mn4    Cl197   2.348   .     S
Mn4    N322    1.780   1_455 S
Mn4    N366    1.824   1_455 S
Mn5    N116    1.849   .     S
Mn5    N122    1.809   1_545 S
Mn5    N166    1.792   1_545 S
Mn5    N168    1.861   .     S
Mn5    Cl198   2.335   1_556 S
Mn6    N118    1.785   .     S
Mn6    N120    1.844   1_545 S
Mn6    N164    1.905   1_545 S
Mn6    N170    1.815   .     S
Mn6    Cl198   2.323   .     S
Mn7    N124    1.796   1_554 S
Mn7    N130    1.857   .     S
Mn7    N174    1.853   .     S
Mn7    N176    1.817   1_554 S
Mn7    Cl198   2.373   1_565 S
Mn8    N126    1.856   1_554 S
Mn8    N128    1.823   .     S
Mn8    N172    1.778   .     S
Mn8    N178    1.861   1_554 S
Mn8    Cl198   2.347   .     S
Mn9    N132    1.816   .     S
Mn9    N138    1.896   1_545 S
Mn9    N182    1.845   1_545 S
Mn9    N184    1.782   .     S
Mn9    Cl407   2.324   .     S
Mn10   N134    1.865   .     S
Mn10   N136    1.797   1_545 S
Mn10   N180    1.813   1_545 S
Mn10   N186    1.854   .     S
Mn10   Cl197   2.338   .     S
Mn11   N140    1.786   .     S
Mn11   N192    1.812   .     S
Mn11   Cl196   2.350   .     S
Mn11   N356    1.858   1_455 S
Mn11   N400    1.848   1_455 S
Mn12   N142    1.852   .     S
Mn12   N194    1.888   .     S
Mn12   Cl196   2.326   1_556 S
Mn12   N354    1.770   1_455 S
Mn12   N398    1.833   1_455 S
H13    C79     1.099   .     S
H14    C80     1.101   .     S
H15    C81     1.101   .     S
H16    C82     1.100   .     S
H17    C83     1.098   .     S
H18    C84     1.100   .     S
H19    C85     1.101   .     S
H20    C86     1.099   .     S
H21    C87     1.098   .     S
H22    C88     1.098   .     S
H23    C89     1.099   .     S
H24    C90     1.101   .     S
H25    C91     1.099   .     S
H26    C92     1.099   .     S
H27    C93     1.101   .     S
H28    C94     1.100   .     S
H29    C95     1.099   .     S
H30    C96     1.098   .     S
H31    C97     1.101   .     S
H32    C98     1.098   .     S
H33    C99     1.099   .     S
C34    C35     1.450   .     S
C34    N101    1.389   .     D
C34    N191    1.391   .     S
C35    C79     1.398   .     S
C35    C86     1.399   .     D
C36    C37     1.454   .     S
C36    N103    1.397   .     D
C36    N193    1.380   .     S
C37    C80     1.400   .     D
C37    C84     1.401   .     S
C38    C39     1.456   .     S
C38    N105    1.375   .     S
C38    N195    1.427   .     D
C39    C81     1.399   .     D
C39    C83     1.402   .     S
C40    C41     1.449   .     S
C40    N107    1.386   .     S
C40    N189    1.391   .     D
C41    C82     1.399   .     D
C41    C85     1.399   .     S
C42    C43     1.456   .     S
C42    N109    1.396   .     D
C42    N181    1.381   .     S
C43    C83     1.400   .     D
C43    C90     1.401   .     S
C44    C45     1.456   .     S
C44    N111    1.390   .     D
C44    N187    1.393   .     S
C45    C84     1.400   .     D
C45    C88     1.401   .     S
C46    C47     1.463   .     S
C46    N113    1.346   .     D
C46    N185    1.472   .     S
C47    C85     1.401   .     D
C47    C87     1.402   .     S
C48    C49     1.450   .     S
C48    N115    1.393   .     D
C48    N183    1.387   .     S
C49    C86     1.398   .     S
C49    C89     1.399   .     D
C50    C51     1.453   .     S
C50    N117    1.391   .     S
C50    N179    1.391   .     D
C51    C82     1.399   .     S
C51    C87     1.401   .     D
C52    C53     1.463   .     S
C52    N119    1.470   .     S
C52    N173    1.347   .     D
C53    C80     1.402   .     S
C53    C88     1.403   .     D
C54    C55     1.449   .     S
C54    N121    1.387   .     S
C54    N175    1.393   .     D
C55    C79     1.399   .     D
C55    C89     1.398   .     S
C56    C57     1.451   .     S
C56    N123    1.379   .     S
C56    N177    1.395   .     D
C57    C81     1.399   .     S
C57    C90     1.400   .     D
C58    N125    1.384   .     S
C58    N167    1.370   .     D
C58    H412    1.071   .     S
C59    C60     1.450   .     S
C59    N127    1.390   .     S
C59    N169    1.391   .     D
C60    C91     1.399   .     D
C60    C95     1.399   .     S
C61    C62     1.451   .     S
C61    N129    1.387   .     D
C61    N171    1.389   .     S
C62    C92     1.398   .     D
C62    C94     1.400   .     S
C63    C64     1.454   .     S
C63    N131    1.375   .     D
C63    N165    1.427   .     S
C64    C93     1.400   .     S
C64    C96     1.401   .     D
C65    C66     1.451   .     S
C65    N133    1.391   .     D
C65    N157    1.387   .     S
C66    C94     1.399   .     D
C66    C99     1.398   .     S
C67    C68     1.451   .     S
C67    N135    1.392   .     D
C67    N163    1.389   .     S
C68    C95     1.399   .     D
C68    C98     1.399   .     S
C69    C70     1.456   .     S
C69    N137    1.383   .     D
C69    N161    1.393   .     S
C70    C96     1.399   .     S
C70    C97     1.401   .     D
C71    N139    1.414   .     S
C71    N159    1.363   .     D
C71    H413    1.082   .     S
C72    C73     1.453   .     S
C72    N141    1.375   .     S
C72    N155    1.399   .     D
C73    C93     1.399   .     D
C73    C97     1.402   .     S
C74    C75     1.449   .     S
C74    N143    1.386   .     D
C74    N149    1.395   .     S
C75    C91     1.398   .     S
C75    C98     1.399   .     D
C76    N145    1.464   .     S
C76    N151    1.329   .     D
C76    H414    1.085   .     S
C77    C78     1.448   .     S
C77    N147    1.390   .     S
C77    N153    1.389   .     D
C78    C92     1.398   .     S
C78    C99     1.398   .     D
N100   N101    1.318   .     S
N100   N190    1.373   .     S
N102   N103    1.314   .     S
N102   N192    1.404   .     S
N104   Mn2     1.851   1_556 S
N104   N105    1.336   .     D
N104   N194    1.342   .     S
N106   Mn1     1.838   1_556 S
N106   N107    1.317   .     D
N106   N188    1.398   .     S
N108   N109    1.316   .     S
N108   N180    1.409   .     S
N110   N111    1.319   .     S
N110   N186    1.377   .     S
N112   N113    1.356   .     S
N112   N184    1.406   .     S
N112   Mn205   1.781   .     S
N114   N115    1.315   .     S
N114   N182    1.371   .     S
N114   Mn204   1.855   .     S
N116   N117    1.314   .     D
N116   N178    1.376   .     S
N118   N119    1.413   .     D
N118   N172    1.406   .     S
N119   Mn201   1.816   .     S
N120   Mn6     1.844   1_565 S
N120   N121    1.320   .     D
N120   N174    1.371   .     S
N122   Mn5     1.809   1_565 S
N122   N123    1.325   .     D
N122   N176    1.408   .     S
N124   Mn7     1.796   1_556 S
N124   N125    1.322   .     D
N124   N166    1.398   .     S
N126   Mn8     1.856   1_556 S
N126   N127    1.314   .     D
N126   N168    1.385   .     S
N128   N129    1.323   .     S
N128   N170    1.389   .     S
N130   N131    1.332   .     S
N130   N164    1.350   .     D
N132   N133    1.318   .     S
N132   N156    1.389   .     S
N134   N135    1.312   .     S
N134   N162    1.385   .     S
N136   Mn10    1.797   1_565 S
N136   N137    1.332   .     S
N136   N160    1.399   .     S
N138   Mn9     1.896   1_565 S
N138   N139    1.388   .     S
N138   N158    1.355   .     D
N139   Mn199   1.812   1_565 S
N140   N141    1.334   .     D
N140   N154    1.400   .     S
N142   N143    1.318   .     S
N142   N148    1.381   .     S
N144   N145    1.418   .     S
N144   N150    1.398   .     D
N144   Mn213   1.765   .     S
N145   Mn410   1.811   .     S
N146   N147    1.311   .     D
N146   N152    1.384   .     S
N146   Mn212   1.860   .     S
N148   Mn2     1.867   1_556 S
N148   N149    1.310   .     D
N150   Mn1     1.757   1_556 S
N150   N151    1.362   .     S
N152   N153    1.313   .     S
N154   N155    1.320   .     S
N156   N157    1.323   .     D
N156   Mn205   1.825   .     S
N158   N159    1.331   .     S
N158   Mn204   1.852   .     S
N160   N161    1.320   .     D
N162   N163    1.315   .     D
N164   Mn6     1.905   1_565 S
N164   N165    1.391   .     S
N165   Mn201   1.815   1_565 S
N166   Mn5     1.792   1_565 S
N166   N167    1.335   .     S
N168   N169    1.312   .     S
N170   N171    1.318   .     D
N172   N173    1.356   .     S
N174   N175    1.314   .     S
N176   Mn7     1.817   1_556 S
N176   N177    1.315   .     S
N178   Mn8     1.861   1_556 S
N178   N179    1.318   .     S
N180   Mn10    1.813   1_565 S
N180   N181    1.326   .     D
N182   Mn9     1.845   1_565 S
N182   N183    1.320   .     D
N184   N185    1.410   .     D
N185   Mn199   1.821   .     S
N186   N187    1.315   .     D
N188   N189    1.313   .     S
N188   Mn213   1.835   .     S
N190   N191    1.315   .     D
N190   Mn212   1.847   .     S
N192   N193    1.325   .     D
N194   N195    1.397   .     S
N195   Mn200   1.811   .     S
Cl196  Mn12    2.326   1_554 S
Cl196  Mn202   2.351   1_455 S
Cl197  Mn3     2.376   1_545 S
Cl197  Mn210   2.322   1_455 S
Cl198  Mn7     2.373   1_545 S
Cl198  Mn5     2.335   1_554 S
Mn199  N139    1.812   1_545 S
Mn200  N355    1.814   1_455 S
Mn201  N165    1.815   1_545 S
Mn202  Cl196   2.351   1_655 S
Mn202  N310    1.846   .     S
Mn202  N316    1.838   1_554 S
Mn202  N360    1.760   1_554 S
Mn202  N362    1.862   .     S
Mn203  N312    1.826   .     S
Mn203  N314    1.853   1_554 S
Mn203  N358    1.867   1_554 S
Mn203  N364    1.799   .     S
Mn203  Cl406   2.384   .     S
Mn204  N318    1.818   .     S
Mn204  N370    1.795   .     S
Mn204  Cl407   2.374   1_565 S
Mn205  N320    1.860   .     S
Mn205  N372    1.855   .     S
Mn205  Cl407   2.345   .     S
Mn206  N326    1.848   .     S
Mn206  N332    1.810   1_545 S
Mn206  N376    1.794   1_545 S
Mn206  N378    1.863   .     S
Mn206  Cl408   2.335   1_556 S
Mn207  N328    1.785   .     S
Mn207  N330    1.845   1_545 S
Mn207  N374    1.904   1_545 S
Mn207  N380    1.814   .     S
Mn207  Cl408   2.323   .     S
Mn208  N334    1.798   1_554 S
Mn208  N340    1.861   .     S
Mn208  N384    1.853   .     S
Mn208  N386    1.817   1_554 S
Mn208  Cl408   2.374   1_565 S
Mn209  N336    1.856   1_554 S
Mn209  N338    1.823   .     S
Mn209  N382    1.778   .     S
Mn209  N388    1.861   1_554 S
Mn209  Cl408   2.348   .     S
Mn210  Cl197   2.322   1_655 S
Mn210  N342    1.816   .     S
Mn210  N348    1.903   1_545 S
Mn210  N392    1.843   1_545 S
Mn210  N394    1.783   .     S
Mn211  N344    1.866   .     S
Mn211  N346    1.798   1_545 S
Mn211  N390    1.814   1_545 S
Mn211  N396    1.852   .     S
Mn211  Cl407   2.338   .     S
Mn212  N350    1.787   .     S
Mn212  N402    1.812   .     S
Mn212  Cl406   2.352   .     S
Mn213  N352    1.851   .     S
Mn213  N404    1.885   .     S
Mn213  Cl406   2.330   1_556 S
H214   C286    1.098   .     S
H215   C287    1.101   .     S
H216   C288    1.101   .     S
H217   C289    1.100   .     S
H218   C290    1.098   .     S
H219   C291    1.100   .     S
H220   C292    1.101   .     S
H221   C293    1.099   .     S
H222   C294    1.098   .     S
H223   C295    1.098   .     S
H224   C296    1.099   .     S
H225   C297    1.101   .     S
H226   C298    1.102   .     S
H227   C299    1.099   .     S
H228   C300    1.099   .     S
H229   C301    1.101   .     S
H230   C302    1.100   .     S
H231   C303    1.098   .     S
H232   C304    1.098   .     S
H233   C305    1.099   .     S
H234   C306    1.101   .     S
H235   C307    1.098   .     S
H236   C308    1.101   .     S
H237   C309    1.099   .     S
C238   C239    1.449   .     S
C238   N311    1.389   .     D
C238   N401    1.391   .     S
C239   C286    1.398   .     D
C239   C293    1.399   .     S
C240   C241    1.454   .     S
C240   N313    1.397   .     D
C240   N403    1.380   .     S
C241   C287    1.400   .     S
C241   C291    1.402   .     D
C242   C243    1.456   .     S
C242   N315    1.375   .     S
C242   N405    1.426   .     D
C243   C288    1.400   .     D
C243   C290    1.402   .     S
C244   C245    1.450   .     S
C244   N317    1.387   .     S
C244   N399    1.391   .     D
C245   C289    1.399   .     D
C245   C292    1.399   .     S
C246   C247    1.456   .     S
C246   N319    1.396   .     D
C246   N391    1.381   .     S
C247   C290    1.400   .     D
C247   C297    1.401   .     S
C248   C249    1.457   .     S
C248   N321    1.390   .     D
C248   N397    1.393   .     S
C249   C291    1.400   .     S
C249   C295    1.401   .     D
C250   C251    1.463   .     S
C250   N323    1.346   .     D
C250   N395    1.470   .     S
C251   C292    1.401   .     D
C251   C294    1.403   .     S
C252   C253    1.449   .     S
C252   N325    1.393   .     D
C252   N393    1.387   .     S
C253   C293    1.398   .     D
C253   C296    1.399   .     S
C254   C255    1.454   .     S
C254   N327    1.391   .     D
C254   N389    1.391   .     S
C255   C289    1.399   .     S
C255   C294    1.401   .     D
C256   C257    1.463   .     S
C256   N329    1.471   .     S
C256   N383    1.347   .     D
C257   C287    1.402   .     D
C257   C295    1.403   .     S
C258   C259    1.449   .     S
C258   N331    1.387   .     S
C258   N385    1.393   .     D
C259   C286    1.399   .     S
C259   C296    1.398   .     D
C260   C261    1.451   .     S
C260   N333    1.380   .     S
C260   N387    1.395   .     D
C261   C288    1.399   .     S
C261   C297    1.400   .     D
C262   C263    1.454   .     S
C262   N335    1.393   .     S
C262   N377    1.381   .     D
C263   C298    1.401   .     D
C263   C305    1.399   .     S
C264   C265    1.451   .     S
C264   N337    1.390   .     S
C264   N379    1.391   .     D
C265   C299    1.399   .     D
C265   C303    1.399   .     S
C266   C267    1.451   .     S
C266   N339    1.387   .     D
C266   N381    1.390   .     S
C267   C300    1.398   .     D
C267   C302    1.400   .     S
C268   C269    1.455   .     S
C268   N341    1.375   .     D
C268   N375    1.427   .     S
C269   C301    1.400   .     S
C269   C304    1.400   .     D
C270   C271    1.452   .     S
C270   N343    1.390   .     D
C270   N367    1.387   .     S
C271   C302    1.400   .     D
C271   C309    1.399   .     S
C272   C273    1.451   .     S
C272   N345    1.392   .     D
C272   N373    1.389   .     S
C273   C303    1.400   .     D
C273   C307    1.399   .     S
C274   C275    1.455   .     S
C274   N347    1.383   .     D
C274   N371    1.392   .     S
C275   C304    1.399   .     S
C275   C306    1.401   .     D
C276   C277    1.458   .     S
C276   N349    1.426   .     D
C276   N369    1.376   .     S
C277   C305    1.401   .     D
C277   C308    1.401   .     S
C278   C279    1.453   .     S
C278   N351    1.375   .     S
C278   N365    1.399   .     D
C279   C301    1.399   .     D
C279   C306    1.402   .     S
C280   C281    1.449   .     S
C280   N353    1.385   .     D
C280   N359    1.395   .     S
C281   C299    1.398   .     S
C281   C307    1.399   .     D
C282   C283    1.460   .     S
C282   N355    1.475   .     S
C282   N361    1.341   .     D
C283   C298    1.402   .     S
C283   C308    1.402   .     D
C284   C285    1.449   .     S
C284   N357    1.390   .     S
C284   N363    1.390   .     D
C285   C300    1.399   .     S
C285   C309    1.399   .     D
N310   N311    1.318   .     S
N310   N400    1.374   .     S
N312   N313    1.314   .     S
N312   N402    1.404   .     S
N314   Mn203   1.853   1_556 S
N314   N315    1.335   .     D
N314   N404    1.343   .     S
N316   Mn202   1.838   1_556 S
N316   N317    1.316   .     D
N316   N398    1.398   .     S
N318   N319    1.316   .     S
N318   N390    1.408   .     S
N320   N321    1.318   .     S
N320   N396    1.377   .     S
N322   Mn4     1.780   1_655 S
N322   N323    1.356   .     S
N322   N394    1.406   .     S
N324   Mn3     1.856   1_655 S
N324   N325    1.314   .     S
N324   N392    1.371   .     S
N326   N327    1.315   .     S
N326   N388    1.376   .     S
N328   N329    1.413   .     D
N328   N382    1.405   .     S
N329   Mn411   1.816   .     S
N330   Mn207   1.845   1_565 S
N330   N331    1.320   .     D
N330   N384    1.370   .     S
N332   Mn206   1.810   1_565 S
N332   N333    1.325   .     D
N332   N386    1.408   .     S
N334   Mn208   1.798   1_556 S
N334   N335    1.321   .     D
N334   N376    1.399   .     S
N336   Mn209   1.856   1_556 S
N336   N337    1.314   .     D
N336   N378    1.385   .     S
N338   N339    1.323   .     S
N338   N380    1.388   .     S
N340   N341    1.332   .     S
N340   N374    1.350   .     D
N342   N343    1.318   .     S
N342   N366    1.388   .     S
N344   N345    1.312   .     S
N344   N372    1.385   .     S
N346   Mn211   1.798   1_565 S
N346   N347    1.332   .     S
N346   N370    1.399   .     S
N348   Mn210   1.903   1_565 S
N348   N349    1.391   .     S
N348   N368    1.352   .     S
N349   Mn409   1.815   1_565 S
N350   N351    1.334   .     D
N350   N364    1.400   .     S
N352   N353    1.318   .     S
N352   N358    1.381   .     S
N354   Mn12    1.770   1_655 S
N354   N355    1.417   .     D
N354   N360    1.397   .     S
N355   Mn200   1.814   1_655 S
N356   Mn11    1.858   1_655 S
N356   N357    1.311   .     D
N356   N362    1.384   .     S
N358   Mn203   1.867   1_556 S
N358   N359    1.310   .     D
N360   Mn202   1.760   1_556 S
N360   N361    1.361   .     S
N362   N363    1.313   .     S
N364   N365    1.320   .     S
N366   Mn4     1.824   1_655 S
N366   N367    1.323   .     D
N368   Mn3     1.864   1_655 S
N368   N369    1.332   .     D
N370   N371    1.320   .     D
N372   N373    1.315   .     D
N374   Mn207   1.904   1_565 S
N374   N375    1.391   .     S
N375   Mn411   1.814   1_565 S
N376   Mn206   1.794   1_565 S
N376   N377    1.332   .     S
N378   N379    1.312   .     S
N380   N381    1.318   .     D
N382   N383    1.356   .     S
N384   N385    1.314   .     S
N386   Mn208   1.817   1_556 S
N386   N387    1.315   .     S
N388   Mn209   1.861   1_556 S
N388   N389    1.317   .     D
N390   Mn211   1.814   1_565 S
N390   N391    1.326   .     D
N392   Mn210   1.843   1_565 S
N392   N393    1.320   .     D
N394   N395    1.412   .     D
N395   Mn409   1.817   .     S
N396   N397    1.315   .     D
N398   Mn12    1.833   1_655 S
N398   N399    1.313   .     S
N400   Mn11    1.848   1_655 S
N400   N401    1.315   .     D
N402   N403    1.324   .     D
N404   N405    1.395   .     S
N405   Mn410   1.816   .     S
Cl406  Mn213   2.330   1_554 S
Cl407  Mn204   2.374   1_545 S
Cl408  Mn208   2.374   1_545 S
Cl408  Mn206   2.335   1_554 S
Mn409  N349    1.815   1_545 S
Mn411  N375    1.814   1_545 S
