# Supplementary material for: Excavating hidden adsorption sites in metal-organic frameworks using rational defect engineering
Source: Nat Commun. 2017 Nov 16;8:1539. doi: 10.1038/s41467-017-01478-4 (PMC5691151; doi:10.1038/s41467-017-01478-4)
Supplement: Supplementary file 17 — Supplementary Data 14 [file 41467_2017_1478_MOESM17_ESM.cif]

data_JEWYAM_waterOH_cation_relaxed
_audit_creation_date              2017-08-02
_audit_creation_method            'Materials Studio'
_symmetry_space_group_name_H-M    'P1'
_symmetry_Int_Tables_number       1
_symmetry_cell_setting            triclinic
loop_
_symmetry_equiv_pos_as_xyz
  x,y,z
_cell_length_a                    36.3593
_cell_length_b                    18.1812
_cell_length_c                    18.1333
_cell_angle_alpha                 90.0000
_cell_angle_beta                  90.0000
_cell_angle_gamma                 90.0000
loop_
_atom_site_label
_atom_site_type_symbol
_atom_site_fract_x
_atom_site_fract_y
_atom_site_fract_z
_atom_site_U_iso_or_equiv
_atom_site_adp_type
_atom_site_occupancy
Mn1    Mn    0.44755   0.52704   0.02345   0.00000  Uiso   1.00
Mn2    Mn    0.07746   0.52612   0.02561   0.00000  Uiso   1.00
Mn3    Mn    0.01249   0.89616   0.52860   0.00000  Uiso   1.00
Mn4    Mn    0.01158   0.15269   0.52756   0.00000  Uiso   1.00
Mn5    Mn    0.26370   0.02372   0.90082   0.00000  Uiso   1.00
Mn6    Mn    0.26438   0.02440   0.15818   0.00000  Uiso   1.00
Mn7    Mn    0.26211   0.89752   0.02804   0.00000  Uiso   1.00
Mn8    Mn    0.26152   0.15561   0.02832   0.00000  Uiso   1.00
Mn9    Mn    0.44913   0.02278   0.51949   0.00000  Uiso   1.00
Mn10   Mn    0.07549   0.02394   0.52429   0.00000  Uiso   1.00
Mn11   Mn    0.01377   0.52540   0.15198   0.00000  Uiso   1.00
Mn12   Mn    0.01313   0.52256   0.89925   0.00000  Uiso   1.00
H13    H     0.37440   0.74583   0.13272   0.00000  Uiso   1.00
H14    H     0.15061   0.30081   0.13408   0.00000  Uiso   1.00
H15    H     0.15056   0.75423   0.92029   0.00000  Uiso   1.00
H16    H     0.37469   0.30199   0.92043   0.00000  Uiso   1.00
H17    H     0.07239   0.74597   0.73944   0.00000  Uiso   1.00
H18    H     0.06573   0.30380   0.30160   0.00000  Uiso   1.00
H19    H     0.45976   0.29575   0.75347   0.00000  Uiso   1.00
H20    H     0.45884   0.74387   0.30147   0.00000  Uiso   1.00
H21    H     0.36809   0.14285   0.74476   0.00000  Uiso   1.00
H22    H     0.15390   0.14609   0.31629   0.00000  Uiso   1.00
H23    H     0.37650   0.91541   0.29981   0.00000  Uiso   1.00
H24    H     0.15301   0.91974   0.74833   0.00000  Uiso   1.00
H25    H     0.37656   0.75140   0.92733   0.00000  Uiso   1.00
H26    H     0.15046   0.29762   0.92027   0.00000  Uiso   1.00
H27    H     0.14694   0.75258   0.13079   0.00000  Uiso   1.00
H28    H     0.15084   0.13010   0.75054   0.00000  Uiso   1.00
H29    H     0.15113   0.90766   0.31277   0.00000  Uiso   1.00
H30    H     0.36821   0.90858   0.74970   0.00000  Uiso   1.00
H31    H     0.06335   0.74850   0.30116   0.00000  Uiso   1.00
H32    H     0.06689   0.29909   0.75047   0.00000  Uiso   1.00
H33    H     0.45439   0.74504   0.74521   0.00000  Uiso   1.00
C34    C     0.43391   0.67211   0.18140   0.00000  Uiso   1.00
C35    C     0.41775   0.73711   0.21470   0.00000  Uiso   1.00
C36    C     0.09018   0.37303   0.18028   0.00000  Uiso   1.00
C37    C     0.10740   0.31038   0.21598   0.00000  Uiso   1.00
C38    C     0.09013   0.68468   0.87319   0.00000  Uiso   1.00
C39    C     0.10872   0.74457   0.83523   0.00000  Uiso   1.00
C40    C     0.43576   0.36979   0.87251   0.00000  Uiso   1.00
C41    C     0.41817   0.30688   0.83856   0.00000  Uiso   1.00
C42    C     0.09209   0.87150   0.67615   0.00000  Uiso   1.00
C43    C     0.11027   0.83689   0.73858   0.00000  Uiso   1.00
C44    C     0.08963   0.18325   0.37541   0.00000  Uiso   1.00
C45    C     0.10756   0.21946   0.31362   0.00000  Uiso   1.00
C46    C     0.43453   0.17754   0.68144   0.00000  Uiso   1.00
C47    C     0.41648   0.21379   0.74325   0.00000  Uiso   1.00
C48    C     0.43714   0.86962   0.36909   0.00000  Uiso   1.00
C49    C     0.41958   0.83340   0.30702   0.00000  Uiso   1.00
C50    C     0.33770   0.18267   0.87215   0.00000  Uiso   1.00
C51    C     0.36897   0.21746   0.83695   0.00000  Uiso   1.00
C52    C     0.18655   0.18180   0.18433   0.00000  Uiso   1.00
C53    C     0.15538   0.21791   0.21989   0.00000  Uiso   1.00
C54    C     0.34113   0.86971   0.17848   0.00000  Uiso   1.00
C55    C     0.37233   0.83410   0.21299   0.00000  Uiso   1.00
C56    C     0.18682   0.87310   0.87261   0.00000  Uiso   1.00
C57    C     0.15570   0.83875   0.83629   0.00000  Uiso   1.00
C58    C     0.33828   0.86871   0.87653   0.00000  Uiso   1.00
C59    C     0.36925   0.83276   0.84103   0.00000  Uiso   1.00
C60    C     0.18526   0.17610   0.87406   0.00000  Uiso   1.00
C61    C     0.15395   0.21064   0.83862   0.00000  Uiso   1.00
C62    C     0.18214   0.87249   0.17916   0.00000  Uiso   1.00
C63    C     0.15184   0.83579   0.21640   0.00000  Uiso   1.00
C64    C     0.08998   0.17792   0.67992   0.00000  Uiso   1.00
C65    C     0.10732   0.21156   0.74353   0.00000  Uiso   1.00
C66    C     0.08801   0.86909   0.37487   0.00000  Uiso   1.00
C67    C     0.10526   0.83290   0.31226   0.00000  Uiso   1.00
C68    C     0.43378   0.87012   0.68270   0.00000  Uiso   1.00
C69    C     0.41493   0.83338   0.74351   0.00000  Uiso   1.00
C70    C     0.08723   0.68052   0.17749   0.00000  Uiso   1.00
C71    C     0.10434   0.74272   0.21404   0.00000  Uiso   1.00
C72    C     0.09042   0.36923   0.87205   0.00000  Uiso   1.00
C73    C     0.10730   0.30549   0.83811   0.00000  Uiso   1.00
C74    C     0.43811   0.68368   0.87942   0.00000  Uiso   1.00
C75    C     0.41814   0.74221   0.84139   0.00000  Uiso   1.00
C76    C     0.38694   0.76982   0.18230   0.00000  Uiso   1.00
C77    C     0.13896   0.27855   0.18541   0.00000  Uiso   1.00
C78    C     0.13947   0.77683   0.86853   0.00000  Uiso   1.00
C79    C     0.38615   0.27788   0.86990   0.00000  Uiso   1.00
C80    C     0.09517   0.77280   0.76868   0.00000  Uiso   1.00
C81    C     0.09130   0.28025   0.27932   0.00000  Uiso   1.00
C82    C     0.43382   0.27426   0.77614   0.00000  Uiso   1.00
C83    C     0.43422   0.76894   0.27685   0.00000  Uiso   1.00
C84    C     0.38327   0.18745   0.77194   0.00000  Uiso   1.00
C85    C     0.14043   0.19065   0.28567   0.00000  Uiso   1.00
C86    C     0.38825   0.86537   0.27573   0.00000  Uiso   1.00
C87    C     0.14092   0.86951   0.77199   0.00000  Uiso   1.00
C88    C     0.38695   0.77315   0.87463   0.00000  Uiso   1.00
C89    C     0.13846   0.27368   0.87010   0.00000  Uiso   1.00
C90    C     0.13556   0.77478   0.18247   0.00000  Uiso   1.00
C91    C     0.13863   0.17970   0.77502   0.00000  Uiso   1.00
C92    C     0.13761   0.86261   0.28292   0.00000  Uiso   1.00
C93    C     0.38291   0.86222   0.77520   0.00000  Uiso   1.00
C94    C     0.08873   0.77226   0.27815   0.00000  Uiso   1.00
C95    C     0.09165   0.27448   0.77490   0.00000  Uiso   1.00
C96    C     0.43114   0.77065   0.77442   0.00000  Uiso   1.00
N97    N     0.44520   0.57931   0.10955   0.00000  Uiso   1.00
N98    N     0.41954   0.62903   0.12572   0.00000  Uiso   1.00
N99    N     0.07774   0.45722   0.09868   0.00000  Uiso   1.00
N100   N     0.10231   0.40704   0.11567   0.00000  Uiso   1.00
N101   N     0.07816   0.59396   0.94971   0.00000  Uiso   1.00
N102   N     0.10306   0.64506   0.93230   0.00000  Uiso   1.00
N103   N     0.44708   0.45954   0.94772   0.00000  Uiso   1.00
N104   N     0.42225   0.40915   0.93230   0.00000  Uiso   1.00
N105   N     0.04875   0.89843   0.59752   0.00000  Uiso   1.00
N106   N     0.05851   0.84879   0.64656   0.00000  Uiso   1.00
N107   N     0.04898   0.15384   0.45786   0.00000  Uiso   1.00
N108   N     0.05745   0.20571   0.41003   0.00000  Uiso   1.00
N109   N     0.47130   0.15797   0.58688   0.00000  Uiso   1.00
N110   N     0.46297   0.20564   0.64061   0.00000  Uiso   1.00
N111   N     0.47647   0.89416   0.45626   0.00000  Uiso   1.00
N112   N     0.46803   0.84365   0.40745   0.00000  Uiso   1.00
N113   N     0.29711   0.09998   0.89976   0.00000  Uiso   1.00
N114   N     0.32219   0.11609   0.85028   0.00000  Uiso   1.00
N115   N     0.23174   0.09845   0.15902   0.00000  Uiso   1.00
N116   N     0.20476   0.11498   0.21159   0.00000  Uiso   1.00
N117   N     0.29921   0.95044   0.15142   0.00000  Uiso   1.00
N118   N     0.32596   0.93670   0.19908   0.00000  Uiso   1.00
N119   N     0.22882   0.95301   0.90099   0.00000  Uiso   1.00
N120   N     0.20442   0.93658   0.84946   0.00000  Uiso   1.00
N121   N     0.29728   0.89844   0.95848   0.00000  Uiso   1.00
N122   N     0.32123   0.84628   0.94107   0.00000  Uiso   1.00
N123   N     0.22659   0.14708   0.95519   0.00000  Uiso   1.00
N124   N     0.20073   0.19635   0.94022   0.00000  Uiso   1.00
O125   O     0.29843   0.19115   0.07825   0.00000  Uiso   1.00
N126   N     0.22763   0.89687   0.10336   0.00000  Uiso   1.00
N127   N     0.20203   0.84701   0.12033   0.00000  Uiso   1.00
O128   O     0.43958   0.09186   0.45441   0.00000  Uiso   1.00
N129   N     0.07703   0.09976   0.59335   0.00000  Uiso   1.00
N130   N     0.10169   0.11444   0.64404   0.00000  Uiso   1.00
N131   N     0.07357   0.95387   0.45460   0.00000  Uiso   1.00
N132   N     0.09882   0.93564   0.40469   0.00000  Uiso   1.00
N133   N     0.44974   0.95105   0.59294   0.00000  Uiso   1.00
N134   N     0.42116   0.93438   0.64382   0.00000  Uiso   1.00
N135   N     0.04767   0.59626   0.14789   0.00000  Uiso   1.00
N136   N     0.05531   0.64642   0.19934   0.00000  Uiso   1.00
N137   N     0.05177   0.45613   0.89722   0.00000  Uiso   1.00
N138   N     0.05868   0.40423   0.84842   0.00000  Uiso   1.00
N139   N     0.47993   0.59294   0.90382   0.00000  Uiso   1.00
N140   N     0.46976   0.64358   0.84766   0.00000  Uiso   1.00
O141   O     0.47716   0.46452   0.17428   0.00000  Uiso   1.00
N142   N     0.07863   0.45556   0.95110   0.00000  Uiso   1.00
N143   N     0.10255   0.40381   0.93620   0.00000  Uiso   1.00
N144   N     0.45459   0.59994   0.96157   0.00000  Uiso   1.00
N145   N     0.42862   0.65112   0.94288   0.00000  Uiso   1.00
O146   O     0.42975   0.44132   0.07390   0.00000  Uiso   1.00
N147   N     0.07534   0.59731   0.09422   0.00000  Uiso   1.00
N148   N     0.09963   0.64823   0.11203   0.00000  Uiso   1.00
O149   O     0.48705   0.21165   0.45017   0.00000  Uiso   1.00
N150   N     0.47484   0.89406   0.59630   0.00000  Uiso   1.00
N151   N     0.46450   0.84507   0.64759   0.00000  Uiso   1.00
N152   N     0.04727   0.89781   0.45791   0.00000  Uiso   1.00
N153   N     0.05596   0.84598   0.41000   0.00000  Uiso   1.00
N154   N     0.04989   0.15317   0.59511   0.00000  Uiso   1.00
N155   N     0.05763   0.20147   0.64676   0.00000  Uiso   1.00
N156   N     0.22594   0.95506   0.14943   0.00000  Uiso   1.00
N157   N     0.19916   0.93954   0.20176   0.00000  Uiso   1.00
N158   N     0.29849   0.95365   0.90464   0.00000  Uiso   1.00
N159   N     0.32312   0.93505   0.85407   0.00000  Uiso   1.00
N160   N     0.22863   0.09740   0.89728   0.00000  Uiso   1.00
N161   N     0.20391   0.11363   0.84791   0.00000  Uiso   1.00
O162   O     0.30631   0.08746   0.17849   0.00000  Uiso   1.00
N163   N     0.23330   0.15680   0.11125   0.00000  Uiso   1.00
N164   N     0.20616   0.20555   0.12605   0.00000  Uiso   1.00
N165   N     0.29647   0.89355   0.10289   0.00000  Uiso   1.00
N166   N     0.32182   0.84367   0.11784   0.00000  Uiso   1.00
N167   N     0.22734   0.89974   0.95666   0.00000  Uiso   1.00
N168   N     0.20214   0.85039   0.93898   0.00000  Uiso   1.00
N169   N     0.29571   0.15446   0.95219   0.00000  Uiso   1.00
N170   N     0.32001   0.20588   0.93573   0.00000  Uiso   1.00
N171   N     0.07635   0.95275   0.59412   0.00000  Uiso   1.00
N172   N     0.10278   0.93563   0.64148   0.00000  Uiso   1.00
N173   N     0.45202   0.95235   0.44996   0.00000  Uiso   1.00
N174   N     0.42719   0.93664   0.39799   0.00000  Uiso   1.00
N175   N     0.44888   0.09962   0.58911   0.00000  Uiso   1.00
N176   N     0.42313   0.11156   0.64537   0.00000  Uiso   1.00
N177   N     0.07516   0.09923   0.45550   0.00000  Uiso   1.00
N178   N     0.10038   0.11660   0.40656   0.00000  Uiso   1.00
N179   N     0.47631   0.45297   0.89887   0.00000  Uiso   1.00
N180   N     0.46942   0.39957   0.85197   0.00000  Uiso   1.00
N181   N     0.47555   0.59177   0.15252   0.00000  Uiso   1.00
N182   N     0.46903   0.64556   0.19855   0.00000  Uiso   1.00
N183   N     0.04998   0.45679   0.15249   0.00000  Uiso   1.00
N184   N     0.05789   0.40619   0.20257   0.00000  Uiso   1.00
N185   N     0.04926   0.59692   0.90375   0.00000  Uiso   1.00
N186   N     0.05665   0.65049   0.85063   0.00000  Uiso   1.00
Cl187  Cl    0.01321   0.49877   0.02524   0.00000  Uiso   1.00
Cl188  Cl    0.01234   0.02528   0.54853   0.00000  Uiso   1.00
Cl189  Cl    0.25833   0.02851   0.02871   0.00000  Uiso   1.00
Mn190  Mn    0.42799   0.02221   0.68858   0.00000  Uiso   1.00
Mn191  Mn    0.01199   0.69409   0.85789   0.00000  Uiso   1.00
Mn192  Mn    0.17895   0.03046   0.19949   0.00000  Uiso   1.00
Mn193  Mn    0.94988   0.52523   0.02404   0.00000  Uiso   1.00
Mn194  Mn    0.57810   0.52465   0.02520   0.00000  Uiso   1.00
Mn195  Mn    0.51101   0.89482   0.52936   0.00000  Uiso   1.00
Mn196  Mn    0.51151   0.16186   0.52492   0.00000  Uiso   1.00
Mn197  Mn    0.76340   0.02448   0.90117   0.00000  Uiso   1.00
Mn198  Mn    0.76499   0.02699   0.15306   0.00000  Uiso   1.00
Mn199  Mn    0.76204   0.89766   0.02822   0.00000  Uiso   1.00
Mn200  Mn    0.76186   0.15389   0.02821   0.00000  Uiso   1.00
Mn201  Mn    0.94990   0.02522   0.52155   0.00000  Uiso   1.00
Mn202  Mn    0.57334   0.02482   0.52359   0.00000  Uiso   1.00
Mn203  Mn    0.51504   0.52939   0.15201   0.00000  Uiso   1.00
Mn204  Mn    0.51308   0.52213   0.90231   0.00000  Uiso   1.00
H205   H     0.87495   0.74817   0.13278   0.00000  Uiso   1.00
H206   H     0.64975   0.30206   0.13406   0.00000  Uiso   1.00
H207   H     0.65061   0.75404   0.92017   0.00000  Uiso   1.00
H208   H     0.87519   0.30101   0.92067   0.00000  Uiso   1.00
H209   H     0.57246   0.74603   0.73931   0.00000  Uiso   1.00
H210   H     0.56592   0.30157   0.30350   0.00000  Uiso   1.00
H211   H     0.95947   0.29706   0.75194   0.00000  Uiso   1.00
H212   H     0.95958   0.74709   0.30084   0.00000  Uiso   1.00
H213   H     0.86729   0.14559   0.74175   0.00000  Uiso   1.00
H214   H     0.65460   0.14512   0.31453   0.00000  Uiso   1.00
H215   H     0.87556   0.91577   0.30224   0.00000  Uiso   1.00
H216   H     0.65313   0.91977   0.74862   0.00000  Uiso   1.00
H217   H     0.87585   0.75140   0.92687   0.00000  Uiso   1.00
H218   H     0.65010   0.29802   0.91747   0.00000  Uiso   1.00
H219   H     0.87594   0.30132   0.13137   0.00000  Uiso   1.00
H220   H     0.64833   0.75414   0.13148   0.00000  Uiso   1.00
H221   H     0.87760   0.12888   0.29600   0.00000  Uiso   1.00
H222   H     0.64955   0.12874   0.74957   0.00000  Uiso   1.00
H223   H     0.65121   0.90810   0.31455   0.00000  Uiso   1.00
H224   H     0.86800   0.90913   0.74959   0.00000  Uiso   1.00
H225   H     0.56341   0.74927   0.29915   0.00000  Uiso   1.00
H226   H     0.56508   0.29672   0.75075   0.00000  Uiso   1.00
H227   H     0.95354   0.74437   0.74453   0.00000  Uiso   1.00
H228   H     0.96018   0.30045   0.30016   0.00000  Uiso   1.00
C229   C     0.93611   0.67814   0.17877   0.00000  Uiso   1.00
C230   C     0.91874   0.74083   0.21370   0.00000  Uiso   1.00
C231   C     0.58951   0.37304   0.18223   0.00000  Uiso   1.00
C232   C     0.60691   0.30994   0.21697   0.00000  Uiso   1.00
C233   C     0.59059   0.68311   0.87264   0.00000  Uiso   1.00
C234   C     0.60882   0.74392   0.83495   0.00000  Uiso   1.00
C235   C     0.93637   0.36884   0.87292   0.00000  Uiso   1.00
C236   C     0.91824   0.30708   0.83786   0.00000  Uiso   1.00
C237   C     0.59242   0.87194   0.67609   0.00000  Uiso   1.00
C238   C     0.61034   0.83709   0.73865   0.00000  Uiso   1.00
C239   C     0.59010   0.18006   0.37437   0.00000  Uiso   1.00
C240   C     0.60786   0.21737   0.31311   0.00000  Uiso   1.00
C241   C     0.93472   0.17853   0.67987   0.00000  Uiso   1.00
C242   C     0.91618   0.21532   0.74109   0.00000  Uiso   1.00
C243   C     0.93645   0.86863   0.37140   0.00000  Uiso   1.00
C244   C     0.91903   0.83425   0.30840   0.00000  Uiso   1.00
C245   C     0.83756   0.18312   0.87106   0.00000  Uiso   1.00
C246   C     0.86874   0.21820   0.83546   0.00000  Uiso   1.00
C247   C     0.68566   0.18070   0.18127   0.00000  Uiso   1.00
C248   C     0.65507   0.21751   0.21830   0.00000  Uiso   1.00
C249   C     0.84026   0.87020   0.18049   0.00000  Uiso   1.00
C250   C     0.87175   0.83502   0.21454   0.00000  Uiso   1.00
C251   C     0.68671   0.87322   0.87242   0.00000  Uiso   1.00
C252   C     0.65560   0.83864   0.83639   0.00000  Uiso   1.00
C253   C     0.83805   0.86999   0.87632   0.00000  Uiso   1.00
C254   C     0.86888   0.83341   0.84091   0.00000  Uiso   1.00
C255   C     0.68530   0.17725   0.87127   0.00000  Uiso   1.00
C256   C     0.65337   0.21032   0.83650   0.00000  Uiso   1.00
C257   C     0.84218   0.17729   0.17471   0.00000  Uiso   1.00
C258   C     0.87336   0.21200   0.21049   0.00000  Uiso   1.00
C259   C     0.68292   0.87372   0.18151   0.00000  Uiso   1.00
C260   C     0.65251   0.83678   0.21781   0.00000  Uiso   1.00
C261   C     0.93832   0.17617   0.36718   0.00000  Uiso   1.00
C262   C     0.92049   0.21144   0.30494   0.00000  Uiso   1.00
C263   C     0.58754   0.17412   0.68102   0.00000  Uiso   1.00
C264   C     0.60550   0.20907   0.74348   0.00000  Uiso   1.00
C265   C     0.58792   0.86901   0.37455   0.00000  Uiso   1.00
C266   C     0.60535   0.83329   0.31210   0.00000  Uiso   1.00
C267   C     0.93382   0.87062   0.68367   0.00000  Uiso   1.00
C268   C     0.91465   0.83371   0.74365   0.00000  Uiso   1.00
C269   C     0.58794   0.68240   0.17544   0.00000  Uiso   1.00
C270   C     0.60500   0.74398   0.21310   0.00000  Uiso   1.00
C271   C     0.58919   0.36748   0.87179   0.00000  Uiso   1.00
C272   C     0.60611   0.30415   0.83702   0.00000  Uiso   1.00
C273   C     0.93665   0.68156   0.87710   0.00000  Uiso   1.00
C274   C     0.91715   0.74149   0.84041   0.00000  Uiso   1.00
C275   C     0.93639   0.37136   0.17931   0.00000  Uiso   1.00
C276   C     0.91951   0.30755   0.21290   0.00000  Uiso   1.00
C277   C     0.88722   0.77218   0.18260   0.00000  Uiso   1.00
C278   C     0.63841   0.27868   0.18525   0.00000  Uiso   1.00
C279   C     0.63946   0.77655   0.86844   0.00000  Uiso   1.00
C280   C     0.88628   0.27780   0.86924   0.00000  Uiso   1.00
C281   C     0.59527   0.77275   0.76862   0.00000  Uiso   1.00
C282   C     0.59128   0.27861   0.28009   0.00000  Uiso   1.00
C283   C     0.93358   0.27536   0.77466   0.00000  Uiso   1.00
C284   C     0.93466   0.77151   0.27681   0.00000  Uiso   1.00
C285   C     0.88280   0.18932   0.76967   0.00000  Uiso   1.00
C286   C     0.64070   0.18953   0.28436   0.00000  Uiso   1.00
C287   C     0.88753   0.86600   0.27762   0.00000  Uiso   1.00
C288   C     0.64094   0.86961   0.77211   0.00000  Uiso   1.00
C289   C     0.88627   0.77316   0.87413   0.00000  Uiso   1.00
C290   C     0.63777   0.27325   0.86800   0.00000  Uiso   1.00
C291   C     0.88832   0.27621   0.18058   0.00000  Uiso   1.00
C292   C     0.63650   0.77605   0.18288   0.00000  Uiso   1.00
C293   C     0.88928   0.17968   0.27287   0.00000  Uiso   1.00
C294   C     0.63737   0.17834   0.77403   0.00000  Uiso   1.00
C295   C     0.63788   0.86328   0.28404   0.00000  Uiso   1.00
C296   C     0.88264   0.86278   0.77516   0.00000  Uiso   1.00
C297   C     0.58899   0.77302   0.27705   0.00000  Uiso   1.00
C298   C     0.59005   0.27239   0.77459   0.00000  Uiso   1.00
C299   C     0.93045   0.77031   0.77390   0.00000  Uiso   1.00
C300   C     0.93556   0.27569   0.27526   0.00000  Uiso   1.00
N301   N     0.94960   0.59399   0.09881   0.00000  Uiso   1.00
N302   N     0.92470   0.64439   0.11401   0.00000  Uiso   1.00
N303   N     0.57756   0.45708   0.10016   0.00000  Uiso   1.00
N304   N     0.60146   0.40578   0.11651   0.00000  Uiso   1.00
N305   N     0.57931   0.59181   0.94916   0.00000  Uiso   1.00
N306   N     0.60400   0.64351   0.93134   0.00000  Uiso   1.00
N307   N     0.94977   0.45361   0.95266   0.00000  Uiso   1.00
N308   N     0.92467   0.40398   0.93658   0.00000  Uiso   1.00
N309   N     0.54898   0.89525   0.59688   0.00000  Uiso   1.00
N310   N     0.55891   0.84724   0.64606   0.00000  Uiso   1.00
N311   N     0.54840   0.15524   0.45675   0.00000  Uiso   1.00
N312   N     0.55792   0.20548   0.40891   0.00000  Uiso   1.00
N313   N     0.97518   0.15174   0.59300   0.00000  Uiso   1.00
N314   N     0.96531   0.20149   0.64502   0.00000  Uiso   1.00
N315   N     0.97594   0.89384   0.45730   0.00000  Uiso   1.00
N316   N     0.96791   0.84386   0.40749   0.00000  Uiso   1.00
N317   N     0.79758   0.09973   0.90094   0.00000  Uiso   1.00
N318   N     0.82190   0.11649   0.85004   0.00000  Uiso   1.00
N319   N     0.73108   0.09800   0.15532   0.00000  Uiso   1.00
N320   N     0.70524   0.11603   0.21053   0.00000  Uiso   1.00
N321   N     0.79860   0.95085   0.15330   0.00000  Uiso   1.00
N322   N     0.82422   0.93583   0.20266   0.00000  Uiso   1.00
N323   N     0.72866   0.95324   0.90083   0.00000  Uiso   1.00
N324   N     0.70417   0.93668   0.84944   0.00000  Uiso   1.00
N325   N     0.79705   0.89916   0.95844   0.00000  Uiso   1.00
N326   N     0.82094   0.84723   0.94102   0.00000  Uiso   1.00
N327   N     0.72787   0.15385   0.95172   0.00000  Uiso   1.00
N328   N     0.70190   0.20159   0.93588   0.00000  Uiso   1.00
N329   N     0.79926   0.15143   0.09534   0.00000  Uiso   1.00
N330   N     0.82401   0.20206   0.11216   0.00000  Uiso   1.00
N331   N     0.72841   0.89654   0.10536   0.00000  Uiso   1.00
N332   N     0.70220   0.84814   0.12161   0.00000  Uiso   1.00
N333   N     0.95238   0.09353   0.44878   0.00000  Uiso   1.00
N334   N     0.92774   0.10942   0.39793   0.00000  Uiso   1.00
N335   N     0.57465   0.09837   0.59222   0.00000  Uiso   1.00
N336   N     0.59995   0.11357   0.64243   0.00000  Uiso   1.00
N337   N     0.57229   0.95221   0.45435   0.00000  Uiso   1.00
N338   N     0.59782   0.93562   0.40440   0.00000  Uiso   1.00
N339   N     0.94981   0.95175   0.59601   0.00000  Uiso   1.00
N340   N     0.92282   0.93703   0.64821   0.00000  Uiso   1.00
N341   N     0.54780   0.60158   0.14041   0.00000  Uiso   1.00
N342   N     0.55463   0.65249   0.19237   0.00000  Uiso   1.00
N343   N     0.55043   0.45333   0.89975   0.00000  Uiso   1.00
N344   N     0.55730   0.40248   0.84948   0.00000  Uiso   1.00
N345   N     0.97868   0.59137   0.90115   0.00000  Uiso   1.00
N346   N     0.96923   0.64386   0.84662   0.00000  Uiso   1.00
N347   N     0.97598   0.45670   0.15423   0.00000  Uiso   1.00
N348   N     0.96839   0.40578   0.20312   0.00000  Uiso   1.00
N349   N     0.57748   0.45202   0.95295   0.00000  Uiso   1.00
N350   N     0.60153   0.40099   0.93655   0.00000  Uiso   1.00
N351   N     0.95136   0.59335   0.95524   0.00000  Uiso   1.00
N352   N     0.92589   0.64534   0.93777   0.00000  Uiso   1.00
N353   N     0.94913   0.45666   0.10011   0.00000  Uiso   1.00
N354   N     0.92465   0.40573   0.11506   0.00000  Uiso   1.00
N355   N     0.57772   0.59782   0.09255   0.00000  Uiso   1.00
N356   N     0.60236   0.64628   0.11278   0.00000  Uiso   1.00
N357   N     0.97803   0.14996   0.45282   0.00000  Uiso   1.00
N358   N     0.96952   0.20086   0.40354   0.00000  Uiso   1.00
N359   N     0.97357   0.89453   0.59539   0.00000  Uiso   1.00
N360   N     0.96421   0.84524   0.64632   0.00000  Uiso   1.00
N361   N     0.54719   0.89486   0.45829   0.00000  Uiso   1.00
N362   N     0.55612   0.84407   0.41081   0.00000  Uiso   1.00
N363   N     0.54543   0.14728   0.59986   0.00000  Uiso   1.00
N364   N     0.55336   0.19463   0.65193   0.00000  Uiso   1.00
N365   N     0.72795   0.95331   0.15336   0.00000  Uiso   1.00
N366   N     0.70099   0.93905   0.20578   0.00000  Uiso   1.00
N367   N     0.79830   0.95474   0.90517   0.00000  Uiso   1.00
N368   N     0.82300   0.93628   0.85428   0.00000  Uiso   1.00
N369   N     0.72880   0.09997   0.89776   0.00000  Uiso   1.00
N370   N     0.70339   0.11385   0.84831   0.00000  Uiso   1.00
N371   N     0.80125   0.09511   0.14688   0.00000  Uiso   1.00
N372   N     0.82672   0.11079   0.19613   0.00000  Uiso   1.00
N373   N     0.72932   0.15325   0.10116   0.00000  Uiso   1.00
N374   N     0.70326   0.20312   0.12007   0.00000  Uiso   1.00
N375   N     0.79743   0.89598   0.10155   0.00000  Uiso   1.00
N376   N     0.82227   0.84586   0.11727   0.00000  Uiso   1.00
N377   N     0.72732   0.89928   0.95647   0.00000  Uiso   1.00
N378   N     0.70218   0.85030   0.93883   0.00000  Uiso   1.00
N379   N     0.79649   0.15474   0.95300   0.00000  Uiso   1.00
N380   N     0.82038   0.20633   0.93545   0.00000  Uiso   1.00
N381   N     0.57556   0.95069   0.59269   0.00000  Uiso   1.00
N382   N     0.60231   0.93562   0.64042   0.00000  Uiso   1.00
N383   N     0.95031   0.94908   0.45463   0.00000  Uiso   1.00
N384   N     0.92561   0.93440   0.40341   0.00000  Uiso   1.00
N385   N     0.94838   0.09612   0.58936   0.00000  Uiso   1.00
N386   N     0.92052   0.11379   0.64056   0.00000  Uiso   1.00
N387   N     0.57322   0.09801   0.45474   0.00000  Uiso   1.00
N388   N     0.59935   0.11354   0.40517   0.00000  Uiso   1.00
N389   N     0.97737   0.45151   0.89898   0.00000  Uiso   1.00
N390   N     0.96916   0.40096   0.84997   0.00000  Uiso   1.00
N391   N     0.97613   0.59374   0.15273   0.00000  Uiso   1.00
N392   N     0.96828   0.64404   0.20237   0.00000  Uiso   1.00
N393   N     0.55064   0.45940   0.15465   0.00000  Uiso   1.00
N394   N     0.55809   0.40828   0.20549   0.00000  Uiso   1.00
N395   N     0.55019   0.59463   0.90423   0.00000  Uiso   1.00
N396   N     0.55721   0.64818   0.85038   0.00000  Uiso   1.00
Cl397  Cl    0.50942   0.49375   0.02964   0.00000  Uiso   1.00
Cl398  Cl    0.51108   0.01924   0.54762   0.00000  Uiso   1.00
Cl399  Cl    0.75160   0.02647   0.02781   0.00000  Uiso   1.00
Mn400  Mn    0.92538   0.02751   0.69024   0.00000  Uiso   1.00
Mn401  Mn    0.51282   0.69276   0.85827   0.00000  Uiso   1.00
Mn402  Mn    0.68049   0.02986   0.19983   0.00000  Uiso   1.00
H403   H     0.49211   0.42414   0.19561   0.00000  Uiso   1.00
H404   H     0.40957   0.46824   0.10272   0.00000  Uiso   1.00
H405   H     0.45161   0.44170   0.11568   0.00000  Uiso   1.00
H406   H     0.28535   0.24274   0.07557   0.00000  Uiso   1.00
H407   H     0.31887   0.05271   0.21686   0.00000  Uiso   1.00
H408   H     0.28973   0.11644   0.21502   0.00000  Uiso   1.00
H409   H     0.41190   0.07553   0.45896   0.00000  Uiso   1.00
H410   H     0.49739   0.25329   0.49310   0.00000  Uiso   1.00
H411   H     0.46185   0.19040   0.46741   0.00000  Uiso   1.00
loop_
_geom_bond_atom_site_label_1
_geom_bond_atom_site_label_2
_geom_bond_distance
_geom_bond_site_symmetry_2
_ccdc_geom_bond_type
Mn1    N97     1.830   .     S
Mn1    N103    1.842   1_554 S
Mn1    N144    1.755   1_554 S
Mn1    O146    1.919   .     S
Mn1    Cl397   2.332   .     S
Mn2    N99     1.824   .     S
Mn2    N101    1.848   1_554 S
Mn2    N142    1.864   1_554 S
Mn2    N147    1.797   .     S
Mn2    Cl187   2.388   .     S
Mn3    N105    1.817   .     S
Mn3    N152    1.801   .     S
Mn3    Cl188   2.375   1_565 S
Mn3    N315    1.855   1_455 S
Mn3    N359    1.863   1_455 S
Mn4    N107    1.857   .     S
Mn4    N154    1.855   .     S
Mn4    Cl188   2.348   .     S
Mn4    N313    1.777   1_455 S
Mn4    N357    1.824   1_455 S
Mn5    N113    1.843   .     S
Mn5    N119    1.806   1_545 S
Mn5    N158    1.797   1_545 S
Mn5    N160    1.851   .     S
Mn5    Cl189   2.329   1_556 S
Mn6    N115    1.795   .     S
Mn6    N117    1.851   1_545 S
Mn6    N156    1.889   1_545 S
Mn6    O162    1.943   .     S
Mn6    Cl189   2.359   .     S
Mn7    N121    1.796   1_554 S
Mn7    N126    1.854   .     S
Mn7    N165    1.846   .     S
Mn7    N167    1.810   1_554 S
Mn7    Cl189   2.386   1_565 S
Mn8    N123    1.843   1_554 S
Mn8    O125    1.743   .     S
Mn8    N163    1.821   .     S
Mn8    N169    1.858   1_554 S
Mn8    Cl189   2.314   .     S
Mn9    O128    1.758   .     S
Mn9    N133    1.864   1_545 S
Mn9    N173    1.800   1_545 S
Mn9    N175    1.883   .     S
Mn9    Cl398   2.310   .     S
Mn10   N129    1.863   .     S
Mn10   N131    1.796   1_545 S
Mn10   N171    1.811   1_545 S
Mn10   N177    1.852   .     S
Mn10   Cl188   2.338   .     S
Mn11   N135    1.785   .     S
Mn11   N183    1.814   .     S
Mn11   Cl187   2.349   .     S
Mn11   N347    1.857   1_455 S
Mn11   N391    1.848   1_455 S
Mn12   N137    1.853   .     S
Mn12   N185    1.887   .     S
Mn12   Cl187   2.325   1_556 S
Mn12   N345    1.771   1_455 S
Mn12   N389    1.833   1_455 S
H13    C76     1.098   .     S
H14    C77     1.100   .     S
H15    C78     1.101   .     S
H16    C79     1.098   .     S
H17    C80     1.098   .     S
H18    C81     1.100   .     S
H19    C82     1.101   .     S
H20    C83     1.099   .     S
H21    C84     1.098   .     S
H22    C85     1.098   .     S
H23    C86     1.096   .     S
H24    C87     1.101   .     S
H25    C88     1.101   .     S
H26    C89     1.099   .     S
H27    C90     1.101   .     S
H28    C91     1.099   .     S
H29    C92     1.098   .     S
H30    C93     1.100   .     S
H31    C94     1.101   .     S
H32    C95     1.099   .     S
H33    C96     1.101   .     S
C34    C35     1.451   .     S
C34    N98     1.380   .     D
C34    N182    1.400   .     S
C35    C76     1.398   .     S
C35    C83     1.401   .     D
C36    C37     1.452   .     S
C36    N100    1.396   .     D
C36    N184    1.380   .     S
C37    C77     1.400   .     D
C37    C81     1.401   .     S
C38    C39     1.455   .     S
C38    N102    1.374   .     S
C38    N186    1.427   .     D
C39    C78     1.400   .     D
C39    C80     1.401   .     S
C40    C41     1.448   .     S
C40    N104    1.389   .     S
C40    N180    1.389   .     D
C41    C79     1.399   .     D
C41    C82     1.399   .     S
C42    C43     1.454   .     S
C42    N106    1.396   .     D
C42    N172    1.380   .     S
C43    C80     1.399   .     D
C43    C87     1.400   .     S
C44    C45     1.454   .     S
C44    N108    1.389   .     D
C44    N178    1.393   .     S
C45    C81     1.399   .     D
C45    C85     1.400   .     S
C46    C47     1.456   .     S
C46    N110    1.371   .     D
C46    N176    1.428   .     S
C47    C82     1.401   .     D
C47    C84     1.399   .     S
C48    C49     1.452   .     S
C48    N112    1.403   .     D
C48    N174    1.375   .     S
C49    C83     1.399   .     S
C49    C86     1.399   .     D
C50    C51     1.449   .     S
C50    N114    1.393   .     S
C50    N170    1.386   .     D
C51    C79     1.398   .     S
C51    C84     1.399   .     D
C52    C53     1.460   .     S
C52    N116    1.469   .     S
C52    N164    1.346   .     D
C53    C77     1.401   .     S
C53    C85     1.401   .     D
C54    C55     1.448   .     S
C54    N118    1.388   .     S
C54    N166    1.388   .     D
C55    C76     1.399   .     D
C55    C86     1.397   .     S
C56    C57     1.451   .     S
C56    N120    1.385   .     S
C56    N168    1.389   .     D
C57    C78     1.399   .     S
C57    C87     1.400   .     D
C58    C59     1.452   .     S
C58    N122    1.386   .     S
C58    N159    1.387   .     D
C59    C88     1.400   .     D
C59    C93     1.400   .     S
C60    C61     1.450   .     S
C60    N124    1.375   .     S
C60    N161    1.405   .     D
C61    C89     1.399   .     D
C61    C91     1.399   .     S
C62    C63     1.454   .     S
C62    N127    1.370   .     D
C62    N157    1.427   .     S
C63    C90     1.400   .     S
C63    C92     1.400   .     D
C64    C65     1.450   .     S
C64    N130    1.392   .     D
C64    N155    1.389   .     S
C65    C91     1.399   .     D
C65    C95     1.399   .     S
C66    C67     1.454   .     S
C66    N132    1.382   .     D
C66    N153    1.393   .     S
C67    C92     1.399   .     S
C67    C94     1.400   .     D
C68    C69     1.460   .     S
C68    N134    1.440   .     D
C68    N151    1.364   .     S
C69    C93     1.400   .     D
C69    C96     1.401   .     S
C70    C71     1.451   .     S
C70    N136    1.374   .     S
C70    N148    1.399   .     D
C71    C90     1.399   .     D
C71    C94     1.401   .     S
C72    C73     1.449   .     S
C72    N138    1.386   .     D
C72    N143    1.394   .     S
C73    C89     1.398   .     S
C73    C95     1.398   .     D
C74    C75     1.461   .     S
C74    N140    1.479   .     S
C74    N145    1.339   .     D
C75    C88     1.402   .     S
C75    C96     1.402   .     D
N97    N98     1.332   .     S
N97    N181    1.370   .     S
N99    N100    1.314   .     S
N99    N183    1.404   .     S
N101   Mn2     1.848   1_556 S
N101   N102    1.335   .     D
N101   N185    1.342   .     S
N103   Mn1     1.842   1_556 S
N103   N104    1.316   .     D
N103   N179    1.389   .     S
N105   N106    1.316   .     S
N105   N171    1.409   .     S
N107   N108    1.318   .     S
N107   N177    1.376   .     S
N109   N110    1.339   .     S
N109   N175    1.338   .     S
N109   Mn196   1.845   .     S
N111   N112    1.312   .     S
N111   N173    1.387   .     S
N111   Mn195   1.826   .     S
N113   N114    1.313   .     D
N113   N169    1.374   .     S
N115   N116    1.401   .     D
N115   N163    1.371   .     S
N116   Mn192   1.814   .     S
N117   Mn6     1.851   1_565 S
N117   N118    1.325   .     D
N117   N165    1.362   .     S
N119   Mn5     1.806   1_565 S
N119   N120    1.323   .     D
N119   N167    1.400   .     S
N121   Mn7     1.796   1_556 S
N121   N122    1.326   .     D
N121   N158    1.401   .     S
N123   Mn8     1.843   1_556 S
N123   N124    1.327   .     D
N123   N160    1.387   .     S
O125   H406    1.053   .     S
N126   N127    1.335   .     S
N126   N156    1.349   .     D
O128   H409    1.053   .     S
N129   N130    1.312   .     S
N129   N154    1.385   .     S
N131   Mn10    1.796   1_565 S
N131   N132    1.331   .     S
N131   N152    1.399   .     S
N133   Mn9     1.864   1_565 S
N133   N134    1.422   .     S
N133   N150    1.382   .     S
N134   Mn190   1.808   1_565 S
N135   N136    1.334   .     D
N135   N147    1.400   .     S
N137   N138    1.318   .     S
N137   N142    1.381   .     S
N139   N140    1.422   .     D
N139   N144    1.400   .     S
N139   Mn204   1.764   .     S
N140   Mn401   1.813   .     S
O141   Mn203   1.858   .     S
O141   H403    0.992   .     S
N142   Mn2     1.864   1_556 S
N142   N143    1.310   .     D
N144   Mn1     1.755   1_556 S
N144   N145    1.368   .     S
O146   H404    1.025   .     S
O146   H405    1.098   .     S
N147   N148    1.319   .     S
O149   Mn196   1.857   .     S
O149   H410    1.149   .     S
O149   H411    1.042   .     S
N150   N151    1.341   .     D
N150   Mn195   1.790   .     S
N152   N153    1.320   .     D
N154   N155    1.314   .     D
N156   Mn6     1.889   1_565 S
N156   N157    1.388   .     S
N157   Mn192   1.810   1_565 S
N158   Mn5     1.797   1_565 S
N158   N159    1.325   .     S
N160   N161    1.302   .     S
O162   H407    1.045   .     S
O162   H408    1.039   .     S
N163   N164    1.353   .     S
N165   N166    1.321   .     S
N167   Mn7     1.810   1_556 S
N167   N168    1.322   .     S
N169   Mn8     1.858   1_556 S
N169   N170    1.321   .     S
N171   Mn10    1.811   1_565 S
N171   N172    1.326   .     D
N173   Mn9     1.800   1_565 S
N173   N174    1.336   .     D
N175   N176    1.402   .     D
N176   Mn190   1.812   .     S
N177   N178    1.315   .     D
N179   N180    1.315   .     S
N179   Mn204   1.836   .     S
N181   N182    1.307   .     D
N181   Mn203   1.830   .     S
N183   N184    1.324   .     D
N185   N186    1.396   .     S
N186   Mn191   1.812   .     S
Cl187  Mn12    2.325   1_554 S
Cl187  Mn193   2.353   1_455 S
Cl188  Mn3     2.375   1_545 S
Cl188  Mn201   2.322   1_455 S
Cl189  Mn7     2.386   1_545 S
Cl189  Mn5     2.329   1_554 S
Mn190  N134    1.808   1_545 S
Mn191  N346    1.815   1_455 S
Mn192  N157    1.810   1_545 S
Mn193  Cl187   2.353   1_655 S
Mn193  N301    1.844   .     S
Mn193  N307    1.836   1_554 S
Mn193  N351    1.759   1_554 S
Mn193  N353    1.859   .     S
Mn194  N303    1.832   .     S
Mn194  N305    1.842   1_554 S
Mn194  N349    1.860   1_554 S
Mn194  N355    1.806   .     S
Mn194  Cl397   2.561   .     S
Mn195  N309    1.845   .     S
Mn195  N361    1.841   .     S
Mn195  Cl398   2.286   1_565 S
Mn196  N311    1.828   .     S
Mn196  N363    1.854   .     S
Mn196  H410    1.833   .     S
Mn197  N317    1.848   .     S
Mn197  N323    1.809   1_545 S
Mn197  N367    1.795   1_545 S
Mn197  N369    1.863   .     S
Mn197  Cl399   2.336   1_556 S
Mn198  N319    1.785   .     S
Mn198  N321    1.847   1_545 S
Mn198  N365    1.899   1_545 S
Mn198  N371    1.812   .     S
Mn198  Cl399   2.323   .     S
Mn199  N325    1.795   1_554 S
Mn199  N331    1.858   .     S
Mn199  N375    1.851   .     S
Mn199  N377    1.813   1_554 S
Mn199  Cl399   2.373   1_565 S
Mn200  N327    1.858   1_554 S
Mn200  N329    1.826   .     S
Mn200  N373    1.775   .     S
Mn200  N379    1.856   1_554 S
Mn200  Cl399   2.346   .     S
Mn201  Cl188   2.322   1_655 S
Mn201  N333    1.814   .     S
Mn201  N339    1.899   1_545 S
Mn201  N383    1.841   1_545 S
Mn201  N385    1.782   .     S
Mn202  N335    1.827   .     S
Mn202  N337    1.822   1_545 S
Mn202  N381    1.842   1_545 S
Mn202  N387    1.825   .     S
Mn202  Cl398   2.308   .     S
Mn203  N341    1.785   .     S
Mn203  N393    1.816   .     S
Mn203  Cl397   2.321   .     S
Mn204  N343    1.847   .     S
Mn204  N395    1.887   .     S
Mn204  Cl397   2.370   1_556 S
H205   C277    1.098   .     S
H206   C278    1.101   .     S
H207   C279    1.101   .     S
H208   C280    1.100   .     S
H209   C281    1.098   .     S
H210   C282    1.098   .     S
H211   C283    1.101   .     S
H212   C284    1.099   .     S
H213   C285    1.098   .     S
H214   C286    1.098   .     S
H215   C287    1.099   .     S
H216   C288    1.100   .     S
H217   C289    1.102   .     S
H218   C290    1.099   .     S
H219   C291    1.099   .     S
H220   C292    1.101   .     S
H221   C293    1.100   .     S
H222   C294    1.098   .     S
H223   C295    1.098   .     S
H224   C296    1.099   .     S
H225   C297    1.101   .     S
H226   C298    1.099   .     S
H227   C299    1.100   .     S
H228   C300    1.099   .     S
C229   C230    1.449   .     S
C229   N302    1.388   .     D
C229   N392    1.391   .     S
C230   C277    1.399   .     D
C230   C284    1.398   .     S
C231   C232    1.454   .     S
C231   N304    1.401   .     D
C231   N394    1.376   .     S
C232   C278    1.402   .     S
C232   C282    1.399   .     D
C233   C234    1.459   .     S
C233   N306    1.374   .     S
C233   N396    1.428   .     D
C234   C279    1.401   .     D
C234   C281    1.401   .     S
C235   C236    1.449   .     S
C235   N308    1.386   .     S
C235   N390    1.391   .     D
C236   C280    1.399   .     D
C236   C283    1.399   .     S
C237   C238    1.454   .     S
C237   N310    1.408   .     D
C237   N382    1.374   .     S
C238   C281    1.401   .     D
C238   C288    1.398   .     S
C239   C240    1.453   .     S
C239   N312    1.405   .     D
C239   N388    1.374   .     S
C240   C282    1.401   .     S
C240   C286    1.398   .     D
C241   C242    1.461   .     S
C241   N314    1.346   .     D
C241   N386    1.470   .     S
C242   C283    1.401   .     D
C242   C285    1.402   .     S
C243   C244    1.448   .     S
C243   N316    1.393   .     D
C243   N384    1.386   .     S
C244   C284    1.397   .     D
C244   C287    1.399   .     S
C245   C246    1.452   .     S
C245   N318    1.392   .     D
C245   N380    1.390   .     S
C246   C280    1.399   .     S
C246   C285    1.400   .     D
C247   C248    1.462   .     S
C247   N320    1.473   .     S
C247   N374    1.344   .     D
C248   C278    1.401   .     D
C248   C286    1.402   .     S
C249   C250    1.450   .     S
C249   N322    1.388   .     S
C249   N376    1.392   .     D
C250   C277    1.399   .     S
C250   C287    1.398   .     D
C251   C252    1.450   .     S
C251   N324    1.381   .     S
C251   N378    1.393   .     D
C252   C279    1.399   .     S
C252   C288    1.400   .     D
C253   C254    1.453   .     S
C253   N326    1.391   .     S
C253   N368    1.383   .     D
C254   C289    1.401   .     D
C254   C296    1.399   .     S
C255   C256    1.452   .     S
C255   N328    1.390   .     S
C255   N370    1.391   .     D
C256   C290    1.399   .     D
C256   C294    1.400   .     S
C257   C258    1.451   .     S
C257   N330    1.388   .     D
C257   N372    1.389   .     S
C258   C291    1.398   .     D
C258   C293    1.400   .     S
C259   C260    1.451   .     S
C259   N332    1.374   .     D
C259   N366    1.427   .     S
C260   C292    1.400   .     S
C260   C295    1.399   .     D
C261   C262    1.451   .     S
C261   N334    1.390   .     D
C261   N358    1.387   .     S
C262   C293    1.400   .     D
C262   C300    1.398   .     S
C263   C264    1.454   .     S
C263   N336    1.380   .     D
C263   N364    1.401   .     S
C264   C294    1.400   .     D
C264   C298    1.400   .     S
C265   C266    1.451   .     S
C265   N338    1.374   .     D
C265   N362    1.405   .     S
C266   C295    1.398   .     S
C266   C297    1.400   .     D
C267   C268    1.456   .     S
C267   N340    1.425   .     D
C267   N360    1.376   .     S
C268   C296    1.400   .     D
C268   C299    1.400   .     S
C269   C270    1.451   .     S
C269   N342    1.363   .     S
C269   N356    1.413   .     D
C270   C292    1.397   .     D
C270   C297    1.401   .     S
C271   C272    1.450   .     S
C271   N344    1.383   .     D
C271   N350    1.397   .     S
C272   C290    1.399   .     S
C272   C298    1.398   .     D
C273   C274    1.460   .     S
C273   N346    1.476   .     S
C273   N352    1.340   .     D
C274   C289    1.402   .     S
C274   C299    1.401   .     D
C275   C276    1.447   .     S
C275   N348    1.390   .     S
C275   N354    1.389   .     D
C276   C291    1.398   .     S
C276   C300    1.398   .     D
N301   N302    1.317   .     S
N301   N391    1.374   .     S
N303   N304    1.309   .     S
N303   N393    1.391   .     S
N305   Mn194   1.842   1_556 S
N305   N306    1.339   .     D
N305   N395    1.337   .     S
N307   Mn193   1.836   1_556 S
N307   N308    1.316   .     D
N307   N389    1.399   .     S
N309   N310    1.299   .     S
N309   N381    1.399   .     S
N311   N312    1.306   .     S
N311   N387    1.378   .     S
N313   Mn4     1.777   1_655 S
N313   N314    1.355   .     S
N313   N385    1.406   .     S
N315   Mn3     1.855   1_655 S
N315   N316    1.314   .     S
N315   N383    1.371   .     S
N317   N318    1.314   .     S
N317   N379    1.376   .     S
N319   N320    1.412   .     D
N319   N373    1.406   .     S
N320   Mn402   1.817   .     S
N321   Mn198   1.847   1_565 S
N321   N322    1.320   .     D
N321   N375    1.370   .     S
N323   Mn197   1.809   1_565 S
N323   N324    1.324   .     D
N323   N377    1.408   .     S
N325   Mn199   1.795   1_556 S
N325   N326    1.321   .     D
N325   N367    1.399   .     S
N327   Mn200   1.858   1_556 S
N327   N328    1.314   .     D
N327   N369    1.385   .     S
N329   N330    1.323   .     S
N329   N371    1.388   .     S
N331   N332    1.330   .     S
N331   N365    1.350   .     D
N333   N334    1.318   .     S
N333   N357    1.388   .     S
N335   N336    1.323   .     S
N335   N363    1.393   .     S
N337   Mn202   1.822   1_565 S
N337   N338    1.332   .     S
N337   N361    1.388   .     S
N339   Mn201   1.899   1_565 S
N339   N340    1.390   .     S
N339   N359    1.352   .     S
N340   Mn400   1.815   1_565 S
N341   N342    1.344   .     D
N341   N355    1.393   .     S
N343   N344    1.322   .     S
N343   N349    1.378   .     S
N345   Mn12    1.771   1_655 S
N345   N346    1.417   .     D
N345   N351    1.396   .     S
N346   Mn191   1.815   1_655 S
N347   Mn11    1.857   1_655 S
N347   N348    1.311   .     D
N347   N353    1.384   .     S
N349   Mn194   1.860   1_556 S
N349   N350    1.309   .     D
N351   Mn193   1.759   1_556 S
N351   N352    1.361   .     S
N353   N354    1.313   .     S
N355   N356    1.309   .     S
N357   Mn4     1.824   1_655 S
N357   N358    1.323   .     D
N359   Mn3     1.863   1_655 S
N359   N360    1.331   .     D
N361   N362    1.304   .     D
N363   N364    1.310   .     D
N365   Mn198   1.899   1_565 S
N365   N366    1.390   .     S
N366   Mn402   1.815   1_565 S
N367   Mn197   1.795   1_565 S
N367   N368    1.331   .     S
N369   N370    1.312   .     S
N371   N372    1.318   .     D
N373   N374    1.356   .     S
N375   N376    1.314   .     S
N377   Mn199   1.813   1_556 S
N377   N378    1.316   .     S
N379   Mn200   1.856   1_556 S
N379   N380    1.317   .     D
N381   Mn202   1.842   1_565 S
N381   N382    1.330   .     D
N383   Mn201   1.841   1_565 S
N383   N384    1.319   .     D
N385   N386    1.411   .     D
N386   Mn400   1.818   .     S
N387   N388    1.338   .     D
N389   Mn12    1.833   1_655 S
N389   N390    1.313   .     S
N391   Mn11    1.848   1_655 S
N391   N392    1.315   .     D
N393   N394    1.337   .     D
N395   N396    1.402   .     S
N396   Mn401   1.812   .     S
Cl397  Mn204   2.370   1_554 S
Cl398  Mn195   2.286   1_545 S
Cl399  Mn199   2.373   1_545 S
Cl399  Mn197   2.336   1_554 S
Mn400  N340    1.815   1_545 S
Mn402  N366    1.815   1_545 S
