# Supplementary material for: Excavating hidden adsorption sites in metal-organic frameworks using rational defect engineering
Source: Nat Commun. 2017 Nov 16;8:1539. doi: 10.1038/s41467-017-01478-4 (PMC5691151; doi:10.1038/s41467-017-01478-4)
Supplement: Supplementary file 18 — Supplementary Data 15 [file 41467_2017_1478_MOESM18_ESM.cif]

data_KOCWEF_relaxed
_audit_creation_date              2017-08-02
_audit_creation_method            'Materials Studio'
_symmetry_space_group_name_H-M    'P1'
_symmetry_Int_Tables_number       1
_symmetry_cell_setting            triclinic
loop_
_symmetry_equiv_pos_as_xyz
  x,y,z
_cell_length_a                    11.5214
_cell_length_b                    11.3849
_cell_length_c                    40.7103
_cell_angle_alpha                 90.0000
_cell_angle_beta                  90.0000
_cell_angle_gamma                 90.0000
loop_
_atom_site_label
_atom_site_type_symbol
_atom_site_fract_x
_atom_site_fract_y
_atom_site_fract_z
_atom_site_U_iso_or_equiv
_atom_site_adp_type
_atom_site_occupancy
Mn1    Mn    0.28919   0.71289   0.90543   0.00000  Uiso   1.00
Mn2    Mn    0.19839   0.95791   0.86575   0.00000  Uiso   1.00
Mn3    Mn    0.34960   0.45088   0.93051   0.00000  Uiso   1.00
Mn4    Mn    0.27865   0.21127   0.88332   0.00000  Uiso   1.00
Mn5    Mn    0.79913   0.39535   0.40691   0.00000  Uiso   1.00
Mn6    Mn    0.88413   0.16201   0.36264   0.00000  Uiso   1.00
Mn7    Mn    0.73691   0.66421   0.42950   0.00000  Uiso   1.00
Mn8    Mn    0.83001   0.89616   0.38458   0.00000  Uiso   1.00
Mn9    Mn    0.72020   0.25853   0.63569   0.00000  Uiso   1.00
Mn10   Mn    0.97358   0.19723   0.68671   0.00000  Uiso   1.00
Mn11   Mn    0.47193   0.35047   0.61462   0.00000  Uiso   1.00
Mn12   Mn    0.22457   0.27192   0.65797   0.00000  Uiso   1.00
Mn13   Mn    0.38116   0.84058   0.13632   0.00000  Uiso   1.00
Mn14   Mn    0.12391   0.91164   0.18120   0.00000  Uiso   1.00
Mn15   Mn    0.62947   0.76268   0.11392   0.00000  Uiso   1.00
Mn16   Mn    0.87908   0.82022   0.15786   0.00000  Uiso   1.00
H17    H     0.56957   0.85554   0.89969   0.00000  Uiso   1.00
H18    H     0.99236   0.36145   0.91142   0.00000  Uiso   1.00
H19    H     0.88022   0.58366   0.93897   0.00000  Uiso   1.00
H20    H     0.77754   0.91786   0.89826   0.00000  Uiso   1.00
H21    H     0.67063   0.52532   0.94372   0.00000  Uiso   1.00
H22    H     0.02539   0.26895   0.77363   0.00000  Uiso   1.00
H23    H     0.52089   0.83780   0.96163   0.00000  Uiso   1.00
H24    H     0.26198   0.99721   0.04890   0.00000  Uiso   1.00
H25    H     0.91203   0.04245   0.85797   0.00000  Uiso   1.00
H26    H     0.20588   1.01545   0.98992   0.00000  Uiso   1.00
H27    H     0.70063   0.09343   0.85992   0.00000  Uiso   1.00
H28    H     0.06833   0.32694   0.83084   0.00000  Uiso   1.00
H29    H     0.57886   0.82538   1.02029   0.00000  Uiso   1.00
H30    H     0.36711   0.52320   0.79784   0.00000  Uiso   1.00
H31    H     0.32141   0.46766   0.73990   0.00000  Uiso   1.00
H32    H     0.78148   0.41386   0.91179   0.00000  Uiso   1.00
H33    H     0.12983   0.96743   0.81672   0.00000  Uiso   1.00
H34    H     0.45531   0.54131   0.99172   0.00000  Uiso   1.00
H35    H     0.36803   0.20144   0.95487   0.00000  Uiso   1.00
H36    H     0.44725   0.11074   1.00389   0.00000  Uiso   1.00
H37    H     0.51572   0.45133   0.04423   0.00000  Uiso   1.00
H38    H     0.51794   0.23354   0.05097   0.00000  Uiso   1.00
H39    H     0.52226   0.25109   0.40105   0.00000  Uiso   1.00
H40    H     0.10470   0.75689   0.38965   0.00000  Uiso   1.00
H41    H     0.20763   0.53376   0.43124   0.00000  Uiso   1.00
H42    H     0.31373   0.18877   0.39882   0.00000  Uiso   1.00
H43    H     0.41638   0.59444   0.43540   0.00000  Uiso   1.00
H44    H     1.08394   0.82255   0.27286   0.00000  Uiso   1.00
H45    H     0.57152   0.24263   0.46103   0.00000  Uiso   1.00
H46    H     0.84245   0.11592   0.54955   0.00000  Uiso   1.00
H47    H     0.20920   1.08266   0.34362   0.00000  Uiso   1.00
H48    H     0.90011   0.09727   0.49067   0.00000  Uiso   1.00
H49    H     0.41770   1.01896   0.34666   0.00000  Uiso   1.00
H50    H     1.04106   0.77386   0.33079   0.00000  Uiso   1.00
H51    H     0.50985   0.25042   0.51974   0.00000  Uiso   1.00
H52    H     0.73365   0.58629   0.30055   0.00000  Uiso   1.00
H53    H     0.77864   0.63261   0.24208   0.00000  Uiso   1.00
H54    H     0.31121   0.69114   0.39075   0.00000  Uiso   1.00
H55    H     0.88371   0.22132   0.31258   0.00000  Uiso   1.00
H56    H     0.62579   0.57356   0.48919   0.00000  Uiso   1.00
H57    H     0.69218   0.91630   0.45107   0.00000  Uiso   1.00
H58    H     0.61784   1.00440   0.50109   0.00000  Uiso   1.00
H59    H     0.55507   0.66097   0.54078   0.00000  Uiso   1.00
H60    H     0.54961   0.87939   0.54790   0.00000  Uiso   1.00
H61    H     0.85339   0.55027   0.67415   0.00000  Uiso   1.00
H62    H     0.27781   0.99948   0.63730   0.00000  Uiso   1.00
H63    H     0.62190   0.84861   0.61201   0.00000  Uiso   1.00
H64    H     0.90059   0.76294   0.67928   0.00000  Uiso   1.00
H65    H     0.57602   0.63485   0.60607   0.00000  Uiso   1.00
H66    H     0.29548  -0.01257   0.76986   0.00000  Uiso   1.00
H67    H     0.82372   0.52762   0.58420   0.00000  Uiso   1.00
H68    H     0.98422   0.31257   0.48758   0.00000  Uiso   1.00
H69    H     0.10670   0.87606   0.72551   0.00000  Uiso   1.00
H70    H     1.02503   0.24139   0.54448   0.00000  Uiso   1.00
H71    H     0.18056   0.67334   0.71427   0.00000  Uiso   1.00
H72    H     0.35033   0.02937   0.71187   0.00000  Uiso   1.00
H73    H     0.78790   0.60161   0.52759   0.00000  Uiso   1.00
H74    H     0.51736   0.34990   0.74242   0.00000  Uiso   1.00
H75    H     0.46717   0.30564   0.80059   0.00000  Uiso   1.00
H76    H     0.35446   0.79924   0.62730   0.00000  Uiso   1.00
H77    H     0.91831   0.26468   0.73330   0.00000  Uiso   1.00
H78    H     0.59148   0.44732   0.55566   0.00000  Uiso   1.00
H79    H     0.24053   0.43759   0.58954   0.00000  Uiso   1.00
H80    H     0.16868   0.46462   0.53391   0.00000  Uiso   1.00
H81    H     0.52000   0.46617   0.49816   0.00000  Uiso   1.00
H82    H     0.30779   0.47729   0.48631   0.00000  Uiso   1.00
H83    H     0.24738   0.55346   0.17174   0.00000  Uiso   1.00
H84    H     0.76187   0.10920   0.11860   0.00000  Uiso   1.00
H85    H     0.47393   0.25391   0.10867   0.00000  Uiso   1.00
H86    H     0.19083   0.34173   0.17414   0.00000  Uiso   1.00
H87    H     0.52685   0.46711   0.10447   0.00000  Uiso   1.00
H88    H     0.83708   1.10170   0.26718   0.00000  Uiso   1.00
H89    H     0.26491   0.57186   0.08281   0.00000  Uiso   1.00
H90    H     0.11546   0.81334   0.98992   0.00000  Uiso   1.00
H91    H     1.00248   0.19047   0.19747   0.00000  Uiso   1.00
H92    H     0.08317   0.87857   0.04787   0.00000  Uiso   1.00
H93    H     0.94150   0.40026   0.19507   0.00000  Uiso   1.00
H94    H     0.77863   1.05417   0.20986   0.00000  Uiso   1.00
H95    H     0.28644   0.50230   0.02529   0.00000  Uiso   1.00
H96    H     0.57649   0.76127   0.24516   0.00000  Uiso   1.00
H97    H     0.63117   0.81289   0.30293   0.00000  Uiso   1.00
H98    H     0.69971   0.31919   0.11725   0.00000  Uiso   1.00
H99    H     0.17164   0.90474   0.23273   0.00000  Uiso   1.00
H100   H     0.53111   0.62347   0.05705   0.00000  Uiso   1.00
H101   H     0.85474   0.77852   0.08311   0.00000  Uiso   1.00
H102   H     0.94238   0.71096   0.03214   0.00000  Uiso   1.00
H103   H     0.61362   0.57113   1.00189   0.00000  Uiso   1.00
H104   H     0.82286   0.60357   0.99015   0.00000  Uiso   1.00
C105   C     0.08537   0.16991   0.88737   0.00000  Uiso   1.00
C106   C     0.48965   0.64337   0.91861   0.00000  Uiso   1.00
C107   C     0.63791   0.79767   0.90942   0.00000  Uiso   1.00
C108   C     0.96130   0.19675   0.88593   0.00000  Uiso   1.00
C109   C     0.61048   0.68683   0.92191   0.00000  Uiso   1.00
C110   C     0.92717   0.30240   0.90064   0.00000  Uiso   1.00
C111   C     0.81103   0.64389   0.93179   0.00000  Uiso   1.00
C112   C     0.75338   0.83206   0.90815   0.00000  Uiso   1.00
C113   C     0.69526   0.61113   0.93404   0.00000  Uiso   1.00
C114   C     0.14833   0.31980   0.71969   0.00000  Uiso   1.00
C115   C     0.25243   0.44590   0.85231   0.00000  Uiso   1.00
C116   C     0.17311   0.36229   0.75337   0.00000  Uiso   1.00
C117   C     0.32716   0.93880   0.93763   0.00000  Uiso   1.00
C118   C     0.10034   0.32446   0.77871   0.00000  Uiso   1.00
C119   C     0.95947   0.77897   0.91146   0.00000  Uiso   1.00
C120   C     0.42031   0.90362   0.03830   0.00000  Uiso   1.00
C121   C     0.35676   0.92209   0.97233   0.00000  Uiso   1.00
C122   C     0.60782   0.27906   0.89149   0.00000  Uiso   1.00
C123   C     0.22519   0.42206   0.81785   0.00000  Uiso   1.00
C124   C     0.72972   0.25327   0.88741   0.00000  Uiso   1.00
C125   C     0.46297   0.87077   0.98090   0.00000  Uiso   1.00
C126   C     0.83931   0.75313   0.91821   0.00000  Uiso   1.00
C127   C     0.31735   0.96041   0.02980   0.00000  Uiso   1.00
C128   C     0.88234   0.12254   0.87041   0.00000  Uiso   1.00
C129   C     0.28567   0.96974   0.99684   0.00000  Uiso   1.00
C130   C     0.76489   0.15077   0.87135   0.00000  Uiso   1.00
C131   C     0.12548   0.35578   0.81087   0.00000  Uiso   1.00
C132   C     0.49490   0.86269   1.01371   0.00000  Uiso   1.00
C133   C     0.45135   0.88001   0.07325   0.00000  Uiso   1.00
C134   C     0.29341   0.46609   0.79226   0.00000  Uiso   1.00
C135   C     0.26723   0.43582   0.75990   0.00000  Uiso   1.00
C136   C     0.81048   0.33127   0.90105   0.00000  Uiso   1.00
C137   C     0.45121   0.44463   0.99454   0.00000  Uiso   1.00
C138   C     0.40535   0.25984   0.97388   0.00000  Uiso   1.00
C139   C     0.44666   0.20636   1.00247   0.00000  Uiso   1.00
C140   C     0.48730   0.39503   0.02431   0.00000  Uiso   1.00
C141   C     0.48731   0.27400   0.02840   0.00000  Uiso   1.00
C142   C     1.02857   0.97196   0.37168   0.00000  Uiso   1.00
C143   C     0.59941   0.46852   0.41586   0.00000  Uiso   1.00
C144   C     0.45263   0.31150   0.40861   0.00000  Uiso   1.00
C145   C     0.14779   0.92486   0.36740   0.00000  Uiso   1.00
C146   C     0.47842   0.42575   0.41862   0.00000  Uiso   1.00
C147   C     0.17360   0.81363   0.37987   0.00000  Uiso   1.00
C148   C     0.27743   0.47178   0.42579   0.00000  Uiso   1.00
C149   C     0.33721   0.27693   0.40703   0.00000  Uiso   1.00
C150   C     0.39272   0.50552   0.42792   0.00000  Uiso   1.00
C151   C     0.95328   0.77715   0.22011   0.00000  Uiso   1.00
C152   C     0.85083   0.66472   0.35398   0.00000  Uiso   1.00
C153   C     0.93029   0.73577   0.25400   0.00000  Uiso   1.00
C154   C     0.77443   0.16411   0.43793   0.00000  Uiso   1.00
C155   C     1.00607   0.77249   0.27884   0.00000  Uiso   1.00
C156   C     0.13058   0.33114   0.40852   0.00000  Uiso   1.00
C157   C     0.67614   0.19372   0.53833   0.00000  Uiso   1.00
C158   C     0.74289   0.17676   0.47260   0.00000  Uiso   1.00
C159   C     0.49499   0.82821   0.37815   0.00000  Uiso   1.00
C160   C     0.87932   0.68521   0.31938   0.00000  Uiso   1.00
C161   C     0.37542   0.85439   0.37046   0.00000  Uiso   1.00
C162   C     0.63150   0.21720   0.48070   0.00000  Uiso   1.00
C163   C     0.25066   0.35841   0.41471   0.00000  Uiso   1.00
C164   C     0.78378   0.14538   0.53025   0.00000  Uiso   1.00
C165   C     0.23310   0.99749   0.35409   0.00000  Uiso   1.00
C166   C     0.81674   0.13620   0.49740   0.00000  Uiso   1.00
C167   C     0.34834   0.96204   0.35571   0.00000  Uiso   1.00
C168   C     0.98126   0.74606   0.31139   0.00000  Uiso   1.00
C169   C     0.59782   0.22340   0.51339   0.00000  Uiso   1.00
C170   C     0.64577   0.22279   0.57300   0.00000  Uiso   1.00
C171   C     0.80866   0.64076   0.29431   0.00000  Uiso   1.00
C172   C     0.83430   0.66588   0.26160   0.00000  Uiso   1.00
C173   C     0.28849   0.77731   0.38095   0.00000  Uiso   1.00
C174   C     0.62548   0.67033   0.49186   0.00000  Uiso   1.00
C175   C     0.66191   0.85662   0.47069   0.00000  Uiso   1.00
C176   C     0.62007   0.90878   0.49944   0.00000  Uiso   1.00
C177   C     0.58460   0.71861   0.52127   0.00000  Uiso   1.00
C178   C     0.58147   0.83972   0.52533   0.00000  Uiso   1.00
C179   C     0.12963   0.06417   0.68596   0.00000  Uiso   1.00
C180   C     0.68657   0.45757   0.63891   0.00000  Uiso   1.00
C181   C     0.80355   0.61600   0.66038   0.00000  Uiso   1.00
C182   C     0.18595   0.94932   0.68177   0.00000  Uiso   1.00
C183   C     0.71149   0.58275   0.63988   0.00000  Uiso   1.00
C184   C     0.25677   0.92850   0.65446   0.00000  Uiso   1.00
C185   C     0.67209   0.78230   0.62521   0.00000  Uiso   1.00
C186   C     0.82963   0.73397   0.66341   0.00000  Uiso   1.00
C187   C     0.64673   0.66364   0.62189   0.00000  Uiso   1.00
C188   C     0.32164   0.12961   0.82216   0.00000  Uiso   1.00
C189   C     0.44934   0.22476   0.68907   0.00000  Uiso   1.00
C190   C     0.36954   0.14952   0.78811   0.00000  Uiso   1.00
C191   C     0.95226   0.33798   0.60035   0.00000  Uiso   1.00
C192   C     0.34079   0.06883   0.76358   0.00000  Uiso   1.00
C193   C     0.78579   0.93799   0.65164   0.00000  Uiso   1.00
C194   C     0.87765   0.45668   0.50452   0.00000  Uiso   1.00
C195   C     0.92245   0.37763   0.56743   0.00000  Uiso   1.00
C196   C     0.30167   0.60486   0.66069   0.00000  Uiso   1.00
C197   C     0.42656   0.19772   0.72348   0.00000  Uiso   1.00
C198   C     0.26966   0.72425   0.66964   0.00000  Uiso   1.00
C199   C     0.85701   0.47970   0.56307   0.00000  Uiso   1.00
C200   C     0.76200   0.81562   0.64627   0.00000  Uiso   1.00
C201   C     0.94843   0.35874   0.50894   0.00000  Uiso   1.00
C202   C     0.16046   0.85836   0.70379   0.00000  Uiso   1.00
C203   C     0.97104   0.31873   0.54062   0.00000  Uiso   1.00
C204   C     0.20201   0.74563   0.69759   0.00000  Uiso   1.00
C205   C     0.37019   0.09238   0.73116   0.00000  Uiso   1.00
C206   C     0.83575   0.51986   0.53136   0.00000  Uiso   1.00
C207   C     0.84034   0.49122   0.47012   0.00000  Uiso   1.00
C208   C     0.46566   0.27256   0.74834   0.00000  Uiso   1.00
C209   C     0.43750   0.24745   0.78091   0.00000  Uiso   1.00
C210   C     0.29960   0.81623   0.64855   0.00000  Uiso   1.00
C211   C     0.49690   0.44645   0.55070   0.00000  Uiso   1.00
C212   C     0.30523   0.44094   0.56963   0.00000  Uiso   1.00
C213   C     0.26250   0.45834   0.53787   0.00000  Uiso   1.00
C214   C     0.45736   0.46113   0.51847   0.00000  Uiso   1.00
C215   C     0.33931   0.46630   0.51164   0.00000  Uiso   1.00
C216   C     0.92517   1.01677   0.15520   0.00000  Uiso   1.00
C217   C     0.41903   0.64395   0.13850   0.00000  Uiso   1.00
C218   C     0.29560   0.48740   0.15763   0.00000  Uiso   1.00
C219   C     0.88975   0.13954   0.15700   0.00000  Uiso   1.00
C220   C     0.39059   0.51938   0.13805   0.00000  Uiso   1.00
C221   C     0.80248   0.17410   0.13496   0.00000  Uiso   1.00
C222   C     0.42460   0.32082   0.12184   0.00000  Uiso   1.00
C223   C     0.26449   0.37030   0.15922   0.00000  Uiso   1.00
C224   C     0.45411   0.43881   0.11966   0.00000  Uiso   1.00
C225   C     0.78439   0.98570   0.32185   0.00000  Uiso   1.00
C226   C     0.65328   0.87138   0.18991   0.00000  Uiso   1.00
C227   C     0.74154   0.95604   0.28784   0.00000  Uiso   1.00
C228   C     0.15282   0.76605   0.10252   0.00000  Uiso   1.00
C229   C     0.78160   1.02599   0.26208   0.00000  Uiso   1.00
C230   C     0.30420   0.16663   0.14602   0.00000  Uiso   1.00
C231   C     0.20940   0.65788   1.00425   0.00000  Uiso   1.00
C232   C     0.17631   0.73156   0.06866   0.00000  Uiso   1.00
C233   C     0.79530   0.49529   0.15097   0.00000  Uiso   1.00
C234   C     0.68086   0.89964   0.22404   0.00000  Uiso   1.00
C235   C     0.82102   0.37146   0.15510   0.00000  Uiso   1.00
C236   C     0.23309   0.62524   0.06252   0.00000  Uiso   1.00
C237   C     0.33140   0.28885   0.14184   0.00000  Uiso   1.00
C238   C     0.14816   0.76089   1.01047   0.00000  Uiso   1.00
C239   C     0.93793   0.21883   0.17938   0.00000  Uiso   1.00
C240   C     0.13094   0.79787   0.04280   0.00000  Uiso   1.00
C241   C     0.90364   0.33595   0.17823   0.00000  Uiso   1.00
C242   C     0.75007   0.99865   0.23009   0.00000  Uiso   1.00
C243   C     0.24726   0.58777   0.03027   0.00000  Uiso   1.00
C244   C     0.24072   0.62235   0.96929   0.00000  Uiso   1.00
C245   C     0.63525   0.83426   0.25004   0.00000  Uiso   1.00
C246   C     0.66558   0.86325   0.28223   0.00000  Uiso   1.00
C247   C     0.76736   0.29061   0.13417   0.00000  Uiso   1.00
C248   C     0.62275   0.64246   0.05129   0.00000  Uiso   1.00
C249   C     0.80049   0.72608   0.06631   0.00000  Uiso   1.00
C250   C     0.85108   0.69080   0.03675   0.00000  Uiso   1.00
C251   C     0.66883   0.61098   1.02073   0.00000  Uiso   1.00
C252   C     0.78488   0.63166   1.01358   0.00000  Uiso   1.00
N253   N     0.35107   0.86026   0.91057   0.00000  Uiso   1.00
N254   N     0.42144   0.26148   0.89586   0.00000  Uiso   1.00
N255   N     0.13950   0.75210   0.89818   0.00000  Uiso   1.00
N256   N     0.34372   0.92990   0.88133   0.00000  Uiso   1.00
N257   N     0.45139   0.37462   0.90430   0.00000  Uiso   1.00
N258   N     0.29983   0.04584   0.89228   0.00000  Uiso   1.00
N259   N     0.11048   0.86869   0.89167   0.00000  Uiso   1.00
N260   N     0.21796   0.36735   0.87838   0.00000  Uiso   1.00
N261   N     0.21574   0.43740   0.90701   0.00000  Uiso   1.00
N262   N     0.29491   0.04381   0.92646   0.00000  Uiso   1.00
N263   N     0.28714   0.54870   0.86474   0.00000  Uiso   1.00
N264   N     0.04737   0.69909   0.91176   0.00000  Uiso   1.00
N265   N     1.00107   0.88653   0.89912   0.00000  Uiso   1.00
N266   N     0.27033   0.54804   0.89869   0.00000  Uiso   1.00
N267   N     0.51685   0.20331   0.88659   0.00000  Uiso   1.00
N268   N     0.56524   0.38569   0.90361   0.00000  Uiso   1.00
N269   N     0.41003   0.37909   0.96882   0.00000  Uiso   1.00
N270   N     0.74102   0.24439   0.41165   0.00000  Uiso   1.00
N271   N     0.67750   0.85408   0.38812   0.00000  Uiso   1.00
N272   N     0.94749   0.35677   0.39969   0.00000  Uiso   1.00
N273   N     0.74510   0.17342   0.38245   0.00000  Uiso   1.00
N274   N     0.64493   0.74769   0.40148   0.00000  Uiso   1.00
N275   N     0.80318   1.05932   0.39201   0.00000  Uiso   1.00
N276   N     0.97811   0.24548   0.38801   0.00000  Uiso   1.00
N277   N     0.88257   0.74410   0.38084   0.00000  Uiso   1.00
N278   N     0.87747   0.67356   0.40959   0.00000  Uiso   1.00
N279   N     0.81290   1.06249   0.42604   0.00000  Uiso   1.00
N280   N     0.80974   0.56487   0.36620   0.00000  Uiso   1.00
N281   N     0.04085   0.40660   0.41356   0.00000  Uiso   1.00
N282   N     0.08990   0.22918   0.39270   0.00000  Uiso   1.00
N283   N     0.82054   0.56331   0.40031   0.00000  Uiso   1.00
N284   N     0.58705   0.90175   0.37281   0.00000  Uiso   1.00
N285   N     0.53347   0.73119   0.39637   0.00000  Uiso   1.00
N286   N     0.66519   0.73720   0.46622   0.00000  Uiso   1.00
N287   N     0.88521   0.30146   0.62699   0.00000  Uiso   1.00
N288   N     0.28016   0.42009   0.64977   0.00000  Uiso   1.00
N289   N     0.76810   0.12625   0.65625   0.00000  Uiso   1.00
N290   N     0.96295   0.29640   0.65232   0.00000  Uiso   1.00
N291   N     0.39156   0.45088   0.64141   0.00000  Uiso   1.00
N292   N     0.07383   0.31593   0.64148   0.00000  Uiso   1.00
N293   N     0.87815   0.09424   0.66638   0.00000  Uiso   1.00
N294   N     0.36629   0.20847   0.66123   0.00000  Uiso   1.00
N295   N     0.43755   0.20763   0.63250   0.00000  Uiso   1.00
N296   N     0.06821   0.34130   0.60991   0.00000  Uiso   1.00
N297   N     0.55091   0.25711   0.67715   0.00000  Uiso   1.00
N298   N     0.71270   0.03017   0.64579   0.00000  Uiso   1.00
N299   N     0.88931   0.98029   0.66541   0.00000  Uiso   1.00
N300   N     0.55288   0.24909   0.64301   0.00000  Uiso   1.00
N301   N     0.22620   0.51176   0.66315   0.00000  Uiso   1.00
N302   N     0.40454   0.56485   0.64635   0.00000  Uiso   1.00
N303   N     0.42184   0.43115   0.57656   0.00000  Uiso   1.00
N304   N     0.22113   0.78816   0.12919   0.00000  Uiso   1.00
N305   N     0.81923   0.68266   0.14460   0.00000  Uiso   1.00
N306   N     0.32354   0.97878   0.15101   0.00000  Uiso   1.00
N307   N     0.14743   0.78127   0.15669   0.00000  Uiso   1.00
N308   N     0.70382   0.65640   0.13846   0.00000  Uiso   1.00
N309   N     1.03250   0.78090   0.14481   0.00000  Uiso   1.00
N310   N     0.20772   1.00828   0.15519   0.00000  Uiso   1.00
N311   N     0.73126   0.89743   0.16261   0.00000  Uiso   1.00
N312   N     0.65885   0.90156   0.13464   0.00000  Uiso   1.00
N313   N     1.03519   0.76694   0.11308   0.00000  Uiso   1.00
N314   N     0.54843   0.84199   0.17860   0.00000  Uiso   1.00
N315   N     0.38232   0.07482   0.14364   0.00000  Uiso   1.00
N316   N     0.19584   0.12328   0.15446   0.00000  Uiso   1.00
N317   N     0.54546   0.85577   0.14463   0.00000  Uiso   1.00
N318   N     0.87443   0.58331   0.15383   0.00000  Uiso   1.00
N319   N     0.68827   0.54214   0.14048   0.00000  Uiso   1.00
N320   N     0.68812   0.69838   0.07459   0.00000  Uiso   1.00
O321   O     0.43965   0.66893   0.89150   0.00000  Uiso   1.00
O322   O     0.14753   0.20461   0.91193   0.00000  Uiso   1.00
O323   O     0.14304   0.12781   0.86177   0.00000  Uiso   1.00
O324   O     0.44652   0.58309   0.94248   0.00000  Uiso   1.00
O325   O     0.23576   0.27298   0.70432   0.00000  Uiso   1.00
O326   O     1.04729   0.33225   0.70789   0.00000  Uiso   1.00
O327   O     0.35987   0.88255   0.09270   0.00000  Uiso   1.00
O328   O     0.55657   0.86298   0.07931   0.00000  Uiso   1.00
O329   O     0.09267   0.92094   0.83474   0.00000  Uiso   1.00
O330   O     0.65317   0.43934   0.38969   0.00000  Uiso   1.00
O331   O     0.97829   0.94238   0.39872   0.00000  Uiso   1.00
O332   O     0.98851   1.04003   0.34938   0.00000  Uiso   1.00
O333   O     0.63682   0.53364   0.43960   0.00000  Uiso   1.00
O334   O     0.85978   0.78191   0.20153   0.00000  Uiso   1.00
O335   O     0.05761   0.80131   0.21337   0.00000  Uiso   1.00
O336   O     0.73749   0.21614   0.59230   0.00000  Uiso   1.00
O337   O     0.54291   0.25248   0.57867   0.00000  Uiso   1.00
O338   O     0.93333   0.25627   0.33047   0.00000  Uiso   1.00
O339   O     0.72742   0.39276   0.66235   0.00000  Uiso   1.00
O340   O     0.11870   0.13699   0.66054   0.00000  Uiso   1.00
O341   O     0.07031   0.09316   0.71143   0.00000  Uiso   1.00
O342   O     0.64293   0.40185   0.61323   0.00000  Uiso   1.00
O343   O     0.32047   0.22722   0.83912   0.00000  Uiso   1.00
O344   O     0.28770   1.02738   0.82755   0.00000  Uiso   1.00
O345   O     0.82198   0.39772   0.45307   0.00000  Uiso   1.00
O346   O     0.82905   0.59982   0.46612   0.00000  Uiso   1.00
O347   O     0.87279   0.20798   0.71834   0.00000  Uiso   1.00
O348   O     0.38143   0.70603   0.16296   0.00000  Uiso   1.00
O349   O     0.90853   0.95353   0.12963   0.00000  Uiso   1.00
O350   O     0.96298   0.95544   0.18184   0.00000  Uiso   1.00
O351   O     0.46026   0.70264   0.11301   0.00000  Uiso   1.00
O352   O     0.81275   0.89250   0.33816   0.00000  Uiso   1.00
O353   O     0.78816   0.09378   0.32741   0.00000  Uiso   1.00
O354   O     0.26099   0.71425   0.95170   0.00000  Uiso   1.00
O355   O     0.24371   0.51368   0.96465   0.00000  Uiso   1.00
O356   O     0.19996   0.96362   0.21538   0.00000  Uiso   1.00
loop_
_geom_bond_atom_site_label_1
_geom_bond_atom_site_label_2
_geom_bond_distance
_geom_bond_site_symmetry_2
_ccdc_geom_bond_type
Mn1    N253    1.835   .     S
Mn1    N255    1.806   .     S
Mn1    N266    1.909   .     S
Mn1    O321    1.891   .     S
Mn1    O354    1.911   .     S
Mn2    N256    1.819   .     S
Mn2    N258    1.880   1_565 S
Mn2    N259    1.781   .     S
Mn2    O323    2.043   1_565 S
Mn2    O329    1.804   .     S
Mn2    O344    2.026   .     S
Mn3    N257    1.808   .     S
Mn3    N261    1.821   .     S
Mn3    N266    1.933   .     S
Mn3    N269    1.893   .     S
Mn3    O324    1.936   .     S
Mn3    O355    1.983   .     S
Mn4    C105    2.282   .     S
Mn4    N254    1.815   .     S
Mn4    N258    1.934   .     S
Mn4    N260    1.920   .     S
Mn4    O322    1.909   .     S
Mn4    O323    2.028   .     S
Mn4    O343    1.872   .     S
Mn5    N270    1.855   .     S
Mn5    N272    1.789   .     S
Mn5    N283    1.947   .     S
Mn5    O330    1.890   .     S
Mn5    O345    1.898   .     S
Mn6    N273    1.798   .     S
Mn6    N275    1.915   1_545 S
Mn6    N276    1.773   .     S
Mn6    O332    1.915   1_545 S
Mn6    O338    1.786   .     S
Mn6    O353    1.970   .     S
Mn7    N274    1.824   .     S
Mn7    N278    1.814   .     S
Mn7    N283    1.913   .     S
Mn7    N286    1.899   .     S
Mn7    O333    1.926   .     S
Mn7    O346    1.971   .     S
Mn8    N271    1.827   .     S
Mn8    N275    1.907   .     S
Mn8    N277    1.840   .     S
Mn8    O331    1.878   .     S
Mn8    O352    1.901   .     S
Mn9    C180    2.303   .     S
Mn9    N287    1.995   .     S
Mn9    N289    1.809   .     S
Mn9    N300    1.954   .     S
Mn9    O336    1.842   .     S
Mn9    O339    1.876   .     S
Mn9    O342    2.071   .     S
Mn10   N290    1.803   .     S
Mn10   N293    1.808   .     S
Mn10   O326    1.956   .     S
Mn10   O340    2.098   1_655 S
Mn10   O341    1.913   1_655 S
Mn10   O347    1.739   .     S
Mn11   N291    1.831   .     S
Mn11   N295    1.825   .     S
Mn11   N300    1.881   .     S
Mn11   N303    1.891   .     S
Mn11   O337    2.014   .     S
Mn11   O342    2.056   .     S
Mn12   N288    1.835   .     S
Mn12   N292    1.928   .     S
Mn12   N294    1.790   .     S
Mn12   O325    1.891   .     S
Mn12   O340    1.964   .     S
Mn13   C217    2.282   .     S
Mn13   N304    1.960   .     S
Mn13   N306    1.809   .     S
Mn13   N317    1.931   .     S
Mn13   O327    1.855   .     S
Mn13   O348    1.877   .     S
Mn13   O351    2.049   .     S
Mn14   N307    1.809   .     S
Mn14   N310    1.807   .     S
Mn14   O335    1.969   .     S
Mn14   O350    1.920   1_455 S
Mn14   O356    1.748   .     S
Mn15   N308    1.788   .     S
Mn15   N312    1.824   .     S
Mn15   N317    1.903   .     S
Mn15   N320    1.886   .     S
Mn15   O328    1.999   .     S
Mn15   O351    2.066   .     S
Mn16   C216    2.302   .     S
Mn16   N305    1.794   .     S
Mn16   N309    1.899   .     S
Mn16   N311    1.926   .     S
Mn16   O334    1.844   .     S
Mn16   O349    1.934   .     S
Mn16   O350    2.063   .     S
H17    C107    1.100   .     S
H18    C110    1.099   .     S
H19    C111    1.091   .     S
H20    C112    1.093   .     S
H21    C113    1.091   .     S
H22    C118    1.090   .     S
H23    C125    1.096   .     S
H24    C127    1.089   .     S
H25    C128    1.098   .     S
H26    C129    1.093   .     S
H27    C130    1.091   .     S
H28    C131    1.097   .     S
H29    C132    1.090   .     S
H30    C134    1.093   .     S
H31    C135    1.088   .     S
H32    C136    1.090   .     S
H33    O329    1.001   .     S
H34    C137    1.108   .     S
H35    C138    1.107   .     S
H36    C139    1.090   .     S
H37    C140    1.084   .     S
H38    C141    1.087   .     S
H39    C144    1.101   .     S
H40    C147    1.098   .     S
H41    C148    1.093   .     S
H42    C149    1.092   .     S
H43    C150    1.092   .     S
H44    C155    1.091   .     S
H45    C162    1.097   .     S
H46    C164    1.090   .     S
H47    C165    1.094   .     S
H48    C166    1.093   .     S
H49    C167    1.093   .     S
H50    C168    1.095   .     S
H51    C169    1.090   .     S
H52    C171    1.094   .     S
H53    C172    1.089   .     S
H54    C173    1.091   .     S
H55    O338    1.008   .     S
H56    C174    1.107   .     S
H57    C175    1.105   .     S
H58    C176    1.091   .     S
H59    C177    1.085   .     S
H60    C178    1.088   .     S
H61    C181    1.097   .     S
H62    C184    1.095   .     S
H63    C185    1.092   .     S
H64    C186    1.093   .     S
H65    C187    1.089   .     S
H66    C192    1.094   .     S
H67    C199    1.089   .     S
H68    C201    1.097   .     S
H69    C202    1.098   .     S
H70    C203    1.089   .     S
H71    C204    1.095   .     S
H72    C205    1.088   .     S
H73    C206    1.093   .     S
H74    C208    1.090   .     S
H75    C209    1.094   .     S
H76    C210    1.089   .     S
H77    O347    1.031   .     S
H78    C211    1.108   .     S
H79    C212    1.102   .     S
H80    C213    1.095   .     S
H81    C214    1.099   .     S
H82    C215    1.100   .     S
H83    C218    1.097   .     S
H84    C221    1.099   .     S
H85    C222    1.091   .     S
H86    C223    1.093   .     S
H87    C224    1.090   .     S
H88    C229    1.093   .     S
H89    C236    1.089   .     S
H90    C238    1.095   .     S
H91    C239    1.095   .     S
H92    C240    1.091   .     S
H93    C241    1.094   .     S
H94    C242    1.089   .     S
H95    C243    1.092   .     S
H96    C245    1.090   .     S
H97    C246    1.094   .     S
H98    C247    1.090   .     S
H99    O356    1.027   .     S
H100   C248    1.103   .     S
H101   C249    1.102   .     S
H102   C250    1.093   .     S
H103   C251    1.095   .     S
H104   C252    1.097   .     S
C105   C108    1.463   1_455 S
C105   O322    1.292   .     D
C105   O323    1.326   .     S
C106   C109    1.484   .     S
C106   O321    1.278   .     S
C106   O324    1.289   .     D
C107   C109    1.397   .     D
C107   C112    1.388   .     S
C108   C105    1.463   1_655 S
C108   C110    1.400   .     D
C108   C128    1.393   .     S
C109   C113    1.393   .     S
C110   C136    1.384   .     S
C111   C113    1.388   .     D
C111   C126    1.400   .     S
C112   C126    1.398   .     D
C114   C116    1.482   .     S
C114   O325    1.300   .     S
C114   O326    1.267   1_455 D
C115   C123    1.463   .     S
C115   N260    1.444   .     S
C115   N263    1.336   .     D
C116   C118    1.397   .     D
C116   C135    1.396   .     S
C117   C121    1.466   .     S
C117   N253    1.445   .     S
C117   N262    1.332   1_565 D
C118   C131    1.388   .     S
C119   C126    1.442   .     S
C119   N264    1.361   1_655 D
C119   N265    1.408   .     S
C120   C127    1.395   .     D
C120   C132    1.399   1_554 S
C120   C133    1.492   .     S
C121   C125    1.400   .     S
C121   C129    1.400   .     D
C122   C124    1.444   .     S
C122   N267    1.372   .     D
C122   N268    1.399   .     S
C123   C131    1.404   .     D
C123   C134    1.398   .     S
C124   C130    1.398   .     S
C124   C136    1.401   .     D
C125   C132    1.389   .     D
C127   C129    1.395   1_554 S
C128   C130    1.391   .     D
C129   C127    1.395   1_556 S
C132   C120    1.399   1_556 S
C133   O327    1.319   .     S
C133   O328    1.252   .     D
C134   C135    1.395   .     D
C137   C140    1.400   1_556 S
C137   N269    1.370   .     D
C138   C139    1.397   .     D
C138   N269    1.374   .     S
C139   C141    1.388   1_556 S
C140   C137    1.400   1_554 S
C140   C141    1.388   .     D
C141   C139    1.388   1_554 S
C142   C145    1.485   1_655 S
C142   O331    1.289   .     S
C142   O332    1.280   .     D
C143   C146    1.481   .     S
C143   O330    1.276   .     S
C143   O333    1.292   .     D
C144   C146    1.395   .     D
C144   C149    1.388   .     S
C145   C142    1.485   1_455 S
C145   C147    1.396   .     D
C145   C165    1.394   .     S
C146   C150    1.394   .     S
C147   C173    1.387   .     S
C148   C150    1.386   .     D
C148   C163    1.402   .     S
C149   C163    1.397   .     D
C151   C153    1.482   .     S
C151   O334    1.317   .     S
C151   O335    1.263   1_655 D
C152   C160    1.465   .     S
C152   N277    1.465   .     S
C152   N280    1.328   .     D
C153   C155    1.400   .     D
C153   C172    1.397   .     S
C154   C158    1.465   .     S
C154   N270    1.459   .     S
C154   N279    1.330   1_545 D
C155   C168    1.388   .     S
C156   C163    1.440   .     S
C156   N281    1.360   .     D
C156   N282    1.408   .     S
C157   C164    1.396   .     D
C157   C169    1.400   .     S
C157   C170    1.491   .     S
C158   C162    1.403   .     S
C158   C166    1.399   .     D
C159   C161    1.444   .     S
C159   N284    1.369   .     D
C159   N285    1.403   .     S
C160   C168    1.402   .     D
C160   C171    1.400   .     S
C161   C167    1.400   .     S
C161   C173    1.398   .     D
C162   C169    1.388   .     D
C164   C166    1.394   .     S
C165   C167    1.389   .     D
C170   O336    1.319   .     S
C170   O337    1.254   .     D
C171   C172    1.394   .     D
C174   C177    1.399   .     S
C174   N286    1.371   .     D
C175   C176    1.398   .     D
C175   N286    1.372   .     S
C176   C178    1.388   .     S
C177   C178    1.389   .     D
C179   C182    1.470   1_545 S
C179   O340    1.332   .     S
C179   O341    1.285   .     D
C180   C183    1.454   .     S
C180   O339    1.295   .     D
C180   O342    1.322   .     S
C181   C183    1.402   .     D
C181   C186    1.382   .     S
C182   C179    1.470   1_565 S
C182   C184    1.399   .     D
C182   C202    1.401   .     S
C183   C187    1.393   .     S
C184   C210    1.391   .     S
C185   C187    1.389   .     D
C185   C200    1.397   .     S
C186   C200    1.399   .     D
C188   C190    1.509   .     S
C188   O343    1.308   .     S
C188   O344    1.247   1_545 D
C189   C197    1.458   .     S
C189   N294    1.495   .     S
C189   N297    1.319   .     D
C190   C192    1.397   .     D
C190   C209    1.394   .     S
C191   C195    1.455   .     S
C191   N287    1.395   .     D
C191   N296    1.392   1_655 S
C192   C205    1.389   .     S
C193   C200    1.437   .     S
C193   N298    1.367   1_565 D
C193   N299    1.403   .     S
C194   C201    1.393   .     D
C194   C206    1.395   .     S
C194   C207    1.517   .     S
C195   C199    1.397   .     S
C195   C203    1.398   .     D
C196   C198    1.455   .     S
C196   N301    1.375   .     D
C196   N302    1.397   .     S
C197   C205    1.399   .     D
C197   C208    1.398   .     S
C198   C204    1.401   .     S
C198   C210    1.397   .     D
C199   C206    1.391   .     D
C201   C203    1.392   .     S
C202   C204    1.393   .     D
C207   O345    1.288   .     S
C207   O346    1.254   .     D
C208   C209    1.395   .     D
C211   C214    1.399   .     D
C211   N303    1.373   .     S
C212   C213    1.398   .     S
C212   N303    1.377   .     D
C213   C215    1.390   .     D
C214   C215    1.390   .     S
C216   C219    1.458   1_565 S
C216   O349    1.280   .     D
C216   O350    1.361   .     S
C217   C220    1.456   .     S
C217   O348    1.296   .     D
C217   O351    1.323   .     S
C218   C220    1.402   .     D
C218   C223    1.382   .     S
C219   C216    1.458   1_545 S
C219   C221    1.404   .     D
C219   C239    1.398   .     S
C220   C224    1.392   .     S
C221   C247    1.387   .     S
C222   C224    1.388   .     D
C222   C237    1.396   .     S
C223   C237    1.398   .     D
C225   C227    1.508   .     S
C225   O352    1.294   .     S
C225   O353    1.252   1_565 D
C226   C234    1.461   .     S
C226   N311    1.459   .     S
C226   N314    1.335   .     D
C227   C229    1.396   .     D
C227   C246    1.391   .     S
C228   C232    1.459   .     S
C228   N304    1.364   .     D
C228   N313    1.422   1_455 S
C229   C242    1.387   .     S
C230   C237    1.436   .     S
C230   N315    1.383   .     D
C230   N316    1.386   .     S
C231   C238    1.392   .     D
C231   C243    1.396   1_556 S
C231   C244    1.523   .     S
C232   C236    1.398   .     S
C232   C240    1.397   .     D
C233   C235    1.450   .     S
C233   N318    1.360   .     D
C233   N319    1.410   .     S
C234   C242    1.402   .     D
C234   C245    1.397   .     S
C235   C241    1.399   .     S
C235   C247    1.398   .     D
C236   C243    1.390   .     D
C238   C240    1.396   1_556 S
C239   C241    1.391   .     D
C240   C238    1.396   1_554 S
C243   C231    1.396   1_554 S
C244   O354    1.289   .     S
C244   O355    1.252   .     D
C245   C246    1.396   .     D
C248   C251    1.399   1_554 S
C248   N320    1.368   .     D
C249   C250    1.396   .     D
C249   N320    1.374   .     S
C250   C252    1.388   1_554 S
C251   C248    1.399   1_556 S
C251   C252    1.389   .     D
C252   C250    1.388   1_556 S
N253   N256    1.433   .     S
N254   N257    1.377   .     S
N254   N267    1.338   .     S
N255   N259    1.394   .     S
N255   N264    1.340   .     S
N256   N258    1.482   1_565 D
N257   N268    1.318   .     D
N258   N256    1.482   1_545 D
N258   Mn2     1.880   1_545 S
N258   N262    1.393   .     S
N259   N265    1.312   1_455 D
N260   N261    1.413   .     S
N261   N266    1.448   .     D
N262   C117    1.332   1_545 D
N263   N266    1.396   .     S
N264   C119    1.361   1_455 D
N265   N259    1.312   1_655 D
N270   N273    1.438   .     S
N271   N274    1.380   .     S
N271   N284    1.330   .     S
N272   N276    1.399   .     S
N272   N281    1.341   1_655 S
N273   N275    1.512   1_545 D
N274   N285    1.314   .     D
N275   Mn6     1.915   1_565 S
N275   N273    1.512   1_565 D
N275   N279    1.390   .     S
N276   N282    1.315   1_655 D
N277   N278    1.421   .     S
N278   N283    1.466   .     D
N279   C154    1.330   1_565 D
N280   N283    1.395   .     S
N281   N272    1.341   1_455 S
N282   N276    1.315   1_455 D
N287   N290    1.367   .     S
N288   N291    1.373   .     S
N288   N301    1.331   .     S
N289   N293    1.382   .     S
N289   N298    1.336   .     S
N290   N292    1.370   1_655 S
N291   N302    1.322   .     D
N292   N290    1.370   1_455 S
N292   N296    1.319   .     D
N293   N299    1.304   1_545 D
N294   N295    1.429   .     S
N295   N300    1.474   .     D
N296   C191    1.392   1_455 S
N297   N300    1.393   .     S
N298   C193    1.367   1_545 D
N299   N293    1.304   1_565 D
N304   N307    1.407   .     S
N305   N308    1.386   .     S
N305   N318    1.351   .     S
N306   N310    1.387   .     S
N306   N315    1.321   1_565 S
N307   N309    1.410   1_455 S
N308   N319    1.316   .     D
N309   N307    1.410   1_655 S
N309   N313    1.302   .     D
N310   N316    1.317   1_565 D
N311   N312    1.412   .     S
N312   N317    1.464   .     D
N313   C228    1.422   1_655 S
N314   N317    1.392   .     S
N315   N306    1.321   1_545 S
N316   N310    1.317   1_545 D
O323   Mn2     2.043   1_545 S
O326   C114    1.267   1_655 D
O332   Mn6     1.915   1_565 S
O335   C151    1.263   1_455 D
O340   Mn10    2.098   1_455 S
O341   Mn10    1.913   1_455 S
O344   C188    1.247   1_565 D
O350   Mn14    1.920   1_655 S
O353   C225    1.252   1_545 D
