# Supplementary material for: Excavating hidden adsorption sites in metal-organic frameworks using rational defect engineering
Source: Nat Commun. 2017 Nov 16;8:1539. doi: 10.1038/s41467-017-01478-4 (PMC5691151; doi:10.1038/s41467-017-01478-4)
Supplement: Supplementary file 19 — Supplementary Data 16 [file 41467_2017_1478_MOESM19_ESM.cif]

data_KOCWEF_1_modul_relaxed
_audit_creation_date              2017-08-02
_audit_creation_method            'Materials Studio'
_symmetry_space_group_name_H-M    'P1'
_symmetry_Int_Tables_number       1
_symmetry_cell_setting            triclinic
loop_
_symmetry_equiv_pos_as_xyz
  x,y,z
_cell_length_a                    11.4740
_cell_length_b                    11.4501
_cell_length_c                    40.7142
_cell_angle_alpha                 90.0000
_cell_angle_beta                  90.0000
_cell_angle_gamma                 90.0000
loop_
_atom_site_label
_atom_site_type_symbol
_atom_site_fract_x
_atom_site_fract_y
_atom_site_fract_z
_atom_site_U_iso_or_equiv
_atom_site_adp_type
_atom_site_occupancy
Mn1    Mn    0.29139   0.70928   0.90541   0.00000  Uiso   1.00
Mn2    Mn    0.20139   0.95456   0.86579   0.00000  Uiso   1.00
Mn3    Mn    0.35058   0.44778   0.93040   0.00000  Uiso   1.00
Mn4    Mn    0.28038   0.20760   0.88331   0.00000  Uiso   1.00
Mn5    Mn    0.80054   0.39225   0.40683   0.00000  Uiso   1.00
Mn6    Mn    0.88629   0.15825   0.36273   0.00000  Uiso   1.00
Mn7    Mn    0.74064   0.66049   0.42985   0.00000  Uiso   1.00
Mn8    Mn    0.83336   0.89334   0.38488   0.00000  Uiso   1.00
Mn9    Mn    0.72143   0.25469   0.63630   0.00000  Uiso   1.00
Mn10   Mn    0.97570   0.19312   0.68686   0.00000  Uiso   1.00
Mn11   Mn    0.47450   0.34887   0.61449   0.00000  Uiso   1.00
Mn12   Mn    0.22569   0.27144   0.65725   0.00000  Uiso   1.00
Mn13   Mn    0.38306   0.83751   0.13621   0.00000  Uiso   1.00
Mn14   Mn    0.12651   0.90951   0.18114   0.00000  Uiso   1.00
Mn15   Mn    0.63202   0.75881   0.11398   0.00000  Uiso   1.00
Mn16   Mn    0.88126   0.81706   0.15787   0.00000  Uiso   1.00
H17    H     0.57022   0.85053   0.89980   0.00000  Uiso   1.00
H18    H     0.99522   0.35848   0.91139   0.00000  Uiso   1.00
H19    H     0.88325   0.58068   0.93880   0.00000  Uiso   1.00
H20    H     0.77888   0.91322   0.89833   0.00000  Uiso   1.00
H21    H     0.67271   0.52199   0.94350   0.00000  Uiso   1.00
H22    H     0.02451   0.26738   0.77352   0.00000  Uiso   1.00
H23    H     0.52227   0.83298   0.96140   0.00000  Uiso   1.00
H24    H     0.26276   0.99145   0.04877   0.00000  Uiso   1.00
H25    H     0.91375   0.04071   0.85821   0.00000  Uiso   1.00
H26    H     0.20654   1.01038   0.98981   0.00000  Uiso   1.00
H27    H     0.70108   0.09154   0.86039   0.00000  Uiso   1.00
H28    H     0.06792   0.32489   0.83073   0.00000  Uiso   1.00
H29    H     0.58054   0.81965   1.02000   0.00000  Uiso   1.00
H30    H     0.36719   0.52048   0.79767   0.00000  Uiso   1.00
H31    H     0.32107   0.46560   0.73976   0.00000  Uiso   1.00
H32    H     0.78342   0.41124   0.91171   0.00000  Uiso   1.00
H33    H     0.13197   0.96373   0.81682   0.00000  Uiso   1.00
H34    H     0.45735   0.53710   0.99161   0.00000  Uiso   1.00
H35    H     0.36872   0.19939   0.95478   0.00000  Uiso   1.00
H36    H     0.44753   0.10876   1.00383   0.00000  Uiso   1.00
H37    H     0.51824   0.44727   0.04406   0.00000  Uiso   1.00
H38    H     0.52120   0.23067   0.05062   0.00000  Uiso   1.00
H39    H     0.52482   0.25048   0.40082   0.00000  Uiso   1.00
H40    H     0.10591   0.75333   0.38956   0.00000  Uiso   1.00
H41    H     0.20907   0.53065   0.43199   0.00000  Uiso   1.00
H42    H     0.31551   0.18798   0.39901   0.00000  Uiso   1.00
H43    H     0.41893   0.59122   0.43571   0.00000  Uiso   1.00
H44    H     1.08766   0.81820   0.27291   0.00000  Uiso   1.00
H45    H     0.57573   0.24132   0.46101   0.00000  Uiso   1.00
H46    H     0.85013   0.12237   0.54973   0.00000  Uiso   1.00
H47    H     0.21139   1.07695   0.34362   0.00000  Uiso   1.00
H48    H     0.90882   0.10392   0.49102   0.00000  Uiso   1.00
H49    H     0.42046   1.01350   0.34661   0.00000  Uiso   1.00
H50    H     1.04488   0.77015   0.33083   0.00000  Uiso   1.00
H51    H     0.51337   0.24822   0.51968   0.00000  Uiso   1.00
H52    H     0.73635   0.58339   0.30078   0.00000  Uiso   1.00
H53    H     0.78102   0.62949   0.24231   0.00000  Uiso   1.00
H54    H     0.31295   0.68737   0.39071   0.00000  Uiso   1.00
H55    H     0.88489   0.21827   0.31285   0.00000  Uiso   1.00
H56    H     0.63057   0.57051   0.48961   0.00000  Uiso   1.00
H57    H     0.69577   0.91122   0.45132   0.00000  Uiso   1.00
H58    H     0.62205   0.99919   0.50143   0.00000  Uiso   1.00
H59    H     0.55658   0.65776   0.54088   0.00000  Uiso   1.00
H60    H     0.55042   0.87462   0.54789   0.00000  Uiso   1.00
H61    H     0.85422   0.54824   0.67477   0.00000  Uiso   1.00
H62    H     0.28251   0.99578   0.63657   0.00000  Uiso   1.00
H63    H     0.62505   0.84556   0.61216   0.00000  Uiso   1.00
H64    H     0.90265   0.75960   0.67979   0.00000  Uiso   1.00
H65    H     0.57938   0.63352   0.60551   0.00000  Uiso   1.00
H66    H     0.29437  -0.01379   0.77013   0.00000  Uiso   1.00
H67    H     0.10868   0.87384   0.72453   0.00000  Uiso   1.00
H68    H     0.18287   0.67284   0.71371   0.00000  Uiso   1.00
H69    H     0.34923   0.02732   0.71192   0.00000  Uiso   1.00
H70    H     0.51844   0.34529   0.74216   0.00000  Uiso   1.00
H71    H     0.46821   0.30172   0.80054   0.00000  Uiso   1.00
H72    H     0.35883   0.79689   0.62674   0.00000  Uiso   1.00
H73    H     0.91830   0.26276   0.73304   0.00000  Uiso   1.00
H74    H     0.59518   0.44600   0.55546   0.00000  Uiso   1.00
H75    H     0.24377   0.43453   0.58944   0.00000  Uiso   1.00
H76    H     0.17117   0.46271   0.53406   0.00000  Uiso   1.00
H77    H     0.52360   0.46619   0.49792   0.00000  Uiso   1.00
H78    H     0.31008   0.47344   0.48619   0.00000  Uiso   1.00
H79    H     0.24924   0.54870   0.17220   0.00000  Uiso   1.00
H80    H     0.76425   0.10723   0.11853   0.00000  Uiso   1.00
H81    H     0.47634   0.25228   0.10861   0.00000  Uiso   1.00
H82    H     0.19401   0.33804   0.17469   0.00000  Uiso   1.00
H83    H     0.52840   0.46414   0.10430   0.00000  Uiso   1.00
H84    H     0.84080   1.09626   0.26696   0.00000  Uiso   1.00
H85    H     0.26629   0.56857   0.08278   0.00000  Uiso   1.00
H86    H     0.11501   0.80820   0.98985   0.00000  Uiso   1.00
H87    H     1.00609   0.18692   0.19718   0.00000  Uiso   1.00
H88    H     0.08406   0.87367   0.04783   0.00000  Uiso   1.00
H89    H     0.94629   0.39552   0.19487   0.00000  Uiso   1.00
H90    H     0.78231   1.04856   0.20971   0.00000  Uiso   1.00
H91    H     0.28735   0.49929   0.02529   0.00000  Uiso   1.00
H92    H     0.57897   0.75784   0.24510   0.00000  Uiso   1.00
H93    H     0.63426   0.80905   0.30283   0.00000  Uiso   1.00
H94    H     0.70324   0.31617   0.11703   0.00000  Uiso   1.00
H95    H     0.17334   0.90140   0.23266   0.00000  Uiso   1.00
H96    H     0.53261   0.61993   0.05746   0.00000  Uiso   1.00
H97    H     0.85732   0.77579   0.08304   0.00000  Uiso   1.00
H98    H     0.94514   0.70836   0.03207   0.00000  Uiso   1.00
H99    H     0.61547   0.56679   1.00235   0.00000  Uiso   1.00
H100   H     0.82515   0.60058   0.99031   0.00000  Uiso   1.00
C101   C     0.08740   0.16677   0.88747   0.00000  Uiso   1.00
C102   C     0.49112   0.63910   0.91848   0.00000  Uiso   1.00
C103   C     0.63906   0.79317   0.90947   0.00000  Uiso   1.00
C104   C     0.96323   0.19470   0.88592   0.00000  Uiso   1.00
C105   C     0.61214   0.68271   0.92188   0.00000  Uiso   1.00
C106   C     0.92959   0.30007   0.90055   0.00000  Uiso   1.00
C107   C     0.81350   0.64048   0.93171   0.00000  Uiso   1.00
C108   C     0.75482   0.82781   0.90821   0.00000  Uiso   1.00
C109   C     0.69739   0.60748   0.93394   0.00000  Uiso   1.00
C110   C     0.14931   0.31730   0.71943   0.00000  Uiso   1.00
C111   C     0.25363   0.44181   0.85232   0.00000  Uiso   1.00
C112   C     0.17368   0.35881   0.75321   0.00000  Uiso   1.00
C113   C     0.32920   0.93489   0.93747   0.00000  Uiso   1.00
C114   C     0.10044   0.32165   0.77858   0.00000  Uiso   1.00
C115   C     0.96153   0.77574   0.91130   0.00000  Uiso   1.00
C116   C     0.42209   0.89894   0.03809   0.00000  Uiso   1.00
C117   C     0.35816   0.91779   0.97218   0.00000  Uiso   1.00
C118   C     0.60937   0.27749   0.89119   0.00000  Uiso   1.00
C119   C     0.22615   0.41823   0.81782   0.00000  Uiso   1.00
C120   C     0.73155   0.25171   0.88721   0.00000  Uiso   1.00
C121   C     0.46447   0.86602   0.98071   0.00000  Uiso   1.00
C122   C     0.84122   0.74941   0.91820   0.00000  Uiso   1.00
C123   C     0.31860   0.95538   0.02964   0.00000  Uiso   1.00
C124   C     0.88396   0.12070   0.87048   0.00000  Uiso   1.00
C125   C     0.28672   0.96497   0.99670   0.00000  Uiso   1.00
C126   C     0.76616   0.14907   0.87141   0.00000  Uiso   1.00
C127   C     0.12581   0.35270   0.81076   0.00000  Uiso   1.00
C128   C     0.49658   0.85767   1.01350   0.00000  Uiso   1.00
C129   C     0.45361   0.87594   0.07307   0.00000  Uiso   1.00
C130   C     0.29396   0.46257   0.79215   0.00000  Uiso   1.00
C131   C     0.26763   0.43262   0.75978   0.00000  Uiso   1.00
C132   C     0.81254   0.32920   0.90087   0.00000  Uiso   1.00
C133   C     0.45312   0.44089   0.99438   0.00000  Uiso   1.00
C134   C     0.40649   0.25734   0.97375   0.00000  Uiso   1.00
C135   C     0.44799   0.20387   1.00230   0.00000  Uiso   1.00
C136   C     0.48966   0.39139   0.02410   0.00000  Uiso   1.00
C137   C     0.48968   0.27102   0.02814   0.00000  Uiso   1.00
C138   C     1.03100   0.96864   0.37206   0.00000  Uiso   1.00
C139   C     0.60191   0.46666   0.41588   0.00000  Uiso   1.00
C140   C     0.45503   0.30999   0.40883   0.00000  Uiso   1.00
C141   C     0.14980   0.92029   0.36742   0.00000  Uiso   1.00
C142   C     0.48079   0.42349   0.41893   0.00000  Uiso   1.00
C143   C     0.17523   0.80957   0.37981   0.00000  Uiso   1.00
C144   C     0.27912   0.46898   0.42648   0.00000  Uiso   1.00
C145   C     0.33920   0.27547   0.40742   0.00000  Uiso   1.00
C146   C     0.39492   0.50268   0.42843   0.00000  Uiso   1.00
C147   C     0.95610   0.77370   0.22014   0.00000  Uiso   1.00
C148   C     0.85358   0.66260   0.35424   0.00000  Uiso   1.00
C149   C     0.93332   0.73226   0.25403   0.00000  Uiso   1.00
C150   C     0.77776   0.16313   0.43779   0.00000  Uiso   1.00
C151   C     1.00943   0.76862   0.27889   0.00000  Uiso   1.00
C152   C     0.13214   0.32869   0.40882   0.00000  Uiso   1.00
C153   C     0.68156   0.19588   0.53833   0.00000  Uiso   1.00
C154   C     0.74867   0.17820   0.47258   0.00000  Uiso   1.00
C155   C     0.49782   0.82311   0.37818   0.00000  Uiso   1.00
C156   C     0.88216   0.68250   0.31959   0.00000  Uiso   1.00
C157   C     0.37795   0.84944   0.37036   0.00000  Uiso   1.00
C158   C     0.63632   0.21704   0.48071   0.00000  Uiso   1.00
C159   C     0.25235   0.35634   0.41528   0.00000  Uiso   1.00
C160   C     0.79111   0.15074   0.53034   0.00000  Uiso   1.00
C161   C     0.23545   0.99224   0.35404   0.00000  Uiso   1.00
C162   C     0.82424   0.14132   0.49753   0.00000  Uiso   1.00
C163   C     0.35102   0.95662   0.35563   0.00000  Uiso   1.00
C164   C     0.98459   0.74266   0.31146   0.00000  Uiso   1.00
C165   C     0.60230   0.22316   0.51337   0.00000  Uiso   1.00
C166   C     0.64910   0.22304   0.57291   0.00000  Uiso   1.00
C167   C     0.81142   0.63797   0.29450   0.00000  Uiso   1.00
C168   C     0.83703   0.66275   0.26177   0.00000  Uiso   1.00
C169   C     0.29046   0.77308   0.38086   0.00000  Uiso   1.00
C170   C     0.62921   0.66672   0.49222   0.00000  Uiso   1.00
C171   C     0.66553   0.85201   0.47101   0.00000  Uiso   1.00
C172   C     0.62321   0.90410   0.49971   0.00000  Uiso   1.00
C173   C     0.58664   0.71490   0.52142   0.00000  Uiso   1.00
C174   C     0.58323   0.83536   0.52543   0.00000  Uiso   1.00
C175   C     0.13258   0.06126   0.68528   0.00000  Uiso   1.00
C176   C     0.68890   0.45523   0.63905   0.00000  Uiso   1.00
C177   C     0.80454   0.61359   0.66092   0.00000  Uiso   1.00
C178   C     0.18866   0.94683   0.68086   0.00000  Uiso   1.00
C179   C     0.71271   0.58013   0.64020   0.00000  Uiso   1.00
C180   C     0.26020   0.92550   0.65369   0.00000  Uiso   1.00
C181   C     0.67463   0.77906   0.62540   0.00000  Uiso   1.00
C182   C     0.83132   0.73085   0.66393   0.00000  Uiso   1.00
C183   C     0.64918   0.66105   0.62191   0.00000  Uiso   1.00
C184   C     0.32394   0.12609   0.82230   0.00000  Uiso   1.00
C185   C     0.44990   0.22185   0.68899   0.00000  Uiso   1.00
C186   C     0.37104   0.14617   0.78817   0.00000  Uiso   1.00
C187   C     0.94595   0.32740   0.59992   0.00000  Uiso   1.00
C188   C     0.34086   0.06637   0.76367   0.00000  Uiso   1.00
C189   C     0.78698   0.93435   0.65208   0.00000  Uiso   1.00
C190   C     0.30362   0.60290   0.66009   0.00000  Uiso   1.00
C191   C     0.42667   0.19427   0.72339   0.00000  Uiso   1.00
C192   C     0.27236   0.72215   0.66894   0.00000  Uiso   1.00
C193   C     0.76406   0.81233   0.64670   0.00000  Uiso   1.00
C194   C     0.16296   0.85635   0.70289   0.00000  Uiso   1.00
C195   C     0.20458   0.74411   0.69688   0.00000  Uiso   1.00
C196   C     0.36978   0.08977   0.73120   0.00000  Uiso   1.00
C197   C     0.84737   0.48411   0.46941   0.00000  Uiso   1.00
C198   C     0.46654   0.26849   0.74825   0.00000  Uiso   1.00
C199   C     0.43886   0.24367   0.78086   0.00000  Uiso   1.00
C200   C     0.30295   0.81360   0.64789   0.00000  Uiso   1.00
C201   C     0.50049   0.44467   0.55043   0.00000  Uiso   1.00
C202   C     0.30828   0.43838   0.56950   0.00000  Uiso   1.00
C203   C     0.26521   0.45599   0.53780   0.00000  Uiso   1.00
C204   C     0.46066   0.45957   0.51824   0.00000  Uiso   1.00
C205   C     0.34204   0.46381   0.51152   0.00000  Uiso   1.00
C206   C     0.92703   1.01365   0.15525   0.00000  Uiso   1.00
C207   C     0.42009   0.64068   0.13840   0.00000  Uiso   1.00
C208   C     0.29795   0.48349   0.15797   0.00000  Uiso   1.00
C209   C     0.89273   0.13637   0.15686   0.00000  Uiso   1.00
C210   C     0.39237   0.51638   0.13815   0.00000  Uiso   1.00
C211   C     0.80561   0.17171   0.13478   0.00000  Uiso   1.00
C212   C     0.42696   0.31855   0.12193   0.00000  Uiso   1.00
C213   C     0.26753   0.36673   0.15966   0.00000  Uiso   1.00
C214   C     0.45581   0.43611   0.11967   0.00000  Uiso   1.00
C215   C     0.78782   0.98151   0.32186   0.00000  Uiso   1.00
C216   C     0.65510   0.86780   0.18986   0.00000  Uiso   1.00
C217   C     0.74502   0.95160   0.28780   0.00000  Uiso   1.00
C218   C     0.15473   0.76316   0.10236   0.00000  Uiso   1.00
C219   C     0.78515   1.02093   0.26195   0.00000  Uiso   1.00
C220   C     0.30738   0.16381   0.14617   0.00000  Uiso   1.00
C221   C     0.21061   0.65427   1.00420   0.00000  Uiso   1.00
C222   C     0.17813   0.72793   0.06857   0.00000  Uiso   1.00
C223   C     0.79942   0.49214   0.15070   0.00000  Uiso   1.00
C224   C     0.68345   0.89555   0.22396   0.00000  Uiso   1.00
C225   C     0.82532   0.36866   0.15476   0.00000  Uiso   1.00
C226   C     0.23463   0.62192   0.06249   0.00000  Uiso   1.00
C227   C     0.33431   0.28572   0.14215   0.00000  Uiso   1.00
C228   C     0.14885   0.75654   1.01040   0.00000  Uiso   1.00
C229   C     0.94139   0.21548   0.17912   0.00000  Uiso   1.00
C230   C     0.13216   0.79355   0.04272   0.00000  Uiso   1.00
C231   C     0.90782   0.33230   0.17791   0.00000  Uiso   1.00
C232   C     0.75339   0.99369   0.22997   0.00000  Uiso   1.00
C233   C     0.24852   0.58458   0.03024   0.00000  Uiso   1.00
C234   C     0.24221   0.61903   0.96925   0.00000  Uiso   1.00
C235   C     0.63799   0.83046   0.24998   0.00000  Uiso   1.00
C236   C     0.66877   0.85929   0.28215   0.00000  Uiso   1.00
C237   C     0.77131   0.28794   0.13392   0.00000  Uiso   1.00
C238   C     0.62461   0.63875   0.05158   0.00000  Uiso   1.00
C239   C     0.80301   0.72317   0.06633   0.00000  Uiso   1.00
C240   C     0.85362   0.68804   0.03676   0.00000  Uiso   1.00
C241   C     0.67085   0.60722   1.02105   0.00000  Uiso   1.00
C242   C     0.78714   0.62853   1.01374   0.00000  Uiso   1.00
N243   N     0.35325   0.85658   0.91042   0.00000  Uiso   1.00
N244   N     0.42275   0.25888   0.89595   0.00000  Uiso   1.00
N245   N     0.14184   0.74910   0.89773   0.00000  Uiso   1.00
N246   N     0.34715   0.92660   0.88129   0.00000  Uiso   1.00
N247   N     0.45227   0.37179   0.90415   0.00000  Uiso   1.00
N248   N     0.30301   0.04237   0.89223   0.00000  Uiso   1.00
N249   N     0.11304   0.86548   0.89163   0.00000  Uiso   1.00
N250   N     0.21933   0.36357   0.87839   0.00000  Uiso   1.00
N251   N     0.21638   0.43389   0.90694   0.00000  Uiso   1.00
N252   N     0.29754   0.03967   0.92637   0.00000  Uiso   1.00
N253   N     0.28807   0.54434   0.86470   0.00000  Uiso   1.00
N254   N     0.04956   0.69616   0.91130   0.00000  Uiso   1.00
N255   N     1.00323   0.88305   0.89915   0.00000  Uiso   1.00
N256   N     0.27111   0.54443   0.89862   0.00000  Uiso   1.00
N257   N     0.51854   0.20156   0.88648   0.00000  Uiso   1.00
N258   N     0.56645   0.38349   0.90325   0.00000  Uiso   1.00
N259   N     0.41143   0.37591   0.96868   0.00000  Uiso   1.00
N260   N     0.74238   0.24152   0.41132   0.00000  Uiso   1.00
N261   N     0.68069   0.85014   0.38836   0.00000  Uiso   1.00
N262   N     0.94903   0.35382   0.39896   0.00000  Uiso   1.00
N263   N     0.74651   0.16935   0.38239   0.00000  Uiso   1.00
N264   N     0.64847   0.74437   0.40185   0.00000  Uiso   1.00
N265   N     0.80513   1.05609   0.39225   0.00000  Uiso   1.00
N266   N     0.98014   0.24202   0.38813   0.00000  Uiso   1.00
N267   N     0.88543   0.74159   0.38113   0.00000  Uiso   1.00
N268   N     0.88121   0.67047   0.40979   0.00000  Uiso   1.00
N269   N     0.81570   1.06132   0.42624   0.00000  Uiso   1.00
N270   N     0.81250   0.56314   0.36642   0.00000  Uiso   1.00
N271   N     0.04192   0.40397   0.41311   0.00000  Uiso   1.00
N272   N     0.09213   0.22627   0.39328   0.00000  Uiso   1.00
N273   N     0.82389   0.56053   0.40049   0.00000  Uiso   1.00
N274   N     0.58998   0.89662   0.37286   0.00000  Uiso   1.00
N275   N     0.53670   0.72724   0.39659   0.00000  Uiso   1.00
N276   N     0.66914   0.73323   0.46658   0.00000  Uiso   1.00
N277   N     0.88557   0.29194   0.62780   0.00000  Uiso   1.00
N278   N     0.28136   0.41906   0.64916   0.00000  Uiso   1.00
N279   N     0.76888   0.12178   0.65643   0.00000  Uiso   1.00
N280   N     0.96806   0.28935   0.65180   0.00000  Uiso   1.00
N281   N     0.39379   0.44911   0.64115   0.00000  Uiso   1.00
N282   N     0.07589   0.31248   0.63918   0.00000  Uiso   1.00
N283   N     0.87927   0.09021   0.66681   0.00000  Uiso   1.00
N284   N     0.36701   0.20682   0.66094   0.00000  Uiso   1.00
N285   N     0.43890   0.20676   0.63228   0.00000  Uiso   1.00
N286   N     0.06282   0.33634   0.60744   0.00000  Uiso   1.00
N287   N     0.55200   0.25441   0.67719   0.00000  Uiso   1.00
N288   N     0.71374   0.02604   0.64593   0.00000  Uiso   1.00
N289   N     0.89045   0.97690   0.66601   0.00000  Uiso   1.00
N290   N     0.55426   0.24716   0.64302   0.00000  Uiso   1.00
N291   N     0.22720   0.51069   0.66235   0.00000  Uiso   1.00
N292   N     0.40724   0.56236   0.64607   0.00000  Uiso   1.00
N293   N     0.42537   0.42898   0.57633   0.00000  Uiso   1.00
N294   N     0.22313   0.78615   0.12900   0.00000  Uiso   1.00
N295   N     0.82227   0.67912   0.14486   0.00000  Uiso   1.00
N296   N     0.32645   0.97645   0.15047   0.00000  Uiso   1.00
N297   N     0.14947   0.77992   0.15653   0.00000  Uiso   1.00
N298   N     0.70678   0.65254   0.13847   0.00000  Uiso   1.00
N299   N     1.03436   0.77861   0.14469   0.00000  Uiso   1.00
N300   N     0.21044   1.00593   0.15510   0.00000  Uiso   1.00
N301   N     0.73335   0.89386   0.16259   0.00000  Uiso   1.00
N302   N     0.66107   0.89736   0.13455   0.00000  Uiso   1.00
N303   N     1.03677   0.76397   0.11296   0.00000  Uiso   1.00
N304   N     0.54990   0.83851   0.17852   0.00000  Uiso   1.00
N305   N     0.38549   0.07218   0.14334   0.00000  Uiso   1.00
N306   N     0.19883   0.12044   0.15469   0.00000  Uiso   1.00
N307   N     0.54746   0.85190   0.14452   0.00000  Uiso   1.00
N308   N     0.87822   0.58026   0.15382   0.00000  Uiso   1.00
N309   N     0.69185   0.53872   0.14020   0.00000  Uiso   1.00
N310   N     0.69047   0.69493   0.07469   0.00000  Uiso   1.00
O311   O     0.44139   0.66431   0.89126   0.00000  Uiso   1.00
O312   O     0.14977   0.20071   0.91213   0.00000  Uiso   1.00
O313   O     0.14482   0.12374   0.86196   0.00000  Uiso   1.00
O314   O     0.44779   0.57919   0.94234   0.00000  Uiso   1.00
O315   O     0.23738   0.27319   0.70364   0.00000  Uiso   1.00
O316   O     1.04756   0.32877   0.70770   0.00000  Uiso   1.00
O317   O     0.36186   0.87895   0.09254   0.00000  Uiso   1.00
O318   O     0.55916   0.85897   0.07922   0.00000  Uiso   1.00
O319   O     0.09509   0.91736   0.83487   0.00000  Uiso   1.00
O320   O     0.65531   0.43819   0.38951   0.00000  Uiso   1.00
O321   O     0.98132   0.94041   0.39931   0.00000  Uiso   1.00
O322   O     0.99196   1.03746   0.34987   0.00000  Uiso   1.00
O323   O     0.63892   0.53141   0.43965   0.00000  Uiso   1.00
O324   O     0.86221   0.77840   0.20152   0.00000  Uiso   1.00
O325   O     0.06056   0.79814   0.21314   0.00000  Uiso   1.00
O326   O     0.74082   0.21828   0.59245   0.00000  Uiso   1.00
O327   O     0.54541   0.25067   0.57860   0.00000  Uiso   1.00
O328   O     0.93517   0.25273   0.33066   0.00000  Uiso   1.00
O329   O     0.73104   0.39009   0.66220   0.00000  Uiso   1.00
O330   O     0.12167   0.13512   0.66025   0.00000  Uiso   1.00
O331   O     0.07324   0.08877   0.71098   0.00000  Uiso   1.00
O332   O     0.64570   0.39929   0.61345   0.00000  Uiso   1.00
O333   O     0.32234   0.22332   0.83914   0.00000  Uiso   1.00
O334   O     0.29054   1.02420   0.82767   0.00000  Uiso   1.00
O335   O     0.82315   0.39155   0.45282   0.00000  Uiso   1.00
O336   O     0.83061   0.59166   0.46617   0.00000  Uiso   1.00
O337   O     0.87336   0.20543   0.71817   0.00000  Uiso   1.00
O338   O     0.38202   0.70303   0.16268   0.00000  Uiso   1.00
O339   O     0.91003   0.95041   0.12977   0.00000  Uiso   1.00
O340   O     0.96455   0.95219   0.18186   0.00000  Uiso   1.00
O341   O     0.46165   0.69923   0.11299   0.00000  Uiso   1.00
O342   O     0.81675   0.88936   0.33833   0.00000  Uiso   1.00
O343   O     0.79120   0.08906   0.32730   0.00000  Uiso   1.00
O344   O     0.26259   0.71044   0.95163   0.00000  Uiso   1.00
O345   O     0.24528   0.51093   0.96465   0.00000  Uiso   1.00
O346   O     0.20248   0.96030   0.21547   0.00000  Uiso   1.00
H347   H     0.88863   1.46018   0.49307   0.00000  Uiso   1.00
H348   H     0.90787   1.34401   0.57596   0.00000  Uiso   1.00
loop_
_geom_bond_atom_site_label_1
_geom_bond_atom_site_label_2
_geom_bond_distance
_geom_bond_site_symmetry_2
_ccdc_geom_bond_type
Mn1    N243    1.841   .     S
Mn1    N245    1.803   .     S
Mn1    N256    1.922   .     S
Mn1    O311    1.887   .     S
Mn1    O344    1.910   .     S
Mn2    N246    1.816   .     S
Mn2    N248    1.879   1_565 S
Mn2    N249    1.782   .     S
Mn2    O313    2.049   1_565 S
Mn2    O319    1.804   .     S
Mn2    O334    2.022   .     S
Mn3    N247    1.806   .     S
Mn3    N251    1.819   .     S
Mn3    N256    1.931   .     S
Mn3    N259    1.896   .     S
Mn3    O314    1.935   .     S
Mn3    O345    1.982   .     S
Mn4    C101    2.269   .     S
Mn4    N244    1.811   .     S
Mn4    N248    1.944   .     S
Mn4    N250    1.929   .     S
Mn4    O312    1.905   .     S
Mn4    O313    2.024   .     S
Mn4    O333    1.870   .     S
Mn5    N260    1.859   .     S
Mn5    N262    1.789   .     S
Mn5    N273    1.962   .     S
Mn5    O320    1.884   .     S
Mn5    O335    1.890   .     S
Mn6    N263    1.797   .     S
Mn6    N265    1.918   1_545 S
Mn6    N266    1.774   .     S
Mn6    O322    1.912   1_545 S
Mn6    O328    1.786   .     S
Mn6    O343    1.975   .     S
Mn7    N264    1.828   .     S
Mn7    N268    1.812   .     S
Mn7    N273    1.911   .     S
Mn7    N276    1.898   .     S
Mn7    O323    1.925   .     S
Mn7    O336    1.968   .     S
Mn8    N261    1.826   .     S
Mn8    N265    1.915   .     S
Mn8    N267    1.844   .     S
Mn8    O321    1.876   .     S
Mn8    O342    1.905   .     S
Mn9    C176    2.329   .     S
Mn9    N277    1.962   .     S
Mn9    N279    1.812   .     S
Mn9    N290    1.939   .     S
Mn9    O326    1.847   .     S
Mn9    O329    1.878   .     S
Mn9    O332    2.088   .     S
Mn10   N280    1.805   .     S
Mn10   N283    1.811   .     S
Mn10   O316    1.952   .     S
Mn10   O330    2.102   1_655 S
Mn10   O331    1.909   1_655 S
Mn10   O337    1.739   .     S
Mn11   N281    1.831   .     S
Mn11   N285    1.827   .     S
Mn11   N290    1.882   .     S
Mn11   N293    1.890   .     S
Mn11   O327    2.015   .     S
Mn11   O332    2.048   .     S
Mn12   N278    1.837   .     S
Mn12   N282    1.928   .     S
Mn12   N284    1.789   .     S
Mn12   O315    1.894   .     S
Mn12   O330    1.969   .     S
Mn13   C207    2.295   .     S
Mn13   N294    1.949   .     S
Mn13   N296    1.814   .     S
Mn13   N307    1.924   .     S
Mn13   O317    1.856   .     S
Mn13   O338    1.880   .     S
Mn13   O341    2.053   .     S
Mn14   N297    1.810   .     S
Mn14   N300    1.808   .     S
Mn14   O325    1.974   .     S
Mn14   O340    1.922   1_455 S
Mn14   O346    1.747   .     S
Mn15   N298    1.792   .     S
Mn15   N302    1.825   .     S
Mn15   N307    1.904   .     S
Mn15   N310    1.882   .     S
Mn15   O318    2.004   .     S
Mn15   O341    2.071   .     S
Mn16   C206    2.314   .     S
Mn16   N295    1.798   .     S
Mn16   N299    1.889   .     S
Mn16   N301    1.921   .     S
Mn16   O324    1.844   .     S
Mn16   O339    1.936   .     S
Mn16   O340    2.064   .     S
H17    C103    1.100   .     S
H18    C106    1.100   .     S
H19    C107    1.092   .     S
H20    C108    1.093   .     S
H21    C109    1.091   .     S
H22    C114    1.090   .     S
H23    C121    1.096   .     S
H24    C123    1.090   .     S
H25    C124    1.098   .     S
H26    C125    1.093   .     S
H27    C126    1.092   .     S
H28    C127    1.097   .     S
H29    C128    1.090   .     S
H30    C130    1.094   .     S
H31    C131    1.088   .     S
H32    C132    1.090   .     S
H33    O319    1.000   .     S
H34    C133    1.108   .     S
H35    C134    1.107   .     S
H36    C135    1.091   .     S
H37    C136    1.085   .     S
H38    C137    1.087   .     S
H39    C140    1.101   .     S
H40    C143    1.098   .     S
H41    C144    1.093   .     S
H42    C145    1.093   .     S
H43    C146    1.092   .     S
H44    C151    1.090   .     S
H45    C158    1.097   .     S
H46    C160    1.090   .     S
H47    C161    1.094   .     S
H48    C162    1.093   .     S
H49    C163    1.093   .     S
H50    C164    1.095   .     S
H51    C165    1.091   .     S
H52    C167    1.094   .     S
H53    C168    1.089   .     S
H54    C169    1.091   .     S
H55    O328    1.007   .     S
H56    C170    1.107   .     S
H57    C171    1.106   .     S
H58    C172    1.091   .     S
H59    C173    1.084   .     S
H60    C174    1.086   .     S
H61    C177    1.097   .     S
H62    C180    1.095   .     S
H63    C181    1.093   .     S
H64    C182    1.093   .     S
H65    C183    1.090   .     S
H66    C188    1.094   .     S
H67    C194    1.097   .     S
H68    C195    1.094   .     S
H69    C196    1.087   .     S
H70    C198    1.091   .     S
H71    C199    1.094   .     S
H72    C200    1.090   .     S
H73    O337    1.031   .     S
H74    C201    1.106   .     S
H75    C202    1.099   .     S
H76    C203    1.092   .     S
H77    C204    1.101   .     S
H78    C205    1.100   .     S
H79    C208    1.098   .     S
H80    C211    1.099   .     S
H81    C212    1.091   .     S
H82    C213    1.093   .     S
H83    C214    1.090   .     S
H84    C219    1.092   .     S
H85    C226    1.090   .     S
H86    C228    1.096   .     S
H87    C229    1.095   .     S
H88    C230    1.091   .     S
H89    C231    1.094   .     S
H90    C232    1.089   .     S
H91    C233    1.092   .     S
H92    C235    1.091   .     S
H93    C236    1.094   .     S
H94    C237    1.090   .     S
H95    O346    1.028   .     S
H96    C238    1.104   .     S
H97    C239    1.102   .     S
H98    C240    1.093   .     S
H99    C241    1.094   .     S
H100   C242    1.097   .     S
C101   C104    1.462   1_455 S
C101   O312    1.293   .     D
C101   O313    1.325   .     S
C102   C105    1.482   .     S
C102   O311    1.280   .     S
C102   O314    1.289   .     D
C103   C105    1.397   .     D
C103   C108    1.387   .     S
C104   C101    1.462   1_655 S
C104   C106    1.400   .     D
C104   C124    1.393   .     S
C105   C109    1.393   .     S
C106   C132    1.384   .     S
C107   C109    1.388   .     D
C107   C122    1.400   .     S
C108   C122    1.398   .     D
C110   C112    1.482   .     S
C110   O315    1.300   .     S
C110   O316    1.268   1_455 D
C111   C119    1.465   .     S
C111   N250    1.444   .     S
C111   N253    1.337   .     D
C112   C114    1.398   .     D
C112   C131    1.396   .     S
C113   C117    1.465   .     S
C113   N243    1.447   .     S
C113   N252    1.332   1_565 D
C114   C127    1.388   .     S
C115   C122    1.441   .     S
C115   N254    1.360   1_655 D
C115   N255    1.408   .     S
C116   C123    1.395   .     D
C116   C128    1.399   1_554 S
C116   C129    1.493   .     S
C117   C121    1.400   .     S
C117   C125    1.400   .     D
C118   C120    1.442   .     S
C118   N257    1.371   .     D
C118   N258    1.399   .     S
C119   C127    1.404   .     D
C119   C130    1.398   .     S
C120   C126    1.397   .     S
C120   C132    1.400   .     D
C121   C128    1.388   .     D
C123   C125    1.395   1_554 S
C124   C126    1.391   .     D
C125   C123    1.395   1_556 S
C128   C116    1.399   1_556 S
C129   O317    1.318   .     S
C129   O318    1.252   .     D
C130   C131    1.395   .     D
C133   C136    1.401   1_556 S
C133   N259    1.370   .     D
C134   C135    1.397   .     D
C134   N259    1.374   .     S
C135   C137    1.388   1_556 S
C136   C133    1.401   1_554 S
C136   C137    1.388   .     D
C137   C135    1.388   1_554 S
C138   C141    1.483   1_655 S
C138   O321    1.289   .     S
C138   O322    1.280   .     D
C139   C142    1.480   .     S
C139   O320    1.278   .     S
C139   O323    1.291   .     D
C140   C142    1.395   .     D
C140   C145    1.388   .     S
C141   C138    1.483   1_455 S
C141   C143    1.395   .     D
C141   C161    1.393   .     S
C142   C146    1.394   .     S
C143   C169    1.387   .     S
C144   C146    1.386   .     D
C144   C159    1.402   .     S
C145   C159    1.397   .     D
C147   C149    1.482   .     S
C147   O324    1.318   .     S
C147   O325    1.263   1_655 D
C148   C156    1.466   .     S
C148   N267    1.466   .     S
C148   N270    1.328   .     D
C149   C151    1.400   .     D
C149   C168    1.397   .     S
C150   C154    1.465   .     S
C150   N260    1.460   .     S
C150   N269    1.330   1_545 D
C151   C164    1.389   .     S
C152   C159    1.439   .     S
C152   N271    1.358   .     D
C152   N272    1.409   .     S
C153   C160    1.398   .     D
C153   C165    1.399   .     S
C153   C166    1.489   .     S
C154   C158    1.403   .     S
C154   C162    1.401   .     D
C155   C157    1.444   .     S
C155   N274    1.369   .     D
C155   N275    1.402   .     S
C156   C164    1.402   .     D
C156   C167    1.401   .     S
C157   C163    1.400   .     S
C157   C169    1.398   .     D
C158   C165    1.387   .     D
C160   C162    1.393   .     S
C161   C163    1.389   .     D
C166   O326    1.320   .     S
C166   O327    1.253   .     D
C167   C168    1.394   .     D
C170   C173    1.399   .     S
C170   N276    1.371   .     D
C171   C172    1.399   .     D
C171   N276    1.373   .     S
C172   C174    1.388   .     S
C173   C174    1.389   .     D
C175   C178    1.471   1_545 S
C175   O330    1.330   .     S
C175   O331    1.287   .     D
C176   C179    1.457   .     S
C176   O329    1.295   .     D
C176   O332    1.320   .     S
C177   C179    1.403   .     D
C177   C182    1.383   .     S
C178   C175    1.471   1_565 S
C178   C180    1.399   .     D
C178   C194    1.402   .     S
C179   C183    1.394   .     S
C180   C200    1.392   .     S
C181   C183    1.390   .     D
C181   C193    1.396   .     S
C182   C193    1.399   .     D
C184   C186    1.509   .     S
C184   O333    1.308   .     S
C184   O334    1.247   1_545 D
C185   C191    1.460   .     S
C185   N284    1.496   .     S
C185   N287    1.320   .     D
C186   C188    1.396   .     D
C186   C199    1.393   .     S
C187   N277    1.390   .     D
C187   N286    1.379   1_655 S
C187   H348    1.086   1_545 S
C188   C196    1.389   .     S
C189   C193    1.439   .     S
C189   N288    1.368   1_565 D
C189   N289    1.403   .     S
C190   C192    1.457   .     S
C190   N291    1.376   .     D
C190   N292    1.398   .     S
C191   C196    1.400   .     D
C191   C198    1.399   .     S
C192   C195    1.401   .     S
C192   C200    1.398   .     D
C194   C195    1.393   .     D
C197   O335    1.287   .     S
C197   O336    1.253   .     D
C197   H347    1.108   1_545 S
C198   C199    1.395   .     D
C201   C204    1.399   .     D
C201   N293    1.374   .     S
C202   C203    1.397   .     S
C202   N293    1.376   .     D
C203   C205    1.389   .     D
C204   C205    1.389   .     S
C206   C209    1.461   1_565 S
C206   O339    1.280   .     D
C206   O340    1.362   .     S
C207   C210    1.458   .     S
C207   O338    1.295   .     D
C207   O341    1.322   .     S
C208   C210    1.402   .     D
C208   C213    1.383   .     S
C209   C206    1.461   1_545 S
C209   C211    1.404   .     D
C209   C229    1.398   .     S
C210   C214    1.393   .     S
C211   C237    1.388   .     S
C212   C214    1.389   .     D
C212   C227    1.396   .     S
C213   C227    1.398   .     D
C215   C217    1.511   .     S
C215   O342    1.293   .     S
C215   O343    1.252   1_565 D
C216   C224    1.461   .     S
C216   N301    1.459   .     S
C216   N304    1.335   .     D
C217   C219    1.396   .     D
C217   C236    1.391   .     S
C218   C222    1.459   .     S
C218   N294    1.364   .     D
C218   N303    1.421   1_455 S
C219   C232    1.388   .     S
C220   C227    1.439   .     S
C220   N305    1.385   .     D
C220   N306    1.385   .     S
C221   C228    1.392   .     D
C221   C233    1.396   1_556 S
C221   C234    1.523   .     S
C222   C226    1.398   .     S
C222   C230    1.397   .     D
C223   C225    1.454   .     S
C223   N308    1.361   .     D
C223   N309    1.411   .     S
C224   C232    1.402   .     D
C224   C235    1.396   .     S
C225   C231    1.399   .     S
C225   C237    1.399   .     D
C226   C233    1.390   .     D
C228   C230    1.395   1_556 S
C229   C231    1.393   .     D
C230   C228    1.395   1_554 S
C233   C221    1.396   1_554 S
C234   O344    1.290   .     S
C234   O345    1.252   .     D
C235   C236    1.396   .     D
C238   C241    1.399   1_554 S
C238   N310    1.368   .     D
C239   C240    1.396   .     D
C239   N310    1.374   .     S
C240   C242    1.387   1_554 S
C241   C238    1.399   1_556 S
C241   C242    1.389   .     D
C242   C240    1.387   1_556 S
N243   N246    1.434   .     S
N244   N247    1.378   .     S
N244   N257    1.337   .     S
N245   N249    1.395   .     S
N245   N254    1.339   .     S
N246   N248    1.487   1_565 D
N247   N258    1.317   .     D
N248   N246    1.487   1_545 D
N248   Mn2     1.879   1_545 S
N248   N252    1.391   .     S
N249   N255    1.312   1_455 D
N250   N251    1.415   .     S
N251   N256    1.453   .     D
N252   C113    1.332   1_545 D
N253   N256    1.395   .     S
N254   C115    1.360   1_455 D
N255   N249    1.312   1_655 D
N260   N263    1.440   .     S
N261   N264    1.380   .     S
N261   N274    1.328   .     S
N262   N266    1.400   .     S
N262   N271    1.341   1_655 S
N263   N265    1.515   1_545 D
N264   N275    1.315   .     D
N265   Mn6     1.918   1_565 S
N265   N263    1.515   1_565 D
N265   N269    1.391   .     S
N266   N272    1.314   1_655 D
N267   N268    1.424   .     S
N268   N273    1.470   .     D
N269   C150    1.330   1_565 D
N270   N273    1.394   .     S
N271   N262    1.341   1_455 S
N272   N266    1.314   1_455 D
N277   N280    1.361   .     S
N278   N281    1.374   .     S
N278   N291    1.332   .     S
N279   N283    1.383   .     S
N279   N288    1.336   .     S
N280   N282    1.366   1_655 S
N281   N292    1.321   .     D
N282   N280    1.366   1_455 S
N282   N286    1.329   .     D
N283   N289    1.304   1_545 D
N284   N285    1.429   .     S
N285   N290    1.469   .     D
N286   C187    1.379   1_455 S
N287   N290    1.394   .     S
N288   C189    1.368   1_545 D
N289   N283    1.304   1_565 D
N294   N297    1.406   .     S
N295   N298    1.384   .     S
N295   N308    1.352   .     S
N296   N300    1.386   .     S
N296   N305    1.321   1_565 S
N297   N299    1.406   1_455 S
N298   N309    1.316   .     D
N299   N297    1.406   1_655 S
N299   N303    1.303   .     D
N300   N306    1.318   1_565 D
N301   N302    1.412   .     S
N302   N307    1.461   .     D
N303   C218    1.421   1_655 S
N304   N307    1.393   .     S
N305   N296    1.321   1_545 S
N306   N300    1.318   1_545 D
O313   Mn2     2.049   1_545 S
O316   C110    1.268   1_655 D
O322   Mn6     1.912   1_565 S
O325   C147    1.263   1_455 D
O330   Mn10    2.102   1_455 S
O331   Mn10    1.909   1_455 S
O334   C184    1.247   1_565 D
O340   Mn14    1.922   1_655 S
O343   C215    1.252   1_545 D
H347   C197    1.108   1_565 S
H348   C187    1.086   1_565 S
