# Supplementary material for: Excavating hidden adsorption sites in metal-organic frameworks using rational defect engineering
Source: Nat Commun. 2017 Nov 16;8:1539. doi: 10.1038/s41467-017-01478-4 (PMC5691151; doi:10.1038/s41467-017-01478-4)
Supplement: Supplementary file 20 — Supplementary Data 17 [file 41467_2017_1478_MOESM20_ESM.cif]

data_KOCWEF_1_waterOH_relaxed_nowater
_audit_creation_date              2017-08-02
_audit_creation_method            'Materials Studio'
_symmetry_space_group_name_H-M    'P1'
_symmetry_Int_Tables_number       1
_symmetry_cell_setting            triclinic
loop_
_symmetry_equiv_pos_as_xyz
  x,y,z
_cell_length_a                    11.5654
_cell_length_b                    11.4170
_cell_length_c                    40.7068
_cell_angle_alpha                 90.0000
_cell_angle_beta                  90.0000
_cell_angle_gamma                 90.0000
loop_
_atom_site_label
_atom_site_type_symbol
_atom_site_fract_x
_atom_site_fract_y
_atom_site_fract_z
_atom_site_U_iso_or_equiv
_atom_site_adp_type
_atom_site_occupancy
Mn1    Mn    0.28106   0.70589   0.90602   0.00000  Uiso   1.00
Mn2    Mn    0.19068   0.95043   0.86673   0.00000  Uiso   1.00
Mn3    Mn    0.34295   0.44410   0.93008   0.00000  Uiso   1.00
Mn4    Mn    0.26913   0.20425   0.88372   0.00000  Uiso   1.00
Mn5    Mn    0.80423   0.39676   0.40948   0.00000  Uiso   1.00
Mn6    Mn    0.88525   0.16131   0.36341   0.00000  Uiso   1.00
Mn7    Mn    0.73348   0.67098   0.43042   0.00000  Uiso   1.00
Mn8    Mn    0.82718   0.90054   0.38553   0.00000  Uiso   1.00
Mn9    Mn    0.69186   0.24642   0.63681   0.00000  Uiso   1.00
Mn10   Mn    0.97303   0.20357   0.68053   0.00000  Uiso   1.00
Mn11   Mn    0.44534   0.34389   0.61507   0.00000  Uiso   1.00
Mn12   Mn    0.23798   0.26698   0.66840   0.00000  Uiso   1.00
Mn13   Mn    0.37810   0.83919   0.13710   0.00000  Uiso   1.00
Mn14   Mn    0.11969   0.91173   0.18157   0.00000  Uiso   1.00
Mn15   Mn    0.62570   0.76175   0.11470   0.00000  Uiso   1.00
Mn16   Mn    0.87607   0.81929   0.15818   0.00000  Uiso   1.00
H17    H     0.56270   0.84890   0.89975   0.00000  Uiso   1.00
H18    H     0.98205   0.35466   0.91169   0.00000  Uiso   1.00
H19    H     0.87082   0.57530   0.93857   0.00000  Uiso   1.00
H20    H     0.77022   0.91044   0.89873   0.00000  Uiso   1.00
H21    H     0.66180   0.51780   0.94278   0.00000  Uiso   1.00
H22    H     0.01651   0.25787   0.77247   0.00000  Uiso   1.00
H23    H     0.51146   0.82844   0.96214   0.00000  Uiso   1.00
H24    H     0.25761   0.99290   0.04955   0.00000  Uiso   1.00
H25    H     0.90341   0.03243   0.86024   0.00000  Uiso   1.00
H26    H     0.20013   1.00964   0.99074   0.00000  Uiso   1.00
H27    H     0.69248   0.08143   0.86236   0.00000  Uiso   1.00
H28    H     0.05616   0.31628   0.82977   0.00000  Uiso   1.00
H29    H     0.57081   0.81719   1.02068   0.00000  Uiso   1.00
H30    H     0.35049   0.51776   0.79800   0.00000  Uiso   1.00
H31    H     0.30972   0.46246   0.74032   0.00000  Uiso   1.00
H32    H     0.77201   0.40591   0.91184   0.00000  Uiso   1.00
H33    H     0.12188   0.95978   0.81777   0.00000  Uiso   1.00
H34    H     0.45442   0.53319   0.99077   0.00000  Uiso   1.00
H35    H     0.36097   0.19523   0.95452   0.00000  Uiso   1.00
H36    H     0.44384   0.10361   1.00284   0.00000  Uiso   1.00
H37    H     0.51826   0.44230   0.04276   0.00000  Uiso   1.00
H38    H     0.52082   0.22506   0.04922   0.00000  Uiso   1.00
H39    H     0.51846   0.26412   0.39963   0.00000  Uiso   1.00
H40    H     0.10469   0.75287   0.38754   0.00000  Uiso   1.00
H41    H     0.20762   0.54676   0.43050   0.00000  Uiso   1.00
H42    H     0.31050   0.20608   0.39527   0.00000  Uiso   1.00
H43    H     0.41543   0.60336   0.43655   0.00000  Uiso   1.00
H44    H     1.07834   0.82265   0.27379   0.00000  Uiso   1.00
H45    H     0.56902   0.23361   0.46103   0.00000  Uiso   1.00
H46    H     0.85062   0.15707   0.55108   0.00000  Uiso   1.00
H47    H     0.20851   1.08398   0.34531   0.00000  Uiso   1.00
H48    H     0.91098   0.13566   0.49275   0.00000  Uiso   1.00
H49    H     0.41616   1.01984   0.34717   0.00000  Uiso   1.00
H50    H     1.03636   0.77397   0.33165   0.00000  Uiso   1.00
H51    H     0.50542   0.24579   0.51959   0.00000  Uiso   1.00
H52    H     0.73123   0.58531   0.30172   0.00000  Uiso   1.00
H53    H     0.77488   0.63224   0.24329   0.00000  Uiso   1.00
H54    H     0.31049   0.68647   0.38753   0.00000  Uiso   1.00
H55    H     0.87582   0.22147   0.31361   0.00000  Uiso   1.00
H56    H     0.65185   0.57318   0.49183   0.00000  Uiso   1.00
H57    H     0.65610   0.91674   0.45013   0.00000  Uiso   1.00
H58    H     0.58802   1.00006   0.50177   0.00000  Uiso   1.00
H59    H     0.57476   0.65450   0.54365   0.00000  Uiso   1.00
H60    H     0.54203   0.87015   0.54971   0.00000  Uiso   1.00
H61    H     0.85691   0.54787   0.67768   0.00000  Uiso   1.00
H62    H     0.26489   0.99062   0.63412   0.00000  Uiso   1.00
H63    H     0.63782   0.83798   0.61055   0.00000  Uiso   1.00
H64    H     0.89830   0.76119   0.68348   0.00000  Uiso   1.00
H65    H     0.60011   0.62432   0.60349   0.00000  Uiso   1.00
H66    H     0.30413  -0.02917   0.77242   0.00000  Uiso   1.00
H67    H     0.10839   0.88398   0.72614   0.00000  Uiso   1.00
H68    H     0.18661   0.68288   0.71833   0.00000  Uiso   1.00
H69    H     0.36385   0.00913   0.71438   0.00000  Uiso   1.00
H70    H     0.52310   0.33349   0.74465   0.00000  Uiso   1.00
H71    H     0.46266   0.29507   0.80261   0.00000  Uiso   1.00
H72    H     0.34307   0.79046   0.62666   0.00000  Uiso   1.00
H73    H     0.92066   0.31381   0.71976   0.00000  Uiso   1.00
H74    H     0.57249   0.43927   0.55709   0.00000  Uiso   1.00
H75    H     0.22087   0.41373   0.58806   0.00000  Uiso   1.00
H76    H     0.15351   0.46276   0.53275   0.00000  Uiso   1.00
H77    H     0.50790   0.47979   0.49992   0.00000  Uiso   1.00
H78    H     0.29700   0.49210   0.48673   0.00000  Uiso   1.00
H79    H     0.25546   0.54971   0.17639   0.00000  Uiso   1.00
H80    H     0.75973   0.10847   0.11815   0.00000  Uiso   1.00
H81    H     0.46987   0.25370   0.10931   0.00000  Uiso   1.00
H82    H     0.20161   0.33829   0.17944   0.00000  Uiso   1.00
H83    H     0.52120   0.46627   0.10480   0.00000  Uiso   1.00
H84    H     0.83907   1.09722   0.26762   0.00000  Uiso   1.00
H85    H     0.26757   0.57091   0.08389   0.00000  Uiso   1.00
H86    H     0.10982   0.80290   0.99041   0.00000  Uiso   1.00
H87    H     1.00028   0.18960   0.19665   0.00000  Uiso   1.00
H88    H     0.07892   0.87083   0.04807   0.00000  Uiso   1.00
H89    H     0.94121   0.39902   0.19398   0.00000  Uiso   1.00
H90    H     0.77966   1.05079   0.21035   0.00000  Uiso   1.00
H91    H     0.29019   0.49989   0.02662   0.00000  Uiso   1.00
H92    H     0.57422   0.76190   0.24576   0.00000  Uiso   1.00
H93    H     0.63027   0.81223   0.30348   0.00000  Uiso   1.00
H94    H     0.69971   0.31831   0.11631   0.00000  Uiso   1.00
H95    H     0.16280   0.90662   0.23345   0.00000  Uiso   1.00
H96    H     0.53113   0.61265   0.05940   0.00000  Uiso   1.00
H97    H     0.84455   0.79106   0.08241   0.00000  Uiso   1.00
H98    H     0.93102   0.72880   0.03069   0.00000  Uiso   1.00
H99    H     0.61246   0.56149   1.00407   0.00000  Uiso   1.00
H100   H     0.81600   0.61046   0.99025   0.00000  Uiso   1.00
C101   C     0.07652   0.16319   0.88811   0.00000  Uiso   1.00
C102   C     0.48180   0.63663   0.91802   0.00000  Uiso   1.00
C103   C     0.63055   0.79044   0.90922   0.00000  Uiso   1.00
C104   C     0.95251   0.18892   0.88693   0.00000  Uiso   1.00
C105   C     0.60253   0.67944   0.92123   0.00000  Uiso   1.00
C106   C     0.91752   0.29480   0.90115   0.00000  Uiso   1.00
C107   C     0.80230   0.63585   0.93133   0.00000  Uiso   1.00
C108   C     0.74581   0.82437   0.90822   0.00000  Uiso   1.00
C109   C     0.68679   0.60348   0.93327   0.00000  Uiso   1.00
C110   C     0.15900   0.29785   0.71958   0.00000  Uiso   1.00
C111   C     0.23972   0.43788   0.85237   0.00000  Uiso   1.00
C112   C     0.16369   0.35180   0.75260   0.00000  Uiso   1.00
C113   C     0.31929   0.93189   0.93832   0.00000  Uiso   1.00
C114   C     0.09023   0.31446   0.77775   0.00000  Uiso   1.00
C115   C     0.95131   0.77125   0.91175   0.00000  Uiso   1.00
C116   C     0.41482   0.89860   0.03882   0.00000  Uiso   1.00
C117   C     0.34950   0.91526   0.97299   0.00000  Uiso   1.00
C118   C     0.59886   0.27076   0.89160   0.00000  Uiso   1.00
C119   C     0.21159   0.41351   0.81788   0.00000  Uiso   1.00
C120   C     0.72056   0.24431   0.88822   0.00000  Uiso   1.00
C121   C     0.45483   0.86289   0.98144   0.00000  Uiso   1.00
C122   C     0.83126   0.74517   0.91811   0.00000  Uiso   1.00
C123   C     0.31221   0.95545   0.03042   0.00000  Uiso   1.00
C124   C     0.87361   0.11322   0.87215   0.00000  Uiso   1.00
C125   C     0.27968   0.96388   0.99757   0.00000  Uiso   1.00
C126   C     0.75634   0.14056   0.87310   0.00000  Uiso   1.00
C127   C     0.11369   0.34635   0.81012   0.00000  Uiso   1.00
C128   C     0.48760   0.85565   1.01422   0.00000  Uiso   1.00
C129   C     0.44685   0.87714   0.07385   0.00000  Uiso   1.00
C130   C     0.27881   0.45881   0.79229   0.00000  Uiso   1.00
C131   C     0.25504   0.42804   0.75986   0.00000  Uiso   1.00
C132   C     0.80103   0.32299   0.90144   0.00000  Uiso   1.00
C133   C     0.44963   0.43674   0.99354   0.00000  Uiso   1.00
C134   C     0.40069   0.25303   0.97318   0.00000  Uiso   1.00
C135   C     0.44429   0.19897   1.00139   0.00000  Uiso   1.00
C136   C     0.48800   0.38665   0.02296   0.00000  Uiso   1.00
C137   C     0.48796   0.26588   0.02695   0.00000  Uiso   1.00
C138   C     1.02916   0.96963   0.37246   0.00000  Uiso   1.00
C139   C     0.60131   0.47264   0.41750   0.00000  Uiso   1.00
C140   C     0.44941   0.32514   0.40718   0.00000  Uiso   1.00
C141   C     0.14789   0.92340   0.36740   0.00000  Uiso   1.00
C142   C     0.47745   0.43737   0.41846   0.00000  Uiso   1.00
C143   C     0.17347   0.81056   0.37844   0.00000  Uiso   1.00
C144   C     0.27607   0.48444   0.42470   0.00000  Uiso   1.00
C145   C     0.33403   0.29289   0.40444   0.00000  Uiso   1.00
C146   C     0.39163   0.51614   0.42791   0.00000  Uiso   1.00
C147   C     0.94907   0.77655   0.22079   0.00000  Uiso   1.00
C148   C     0.84798   0.66525   0.35551   0.00000  Uiso   1.00
C149   C     0.92599   0.73547   0.25478   0.00000  Uiso   1.00
C150   C     0.77438   0.16419   0.43886   0.00000  Uiso   1.00
C151   C     1.00109   0.77215   0.27975   0.00000  Uiso   1.00
C152   C     0.12767   0.34558   0.40549   0.00000  Uiso   1.00
C153   C     0.67506   0.20640   0.53907   0.00000  Uiso   1.00
C154   C     0.74425   0.18418   0.47347   0.00000  Uiso   1.00
C155   C     0.49318   0.82508   0.37660   0.00000  Uiso   1.00
C156   C     0.87563   0.68443   0.32069   0.00000  Uiso   1.00
C157   C     0.37425   0.85233   0.36911   0.00000  Uiso   1.00
C158   C     0.62997   0.21592   0.48113   0.00000  Uiso   1.00
C159   C     0.24729   0.37369   0.41232   0.00000  Uiso   1.00
C160   C     0.78867   0.17374   0.53146   0.00000  Uiso   1.00
C161   C     0.23252   0.99757   0.35473   0.00000  Uiso   1.00
C162   C     0.82289   0.16203   0.49885   0.00000  Uiso   1.00
C163   C     0.34731   0.96180   0.35568   0.00000  Uiso   1.00
C164   C     0.97670   0.74562   0.31234   0.00000  Uiso   1.00
C165   C     0.59529   0.22495   0.51369   0.00000  Uiso   1.00
C166   C     0.63914   0.22544   0.57368   0.00000  Uiso   1.00
C167   C     0.80567   0.64015   0.29549   0.00000  Uiso   1.00
C168   C     0.83076   0.66554   0.26271   0.00000  Uiso   1.00
C169   C     0.28782   0.77394   0.37883   0.00000  Uiso   1.00
C170   C     0.63492   0.66863   0.49374   0.00000  Uiso   1.00
C171   C     0.63938   0.85633   0.47082   0.00000  Uiso   1.00
C172   C     0.59934   0.90526   0.50020   0.00000  Uiso   1.00
C173   C     0.59251   0.71365   0.52339   0.00000  Uiso   1.00
C174   C     0.57452   0.83343   0.52682   0.00000  Uiso   1.00
C175   C     0.11816   0.06117   0.68262   0.00000  Uiso   1.00
C176   C     0.70666   0.44820   0.63655   0.00000  Uiso   1.00
C177   C     0.81073   0.61149   0.66256   0.00000  Uiso   1.00
C178   C     0.17774   0.94787   0.67987   0.00000  Uiso   1.00
C179   C     0.72772   0.57399   0.63982   0.00000  Uiso   1.00
C180   C     0.24598   0.92286   0.65241   0.00000  Uiso   1.00
C181   C     0.68635   0.77347   0.62488   0.00000  Uiso   1.00
C182   C     0.83292   0.73022   0.66618   0.00000  Uiso   1.00
C183   C     0.66553   0.65432   0.62094   0.00000  Uiso   1.00
C184   C     0.31650   0.11961   0.82330   0.00000  Uiso   1.00
C185   C     0.45585   0.20935   0.69141   0.00000  Uiso   1.00
C186   C     0.37185   0.13581   0.79003   0.00000  Uiso   1.00
C187   C     0.34945   0.05184   0.76591   0.00000  Uiso   1.00
C188   C     0.78844   0.93472   0.65212   0.00000  Uiso   1.00
C189   C     0.29746   0.60269   0.66454   0.00000  Uiso   1.00
C190   C     0.43867   0.17821   0.72587   0.00000  Uiso   1.00
C191   C     0.26472   0.72323   0.67120   0.00000  Uiso   1.00
C192   C     0.76970   0.81064   0.64750   0.00000  Uiso   1.00
C193   C     0.15867   0.86278   0.70406   0.00000  Uiso   1.00
C194   C     0.20231   0.75036   0.69973   0.00000  Uiso   1.00
C195   C     0.38295   0.07273   0.73363   0.00000  Uiso   1.00
C196   C     0.47253   0.25586   0.75069   0.00000  Uiso   1.00
C197   C     0.43891   0.23415   0.78299   0.00000  Uiso   1.00
C198   C     0.29004   0.81033   0.64815   0.00000  Uiso   1.00
C199   C     0.47908   0.44087   0.55133   0.00000  Uiso   1.00
C200   C     0.28584   0.42683   0.56858   0.00000  Uiso   1.00
C201   C     0.24669   0.45553   0.53714   0.00000  Uiso   1.00
C202   C     0.44292   0.46673   0.51932   0.00000  Uiso   1.00
C203   C     0.32588   0.47342   0.51190   0.00000  Uiso   1.00
C204   C     0.92146   1.01555   0.15503   0.00000  Uiso   1.00
C205   C     0.41674   0.64279   0.13982   0.00000  Uiso   1.00
C206   C     0.30131   0.48456   0.16140   0.00000  Uiso   1.00
C207   C     0.88739   0.13855   0.15642   0.00000  Uiso   1.00
C208   C     0.39116   0.51783   0.14023   0.00000  Uiso   1.00
C209   C     0.80092   0.17341   0.13429   0.00000  Uiso   1.00
C210   C     0.42301   0.31983   0.12334   0.00000  Uiso   1.00
C211   C     0.27144   0.36749   0.16332   0.00000  Uiso   1.00
C212   C     0.45151   0.43773   0.12095   0.00000  Uiso   1.00
C213   C     0.78481   0.98280   0.32247   0.00000  Uiso   1.00
C214   C     0.65135   0.87019   0.19049   0.00000  Uiso   1.00
C215   C     0.74215   0.95349   0.28838   0.00000  Uiso   1.00
C216   C     0.15082   0.76381   0.10305   0.00000  Uiso   1.00
C217   C     0.78273   1.02255   0.26255   0.00000  Uiso   1.00
C218   C     0.30501   0.16498   0.14811   0.00000  Uiso   1.00
C219   C     0.20784   0.65099   1.00511   0.00000  Uiso   1.00
C220   C     0.17505   0.72738   0.06936   0.00000  Uiso   1.00
C221   C     0.79458   0.49450   0.15018   0.00000  Uiso   1.00
C222   C     0.68000   0.89825   0.22456   0.00000  Uiso   1.00
C223   C     0.82067   0.37087   0.15408   0.00000  Uiso   1.00
C224   C     0.23409   0.62258   0.06349   0.00000  Uiso   1.00
C225   C     0.33386   0.28686   0.14453   0.00000  Uiso   1.00
C226   C     0.14454   0.75259   1.01110   0.00000  Uiso   1.00
C227   C     0.93602   0.21802   0.17857   0.00000  Uiso   1.00
C228   C     0.12782   0.79092   0.04324   0.00000  Uiso   1.00
C229   C     0.90281   0.33510   0.17722   0.00000  Uiso   1.00
C230   C     0.75056   0.99583   0.23057   0.00000  Uiso   1.00
C231   C     0.24851   0.58400   0.03131   0.00000  Uiso   1.00
C232   C     0.23757   0.61498   0.97009   0.00000  Uiso   1.00
C233   C     0.63399   0.83370   0.25061   0.00000  Uiso   1.00
C234   C     0.66513   0.86205   0.28277   0.00000  Uiso   1.00
C235   C     0.76701   0.28994   0.13326   0.00000  Uiso   1.00
C236   C     0.62039   0.63736   0.05279   0.00000  Uiso   1.00
C237   C     0.79270   0.73461   0.06607   0.00000  Uiso   1.00
C238   C     0.84241   0.70202   0.03618   0.00000  Uiso   1.00
C239   C     0.66579   0.60728   1.02213   0.00000  Uiso   1.00
C240   C     0.77867   0.63677   1.01389   0.00000  Uiso   1.00
N241   N     0.34248   0.85331   0.91125   0.00000  Uiso   1.00
N242   N     0.41267   0.25459   0.89524   0.00000  Uiso   1.00
N243   N     0.13169   0.74561   0.89948   0.00000  Uiso   1.00
N244   N     0.33552   0.92324   0.88210   0.00000  Uiso   1.00
N245   N     0.44278   0.36754   0.90344   0.00000  Uiso   1.00
N246   N     0.29135   0.03912   0.89306   0.00000  Uiso   1.00
N247   N     0.10247   0.86146   0.89264   0.00000  Uiso   1.00
N248   N     0.20833   0.36000   0.87877   0.00000  Uiso   1.00
N249   N     0.20818   0.43067   0.90733   0.00000  Uiso   1.00
N250   N     0.28697   0.03677   0.92723   0.00000  Uiso   1.00
N251   N     0.27525   0.54086   0.86446   0.00000  Uiso   1.00
N252   N     0.03940   0.69216   0.91254   0.00000  Uiso   1.00
N253   N     0.99302   0.87855   0.89951   0.00000  Uiso   1.00
N254   N     0.26192   0.54117   0.89855   0.00000  Uiso   1.00
N255   N     0.50777   0.19569   0.88653   0.00000  Uiso   1.00
N256   N     0.55642   0.37778   0.90312   0.00000  Uiso   1.00
N257   N     0.40578   0.37186   0.96810   0.00000  Uiso   1.00
N258   N     0.74166   0.24156   0.41239   0.00000  Uiso   1.00
N259   N     0.67560   0.84941   0.38605   0.00000  Uiso   1.00
N260   N     0.94547   0.36424   0.39372   0.00000  Uiso   1.00
N261   N     0.74707   0.17088   0.38366   0.00000  Uiso   1.00
N262   N     0.64135   0.74688   0.40069   0.00000  Uiso   1.00
N263   N     0.80194   1.05698   0.39358   0.00000  Uiso   1.00
N264   N     0.97777   0.24761   0.38823   0.00000  Uiso   1.00
N265   N     0.87972   0.74708   0.38167   0.00000  Uiso   1.00
N266   N     0.87485   0.67995   0.41072   0.00000  Uiso   1.00
N267   N     0.81057   1.06001   0.42789   0.00000  Uiso   1.00
N268   N     0.80862   0.56598   0.36865   0.00000  Uiso   1.00
N269   N     0.03723   0.42138   0.40665   0.00000  Uiso   1.00
N270   N     0.08912   0.23564   0.39379   0.00000  Uiso   1.00
N271   N     0.82047   0.56806   0.40267   0.00000  Uiso   1.00
N272   N     0.58672   0.89644   0.37039   0.00000  Uiso   1.00
N273   N     0.52977   0.73109   0.39580   0.00000  Uiso   1.00
N274   N     0.65700   0.73828   0.46703   0.00000  Uiso   1.00
N276   N     0.30275   0.41265   0.66724   0.00000  Uiso   1.00
N277   N     0.75612   0.12105   0.65668   0.00000  Uiso   1.00
N279   N     0.36751   0.44756   0.64091   0.00000  Uiso   1.00
O280   O     0.17597   0.30586   0.62813   0.00000  Uiso   1.00
N281   N     0.87140   0.10207   0.66201   0.00000  Uiso   1.00
N282   N     0.37103   0.17982   0.66507   0.00000  Uiso   1.00
N283   N     0.42814   0.19928   0.63499   0.00000  Uiso   1.00
N284   N     0.54825   0.25912   0.67790   0.00000  Uiso   1.00
N285   N     0.70531   0.01994   0.64874   0.00000  Uiso   1.00
N286   N     0.89218   0.98835   0.66109   0.00000  Uiso   1.00
N287   N     0.53563   0.25433   0.64364   0.00000  Uiso   1.00
N288   N     0.25611   0.50661   0.68142   0.00000  Uiso   1.00
N289   N     0.36873   0.56317   0.63918   0.00000  Uiso   1.00
N290   N     0.40157   0.41703   0.57589   0.00000  Uiso   1.00
N291   N     0.21809   0.78693   0.12986   0.00000  Uiso   1.00
N292   N     0.81680   0.68208   0.14467   0.00000  Uiso   1.00
N293   N     0.32081   0.97688   0.15197   0.00000  Uiso   1.00
N294   N     0.14343   0.78168   0.15708   0.00000  Uiso   1.00
N295   N     0.70182   0.65544   0.13876   0.00000  Uiso   1.00
N296   N     1.02953   0.78109   0.14494   0.00000  Uiso   1.00
N297   N     0.20568   1.00777   0.15599   0.00000  Uiso   1.00
N298   N     0.72825   0.89596   0.16302   0.00000  Uiso   1.00
N299   N     0.65507   0.90025   0.13527   0.00000  Uiso   1.00
N300   N     1.03328   0.76601   0.11324   0.00000  Uiso   1.00
N301   N     0.54651   0.84073   0.17946   0.00000  Uiso   1.00
N302   N     0.38127   0.07223   0.14541   0.00000  Uiso   1.00
N303   N     0.19602   0.12284   0.15591   0.00000  Uiso   1.00
N304   N     0.54221   0.85422   0.14549   0.00000  Uiso   1.00
N305   N     0.87281   0.58282   0.15321   0.00000  Uiso   1.00
N306   N     0.68731   0.54124   0.14022   0.00000  Uiso   1.00
N307   N     0.68377   0.69926   0.07523   0.00000  Uiso   1.00
O308   O     0.43026   0.66299   0.89123   0.00000  Uiso   1.00
O309   O     0.13896   0.19858   0.91249   0.00000  Uiso   1.00
O310   O     0.13407   0.12030   0.86265   0.00000  Uiso   1.00
O311   O     0.43984   0.57576   0.94187   0.00000  Uiso   1.00
O312   O     0.23303   0.21558   0.71286   0.00000  Uiso   1.00
O313   O     1.09502   0.32719   0.69403   0.00000  Uiso   1.00
O314   O     0.35613   0.88034   0.09343   0.00000  Uiso   1.00
O315   O     0.55172   0.86138   0.07997   0.00000  Uiso   1.00
O316   O     0.08517   0.91322   0.83578   0.00000  Uiso   1.00
O317   O     0.65681   0.43002   0.39299   0.00000  Uiso   1.00
O318   O     0.97975   0.93571   0.39907   0.00000  Uiso   1.00
O319   O     0.98970   1.03962   0.35062   0.00000  Uiso   1.00
O320   O     0.64218   0.53457   0.44152   0.00000  Uiso   1.00
O321   O     0.85659   0.78028   0.20186   0.00000  Uiso   1.00
O322   O     0.05252   0.80171   0.21387   0.00000  Uiso   1.00
O323   O     0.72735   0.21109   0.59424   0.00000  Uiso   1.00
O324   O     0.53625   0.24823   0.58034   0.00000  Uiso   1.00
O325   O     0.92878   0.25598   0.33075   0.00000  Uiso   1.00
O326   O     0.76083   0.37556   0.65650   0.00000  Uiso   1.00
O327   O     0.11980   0.14069   0.65884   0.00000  Uiso   1.00
O328   O     0.04602   0.08430   0.70599   0.00000  Uiso   1.00
O329   O     0.64118   0.39792   0.61528   0.00000  Uiso   1.00
O330   O     0.31108   0.21844   0.83945   0.00000  Uiso   1.00
O331   O     0.28031   1.01844   0.82865   0.00000  Uiso   1.00
O332   O     0.82511   0.37487   0.45260   0.00000  Uiso   1.00
O334   O     0.87005   0.25073   0.70891   0.00000  Uiso   1.00
O335   O     0.37770   0.70571   0.16390   0.00000  Uiso   1.00
O336   O     0.90403   0.95179   0.12963   0.00000  Uiso   1.00
O337   O     0.95907   0.95482   0.18179   0.00000  Uiso   1.00
O338   O     0.45691   0.70081   0.11414   0.00000  Uiso   1.00
O339   O     0.81369   0.89011   0.33882   0.00000  Uiso   1.00
O340   O     0.78752   0.09008   0.32849   0.00000  Uiso   1.00
O341   O     0.25608   0.70678   0.95236   0.00000  Uiso   1.00
O342   O     0.24129   0.50675   0.96529   0.00000  Uiso   1.00
O343   O     0.19312   0.96425   0.21606   0.00000  Uiso   1.00
H345   H     0.84699   1.45585   0.45947   0.00000  Uiso   1.00
H351   H     1.17676   1.22471   0.61761   0.00000  Uiso   1.00
loop_
_geom_bond_atom_site_label_1
_geom_bond_atom_site_label_2
_geom_bond_distance
_geom_bond_site_symmetry_2
_ccdc_geom_bond_type
Mn1    N241    1.839   .     S
Mn1    N243    1.806   .     S
Mn1    N254    1.918   .     S
Mn1    O308    1.892   .     S
Mn1    O341    1.908   .     S
Mn2    N244    1.815   .     S
Mn2    N246    1.879   1_565 S
Mn2    N247    1.785   .     S
Mn2    O310    2.054   1_565 S
Mn2    O316    1.805   .     S
Mn2    O331    2.020   .     S
Mn3    N245    1.809   .     S
Mn3    N249    1.819   .     S
Mn3    N254    1.937   .     S
Mn3    N257    1.898   .     S
Mn3    O311    1.935   .     S
Mn3    O342    1.987   .     S
Mn4    C101    2.283   .     S
Mn4    N242    1.818   .     S
Mn4    N246    1.940   .     S
Mn4    N248    1.923   .     S
Mn4    O309    1.908   .     S
Mn4    O310    2.023   .     S
Mn4    O330    1.873   .     S
Mn5    N258    1.918   .     S
Mn5    N260    1.794   .     S
Mn5    N271    1.984   .     S
Mn5    O317    1.871   .     S
Mn5    O332    1.789   .     S
Mn6    N261    1.801   .     S
Mn6    N263    1.963   1_545 S
Mn6    N264    1.771   .     S
Mn6    O319    1.913   1_545 S
Mn6    O325    1.786   .     S
Mn6    O340    1.990   .     S
Mn7    N262    1.830   .     S
Mn7    N266    1.824   .     S
Mn7    N271    1.915   .     S
Mn7    N274    1.896   .     S
Mn7    O320    1.935   .     S
Mn8    N259    1.848   .     S
Mn8    N263    1.839   .     S
Mn8    N265    1.861   .     S
Mn8    O318    1.892   .     S
Mn8    O339    1.911   .     S
Mn9    C176    2.310   .     S
Mn9    N277    1.804   .     S
Mn9    N287    1.830   .     S
Mn9    O323    1.826   .     S
Mn9    O326    1.858   .     S
Mn9    O329    2.026   .     S
Mn10   N281    1.815   .     S
Mn10   O313    2.070   .     S
Mn10   O327    2.044   1_655 S
Mn10   O328    1.908   1_655 S
Mn10   O334    1.744   .     S
Mn11   N279    1.821   .     S
Mn11   N283    1.850   .     S
Mn11   N287    1.868   .     S
Mn11   N290    1.870   .     S
Mn11   O324    2.073   .     S
Mn12   C110    2.302   .     S
Mn12   N276    1.825   .     S
Mn12   O280    1.844   .     S
Mn12   N282    1.838   .     S
Mn12   O312    1.903   .     S
Mn12   O313    2.072   1_455 S
Mn12   O327    2.025   .     S
Mn13   C205    2.289   .     S
Mn13   N291    1.967   .     S
Mn13   N293    1.810   .     S
Mn13   N304    1.936   .     S
Mn13   O314    1.856   .     S
Mn13   O335    1.874   .     S
Mn13   O338    2.049   .     S
Mn14   N294    1.809   .     S
Mn14   N297    1.810   .     S
Mn14   O322    1.977   .     S
Mn14   O337    1.922   1_455 S
Mn14   O343    1.747   .     S
Mn15   N295    1.791   .     S
Mn15   N299    1.821   .     S
Mn15   N304    1.902   .     S
Mn15   N307    1.882   .     S
Mn15   O315    2.006   .     S
Mn15   O338    2.073   .     S
Mn16   C204    2.305   .     S
Mn16   N292    1.796   .     S
Mn16   N296    1.905   .     S
Mn16   N298    1.931   .     S
Mn16   O321    1.847   .     S
Mn16   O336    1.935   .     S
Mn16   O337    2.059   .     S
H17    C103    1.100   .     S
H18    C106    1.099   .     S
H19    C107    1.092   .     S
H20    C108    1.093   .     S
H21    C109    1.091   .     S
H22    C114    1.091   .     S
H23    C121    1.096   .     S
H24    C123    1.090   .     S
H25    C124    1.098   .     S
H26    C125    1.094   .     S
H27    C126    1.092   .     S
H28    C127    1.096   .     S
H29    C128    1.090   .     S
H30    C130    1.093   .     S
H31    C131    1.089   .     S
H32    C132    1.090   .     S
H33    O316    1.000   .     S
H34    C133    1.108   .     S
H35    C134    1.106   .     S
H36    C135    1.090   .     S
H37    C136    1.084   .     S
H38    C137    1.088   .     S
H39    C140    1.103   .     S
H40    C143    1.097   .     S
H41    C144    1.090   .     S
H42    C145    1.094   .     S
H43    C146    1.091   .     S
H44    C151    1.091   .     S
H45    C158    1.099   .     S
H46    C160    1.090   .     S
H47    C161    1.094   .     S
H48    C162    1.091   .     S
H49    C163    1.092   .     S
H50    C164    1.095   .     S
H51    C165    1.093   .     S
H52    C167    1.094   .     S
H53    C168    1.090   .     S
H54    C169    1.092   .     S
H55    O325    1.009   .     S
H56    C170    1.110   .     S
H57    C171    1.106   .     S
H58    C172    1.092   .     S
H59    C173    1.086   .     S
H60    C174    1.089   .     S
H61    C177    1.092   .     S
H62    C180    1.096   .     S
H63    C181    1.094   .     S
H64    C182    1.092   .     S
H65    C183    1.093   .     S
H66    C187    1.096   .     S
H67    C193    1.097   .     S
H68    C194    1.095   .     S
H69    C195    1.091   .     S
H70    C196    1.090   .     S
H71    C197    1.094   .     S
H72    C198    1.092   .     S
H73    O334    1.028   .     S
H74    C199    1.106   .     S
H75    C200    1.103   .     S
H76    C201    1.096   .     S
H77    C202    1.100   .     S
H78    C203    1.099   .     S
H79    C206    1.099   .     S
H80    C209    1.099   .     S
H81    C210    1.091   .     S
H82    C211    1.093   .     S
H83    C212    1.090   .     S
H84    C217    1.093   .     S
H85    C224    1.090   .     S
H86    C226    1.095   .     S
H87    C227    1.095   .     S
H88    C228    1.091   .     S
H89    C229    1.093   .     S
H90    C230    1.088   .     S
H91    C231    1.091   .     S
H92    C233    1.090   .     S
H93    C234    1.094   .     S
H94    C235    1.089   .     S
H95    O343    1.028   .     S
H96    C236    1.103   .     S
H97    C237    1.103   .     S
H98    C238    1.092   .     S
H99    C239    1.093   .     S
H100   C240    1.097   .     S
C101   C104    1.465   1_455 S
C101   O309    1.292   .     D
C101   O310    1.325   .     S
C102   C105    1.485   .     S
C102   O308    1.279   .     S
C102   O311    1.289   .     D
C103   C105    1.396   .     D
C103   C108    1.389   .     S
C104   C101    1.465   1_655 S
C104   C106    1.400   .     D
C104   C124    1.393   .     S
C105   C109    1.394   .     S
C106   C132    1.385   .     S
C107   C109    1.388   .     D
C107   C122    1.400   .     S
C108   C122    1.399   .     D
C110   C112    1.479   .     S
C110   O312    1.300   .     D
C110   O313    1.320   1_455 S
C111   C119    1.468   .     S
C111   N248    1.441   .     S
C111   N251    1.339   .     D
C112   C114    1.397   .     D
C112   C131    1.401   .     S
C113   C117    1.466   .     S
C113   N241    1.446   .     S
C113   N250    1.333   1_565 D
C114   C127    1.394   .     S
C115   C122    1.443   .     S
C115   N252    1.362   1_655 D
C115   N253    1.408   .     S
C116   C123    1.395   .     D
C116   C128    1.397   1_554 S
C116   C129    1.493   .     S
C117   C121    1.400   .     S
C117   C125    1.401   .     D
C118   C120    1.446   .     S
C118   N255    1.374   .     D
C118   N256    1.398   .     S
C119   C127    1.403   .     D
C119   C130    1.399   .     S
C120   C126    1.398   .     S
C120   C132    1.401   .     D
C121   C128    1.390   .     D
C123   C125    1.393   1_554 S
C124   C126    1.392   .     D
C125   C123    1.393   1_556 S
C128   C116    1.397   1_556 S
C129   O314    1.318   .     S
C129   O315    1.251   .     D
C130   C131    1.393   .     D
C133   C136    1.399   1_556 S
C133   N257    1.371   .     D
C134   C135    1.398   .     D
C134   N257    1.374   .     S
C135   C137    1.386   1_556 S
C136   C133    1.399   1_554 S
C136   C137    1.388   .     D
C137   C135    1.386   1_554 S
C138   C141    1.485   1_655 S
C138   O318    1.285   .     S
C138   O319    1.279   .     D
C139   C142    1.489   .     S
C139   O317    1.282   .     S
C139   O320    1.296   .     D
C140   C142    1.399   .     D
C140   C145    1.389   .     S
C141   C138    1.485   1_455 S
C141   C143    1.396   .     D
C141   C161    1.393   .     S
C142   C146    1.394   .     S
C143   C169    1.387   .     S
C144   C146    1.391   .     D
C144   C159    1.401   .     S
C145   C159    1.400   .     D
C147   C149    1.485   .     S
C147   O321    1.319   .     S
C147   O322    1.262   1_655 D
C148   C156    1.470   .     S
C148   N265    1.463   .     S
C148   N268    1.333   .     D
C149   C151    1.401   .     D
C149   C168    1.398   .     S
C150   C154    1.469   .     S
C150   N258    1.444   .     S
C150   N267    1.338   1_545 D
C151   C164    1.390   .     S
C152   C159    1.447   .     S
C152   N269    1.358   .     D
C152   N270    1.415   .     S
C153   C160    1.400   .     D
C153   C165    1.401   .     S
C153   C166    1.485   .     S
C154   C158    1.406   .     S
C154   C162    1.399   .     D
C155   C157    1.443   .     S
C155   N272    1.378   .     D
C155   N273    1.393   .     S
C156   C164    1.403   .     D
C156   C167    1.401   .     S
C157   C163    1.399   .     S
C157   C169    1.399   .     D
C158   C165    1.389   .     D
C160   C162    1.392   .     S
C161   C163    1.390   .     D
C166   O323    1.330   .     S
C166   O324    1.248   .     D
C167   C168    1.396   .     D
C170   C173    1.400   .     S
C170   N274    1.371   .     D
C171   C172    1.399   .     D
C171   N274    1.372   .     S
C172   C174    1.389   .     S
C173   C174    1.390   .     D
C175   C178    1.470   1_545 S
C175   O327    1.327   .     S
C175   O328    1.293   .     D
C176   C179    1.463   .     S
C176   O326    1.319   .     S
C176   O329    1.286   .     D
C177   C179    1.401   .     D
C177   C182    1.388   .     S
C178   C175    1.470   1_565 S
C178   C180    1.398   .     D
C178   C193    1.401   .     S
C179   C183    1.396   .     S
C180   C198    1.393   .     S
C181   C183    1.391   .     D
C181   C192    1.399   .     S
C182   C192    1.399   .     D
C184   C186    1.509   .     S
C184   O330    1.307   .     S
C184   O331    1.248   1_545 D
C185   C190    1.461   .     S
C185   N282    1.492   .     S
C185   N284    1.329   .     D
C186   C187    1.396   .     D
C186   C197    1.394   .     S
C187   C195    1.391   .     S
C188   C192    1.445   .     S
C188   N285    1.375   1_565 D
C188   N286    1.396   .     S
C189   C191    1.453   .     S
C189   N288    1.380   .     D
C189   N289    1.396   .     S
C190   C195    1.402   .     D
C190   C196    1.400   .     S
C191   C194    1.402   .     S
C191   C198    1.398   .     D
C193   C194    1.390   .     D
C196   C197    1.393   .     D
C199   C202    1.400   .     S
C199   N290    1.370   .     D
C200   C201    1.396   .     D
C200   N290    1.376   .     S
C201   C203    1.392   .     S
C202   C203    1.389   .     D
C204   C207    1.460   1_565 S
C204   O336    1.280   .     D
C204   O337    1.363   .     S
C205   C208    1.457   .     S
C205   O335    1.297   .     D
C205   O338    1.322   .     S
C206   C208    1.402   .     D
C206   C211    1.383   .     S
C207   C204    1.460   1_545 S
C207   C209    1.404   .     D
C207   C227    1.397   .     S
C208   C212    1.393   .     S
C209   C235    1.388   .     S
C210   C212    1.389   .     D
C210   C225    1.396   .     S
C211   C225    1.398   .     D
C213   C215    1.510   .     S
C213   O339    1.294   .     S
C213   O340    1.249   1_565 D
C214   C222    1.461   .     S
C214   N298    1.459   .     S
C214   N301    1.336   .     D
C215   C217    1.396   .     D
C215   C234    1.391   .     S
C216   C220    1.460   .     S
C216   N291    1.366   .     D
C216   N300    1.421   1_455 S
C217   C230    1.388   .     S
C218   C225    1.438   .     S
C218   N302    1.382   .     D
C218   N303    1.386   .     S
C219   C226    1.393   .     D
C219   C231    1.394   1_556 S
C219   C232    1.523   .     S
C220   C224    1.398   .     S
C220   C228    1.398   .     D
C221   C223    1.452   .     S
C221   N305    1.360   .     D
C221   N306    1.410   .     S
C222   C230    1.402   .     D
C222   C233    1.397   .     S
C223   C229    1.399   .     S
C223   C235    1.399   .     D
C224   C231    1.392   .     D
C226   C228    1.393   1_556 S
C227   C229    1.392   .     D
C228   C226    1.393   1_554 S
C231   C219    1.394   1_554 S
C232   O341    1.291   .     S
C232   O342    1.252   .     D
C233   C234    1.396   .     D
C236   C239    1.397   1_554 S
C236   N307    1.368   .     D
C237   C238    1.396   .     D
C237   N307    1.374   .     S
C238   C240    1.386   1_554 S
C239   C236    1.397   1_556 S
C239   C240    1.389   .     D
C240   C238    1.386   1_556 S
N241   N244    1.432   .     S
N242   N245    1.377   .     S
N242   N255    1.337   .     S
N243   N247    1.393   .     S
N243   N252    1.340   .     S
N244   N246    1.487   1_565 D
N245   N256    1.319   .     D
N246   N244    1.487   1_545 D
N246   Mn2     1.879   1_545 S
N246   N250    1.392   .     S
N247   N253    1.311   1_455 D
N248   N249    1.415   .     S
N249   N254    1.451   .     D
N250   C113    1.333   1_545 D
N251   N254    1.396   .     S
N252   C115    1.362   1_455 D
N253   N247    1.311   1_655 D
N258   N261    1.422   .     S
N259   N262    1.372   .     S
N259   N272    1.323   .     S
N260   N264    1.401   .     S
N260   N269    1.352   1_655 S
N261   N263    1.502   1_545 D
N262   N273    1.318   .     D
N263   Mn6     1.963   1_565 S
N263   N261    1.502   1_565 D
N263   N267    1.401   .     S
N264   N270    1.315   1_655 D
N265   N266    1.410   .     S
N266   N271    1.461   .     D
N267   C150    1.338   1_565 D
N268   N271    1.392   .     S
N269   N260    1.352   1_455 S
N270   N264    1.315   1_455 D
N276   N279    1.367   .     S
N276   N288    1.332   .     S
N277   N281    1.368   .     S
N277   N285    1.335   .     S
N279   N289    1.322   .     D
O280   H351    1.021   1_445 S
N281   N286    1.321   1_545 D
N282   N283    1.409   .     S
N283   N287    1.437   .     D
N284   N287    1.403   .     S
N285   C188    1.375   1_545 D
N286   N281    1.321   1_565 D
N291   N294    1.406   .     S
N292   N295    1.385   .     S
N292   N305    1.351   .     S
N293   N297    1.387   .     S
N293   N302    1.321   1_565 S
N294   N296    1.407   1_455 S
N295   N306    1.316   .     D
N296   N294    1.407   1_655 S
N296   N300    1.303   .     D
N297   N303    1.318   1_565 D
N298   N299    1.412   .     S
N299   N304    1.467   .     D
N300   C216    1.421   1_655 S
N301   N304    1.392   .     S
N302   N293    1.321   1_545 S
N303   N297    1.318   1_545 D
O310   Mn2     2.054   1_545 S
O313   Mn12    2.072   1_655 S
O313   C110    1.320   1_655 S
O319   Mn6     1.913   1_565 S
O322   C147    1.262   1_455 D
O327   Mn10    2.044   1_455 S
O328   Mn10    1.908   1_455 S
O331   C184    1.248   1_565 D
O332   H345    0.999   1_545 S
O337   Mn14    1.922   1_655 S
O340   C213    1.249   1_545 D
H345   O332    0.999   1_565 S
H351   O280    1.021   1_665 S
