# Supplementary material for: Excavating hidden adsorption sites in metal-organic frameworks using rational defect engineering
Source: Nat Commun. 2017 Nov 16;8:1539. doi: 10.1038/s41467-017-01478-4 (PMC5691151; doi:10.1038/s41467-017-01478-4)
Supplement: Supplementary file 21 — Supplementary Data 18 [file 41467_2017_1478_MOESM21_ESM.cif]

data_KOCWEF_2_modul_relaxed
_audit_creation_date              2017-08-02
_audit_creation_method            'Materials Studio'
_symmetry_space_group_name_H-M    'P1'
_symmetry_Int_Tables_number       1
_symmetry_cell_setting            triclinic
loop_
_symmetry_equiv_pos_as_xyz
  x,y,z
_cell_length_a                    11.4492
_cell_length_b                    11.4497
_cell_length_c                    40.7034
_cell_angle_alpha                 90.0000
_cell_angle_beta                  90.0000
_cell_angle_gamma                 90.0000
loop_
_atom_site_label
_atom_site_type_symbol
_atom_site_fract_x
_atom_site_fract_y
_atom_site_fract_z
_atom_site_U_iso_or_equiv
_atom_site_adp_type
_atom_site_occupancy
Mn1    Mn    0.29209   0.71012   0.90546   0.00000  Uiso   1.00
Mn2    Mn    0.19963   0.95704   0.86610   0.00000  Uiso   1.00
Mn3    Mn    0.35467   0.44726   0.93034   0.00000  Uiso   1.00
Mn4    Mn    0.27947   0.20941   0.88389   0.00000  Uiso   1.00
Mn5    Mn    0.80162   0.39258   0.40684   0.00000  Uiso   1.00
Mn6    Mn    0.88748   0.15854   0.36262   0.00000  Uiso   1.00
Mn7    Mn    0.74169   0.66103   0.42962   0.00000  Uiso   1.00
Mn8    Mn    0.83469   0.89346   0.38476   0.00000  Uiso   1.00
Mn9    Mn    0.72463   0.25588   0.63587   0.00000  Uiso   1.00
Mn10   Mn    0.97683   0.19339   0.68685   0.00000  Uiso   1.00
Mn11   Mn    0.47611   0.34826   0.61477   0.00000  Uiso   1.00
Mn12   Mn    0.22865   0.27020   0.65826   0.00000  Uiso   1.00
Mn13   Mn    0.38424   0.83767   0.13626   0.00000  Uiso   1.00
Mn14   Mn    0.12817   0.90922   0.18122   0.00000  Uiso   1.00
Mn15   Mn    0.63333   0.75899   0.11398   0.00000  Uiso   1.00
Mn16   Mn    0.88256   0.81708   0.15789   0.00000  Uiso   1.00
H17    H     0.57091   0.84982   0.89999   0.00000  Uiso   1.00
H18    H     0.88526   0.57959   0.93863   0.00000  Uiso   1.00
H19    H     0.78007   0.91266   0.89833   0.00000  Uiso   1.00
H20    H     0.67462   0.51983   0.94275   0.00000  Uiso   1.00
H21    H     0.02496   0.26768   0.77384   0.00000  Uiso   1.00
H22    H     0.52292   0.83257   0.96143   0.00000  Uiso   1.00
H23    H     0.26319   0.99149   0.04894   0.00000  Uiso   1.00
H24    H     0.20675   1.01022   0.98997   0.00000  Uiso   1.00
H25    H     0.06849   0.32544   0.83109   0.00000  Uiso   1.00
H26    H     0.58185   0.81956   1.02004   0.00000  Uiso   1.00
H27    H     0.36813   0.52115   0.79802   0.00000  Uiso   1.00
H28    H     0.32201   0.46599   0.74008   0.00000  Uiso   1.00
H29    H     0.13215   0.96267   0.81688   0.00000  Uiso   1.00
H30    H     0.45901   0.53710   0.99185   0.00000  Uiso   1.00
H31    H     0.37090   0.19937   0.95500   0.00000  Uiso   1.00
H32    H     0.44855   0.10885   1.00418   0.00000  Uiso   1.00
H33    H     0.51927   0.44738   0.04436   0.00000  Uiso   1.00
H34    H     0.52262   0.23075   0.05094   0.00000  Uiso   1.00
H35    H     0.52635   0.25021   0.40104   0.00000  Uiso   1.00
H36    H     0.10656   0.75291   0.38973   0.00000  Uiso   1.00
H37    H     0.20971   0.53044   0.43210   0.00000  Uiso   1.00
H38    H     0.31656   0.18781   0.39917   0.00000  Uiso   1.00
H39    H     0.42005   0.59118   0.43591   0.00000  Uiso   1.00
H40    H     1.08996   0.81821   0.27280   0.00000  Uiso   1.00
H41    H     0.57590   0.24289   0.46096   0.00000  Uiso   1.00
H42    H     0.84773   0.11534   0.54952   0.00000  Uiso   1.00
H43    H     0.21243   1.07701   0.34358   0.00000  Uiso   1.00
H44    H     0.90627   0.09707   0.49074   0.00000  Uiso   1.00
H45    H     0.42215   1.01313   0.34668   0.00000  Uiso   1.00
H46    H     1.04714   0.77006   0.33076   0.00000  Uiso   1.00
H47    H     0.51313   0.24920   0.51959   0.00000  Uiso   1.00
H48    H     0.73789   0.58339   0.30084   0.00000  Uiso   1.00
H49    H     0.78245   0.62917   0.24226   0.00000  Uiso   1.00
H50    H     0.31434   0.68719   0.39081   0.00000  Uiso   1.00
H51    H     0.88679   0.21861   0.31259   0.00000  Uiso   1.00
H52    H     0.62779   0.57049   0.48908   0.00000  Uiso   1.00
H53    H     0.69816   0.91117   0.45140   0.00000  Uiso   1.00
H54    H     0.62323   0.99906   0.50141   0.00000  Uiso   1.00
H55    H     0.55637   0.65749   0.54070   0.00000  Uiso   1.00
H56    H     0.55202   0.87444   0.54797   0.00000  Uiso   1.00
H57    H     0.85691   0.54845   0.67481   0.00000  Uiso   1.00
H58    H     0.28264   0.99527   0.63695   0.00000  Uiso   1.00
H59    H     0.62602   0.84519   0.61227   0.00000  Uiso   1.00
H60    H     0.90484   0.76000   0.67987   0.00000  Uiso   1.00
H61    H     0.58023   0.63312   0.60581   0.00000  Uiso   1.00
H62    H     0.29517  -0.01311   0.77057   0.00000  Uiso   1.00
H63    H     0.82652   0.52415   0.58422   0.00000  Uiso   1.00
H64    H     0.99082   0.31173   0.48771   0.00000  Uiso   1.00
H65    H     0.10901   0.87248   0.72499   0.00000  Uiso   1.00
H66    H     1.03305   0.24188   0.54474   0.00000  Uiso   1.00
H67    H     0.18333   0.67159   0.71399   0.00000  Uiso   1.00
H68    H     0.35091   0.02737   0.71244   0.00000  Uiso   1.00
H69    H     0.79018   0.59664   0.52749   0.00000  Uiso   1.00
H70    H     0.52015   0.34576   0.74263   0.00000  Uiso   1.00
H71    H     0.46891   0.30283   0.80098   0.00000  Uiso   1.00
H72    H     0.35936   0.79653   0.62696   0.00000  Uiso   1.00
H73    H     0.92009   0.26333   0.73308   0.00000  Uiso   1.00
H74    H     0.59652   0.44543   0.55569   0.00000  Uiso   1.00
H75    H     0.24450   0.43452   0.58985   0.00000  Uiso   1.00
H76    H     0.17110   0.46196   0.53443   0.00000  Uiso   1.00
H77    H     0.52450   0.46555   0.49822   0.00000  Uiso   1.00
H78    H     0.31045   0.47361   0.48657   0.00000  Uiso   1.00
H79    H     0.24982   0.54910   0.17215   0.00000  Uiso   1.00
H80    H     0.76600   0.10745   0.11852   0.00000  Uiso   1.00
H81    H     0.47726   0.25242   0.10858   0.00000  Uiso   1.00
H82    H     0.19409   0.33856   0.17461   0.00000  Uiso   1.00
H83    H     0.52968   0.46415   0.10429   0.00000  Uiso   1.00
H84    H     0.84259   1.09590   0.26703   0.00000  Uiso   1.00
H85    H     0.26712   0.56796   0.08273   0.00000  Uiso   1.00
H86    H     0.11545   0.80754   0.98977   0.00000  Uiso   1.00
H87    H     1.00839   0.18728   0.19720   0.00000  Uiso   1.00
H88    H     0.08463   0.87329   0.04772   0.00000  Uiso   1.00
H89    H     0.94814   0.39584   0.19497   0.00000  Uiso   1.00
H90    H     0.78382   1.04847   0.20974   0.00000  Uiso   1.00
H91    H     0.28816   0.49872   0.02520   0.00000  Uiso   1.00
H92    H     0.58003   0.75754   0.24508   0.00000  Uiso   1.00
H93    H     0.63542   0.80864   0.30286   0.00000  Uiso   1.00
H94    H     0.70441   0.31629   0.11707   0.00000  Uiso   1.00
H95    H     0.17419   0.90135   0.23280   0.00000  Uiso   1.00
H96    H     0.53368   0.62010   0.05746   0.00000  Uiso   1.00
H97    H     0.85916   0.77572   0.08309   0.00000  Uiso   1.00
H98    H     0.94724   0.70805   0.03210   0.00000  Uiso   1.00
H99    H     0.61685   0.56688   1.00234   0.00000  Uiso   1.00
H100   H     0.82702   0.60041   0.99035   0.00000  Uiso   1.00
C101   C     0.08292   0.15668   0.88878   0.00000  Uiso   1.00
C102   C     0.49232   0.63915   0.91867   0.00000  Uiso   1.00
C103   C     0.64007   0.79285   0.90973   0.00000  Uiso   1.00
C104   C     0.61362   0.68216   0.92204   0.00000  Uiso   1.00
C105   C     0.81517   0.63977   0.93184   0.00000  Uiso   1.00
C106   C     0.75590   0.82776   0.90852   0.00000  Uiso   1.00
C107   C     0.69895   0.60623   0.93379   0.00000  Uiso   1.00
C108   C     0.15062   0.31699   0.71991   0.00000  Uiso   1.00
C109   C     0.25450   0.44270   0.85255   0.00000  Uiso   1.00
C110   C     0.17427   0.35941   0.75363   0.00000  Uiso   1.00
C111   C     0.32878   0.93528   0.93767   0.00000  Uiso   1.00
C112   C     0.10073   0.32229   0.77895   0.00000  Uiso   1.00
C113   C     0.96255   0.77657   0.91196   0.00000  Uiso   1.00
C114   C     0.42300   0.89893   0.03816   0.00000  Uiso   1.00
C115   C     0.35861   0.91764   0.97232   0.00000  Uiso   1.00
C116   C     0.61318   0.27165   0.89143   0.00000  Uiso   1.00
C117   C     0.22660   0.41908   0.81812   0.00000  Uiso   1.00
C118   C     0.46516   0.86576   0.98077   0.00000  Uiso   1.00
C119   C     0.84227   0.74943   0.91871   0.00000  Uiso   1.00
C120   C     0.31915   0.95533   0.02980   0.00000  Uiso   1.00
C121   C     0.28711   0.96484   0.99687   0.00000  Uiso   1.00
C122   C     0.12610   0.35344   0.81112   0.00000  Uiso   1.00
C123   C     0.49758   0.85753   1.01356   0.00000  Uiso   1.00
C124   C     0.45468   0.87604   0.07311   0.00000  Uiso   1.00
C125   C     0.29466   0.46344   0.79248   0.00000  Uiso   1.00
C126   C     0.26832   0.43337   0.76013   0.00000  Uiso   1.00
C127   C     0.45535   0.44084   0.99456   0.00000  Uiso   1.00
C128   C     0.40894   0.25724   0.97393   0.00000  Uiso   1.00
C129   C     0.44977   0.20386   1.00258   0.00000  Uiso   1.00
C130   C     0.49135   0.39142   0.02435   0.00000  Uiso   1.00
C131   C     0.49149   0.27107   0.02842   0.00000  Uiso   1.00
C132   C     1.03197   0.96859   0.37205   0.00000  Uiso   1.00
C133   C     0.60323   0.46649   0.41589   0.00000  Uiso   1.00
C134   C     0.45648   0.30987   0.40893   0.00000  Uiso   1.00
C135   C     0.15082   0.91993   0.36740   0.00000  Uiso   1.00
C136   C     0.48196   0.42350   0.41901   0.00000  Uiso   1.00
C137   C     0.17599   0.80917   0.37989   0.00000  Uiso   1.00
C138   C     0.28008   0.46901   0.42656   0.00000  Uiso   1.00
C139   C     0.34052   0.27525   0.40753   0.00000  Uiso   1.00
C140   C     0.39604   0.50280   0.42852   0.00000  Uiso   1.00
C141   C     0.95779   0.77329   0.22009   0.00000  Uiso   1.00
C142   C     0.85530   0.66262   0.35413   0.00000  Uiso   1.00
C143   C     0.93512   0.73199   0.25401   0.00000  Uiso   1.00
C144   C     0.77833   0.16224   0.43776   0.00000  Uiso   1.00
C145   C     1.01156   0.76852   0.27882   0.00000  Uiso   1.00
C146   C     0.13349   0.32838   0.40890   0.00000  Uiso   1.00
C147   C     0.68042   0.19258   0.53825   0.00000  Uiso   1.00
C148   C     0.74765   0.17565   0.47248   0.00000  Uiso   1.00
C149   C     0.49874   0.82352   0.37807   0.00000  Uiso   1.00
C150   C     0.88411   0.68246   0.31951   0.00000  Uiso   1.00
C151   C     0.37869   0.84938   0.37034   0.00000  Uiso   1.00
C152   C     0.63582   0.21651   0.48062   0.00000  Uiso   1.00
C153   C     0.25370   0.35626   0.41540   0.00000  Uiso   1.00
C154   C     0.78878   0.14467   0.53016   0.00000  Uiso   1.00
C155   C     0.23641   0.99216   0.35399   0.00000  Uiso   1.00
C156   C     0.82208   0.13560   0.49730   0.00000  Uiso   1.00
C157   C     0.35216   0.95658   0.35560   0.00000  Uiso   1.00
C158   C     0.98675   0.74258   0.31140   0.00000  Uiso   1.00
C159   C     0.60173   0.22231   0.51329   0.00000  Uiso   1.00
C160   C     0.64994   0.22115   0.57296   0.00000  Uiso   1.00
C161   C     0.81308   0.63782   0.29448   0.00000  Uiso   1.00
C162   C     0.83864   0.66247   0.26173   0.00000  Uiso   1.00
C163   C     0.29145   0.77273   0.38092   0.00000  Uiso   1.00
C164   C     0.62816   0.66675   0.49184   0.00000  Uiso   1.00
C165   C     0.66675   0.85195   0.47093   0.00000  Uiso   1.00
C166   C     0.62448   0.90393   0.49966   0.00000  Uiso   1.00
C167   C     0.58679   0.71477   0.52124   0.00000  Uiso   1.00
C168   C     0.58444   0.83518   0.52540   0.00000  Uiso   1.00
C169   C     0.13337   0.06038   0.68572   0.00000  Uiso   1.00
C170   C     0.69090   0.45530   0.63912   0.00000  Uiso   1.00
C171   C     0.80678   0.61378   0.66099   0.00000  Uiso   1.00
C172   C     0.18915   0.94577   0.68130   0.00000  Uiso   1.00
C173   C     0.71475   0.58024   0.64027   0.00000  Uiso   1.00
C174   C     0.26055   0.92473   0.65403   0.00000  Uiso   1.00
C175   C     0.67596   0.77900   0.62553   0.00000  Uiso   1.00
C176   C     0.83329   0.73112   0.66403   0.00000  Uiso   1.00
C177   C     0.65057   0.66100   0.62207   0.00000  Uiso   1.00
C178   C     0.32348   0.12744   0.82272   0.00000  Uiso   1.00
C179   C     0.45326   0.22131   0.68939   0.00000  Uiso   1.00
C180   C     0.37147   0.14728   0.78864   0.00000  Uiso   1.00
C181   C     0.95639   0.33552   0.60054   0.00000  Uiso   1.00
C182   C     0.34186   0.06715   0.76414   0.00000  Uiso   1.00
C183   C     0.78898   0.93452   0.65199   0.00000  Uiso   1.00
C184   C     0.88208   0.45365   0.50457   0.00000  Uiso   1.00
C185   C     0.92681   0.37528   0.56760   0.00000  Uiso   1.00
C186   C     0.30509   0.60234   0.66047   0.00000  Uiso   1.00
C187   C     0.42929   0.19417   0.72381   0.00000  Uiso   1.00
C188   C     0.27314   0.72145   0.66925   0.00000  Uiso   1.00
C189   C     0.86031   0.47630   0.56314   0.00000  Uiso   1.00
C190   C     0.76569   0.81247   0.64680   0.00000  Uiso   1.00
C191   C     0.95431   0.35710   0.50909   0.00000  Uiso   1.00
C192   C     0.16336   0.85522   0.70330   0.00000  Uiso   1.00
C193   C     0.97715   0.31768   0.54081   0.00000  Uiso   1.00
C194   C     0.20513   0.74305   0.69720   0.00000  Uiso   1.00
C195   C     0.37165   0.09003   0.73167   0.00000  Uiso   1.00
C196   C     0.83897   0.51593   0.53140   0.00000  Uiso   1.00
C197   C     0.84488   0.48808   0.47011   0.00000  Uiso   1.00
C198   C     0.46831   0.26885   0.74869   0.00000  Uiso   1.00
C199   C     0.43976   0.24457   0.78130   0.00000  Uiso   1.00
C200   C     0.30350   0.81294   0.64816   0.00000  Uiso   1.00
C201   C     0.50151   0.44439   0.55073   0.00000  Uiso   1.00
C202   C     0.30896   0.43812   0.56985   0.00000  Uiso   1.00
C203   C     0.26559   0.45563   0.53815   0.00000  Uiso   1.00
C204   C     0.46147   0.45941   0.51854   0.00000  Uiso   1.00
C205   C     0.34254   0.46372   0.51186   0.00000  Uiso   1.00
C206   C     0.92873   1.01374   0.15533   0.00000  Uiso   1.00
C207   C     0.42137   0.64078   0.13845   0.00000  Uiso   1.00
C208   C     0.29862   0.48374   0.15794   0.00000  Uiso   1.00
C209   C     0.89456   0.13656   0.15693   0.00000  Uiso   1.00
C210   C     0.39339   0.51653   0.13816   0.00000  Uiso   1.00
C211   C     0.80728   0.17188   0.13483   0.00000  Uiso   1.00
C212   C     0.42777   0.31868   0.12191   0.00000  Uiso   1.00
C213   C     0.26794   0.36702   0.15961   0.00000  Uiso   1.00
C214   C     0.45685   0.43621   0.11966   0.00000  Uiso   1.00
C215   C     0.78926   0.98143   0.32180   0.00000  Uiso   1.00
C216   C     0.65648   0.86777   0.18990   0.00000  Uiso   1.00
C217   C     0.74631   0.95131   0.28779   0.00000  Uiso   1.00
C218   C     0.15591   0.76279   0.10235   0.00000  Uiso   1.00
C219   C     0.78671   1.02067   0.26198   0.00000  Uiso   1.00
C220   C     0.30808   0.16398   0.14619   0.00000  Uiso   1.00
C221   C     0.21152   0.65379   1.00412   0.00000  Uiso   1.00
C222   C     0.17900   0.72752   0.06854   0.00000  Uiso   1.00
C223   C     0.80067   0.49223   0.15080   0.00000  Uiso   1.00
C224   C     0.68483   0.89535   0.22400   0.00000  Uiso   1.00
C225   C     0.82677   0.36875   0.15486   0.00000  Uiso   1.00
C226   C     0.23544   0.62141   0.06244   0.00000  Uiso   1.00
C227   C     0.33488   0.28592   0.14213   0.00000  Uiso   1.00
C228   C     0.14953   0.75601   1.01034   0.00000  Uiso   1.00
C229   C     0.94333   0.21573   0.17918   0.00000  Uiso   1.00
C230   C     0.13286   0.79308   0.04267   0.00000  Uiso   1.00
C231   C     0.90957   0.33252   0.17801   0.00000  Uiso   1.00
C232   C     0.75489   0.99352   0.22999   0.00000  Uiso   1.00
C233   C     0.24936   0.58408   0.03018   0.00000  Uiso   1.00
C234   C     0.24399   0.61898   0.96918   0.00000  Uiso   1.00
C235   C     0.63919   0.83013   0.24999   0.00000  Uiso   1.00
C236   C     0.66998   0.85892   0.28217   0.00000  Uiso   1.00
C237   C     0.77270   0.28806   0.13399   0.00000  Uiso   1.00
C238   C     0.62591   0.63885   0.05160   0.00000  Uiso   1.00
C239   C     0.80475   0.72317   0.06637   0.00000  Uiso   1.00
C240   C     0.85548   0.68792   0.03681   0.00000  Uiso   1.00
C241   C     0.67231   0.60722   1.02107   0.00000  Uiso   1.00
C242   C     0.78888   0.62841   1.01378   0.00000  Uiso   1.00
N243   N     0.35305   0.85824   0.91041   0.00000  Uiso   1.00
N244   N     0.42516   0.25769   0.89609   0.00000  Uiso   1.00
N245   N     0.14234   0.74995   0.89751   0.00000  Uiso   1.00
N246   N     0.34584   0.92925   0.88147   0.00000  Uiso   1.00
N247   N     0.45754   0.36942   0.90444   0.00000  Uiso   1.00
N248   N     0.30084   0.04438   0.89284   0.00000  Uiso   1.00
N249   N     0.11340   0.86682   0.89212   0.00000  Uiso   1.00
N250   N     0.22023   0.36493   0.87875   0.00000  Uiso   1.00
N251   N     0.21903   0.43490   0.90725   0.00000  Uiso   1.00
N252   N     0.29555   0.04027   0.92700   0.00000  Uiso   1.00
N253   N     0.28964   0.54518   0.86483   0.00000  Uiso   1.00
N254   N     0.05048   0.69680   0.91130   0.00000  Uiso   1.00
N255   N     1.00389   0.88465   0.90021   0.00000  Uiso   1.00
N256   N     0.27387   0.54497   0.89880   0.00000  Uiso   1.00
N257   N     0.52073   0.19812   0.88683   0.00000  Uiso   1.00
N258   N     0.57291   0.37781   0.90359   0.00000  Uiso   1.00
N259   N     0.41472   0.37571   0.96874   0.00000  Uiso   1.00
N260   N     0.74387   0.24155   0.41140   0.00000  Uiso   1.00
N261   N     0.68181   0.85043   0.38817   0.00000  Uiso   1.00
N262   N     0.95004   0.35337   0.39929   0.00000  Uiso   1.00
N263   N     0.74759   0.16993   0.38234   0.00000  Uiso   1.00
N264   N     0.64953   0.74457   0.40160   0.00000  Uiso   1.00
N265   N     0.80637   1.05631   0.39204   0.00000  Uiso   1.00
N266   N     0.98133   0.24220   0.38800   0.00000  Uiso   1.00
N267   N     0.88695   0.74168   0.38102   0.00000  Uiso   1.00
N268   N     0.88277   0.67067   0.40967   0.00000  Uiso   1.00
N269   N     0.81675   1.06081   0.42605   0.00000  Uiso   1.00
N270   N     0.81413   0.56313   0.36628   0.00000  Uiso   1.00
N271   N     0.04303   0.40332   0.41348   0.00000  Uiso   1.00
N272   N     0.09367   0.22653   0.39304   0.00000  Uiso   1.00
N273   N     0.82519   0.56074   0.40036   0.00000  Uiso   1.00
N274   N     0.59093   0.89716   0.37273   0.00000  Uiso   1.00
N275   N     0.53755   0.72753   0.39641   0.00000  Uiso   1.00
N276   N     0.66918   0.73322   0.46633   0.00000  Uiso   1.00
N277   N     0.88918   0.29780   0.62709   0.00000  Uiso   1.00
N278   N     0.28397   0.41798   0.65013   0.00000  Uiso   1.00
N279   N     0.77158   0.12224   0.65576   0.00000  Uiso   1.00
N280   N     0.96688   0.29243   0.65248   0.00000  Uiso   1.00
N281   N     0.39580   0.44862   0.64156   0.00000  Uiso   1.00
N282   N     0.07817   0.31345   0.64178   0.00000  Uiso   1.00
N283   N     0.88159   0.09051   0.66644   0.00000  Uiso   1.00
N284   N     0.37019   0.20572   0.66145   0.00000  Uiso   1.00
N285   N     0.44157   0.20598   0.63265   0.00000  Uiso   1.00
N286   N     0.07286   0.33953   0.61024   0.00000  Uiso   1.00
N287   N     0.55527   0.25427   0.67747   0.00000  Uiso   1.00
N288   N     0.71593   0.02631   0.64555   0.00000  Uiso   1.00
N289   N     0.89263   0.97705   0.66588   0.00000  Uiso   1.00
N290   N     0.55712   0.24702   0.64325   0.00000  Uiso   1.00
N291   N     0.22938   0.50961   0.66321   0.00000  Uiso   1.00
N292   N     0.40865   0.56216   0.64620   0.00000  Uiso   1.00
N293   N     0.42632   0.42861   0.57665   0.00000  Uiso   1.00
N294   N     0.22456   0.78584   0.12896   0.00000  Uiso   1.00
N295   N     0.82358   0.67920   0.14484   0.00000  Uiso   1.00
N296   N     0.32762   0.97668   0.15050   0.00000  Uiso   1.00
N297   N     0.15106   0.77959   0.15657   0.00000  Uiso   1.00
N298   N     0.70780   0.65262   0.13850   0.00000  Uiso   1.00
N299   N     1.03564   0.77820   0.14478   0.00000  Uiso   1.00
N300   N     0.21132   1.00597   0.15508   0.00000  Uiso   1.00
N301   N     0.73476   0.89414   0.16263   0.00000  Uiso   1.00
N302   N     0.66243   0.89762   0.13457   0.00000  Uiso   1.00
N303   N     1.03775   0.76350   0.11304   0.00000  Uiso   1.00
N304   N     0.55109   0.83854   0.17856   0.00000  Uiso   1.00
N305   N     0.38665   0.07253   0.14341   0.00000  Uiso   1.00
N306   N     0.19936   0.12048   0.15467   0.00000  Uiso   1.00
N307   N     0.54874   0.85217   0.14455   0.00000  Uiso   1.00
N308   N     0.87965   0.58031   0.15386   0.00000  Uiso   1.00
N309   N     0.69280   0.53880   0.14033   0.00000  Uiso   1.00
N310   N     0.69192   0.69505   0.07471   0.00000  Uiso   1.00
O311   O     0.44253   0.66550   0.89152   0.00000  Uiso   1.00
O312   O     0.14389   0.20407   0.91158   0.00000  Uiso   1.00
O313   O     0.14238   0.12588   0.86234   0.00000  Uiso   1.00
O314   O     0.44964   0.57929   0.94265   0.00000  Uiso   1.00
O315   O     0.23942   0.27163   0.70462   0.00000  Uiso   1.00
O316   O     1.04916   0.32890   0.70792   0.00000  Uiso   1.00
O317   O     0.36281   0.87918   0.09261   0.00000  Uiso   1.00
O318   O     0.56050   0.85915   0.07924   0.00000  Uiso   1.00
O319   O     0.09627   0.91539   0.83496   0.00000  Uiso   1.00
O320   O     0.65610   0.43792   0.38944   0.00000  Uiso   1.00
O321   O     0.98257   0.94056   0.39940   0.00000  Uiso   1.00
O322   O     0.99276   1.03725   0.34981   0.00000  Uiso   1.00
O323   O     0.64141   0.53093   0.43962   0.00000  Uiso   1.00
O324   O     0.86358   0.77799   0.20153   0.00000  Uiso   1.00
O325   O     0.06261   0.79740   0.21314   0.00000  Uiso   1.00
O326   O     0.74194   0.21439   0.59236   0.00000  Uiso   1.00
O327   O     0.54651   0.25077   0.57867   0.00000  Uiso   1.00
O328   O     0.93711   0.25248   0.33052   0.00000  Uiso   1.00
O329   O     0.73261   0.39035   0.66234   0.00000  Uiso   1.00
O330   O     0.12363   0.13445   0.66066   0.00000  Uiso   1.00
O331   O     0.07350   0.08840   0.71124   0.00000  Uiso   1.00
O332   O     0.64791   0.39939   0.61340   0.00000  Uiso   1.00
O333   O     0.32266   0.22427   0.83977   0.00000  Uiso   1.00
O334   O     0.28853   1.02593   0.82794   0.00000  Uiso   1.00
O335   O     0.82584   0.39533   0.45300   0.00000  Uiso   1.00
O336   O     0.83433   0.59621   0.46614   0.00000  Uiso   1.00
O337   O     0.87504   0.20534   0.71837   0.00000  Uiso   1.00
O338   O     0.38355   0.70312   0.16277   0.00000  Uiso   1.00
O339   O     0.91175   0.95055   0.12984   0.00000  Uiso   1.00
O340   O     0.96590   0.95209   0.18197   0.00000  Uiso   1.00
O341   O     0.46284   0.69939   0.11300   0.00000  Uiso   1.00
O342   O     0.81809   0.88921   0.33826   0.00000  Uiso   1.00
O343   O     0.79281   0.08908   0.32719   0.00000  Uiso   1.00
O344   O     0.26338   0.71094   0.95164   0.00000  Uiso   1.00
O345   O     0.24879   0.51105   0.96458   0.00000  Uiso   1.00
O346   O     0.20396   0.96013   0.21563   0.00000  Uiso   1.00
H347   H     1.98747   2.15099   0.89019   0.00000  Uiso   1.00
H348   H     1.70349   2.25236   0.88635   0.00000  Uiso   1.00
loop_
_geom_bond_atom_site_label_1
_geom_bond_atom_site_label_2
_geom_bond_distance
_geom_bond_site_symmetry_2
_ccdc_geom_bond_type
Mn1    N243    1.845   .     S
Mn1    N245    1.804   .     S
Mn1    N256    1.922   .     S
Mn1    O311    1.884   .     S
Mn1    O344    1.908   .     S
Mn2    N246    1.815   .     S
Mn2    N248    1.878   1_565 S
Mn2    N249    1.779   .     S
Mn2    O313    2.047   1_565 S
Mn2    O319    1.798   .     S
Mn2    O334    2.018   .     S
Mn3    N247    1.815   .     S
Mn3    N251    1.821   .     S
Mn3    N256    1.938   .     S
Mn3    N259    1.894   .     S
Mn3    O314    1.928   .     S
Mn3    O345    1.986   .     S
Mn4    N244    1.826   .     S
Mn4    N248    1.940   .     S
Mn4    N250    1.917   .     S
Mn4    O312    1.919   .     S
Mn4    O313    2.037   .     S
Mn4    O333    1.871   .     S
Mn5    N260    1.861   .     S
Mn5    N262    1.784   .     S
Mn5    N273    1.962   .     S
Mn5    O320    1.883   .     S
Mn5    O335    1.900   .     S
Mn6    N263    1.796   .     S
Mn6    N265    1.915   1_545 S
Mn6    N266    1.772   .     S
Mn6    O322    1.911   1_545 S
Mn6    O328    1.785   .     S
Mn6    O343    1.972   .     S
Mn7    N264    1.824   .     S
Mn7    N268    1.811   .     S
Mn7    N273    1.911   .     S
Mn7    N276    1.899   .     S
Mn7    O323    1.924   .     S
Mn7    O336    1.971   .     S
Mn8    N261    1.824   .     S
Mn8    N265    1.916   .     S
Mn8    N267    1.844   .     S
Mn8    O321    1.874   .     S
Mn8    O342    1.903   .     S
Mn9    C170    2.319   .     S
Mn9    N277    1.977   .     S
Mn9    N279    1.813   .     S
Mn9    N290    1.944   .     S
Mn9    O326    1.844   .     S
Mn9    O329    1.881   .     S
Mn9    O332    2.075   .     S
Mn10   N280    1.804   .     S
Mn10   N283    1.807   .     S
Mn10   O316    1.957   .     S
Mn10   O330    2.102   1_655 S
Mn10   O331    1.912   1_655 S
Mn10   O337    1.739   .     S
Mn11   N281    1.832   .     S
Mn11   N285    1.827   .     S
Mn11   N290    1.884   .     S
Mn11   N293    1.892   .     S
Mn11   O327    2.014   .     S
Mn11   O332    2.053   .     S
Mn12   N278    1.837   .     S
Mn12   N282    1.914   .     S
Mn12   N284    1.786   .     S
Mn12   O315    1.891   .     S
Mn12   O330    1.968   .     S
Mn13   C207    2.296   .     S
Mn13   N294    1.945   .     S
Mn13   N296    1.814   .     S
Mn13   N307    1.921   .     S
Mn13   O317    1.855   .     S
Mn13   O338    1.881   .     S
Mn13   O341    2.053   .     S
Mn14   N297    1.811   .     S
Mn14   N300    1.807   .     S
Mn14   O325    1.972   .     S
Mn14   O340    1.922   1_455 S
Mn14   O346    1.748   .     S
Mn15   N298    1.791   .     S
Mn15   N302    1.826   .     S
Mn15   N307    1.904   .     S
Mn15   N310    1.882   .     S
Mn15   O318    2.002   .     S
Mn15   O341    2.068   .     S
Mn16   C206    2.315   .     S
Mn16   N295    1.797   .     S
Mn16   N299    1.885   .     S
Mn16   N301    1.918   .     S
Mn16   O324    1.845   .     S
Mn16   O339    1.937   .     S
Mn16   O340    2.064   .     S
H17    C103    1.100   .     S
H18    C105    1.093   .     S
H19    C106    1.093   .     S
H20    C107    1.091   .     S
H21    C112    1.089   .     S
H22    C118    1.096   .     S
H23    C120    1.090   .     S
H24    C121    1.093   .     S
H25    C122    1.095   .     S
H26    C123    1.091   .     S
H27    C125    1.093   .     S
H28    C126    1.088   .     S
H29    O319    1.002   .     S
H30    C127    1.108   .     S
H31    C128    1.106   .     S
H32    C129    1.090   .     S
H33    C130    1.084   .     S
H34    C131    1.087   .     S
H35    C134    1.100   .     S
H36    C137    1.099   .     S
H37    C138    1.093   .     S
H38    C139    1.092   .     S
H39    C140    1.091   .     S
H40    C145    1.091   .     S
H41    C152    1.096   .     S
H42    C154    1.091   .     S
H43    C155    1.095   .     S
H44    C156    1.093   .     S
H45    C157    1.092   .     S
H46    C158    1.095   .     S
H47    C159    1.091   .     S
H48    C161    1.094   .     S
H49    C162    1.090   .     S
H50    C163    1.091   .     S
H51    O328    1.007   .     S
H52    C164    1.108   .     S
H53    C165    1.105   .     S
H54    C166    1.092   .     S
H55    C167    1.086   .     S
H56    C168    1.088   .     S
H57    C171    1.098   .     S
H58    C174    1.095   .     S
H59    C175    1.092   .     S
H60    C176    1.094   .     S
H61    C177    1.090   .     S
H62    C182    1.095   .     S
H63    C189    1.089   .     S
H64    C191    1.096   .     S
H65    C192    1.098   .     S
H66    C193    1.090   .     S
H67    C194    1.095   .     S
H68    C195    1.088   .     S
H69    C196    1.091   .     S
H70    C198    1.090   .     S
H71    C199    1.095   .     S
H72    C200    1.091   .     S
H73    O337    1.032   .     S
H74    C201    1.106   .     S
H75    C202    1.100   .     S
H76    C203    1.095   .     S
H77    C204    1.100   .     S
H78    C205    1.099   .     S
H79    C208    1.098   .     S
H80    C211    1.099   .     S
H81    C212    1.091   .     S
H82    C213    1.093   .     S
H83    C214    1.091   .     S
H84    C219    1.092   .     S
H85    C226    1.090   .     S
H86    C228    1.096   .     S
H87    C229    1.095   .     S
H88    C230    1.091   .     S
H89    C231    1.094   .     S
H90    C232    1.089   .     S
H91    C233    1.092   .     S
H92    C235    1.091   .     S
H93    C236    1.094   .     S
H94    C237    1.091   .     S
H95    O346    1.028   .     S
H96    C238    1.104   .     S
H97    C239    1.102   .     S
H98    C240    1.092   .     S
H99    C241    1.095   .     S
H100   C242    1.097   .     S
C101   O312    1.282   .     D
C101   O313    1.321   .     S
C101   H347    1.096   1_335 S
C102   C104    1.480   .     S
C102   O311    1.280   .     S
C102   O314    1.289   .     D
C103   C104    1.396   .     D
C103   C106    1.386   .     S
C104   C107    1.393   .     S
C105   C107    1.387   .     D
C105   C119    1.399   .     S
C106   C119    1.398   .     D
C108   C110    1.481   .     S
C108   O315    1.300   .     S
C108   O316    1.267   1_455 D
C109   C117    1.463   .     S
C109   N250    1.444   .     S
C109   N253    1.338   .     D
C110   C112    1.397   .     D
C110   C126    1.395   .     S
C111   C115    1.465   .     S
C111   N243    1.445   .     S
C111   N252    1.334   1_565 D
C112   C122    1.388   .     S
C113   C119    1.438   .     S
C113   N254    1.360   1_655 D
C113   N255    1.409   .     S
C114   C120    1.395   .     D
C114   C123    1.399   1_554 S
C114   C124    1.491   .     S
C115   C118    1.400   .     S
C115   C121    1.400   .     D
C116   N257    1.365   .     S
C116   N258    1.391   .     D
C116   H348    1.077   1_435 S
C117   C122    1.404   .     D
C117   C125    1.398   .     S
C118   C123    1.388   .     D
C120   C121    1.394   1_554 S
C121   C120    1.394   1_556 S
C123   C114    1.399   1_556 S
C124   O317    1.318   .     S
C124   O318    1.252   .     D
C125   C126    1.394   .     D
C127   C130    1.400   1_556 S
C127   N259    1.370   .     D
C128   C129    1.397   .     D
C128   N259    1.374   .     S
C129   C131    1.388   1_556 S
C130   C127    1.400   1_554 S
C130   C131    1.388   .     D
C131   C129    1.388   1_554 S
C132   C135    1.483   1_655 S
C132   O321    1.289   .     S
C132   O322    1.280   .     D
C133   C136    1.479   .     S
C133   O320    1.278   .     S
C133   O323    1.292   .     D
C134   C136    1.395   .     D
C134   C139    1.387   .     S
C135   C132    1.483   1_455 S
C135   C137    1.396   .     D
C135   C155    1.394   .     S
C136   C140    1.394   .     S
C137   C163    1.387   .     S
C138   C140    1.385   .     D
C138   C153    1.401   .     S
C139   C153    1.397   .     D
C141   C143    1.482   .     S
C141   O324    1.318   .     S
C141   O325    1.264   1_655 D
C142   C150    1.465   .     S
C142   N267    1.466   .     S
C142   N270    1.328   .     D
C143   C145    1.400   .     D
C143   C162    1.397   .     S
C144   C148    1.465   .     S
C144   N260    1.460   .     S
C144   N269    1.330   1_545 D
C145   C158    1.389   .     S
C146   C153    1.437   .     S
C146   N271    1.358   .     D
C146   N272    1.409   .     S
C147   C154    1.396   .     D
C147   C159    1.400   .     S
C147   C160    1.491   .     S
C148   C152    1.403   .     S
C148   C156    1.399   .     D
C149   C151    1.441   .     S
C149   N274    1.368   .     D
C149   N275    1.401   .     S
C150   C158    1.401   .     D
C150   C161    1.400   .     S
C151   C157    1.400   .     S
C151   C163    1.398   .     D
C152   C159    1.388   .     D
C154   C156    1.394   .     S
C155   C157    1.388   .     D
C160   O326    1.319   .     S
C160   O327    1.254   .     D
C161   C162    1.394   .     D
C164   C167    1.399   .     S
C164   N276    1.371   .     D
C165   C166    1.399   .     D
C165   N276    1.373   .     S
C166   C168    1.388   .     S
C167   C168    1.389   .     D
C169   C172    1.470   1_545 S
C169   O330    1.331   .     S
C169   O331    1.285   .     D
C170   C173    1.457   .     S
C170   O329    1.294   .     D
C170   O332    1.322   .     S
C171   C173    1.403   .     D
C171   C176    1.383   .     S
C172   C169    1.470   1_565 S
C172   C174    1.399   .     D
C172   C192    1.401   .     S
C173   C177    1.394   .     S
C174   C200    1.392   .     S
C175   C177    1.389   .     D
C175   C190    1.397   .     S
C176   C190    1.399   .     D
C178   C180    1.509   .     S
C178   O333    1.308   .     S
C178   O334    1.247   1_545 D
C179   C187    1.461   .     S
C179   N284    1.493   .     S
C179   N287    1.320   .     D
C180   C182    1.397   .     D
C180   C199    1.393   .     S
C181   C185    1.456   .     S
C181   N277    1.395   .     D
C181   N286    1.392   1_655 S
C182   C195    1.390   .     S
C183   C190    1.438   .     S
C183   N288    1.368   1_565 D
C183   N289    1.402   .     S
C184   C191    1.393   .     D
C184   C196    1.394   .     S
C184   C197    1.518   .     S
C185   C189    1.397   .     S
C185   C193    1.399   .     D
C186   C188    1.456   .     S
C186   N291    1.375   .     D
C186   N292    1.398   .     S
C187   C195    1.400   .     D
C187   C198    1.399   .     S
C188   C194    1.401   .     S
C188   C200    1.398   .     D
C189   C196    1.391   .     D
C191   C193    1.392   .     S
C192   C194    1.393   .     D
C197   O335    1.288   .     S
C197   O336    1.254   .     D
C198   C199    1.395   .     D
C201   C204    1.399   .     D
C201   N293    1.374   .     S
C202   C203    1.397   .     S
C202   N293    1.376   .     D
C203   C205    1.389   .     D
C204   C205    1.389   .     S
C206   C209    1.461   1_565 S
C206   O339    1.280   .     D
C206   O340    1.362   .     S
C207   C210    1.458   .     S
C207   O338    1.295   .     D
C207   O341    1.322   .     S
C208   C210    1.402   .     D
C208   C213    1.383   .     S
C209   C206    1.461   1_545 S
C209   C211    1.404   .     D
C209   C229    1.398   .     S
C210   C214    1.393   .     S
C211   C237    1.388   .     S
C212   C214    1.389   .     D
C212   C227    1.396   .     S
C213   C227    1.399   .     D
C215   C217    1.509   .     S
C215   O342    1.293   .     S
C215   O343    1.253   1_565 D
C216   C224    1.460   .     S
C216   N301    1.458   .     S
C216   N304    1.335   .     D
C217   C219    1.396   .     D
C217   C236    1.391   .     S
C218   C222    1.458   .     S
C218   N294    1.364   .     D
C218   N303    1.421   1_455 S
C219   C232    1.387   .     S
C220   C227    1.439   .     S
C220   N305    1.385   .     D
C220   N306    1.384   .     S
C221   C228    1.392   .     D
C221   C233    1.396   1_556 S
C221   C234    1.523   .     S
C222   C226    1.398   .     S
C222   C230    1.397   .     D
C223   C225    1.454   .     S
C223   N308    1.360   .     D
C223   N309    1.411   .     S
C224   C232    1.402   .     D
C224   C235    1.396   .     S
C225   C231    1.399   .     S
C225   C237    1.399   .     D
C226   C233    1.390   .     D
C228   C230    1.396   1_556 S
C229   C231    1.393   .     D
C230   C228    1.396   1_554 S
C233   C221    1.396   1_554 S
C234   O344    1.291   .     S
C234   O345    1.251   .     D
C235   C236    1.396   .     D
C238   C241    1.399   1_554 S
C238   N310    1.368   .     D
C239   C240    1.395   .     D
C239   N310    1.374   .     S
C240   C242    1.387   1_554 S
C241   C238    1.399   1_556 S
C241   C242    1.389   .     D
C242   C240    1.387   1_556 S
N243   N246    1.434   .     S
N244   N247    1.375   .     S
N244   N257    1.343   .     D
N245   N249    1.396   .     S
N245   N254    1.338   .     S
N246   N248    1.489   1_565 D
N247   N258    1.325   .     S
N248   N246    1.489   1_545 D
N248   Mn2     1.878   1_545 S
N248   N252    1.392   .     S
N249   N255    1.312   1_455 D
N250   N251    1.410   .     S
N251   N256    1.449   .     D
N252   C111    1.334   1_545 D
N253   N256    1.394   .     S
N254   C113    1.360   1_455 D
N255   N249    1.312   1_655 D
N260   N263    1.440   .     S
N261   N264    1.380   .     S
N261   N274    1.328   .     S
N262   N266    1.400   .     S
N262   N271    1.340   1_655 S
N263   N265    1.517   1_545 D
N264   N275    1.314   .     D
N265   Mn6     1.915   1_565 S
N265   N263    1.517   1_565 D
N265   N269    1.390   .     S
N266   N272    1.315   1_655 D
N267   N268    1.422   .     S
N268   N273    1.471   .     D
N269   C144    1.330   1_565 D
N270   N273    1.393   .     S
N271   N262    1.340   1_455 S
N272   N266    1.315   1_455 D
N277   N280    1.365   .     S
N278   N281    1.373   .     S
N278   N291    1.332   .     S
N279   N283    1.381   .     S
N279   N288    1.336   .     S
N280   N282    1.368   1_655 S
N281   N292    1.322   .     D
N282   N280    1.368   1_455 S
N282   N286    1.319   .     D
N283   N289    1.305   1_545 D
N284   N285    1.429   .     S
N285   N290    1.469   .     D
N286   C181    1.392   1_455 S
N287   N290    1.395   .     S
N288   C183    1.368   1_545 D
N289   N283    1.305   1_565 D
N294   N297    1.406   .     S
N295   N298    1.384   .     S
N295   N308    1.352   .     S
N296   N300    1.386   .     S
N296   N305    1.321   1_565 S
N297   N299    1.406   1_455 S
N298   N309    1.317   .     D
N299   N297    1.406   1_655 S
N299   N303    1.303   .     D
N300   N306    1.318   1_565 D
N301   N302    1.412   .     S
N302   N307    1.460   .     D
N303   C218    1.421   1_655 S
N304   N307    1.393   .     S
N305   N296    1.321   1_545 S
N306   N300    1.318   1_545 D
O313   Mn2     2.047   1_545 S
O316   C108    1.267   1_655 D
O322   Mn6     1.911   1_565 S
O325   C141    1.264   1_455 D
O330   Mn10    2.102   1_455 S
O331   Mn10    1.912   1_455 S
O334   C178    1.247   1_565 D
O340   Mn14    1.922   1_655 S
O343   C215    1.253   1_545 D
H347   C101    1.096   1_775 S
H348   C116    1.077   1_675 S
