# Supplementary material for: Excavating hidden adsorption sites in metal-organic frameworks using rational defect engineering
Source: Nat Commun. 2017 Nov 16;8:1539. doi: 10.1038/s41467-017-01478-4 (PMC5691151; doi:10.1038/s41467-017-01478-4)
Supplement: Supplementary file 22 — Supplementary Data 19 [file 41467_2017_1478_MOESM22_ESM.cif]

data_KOCWEF_2_waterOH_relaxed
_audit_creation_date              2017-08-02
_audit_creation_method            'Materials Studio'
_symmetry_space_group_name_H-M    'P1'
_symmetry_Int_Tables_number       1
_symmetry_cell_setting            triclinic
loop_
_symmetry_equiv_pos_as_xyz
  x,y,z
_cell_length_a                    11.3809
_cell_length_b                    11.4595
_cell_length_c                    40.9558
_cell_angle_alpha                 90.0000
_cell_angle_beta                  90.0000
_cell_angle_gamma                 90.0000
loop_
_atom_site_label
_atom_site_type_symbol
_atom_site_fract_x
_atom_site_fract_y
_atom_site_fract_z
_atom_site_U_iso_or_equiv
_atom_site_adp_type
_atom_site_occupancy
Mn1    Mn    0.29226   0.70986   0.90281   0.00000  Uiso   1.00
Mn2    Mn    0.20575   0.95179   0.86204   0.00000  Uiso   1.00
Mn3    Mn    0.37117   0.44820   0.92253   0.00000  Uiso   1.00
Mn4    Mn    0.25307   0.20766   0.88110   0.00000  Uiso   1.00
Mn5    Mn    0.80505   0.39957   0.40319   0.00000  Uiso   1.00
Mn6    Mn    0.88980   0.16534   0.35945   0.00000  Uiso   1.00
Mn7    Mn    0.74720   0.66652   0.42634   0.00000  Uiso   1.00
Mn8    Mn    0.83743   0.90050   0.38156   0.00000  Uiso   1.00
Mn9    Mn    0.73309   0.24822   0.63224   0.00000  Uiso   1.00
Mn10   Mn    0.98230   0.18628   0.68217   0.00000  Uiso   1.00
Mn11   Mn    0.48447   0.34388   0.61266   0.00000  Uiso   1.00
Mn12   Mn    0.23533   0.27015   0.65520   0.00000  Uiso   1.00
Mn13   Mn    0.38307   0.83996   0.13320   0.00000  Uiso   1.00
Mn14   Mn    0.13023   0.91347   0.17739   0.00000  Uiso   1.00
Mn15   Mn    0.63316   0.76038   0.11175   0.00000  Uiso   1.00
Mn16   Mn    0.88281   0.81908   0.15464   0.00000  Uiso   1.00
H17    H     0.57094   0.86294   0.89973   0.00000  Uiso   1.00
H18    H     0.88560   0.59773   0.94163   0.00000  Uiso   1.00
H19    H     0.78205   0.92648   0.89917   0.00000  Uiso   1.00
H20    H     0.67356   0.53759   0.94508   0.00000  Uiso   1.00
H21    H     0.02142   0.26058   0.76993   0.00000  Uiso   1.00
H22    H     0.50843   0.82164   0.95973   0.00000  Uiso   1.00
H23    H     0.26901   1.00341   0.04755   0.00000  Uiso   1.00
H24    H     0.20349   1.01745   0.98975   0.00000  Uiso   1.00
H25    H     0.06200   0.31651   0.82697   0.00000  Uiso   1.00
H26    H     0.57337   0.80845   1.01745   0.00000  Uiso   1.00
H27    H     0.36521   0.51313   0.79556   0.00000  Uiso   1.00
H28    H     0.32282   0.45904   0.73796   0.00000  Uiso   1.00
H29    H     0.17416   0.92576   0.81097   0.00000  Uiso   1.00
H30    H     0.44443   0.50407   0.98896   0.00000  Uiso   1.00
H31    H     0.48128   0.19968   0.92949   0.00000  Uiso   1.00
H32    H     0.52297   0.08304   0.97722   0.00000  Uiso   1.00
H33    H     0.49093   0.38736   0.03780   0.00000  Uiso   1.00
H34    H     0.52668   0.17191   0.03326   0.00000  Uiso   1.00
H35    H     0.53150   0.25147   0.39867   0.00000  Uiso   1.00
H36    H     0.10781   0.75998   0.38715   0.00000  Uiso   1.00
H37    H     0.21335   0.52610   0.43319   0.00000  Uiso   1.00
H38    H     0.32152   0.18668   0.39841   0.00000  Uiso   1.00
H39    H     0.42398   0.58971   0.43517   0.00000  Uiso   1.00
H40    H     1.09060   0.83030   0.26927   0.00000  Uiso   1.00
H41    H     0.57592   0.24416   0.45863   0.00000  Uiso   1.00
H42    H     0.86093   0.12763   0.54491   0.00000  Uiso   1.00
H43    H     0.21615   1.07836   0.33873   0.00000  Uiso   1.00
H44    H     0.91687   0.11423   0.48625   0.00000  Uiso   1.00
H45    H     0.42620   1.01174   0.34131   0.00000  Uiso   1.00
H46    H     1.04918   0.78286   0.32693   0.00000  Uiso   1.00
H47    H     0.51593   0.24430   0.51718   0.00000  Uiso   1.00
H48    H     0.73882   0.59360   0.29786   0.00000  Uiso   1.00
H49    H     0.78288   0.63812   0.23960   0.00000  Uiso   1.00
H50    H     0.31573   0.69157   0.38784   0.00000  Uiso   1.00
H51    H     0.88612   0.22563   0.30987   0.00000  Uiso   1.00
H52    H     0.58789   0.58460   0.47892   0.00000  Uiso   1.00
H53    H     0.75405   0.90722   0.45452   0.00000  Uiso   1.00
H54    H     0.66592   0.99928   0.50217   0.00000  Uiso   1.00
H55    H     0.50955   0.67239   0.52927   0.00000  Uiso   1.00
H56    H     0.54463   0.88381   0.54161   0.00000  Uiso   1.00
H57    H     0.82778   0.54358   0.68329   0.00000  Uiso   1.00
H58    H     0.30021   0.99564   0.63287   0.00000  Uiso   1.00
H59    H     0.64095   0.83342   0.60820   0.00000  Uiso   1.00
H60    H     0.87151   0.75624   0.68929   0.00000  Uiso   1.00
H61    H     0.60019   0.62062   0.60109   0.00000  Uiso   1.00
H62    H     0.29410  -0.01383   0.76793   0.00000  Uiso   1.00
H63    H     0.80825   0.51184   0.58044   0.00000  Uiso   1.00
H64    H     1.00730   0.32909   0.48486   0.00000  Uiso   1.00
H65    H     0.11899   0.87320   0.71951   0.00000  Uiso   1.00
H66    H     1.05304   0.26064   0.54140   0.00000  Uiso   1.00
H67    H     0.19377   0.67241   0.70887   0.00000  Uiso   1.00
H68    H     0.35348   0.02317   0.71033   0.00000  Uiso   1.00
H69    H     0.76408   0.58016   0.52406   0.00000  Uiso   1.00
H70    H     0.52271   0.34225   0.73966   0.00000  Uiso   1.00
H71    H     0.46958   0.30169   0.79751   0.00000  Uiso   1.00
H72    H     0.37635   0.79654   0.62322   0.00000  Uiso   1.00
H73    H     0.91516   0.25645   0.72724   0.00000  Uiso   1.00
H74    H     0.61156   0.44369   0.55519   0.00000  Uiso   1.00
H75    H     0.25544   0.43703   0.58756   0.00000  Uiso   1.00
H76    H     0.18521   0.46410   0.53202   0.00000  Uiso   1.00
H77    H     0.54353   0.46024   0.49783   0.00000  Uiso   1.00
H78    H     0.32814   0.47116   0.48503   0.00000  Uiso   1.00
H79    H     0.28383   0.54745   0.18007   0.00000  Uiso   1.00
H80    H     0.76626   0.10902   0.11399   0.00000  Uiso   1.00
H81    H     0.47738   0.25712   0.10638   0.00000  Uiso   1.00
H82    H     0.23432   0.33542   0.18452   0.00000  Uiso   1.00
H83    H     0.52385   0.46988   0.10066   0.00000  Uiso   1.00
H84    H     0.84550   1.10079   0.26400   0.00000  Uiso   1.00
H85    H     0.27508   0.56344   0.08019   0.00000  Uiso   1.00
H86    H     0.12194   0.79076   0.98590   0.00000  Uiso   1.00
H87    H     1.01014   0.18714   0.19242   0.00000  Uiso   1.00
H88    H     0.08900   0.86160   0.04266   0.00000  Uiso   1.00
H89    H     0.95136   0.39597   0.19003   0.00000  Uiso   1.00
H90    H     0.78731   1.05262   0.20709   0.00000  Uiso   1.00
H91    H     0.30252   0.48990   0.02373   0.00000  Uiso   1.00
H92    H     0.57695   0.76647   0.24249   0.00000  Uiso   1.00
H93    H     0.63258   0.81775   0.29979   0.00000  Uiso   1.00
H94    H     0.70647   0.31862   0.11248   0.00000  Uiso   1.00
H95    H     0.18229   0.89982   0.22835   0.00000  Uiso   1.00
H96    H     0.53294   0.59503   0.06058   0.00000  Uiso   1.00
H97    H     0.84455   0.79404   0.07650   0.00000  Uiso   1.00
H98    H     0.93014   0.72103   0.02560   0.00000  Uiso   1.00
H99    H     0.61363   0.52738   1.00718   0.00000  Uiso   1.00
H100   H     0.81652   0.58270   0.99019   0.00000  Uiso   1.00
C101   C     0.49454   0.64694   0.91707   0.00000  Uiso   1.00
C102   C     0.64029   0.80656   0.90983   0.00000  Uiso   1.00
C103   C     0.61348   0.69608   0.92206   0.00000  Uiso   1.00
C104   C     0.81536   0.65601   0.93370   0.00000  Uiso   1.00
C105   C     0.75695   0.84163   0.90913   0.00000  Uiso   1.00
C106   C     0.69858   0.62230   0.93522   0.00000  Uiso   1.00
C107   C     0.15118   0.31187   0.71661   0.00000  Uiso   1.00
C108   C     0.24962   0.43729   0.84916   0.00000  Uiso   1.00
C109   C     0.17272   0.35241   0.75047   0.00000  Uiso   1.00
C110   C     0.31715   0.93266   0.93681   0.00000  Uiso   1.00
C111   C     0.09759   0.31492   0.77533   0.00000  Uiso   1.00
C112   C     0.96462   0.78546   0.91129   0.00000  Uiso   1.00
C113   C     0.42217   0.90058   0.03612   0.00000  Uiso   1.00
C114   C     0.34929   0.91650   0.97113   0.00000  Uiso   1.00
C115   C     0.22157   0.41128   0.81502   0.00000  Uiso   1.00
C116   C     0.45452   0.85979   0.97913   0.00000  Uiso   1.00
C117   C     0.84367   0.76348   0.91945   0.00000  Uiso   1.00
C118   C     0.32019   0.96218   0.02830   0.00000  Uiso   1.00
C119   C     0.28350   0.96970   0.99594   0.00000  Uiso   1.00
C120   C     0.12131   0.34546   0.80751   0.00000  Uiso   1.00
C121   C     0.49105   0.85195   1.01140   0.00000  Uiso   1.00
C122   C     0.45573   0.87826   0.07069   0.00000  Uiso   1.00
C123   C     0.29164   0.45545   0.78978   0.00000  Uiso   1.00
C124   C     0.26723   0.42588   0.75750   0.00000  Uiso   1.00
C125   C     0.45801   0.40875   0.98634   0.00000  Uiso   1.00
C126   C     0.47702   0.24435   0.95370   0.00000  Uiso   1.00
C127   C     0.50478   0.17560   0.98096   0.00000  Uiso   1.00
C128   C     0.48630   0.34413   0.01429   0.00000  Uiso   1.00
C129   C     0.50756   0.22489   0.01185   0.00000  Uiso   1.00
C130   C     1.03470   0.97533   0.36871   0.00000  Uiso   1.00
C131   C     0.60733   0.47027   0.41255   0.00000  Uiso   1.00
C132   C     0.46151   0.31032   0.40719   0.00000  Uiso   1.00
C133   C     0.15318   0.92463   0.36380   0.00000  Uiso   1.00
C134   C     0.48699   0.42404   0.41705   0.00000  Uiso   1.00
C135   C     0.17773   0.81458   0.37674   0.00000  Uiso   1.00
C136   C     0.28418   0.46595   0.42675   0.00000  Uiso   1.00
C137   C     0.34512   0.27420   0.40670   0.00000  Uiso   1.00
C138   C     0.40050   0.50131   0.42774   0.00000  Uiso   1.00
C139   C     0.95916   0.77969   0.21675   0.00000  Uiso   1.00
C140   C     0.85854   0.67125   0.35074   0.00000  Uiso   1.00
C141   C     0.93639   0.74140   0.25078   0.00000  Uiso   1.00
C142   C     0.78120   0.17036   0.43431   0.00000  Uiso   1.00
C143   C     1.01261   0.77961   0.27538   0.00000  Uiso   1.00
C144   C     0.13648   0.32822   0.40793   0.00000  Uiso   1.00
C145   C     0.68753   0.19514   0.53487   0.00000  Uiso   1.00
C146   C     0.75213   0.18399   0.46898   0.00000  Uiso   1.00
C147   C     0.50200   0.82653   0.37463   0.00000  Uiso   1.00
C148   C     0.88618   0.69260   0.31625   0.00000  Uiso   1.00
C149   C     0.38154   0.85133   0.36638   0.00000  Uiso   1.00
C150   C     0.63857   0.21965   0.47778   0.00000  Uiso   1.00
C151   C     0.25747   0.35402   0.41511   0.00000  Uiso   1.00
C152   C     0.79876   0.15429   0.52609   0.00000  Uiso   1.00
C153   C     0.23955   0.99422   0.34953   0.00000  Uiso   1.00
C154   C     0.83064   0.14793   0.49326   0.00000  Uiso   1.00
C155   C     0.35550   0.95712   0.35088   0.00000  Uiso   1.00
C156   C     0.98835   0.75404   0.30785   0.00000  Uiso   1.00
C157   C     0.60591   0.22220   0.51044   0.00000  Uiso   1.00
C158   C     0.65694   0.21839   0.56970   0.00000  Uiso   1.00
C159   C     0.81445   0.64790   0.29144   0.00000  Uiso   1.00
C160   C     0.83961   0.67200   0.25881   0.00000  Uiso   1.00
C161   C     0.29335   0.77653   0.37757   0.00000  Uiso   1.00
C162   C     0.60799   0.67717   0.48440   0.00000  Uiso   1.00
C163   C     0.69752   0.85316   0.47049   0.00000  Uiso   1.00
C164   C     0.64971   0.90660   0.49815   0.00000  Uiso   1.00
C165   C     0.56176   0.72610   0.51293   0.00000  Uiso   1.00
C166   C     0.58155   0.84303   0.51993   0.00000  Uiso   1.00
C167   C     0.14394   0.05932   0.68070   0.00000  Uiso   1.00
C168   C     0.69670   0.44640   0.63818   0.00000  Uiso   1.00
C169   C     0.78773   0.60751   0.66676   0.00000  Uiso   1.00
C170   C     0.20195   0.94593   0.67630   0.00000  Uiso   1.00
C171   C     0.71258   0.57165   0.64156   0.00000  Uiso   1.00
C172   C     0.27585   0.92512   0.64963   0.00000  Uiso   1.00
C173   C     0.68200   0.76866   0.62407   0.00000  Uiso   1.00
C174   C     0.81201   0.72512   0.67025   0.00000  Uiso   1.00
C175   C     0.65920   0.65048   0.62027   0.00000  Uiso   1.00
C176   C     0.32747   0.12407   0.82023   0.00000  Uiso   1.00
C177   C     0.45915   0.21550   0.68671   0.00000  Uiso   1.00
C178   C     0.37293   0.14528   0.78588   0.00000  Uiso   1.00
C179   C     0.96269   0.33945   0.59696   0.00000  Uiso   1.00
C180   C     0.34268   0.06546   0.76150   0.00000  Uiso   1.00
C181   C     0.78784   0.92541   0.65189   0.00000  Uiso   1.00
C182   C     0.87997   0.45554   0.50134   0.00000  Uiso   1.00
C183   C     0.92992   0.37892   0.56429   0.00000  Uiso   1.00
C184   C     0.31695   0.60238   0.65671   0.00000  Uiso   1.00
C185   C     0.43317   0.18983   0.72101   0.00000  Uiso   1.00
C186   C     0.28623   0.72209   0.66479   0.00000  Uiso   1.00
C187   C     0.85001   0.46991   0.55958   0.00000  Uiso   1.00
C188   C     0.75916   0.80379   0.64870   0.00000  Uiso   1.00
C189   C     0.96352   0.36818   0.50605   0.00000  Uiso   1.00
C190   C     0.17465   0.85580   0.69817   0.00000  Uiso   1.00
C191   C     0.98858   0.32969   0.53754   0.00000  Uiso   1.00
C192   C     0.21665   0.74382   0.69234   0.00000  Uiso   1.00
C193   C     0.37402   0.08678   0.72921   0.00000  Uiso   1.00
C194   C     0.82516   0.50804   0.52800   0.00000  Uiso   1.00
C195   C     0.84581   0.49135   0.46682   0.00000  Uiso   1.00
C196   C     0.47084   0.26535   0.74573   0.00000  Uiso   1.00
C197   C     0.44129   0.24231   0.77818   0.00000  Uiso   1.00
C198   C     0.31882   0.81313   0.64399   0.00000  Uiso   1.00
C199   C     0.51632   0.44247   0.54976   0.00000  Uiso   1.00
C200   C     0.32122   0.43877   0.56787   0.00000  Uiso   1.00
C201   C     0.27986   0.45624   0.53613   0.00000  Uiso   1.00
C202   C     0.47814   0.45654   0.51757   0.00000  Uiso   1.00
C203   C     0.35896   0.46203   0.51035   0.00000  Uiso   1.00
C204   C     0.92879   1.01457   0.15102   0.00000  Uiso   1.00
C205   C     0.42341   0.64399   0.13738   0.00000  Uiso   1.00
C206   C     0.32482   0.48341   0.16370   0.00000  Uiso   1.00
C207   C     0.89534   0.13742   0.15229   0.00000  Uiso   1.00
C208   C     0.40478   0.51859   0.13959   0.00000  Uiso   1.00
C209   C     0.80818   0.17315   0.13020   0.00000  Uiso   1.00
C210   C     0.43452   0.32213   0.12176   0.00000  Uiso   1.00
C211   C     0.29730   0.36626   0.16635   0.00000  Uiso   1.00
C212   C     0.46036   0.44004   0.11873   0.00000  Uiso   1.00
C213   C     0.78958   0.98846   0.31881   0.00000  Uiso   1.00
C214   C     0.65667   0.87238   0.18730   0.00000  Uiso   1.00
C215   C     0.74671   0.95827   0.28489   0.00000  Uiso   1.00
C216   C     0.15689   0.75794   0.09841   0.00000  Uiso   1.00
C217   C     0.78845   1.02614   0.25907   0.00000  Uiso   1.00
C218   C     0.31958   0.16702   0.14748   0.00000  Uiso   1.00
C219   C     0.21970   0.63889   1.00120   0.00000  Uiso   1.00
C220   C     0.18306   0.71900   0.06509   0.00000  Uiso   1.00
C221   C     0.80202   0.49260   0.14695   0.00000  Uiso   1.00
C222   C     0.68498   0.90144   0.22121   0.00000  Uiso   1.00
C223   C     0.82881   0.36932   0.15033   0.00000  Uiso   1.00
C224   C     0.24267   0.61407   0.05960   0.00000  Uiso   1.00
C225   C     0.35215   0.28797   0.14512   0.00000  Uiso   1.00
C226   C     0.15577   0.74092   1.00677   0.00000  Uiso   1.00
C227   C     0.94505   0.21592   0.17445   0.00000  Uiso   1.00
C228   C     0.13754   0.78100   0.03853   0.00000  Uiso   1.00
C229   C     0.91201   0.33278   0.17329   0.00000  Uiso   1.00
C230   C     0.75676   0.99857   0.22724   0.00000  Uiso   1.00
C231   C     0.25941   0.57379   0.02780   0.00000  Uiso   1.00
C232   C     0.25150   0.60446   0.96610   0.00000  Uiso   1.00
C233   C     0.63768   0.83811   0.24722   0.00000  Uiso   1.00
C234   C     0.66857   0.86709   0.27922   0.00000  Uiso   1.00
C235   C     0.77441   0.28950   0.12937   0.00000  Uiso   1.00
C236   C     0.62206   0.62087   0.05288   0.00000  Uiso   1.00
C237   C     0.79364   0.73034   0.06202   0.00000  Uiso   1.00
C238   C     0.84262   0.69109   0.03276   0.00000  Uiso   1.00
C239   C     0.66719   0.58232   1.02303   0.00000  Uiso   1.00
C240   C     0.77926   0.61491   1.01313   0.00000  Uiso   1.00
N241   N     0.35142   0.85749   0.90962   0.00000  Uiso   1.00
O242   O     0.40828   0.23582   0.89328   0.00000  Uiso   1.00
N243   N     0.14194   0.74881   0.89513   0.00000  Uiso   1.00
N244   N     0.34766   0.93252   0.88135   0.00000  Uiso   1.00
O245   O     0.50693   0.42870   0.89354   0.00000  Uiso   1.00
N246   N     0.29319   0.04410   0.89244   0.00000  Uiso   1.00
N247   N     0.11450   0.86497   0.88722   0.00000  Uiso   1.00
N248   N     0.21743   0.36370   0.87643   0.00000  Uiso   1.00
N249   N     0.22496   0.43649   0.90468   0.00000  Uiso   1.00
N250   N     0.27830   0.03500   0.92594   0.00000  Uiso   1.00
N251   N     0.28848   0.53999   0.85997   0.00000  Uiso   1.00
N252   N     0.05064   0.70331   0.91152   0.00000  Uiso   1.00
N253   N     1.00644   0.88814   0.89632   0.00000  Uiso   1.00
N254   N     0.27876   0.54562   0.89389   0.00000  Uiso   1.00
N255   N     0.44817   0.36004   0.95585   0.00000  Uiso   1.00
N256   N     0.74677   0.24944   0.40799   0.00000  Uiso   1.00
N257   N     0.68430   0.85799   0.38612   0.00000  Uiso   1.00
N258   N     0.95472   0.36010   0.39583   0.00000  Uiso   1.00
N259   N     0.74943   0.17706   0.37922   0.00000  Uiso   1.00
N260   N     0.65351   0.75068   0.39888   0.00000  Uiso   1.00
N261   N     0.80839   1.06371   0.38891   0.00000  Uiso   1.00
N262   N     0.98428   0.24788   0.38494   0.00000  Uiso   1.00
N263   N     0.89111   0.74923   0.37766   0.00000  Uiso   1.00
N264   N     0.88791   0.67682   0.40597   0.00000  Uiso   1.00
N265   N     0.81934   1.06886   0.42269   0.00000  Uiso   1.00
N266   N     0.81738   0.57145   0.36265   0.00000  Uiso   1.00
N267   N     0.04730   0.40603   0.41142   0.00000  Uiso   1.00
N268   N     0.09559   0.22817   0.39148   0.00000  Uiso   1.00
N269   N     0.82949   0.56750   0.39651   0.00000  Uiso   1.00
N270   N     0.59316   0.90253   0.37013   0.00000  Uiso   1.00
N271   N     0.54187   0.73101   0.39297   0.00000  Uiso   1.00
N272   N     0.67585   0.73855   0.46276   0.00000  Uiso   1.00
N273   N     0.89685   0.29332   0.62292   0.00000  Uiso   1.00
N274   N     0.29404   0.41715   0.64864   0.00000  Uiso   1.00
N275   N     0.78018   0.11337   0.65094   0.00000  Uiso   1.00
N276   N     0.97551   0.28437   0.64774   0.00000  Uiso   1.00
N277   N     0.40563   0.44602   0.63906   0.00000  Uiso   1.00
N278   N     0.08588   0.31390   0.63775   0.00000  Uiso   1.00
N279   N     0.88970   0.08015   0.66186   0.00000  Uiso   1.00
N280   N     0.37587   0.20162   0.65885   0.00000  Uiso   1.00
N281   N     0.44759   0.20205   0.63021   0.00000  Uiso   1.00
N282   N     0.07909   0.34676   0.60679   0.00000  Uiso   1.00
N283   N     0.56243   0.24665   0.67485   0.00000  Uiso   1.00
N284   N     0.71856   0.01830   0.64339   0.00000  Uiso   1.00
N285   N     0.89474   0.96643   0.66425   0.00000  Uiso   1.00
N286   N     0.56448   0.24023   0.64075   0.00000  Uiso   1.00
N287   N     0.24023   0.51045   0.66082   0.00000  Uiso   1.00
N288   N     0.41967   0.56001   0.64250   0.00000  Uiso   1.00
N289   N     0.43871   0.42742   0.57507   0.00000  Uiso   1.00
N290   N     0.22384   0.78808   0.12485   0.00000  Uiso   1.00
N291   N     0.82300   0.67998   0.14310   0.00000  Uiso   1.00
N292   N     0.32872   0.97907   0.14743   0.00000  Uiso   1.00
N293   N     0.14871   0.78549   0.15196   0.00000  Uiso   1.00
N294   N     0.70765   0.65321   0.13604   0.00000  Uiso   1.00
N295   N     1.03425   0.77839   0.14006   0.00000  Uiso   1.00
N296   N     0.21307   1.01267   0.15206   0.00000  Uiso   1.00
N297   N     0.73511   0.89722   0.16000   0.00000  Uiso   1.00
N298   N     0.66220   0.89902   0.13214   0.00000  Uiso   1.00
N299   N     1.03766   0.75755   0.10875   0.00000  Uiso   1.00
N300   N     0.55078   0.84201   0.17609   0.00000  Uiso   1.00
N301   N     0.39393   0.07272   0.14292   0.00000  Uiso   1.00
N302   N     0.20766   0.12762   0.15446   0.00000  Uiso   1.00
N303   N     0.54826   0.85401   0.14220   0.00000  Uiso   1.00
N304   N     0.88041   0.58123   0.15118   0.00000  Uiso   1.00
N305   N     0.69389   0.53901   0.13654   0.00000  Uiso   1.00
N306   N     0.68596   0.69230   0.07285   0.00000  Uiso   1.00
O307   O     0.44727   0.66757   0.88937   0.00000  Uiso   1.00
O308   O     0.12683   0.19979   0.91510   0.00000  Uiso   1.00
O309   O     0.14250   0.10998   0.85840   0.00000  Uiso   1.00
O310   O     0.45324   0.58069   0.93988   0.00000  Uiso   1.00
O311   O     0.24264   0.27104   0.70136   0.00000  Uiso   1.00
O312   O     1.04928   0.32177   0.70443   0.00000  Uiso   1.00
O313   O     0.36321   0.88270   0.09001   0.00000  Uiso   1.00
O314   O     0.56190   0.86096   0.07694   0.00000  Uiso   1.00
O315   O     0.12554   0.88937   0.82874   0.00000  Uiso   1.00
O316   O     0.65850   0.44541   0.38570   0.00000  Uiso   1.00
O317   O     0.98552   0.94948   0.39616   0.00000  Uiso   1.00
O318   O     0.99563   1.04432   0.34664   0.00000  Uiso   1.00
O319   O     0.64638   0.53620   0.43579   0.00000  Uiso   1.00
O320   O     0.86448   0.78288   0.19832   0.00000  Uiso   1.00
O321   O     0.06460   0.80208   0.20931   0.00000  Uiso   1.00
O322   O     0.74957   0.20891   0.58886   0.00000  Uiso   1.00
O323   O     0.55311   0.24609   0.57621   0.00000  Uiso   1.00
O324   O     0.93862   0.25892   0.32739   0.00000  Uiso   1.00
O325   O     0.74312   0.37867   0.65989   0.00000  Uiso   1.00
O326   O     0.13181   0.13327   0.65593   0.00000  Uiso   1.00
O327   O     0.08343   0.08545   0.70627   0.00000  Uiso   1.00
O328   O     0.65688   0.39381   0.61151   0.00000  Uiso   1.00
O329   O     0.32608   0.21675   0.83798   0.00000  Uiso   1.00
O330   O     0.30210   1.01939   0.82561   0.00000  Uiso   1.00
O331   O     0.82819   0.39972   0.44933   0.00000  Uiso   1.00
O332   O     0.83903   0.59965   0.46272   0.00000  Uiso   1.00
O333   O     0.87512   0.19582   0.71237   0.00000  Uiso   1.00
O334   O     0.37989   0.70846   0.16041   0.00000  Uiso   1.00
O335   O     0.91116   0.95032   0.12593   0.00000  Uiso   1.00
O336   O     0.96630   0.95438   0.17774   0.00000  Uiso   1.00
O337   O     0.46128   0.70011   0.11120   0.00000  Uiso   1.00
O338   O     0.81824   0.89649   0.33535   0.00000  Uiso   1.00
O339   O     0.79334   0.09577   0.32431   0.00000  Uiso   1.00
O340   O     0.25791   0.69783   0.94874   0.00000  Uiso   1.00
O341   O     0.26788   0.49746   0.96120   0.00000  Uiso   1.00
O342   O     0.20885   0.96104   0.21163   0.00000  Uiso   1.00
H343   H     1.44256   2.19506   0.87339   0.00000  Uiso   1.00
H344   H     1.47142   2.34304   0.88635   0.00000  Uiso   1.00
H345   H     1.48031   2.47695   0.87408   0.00000  Uiso   1.00
H346   H     2.08140   2.09599   0.87718   0.00000  Uiso   1.00
H347   H     2.19197   2.20797   0.93236   0.00000  Uiso   1.00
H348   H     2.09612   2.28378   0.91379   0.00000  Uiso   1.00
loop_
_geom_bond_atom_site_label_1
_geom_bond_atom_site_label_2
_geom_bond_distance
_geom_bond_site_symmetry_2
_ccdc_geom_bond_type
Mn1    N241    1.842   .     S
Mn1    N243    1.796   .     S
Mn1    N254    1.923   .     S
Mn1    O307    1.911   .     S
Mn1    O340    1.926   .     S
Mn2    N244    1.812   .     S
Mn2    N246    1.913   1_565 S
Mn2    N247    1.770   .     S
Mn2    O309    1.956   1_565 S
Mn2    O315    1.790   .     S
Mn2    O330    2.007   .     S
Mn3    O245    1.961   .     S
Mn3    N249    1.823   .     S
Mn3    N254    1.931   .     S
Mn3    N255    1.911   .     S
Mn3    O310    1.919   .     S
Mn3    O341    2.051   .     S
Mn4    O242    1.864   .     S
Mn4    N246    1.984   .     S
Mn4    N248    1.844   .     S
Mn4    O308    2.003   .     S
Mn4    O309    1.924   .     S
Mn4    O329    1.955   .     S
Mn5    N256    1.854   .     S
Mn5    N258    1.788   .     S
Mn5    N269    1.963   .     S
Mn5    O316    1.890   .     S
Mn5    O331    1.908   .     S
Mn6    N259    1.796   .     S
Mn6    N261    1.916   1_545 S
Mn6    N262    1.772   .     S
Mn6    O318    1.910   1_545 S
Mn6    O324    1.784   .     S
Mn6    O339    1.978   .     S
Mn7    N260    1.825   .     S
Mn7    N264    1.810   .     S
Mn7    N269    1.912   .     S
Mn7    N272    1.888   .     S
Mn7    O319    1.923   .     S
Mn7    O332    1.975   .     S
Mn8    N257    1.819   .     S
Mn8    N261    1.923   .     S
Mn8    N263    1.845   .     S
Mn8    O317    1.874   .     S
Mn8    O338    1.906   .     S
Mn9    C168    2.321   .     S
Mn9    N273    1.971   .     S
Mn9    N275    1.806   .     S
Mn9    N286    1.953   .     S
Mn9    O322    1.843   .     S
Mn9    O325    1.879   .     S
Mn9    O328    2.063   .     S
Mn10   N276    1.805   .     S
Mn10   N279    1.811   .     S
Mn10   O312    1.955   .     S
Mn10   O326    2.102   1_655 S
Mn10   O327    1.906   1_655 S
Mn10   O333    1.741   .     S
Mn11   N277    1.829   .     S
Mn11   N281    1.826   .     S
Mn11   N286    1.888   .     S
Mn11   N289    1.886   .     S
Mn11   O323    2.023   .     S
Mn11   O328    2.044   .     S
Mn12   N274    1.832   .     S
Mn12   N278    1.912   .     S
Mn12   N280    1.788   .     S
Mn12   O311    1.892   .     S
Mn12   O326    1.962   .     S
Mn13   C205    2.299   .     S
Mn13   N290    1.938   .     S
Mn13   N292    1.806   .     S
Mn13   N303    1.922   .     S
Mn13   O313    1.849   .     S
Mn13   O334    1.875   .     S
Mn13   O337    2.043   .     S
Mn14   N293    1.811   .     S
Mn14   N296    1.805   .     S
Mn14   O321    1.974   .     S
Mn14   O336    1.924   1_455 S
Mn14   O342    1.750   .     S
Mn15   N294    1.794   .     S
Mn15   N298    1.825   .     S
Mn15   N303    1.908   .     S
Mn15   N306    1.873   .     S
Mn15   O314    2.005   .     S
Mn15   O337    2.075   .     S
Mn16   C204    2.305   .     S
Mn16   N291    1.797   .     S
Mn16   N295    1.883   .     S
Mn16   N297    1.917   .     S
Mn16   O320    1.848   .     S
Mn16   O335    1.936   .     S
Mn16   O336    2.050   .     S
H17    C102    1.101   .     S
H18    C104    1.091   .     S
H19    C105    1.092   .     S
H20    C106    1.089   .     S
H21    C111    1.090   .     S
H22    C116    1.095   .     S
H23    C118    1.088   .     S
H24    C119    1.092   .     S
H25    C120    1.096   .     S
H26    C121    1.090   .     S
H27    C123    1.093   .     S
H28    C124    1.088   .     S
H29    O315    1.005   .     S
H30    C125    1.108   .     S
H31    C126    1.117   .     S
H32    C127    1.092   .     S
H33    C128    1.084   .     S
H34    C129    1.089   .     S
H35    C132    1.101   .     S
H36    C135    1.098   .     S
H37    C136    1.093   .     S
H38    C137    1.092   .     S
H39    C138    1.091   .     S
H40    C143    1.090   .     S
H41    C150    1.097   .     S
H42    C152    1.090   .     S
H43    C153    1.094   .     S
H44    C154    1.093   .     S
H45    C155    1.092   .     S
H46    C156    1.095   .     S
H47    C157    1.090   .     S
H48    C159    1.094   .     S
H49    C160    1.089   .     S
H50    C161    1.091   .     S
H51    O324    1.008   .     S
H52    C162    1.108   .     S
H53    C163    1.107   .     S
H54    C164    1.090   .     S
H55    C165    1.086   .     S
H56    C166    1.088   .     S
H57    C169    1.097   .     S
H58    C172    1.096   .     S
H59    C173    1.092   .     S
H60    C174    1.093   .     S
H61    C175    1.089   .     S
H62    C180    1.096   .     S
H63    C187    1.089   .     S
H64    C189    1.096   .     S
H65    C190    1.098   .     S
H66    C191    1.091   .     S
H67    C192    1.094   .     S
H68    C193    1.088   .     S
H69    C194    1.092   .     S
H70    C196    1.089   .     S
H71    C197    1.092   .     S
H72    C198    1.090   .     S
H73    O333    1.030   .     S
H74    C199    1.106   .     S
H75    C200    1.101   .     S
H76    C201    1.094   .     S
H77    C202    1.100   .     S
H78    C203    1.100   .     S
H79    C206    1.098   .     S
H80    C209    1.099   .     S
H81    C210    1.091   .     S
H82    C211    1.092   .     S
H83    C212    1.089   .     S
H84    C217    1.093   .     S
H85    C224    1.088   .     S
H86    C226    1.098   .     S
H87    C227    1.095   .     S
H88    C228    1.089   .     S
H89    C229    1.093   .     S
H90    C230    1.089   .     S
H91    C231    1.092   .     S
H92    C233    1.091   .     S
H93    C234    1.094   .     S
H94    C235    1.090   .     S
H95    O342    1.026   .     S
H96    C236    1.103   .     S
H97    C237    1.105   .     S
H98    C238    1.094   .     S
H99    C239    1.091   .     S
H100   C240    1.095   .     S
C101   C103    1.480   .     S
C101   O307    1.278   .     S
C101   O310    1.292   .     D
C102   C103    1.395   .     D
C102   C105    1.387   .     S
C103   C106    1.394   .     S
C104   C106    1.385   .     D
C104   C117    1.400   .     S
C105   C117    1.398   .     D
C107   C109    1.483   .     S
C107   O311    1.301   .     S
C107   O312    1.268   1_455 D
C108   C115    1.465   .     S
C108   N248    1.447   .     S
C108   N251    1.333   .     D
C109   C111    1.397   .     D
C109   C124    1.396   .     S
C110   C114    1.464   .     S
C110   N241    1.461   .     S
C110   N250    1.330   1_565 D
C111   C120    1.390   .     S
C112   C117    1.439   .     S
C112   N252    1.358   1_655 D
C112   N253    1.410   .     S
C113   C118    1.396   .     D
C113   C121    1.397   1_554 S
C113   C122    1.489   .     S
C114   C116    1.401   .     S
C114   C119    1.402   .     D
C115   C120    1.402   .     D
C115   C123    1.400   .     S
C116   C121    1.388   .     D
C118   C119    1.392   1_554 S
C119   C118    1.392   1_556 S
C121   C113    1.397   1_556 S
C122   O313    1.318   .     S
C122   O314    1.251   .     D
C123   C124    1.393   .     D
C125   C128    1.401   1_556 S
C125   N255    1.373   .     D
C126   C127    1.402   .     D
C126   N255    1.369   .     S
C127   C129    1.386   1_556 S
C128   C125    1.401   1_554 S
C128   C129    1.391   .     D
C129   C127    1.386   1_554 S
C130   C133    1.482   1_655 S
C130   O317    1.290   .     S
C130   O318    1.280   .     D
C131   C134    1.480   .     S
C131   O316    1.277   .     S
C131   O319    1.294   .     D
C132   C134    1.395   .     D
C132   C137    1.388   .     S
C133   C130    1.482   1_455 S
C133   C135    1.396   .     D
C133   C153    1.394   .     S
C134   C138    1.395   .     S
C135   C161    1.387   .     S
C136   C138    1.385   .     D
C136   C151    1.402   .     S
C137   C151    1.397   .     D
C139   C141    1.484   .     S
C139   O320    1.316   .     S
C139   O321    1.264   1_655 D
C140   C148    1.468   .     S
C140   N263    1.467   .     S
C140   N266    1.329   .     D
C141   C143    1.400   .     D
C141   C160    1.398   .     S
C142   C146    1.466   .     S
C142   N256    1.462   .     S
C142   N265    1.330   1_545 D
C143   C156    1.390   .     S
C144   C151    1.439   .     S
C144   N267    1.359   .     D
C144   N268    1.409   .     S
C145   C152    1.397   .     D
C145   C157    1.400   .     S
C145   C158    1.492   .     S
C146   C150    1.403   .     S
C146   C154    1.399   .     D
C147   C149    1.440   .     S
C147   N270    1.367   .     D
C147   N271    1.403   .     S
C148   C156    1.402   .     D
C148   C159    1.401   .     S
C149   C155    1.400   .     S
C149   C161    1.397   .     D
C150   C157    1.389   .     D
C152   C154    1.395   .     S
C153   C155    1.388   .     D
C158   O322    1.319   .     S
C158   O323    1.252   .     D
C159   C160    1.394   .     D
C162   C165    1.399   .     S
C162   N272    1.370   .     D
C163   C164    1.398   .     D
C163   N272    1.373   .     S
C164   C166    1.389   .     S
C165   C166    1.389   .     D
C167   C170    1.469   1_545 S
C167   O326    1.329   .     S
C167   O327    1.288   .     D
C168   C171    1.453   .     S
C168   O325    1.293   .     D
C168   O328    1.327   .     S
C169   C171    1.402   .     D
C169   C174    1.383   .     S
C170   C167    1.469   1_565 S
C170   C172    1.399   .     D
C170   C190    1.402   .     S
C171   C175    1.395   .     S
C172   C198    1.393   .     S
C173   C175    1.388   .     D
C173   C188    1.396   .     S
C174   C188    1.398   .     D
C176   C178    1.519   .     S
C176   O329    1.287   .     S
C176   O330    1.253   1_545 D
C177   C185    1.465   .     S
C177   N280    1.492   .     S
C177   N283    1.321   .     D
C178   C180    1.397   .     D
C178   C197    1.393   .     S
C179   C183    1.461   .     S
C179   N273    1.404   .     D
C179   N282    1.387   1_655 S
C180   C193    1.391   .     S
C181   C188    1.437   .     S
C181   N284    1.370   1_565 D
C181   N285    1.399   .     S
C182   C189    1.394   .     D
C182   C194    1.394   .     S
C182   C195    1.523   .     S
C183   C187    1.397   .     S
C183   C191    1.401   .     D
C184   C186    1.454   .     S
C184   N287    1.379   .     D
C184   N288    1.393   .     S
C185   C193    1.400   .     D
C185   C196    1.399   .     S
C186   C192    1.401   .     S
C186   C198    1.397   .     D
C187   C194    1.394   .     D
C189   C191    1.393   .     S
C190   C192    1.390   .     D
C195   O331    1.287   .     S
C195   O332    1.255   .     D
C196   C197    1.396   .     D
C199   C202    1.398   .     D
C199   N289    1.373   .     S
C200   C201    1.397   .     S
C200   N289    1.375   .     D
C201   C203    1.389   .     D
C202   C203    1.390   .     S
C204   C207    1.459   1_565 S
C204   O335    1.280   .     D
C204   O336    1.362   .     S
C205   C208    1.455   .     S
C205   O334    1.297   .     D
C205   O337    1.323   .     S
C206   C208    1.402   .     D
C206   C211    1.383   .     S
C207   C204    1.459   1_545 S
C207   C209    1.404   .     D
C207   C227    1.398   .     S
C208   C212    1.393   .     S
C209   C235    1.388   .     S
C210   C212    1.388   .     D
C210   C225    1.395   .     S
C211   C225    1.397   .     D
C213   C215    1.513   .     S
C213   O338    1.295   .     S
C213   O339    1.251   1_565 D
C214   C222    1.464   .     S
C214   N297    1.459   .     S
C214   N300    1.336   .     D
C215   C217    1.396   .     D
C215   C234    1.392   .     S
C216   C220    1.466   .     S
C216   N290    1.368   .     D
C216   N299    1.422   1_455 S
C217   C230    1.389   .     S
C218   C225    1.438   .     S
C218   N301    1.385   .     D
C218   N302    1.381   .     S
C219   C226    1.396   .     D
C219   C231    1.395   1_556 S
C219   C232    1.534   .     S
C220   C224    1.399   .     S
C220   C228    1.399   .     D
C221   C223    1.452   .     S
C221   N304    1.363   .     D
C221   N305    1.407   .     S
C222   C230    1.403   .     D
C222   C233    1.397   .     S
C223   C229    1.399   .     S
C223   C235    1.399   .     D
C224   C231    1.395   .     D
C226   C228    1.395   1_556 S
C227   C229    1.392   .     D
C228   C226    1.395   1_554 S
C231   C219    1.395   1_554 S
C232   O340    1.287   .     S
C232   O341    1.256   .     D
C233   C234    1.397   .     D
C236   C239    1.398   1_554 S
C236   N306    1.367   .     D
C237   C238    1.396   .     D
C237   N306    1.374   .     S
C238   C240    1.389   1_554 S
C239   C236    1.398   1_556 S
C239   C240    1.389   .     D
C240   C238    1.389   1_556 S
N241   N244    1.443   .     S
O242   H343    1.017   1_435 S
N243   N247    1.405   .     S
N243   N252    1.343   .     S
N244   N246    1.492   1_565 D
O245   H344    1.102   1_435 S
O245   H345    1.016   1_435 S
N246   N244    1.492   1_545 D
N246   Mn2     1.913   1_545 S
N246   N250    1.386   .     S
N247   N253    1.312   1_455 D
N248   N249    1.429   .     S
N249   N254    1.461   .     D
N250   C110    1.330   1_545 D
N251   N254    1.395   .     S
N252   C112    1.358   1_455 D
N253   N247    1.312   1_655 D
N256   N259    1.442   .     S
N257   N260    1.381   .     S
N257   N270    1.329   .     S
N258   N262    1.402   .     S
N258   N267    1.340   1_655 S
N259   N261    1.515   1_545 D
N260   N271    1.313   .     D
N261   Mn6     1.916   1_565 S
N261   N259    1.515   1_565 D
N261   N265    1.391   .     S
N262   N268    1.314   1_655 D
N263   N264    1.426   .     S
N264   N269    1.470   .     D
N265   C142    1.330   1_565 D
N266   N269    1.395   .     S
N267   N258    1.340   1_455 S
N268   N262    1.314   1_455 D
N273   N276    1.358   .     S
N274   N277    1.370   .     S
N274   N287    1.329   .     S
N275   N279    1.378   .     S
N275   N284    1.332   .     S
N276   N278    1.364   1_655 S
N277   N288    1.324   .     D
N278   N276    1.364   1_455 S
N278   N282    1.325   .     D
N279   N285    1.308   1_545 D
N280   N281    1.429   .     S
N281   N286    1.465   .     D
N282   C179    1.387   1_455 S
N283   N286    1.399   .     S
N284   C181    1.370   1_545 D
N285   N279    1.308   1_565 D
N290   N293    1.402   .     S
N291   N294    1.379   .     S
N291   N304    1.348   .     S
N292   N296    1.384   .     S
N292   N301    1.318   1_565 S
N293   N295    1.393   1_455 S
N294   N305    1.318   .     D
N295   N293    1.393   1_655 S
N295   N299    1.305   .     D
N296   N302    1.322   1_565 D
N297   N298    1.411   .     S
N298   N303    1.455   .     D
N299   C216    1.422   1_655 S
N300   N303    1.395   .     S
N301   N292    1.318   1_545 S
N302   N296    1.322   1_545 D
O308   H347    1.029   1_335 S
O308   H348    1.025   1_335 S
O309   Mn2     1.956   1_545 S
O309   H346    1.049   1_335 S
O312   C107    1.268   1_655 D
O318   Mn6     1.910   1_565 S
O321   C139    1.264   1_455 D
O326   Mn10    2.102   1_455 S
O327   Mn10    1.906   1_455 S
O330   C176    1.253   1_565 D
O336   Mn14    1.924   1_655 S
O339   C213    1.251   1_545 D
H343   O242    1.017   1_675 S
H344   O245    1.102   1_675 S
H345   O245    1.016   1_675 S
H346   O309    1.049   1_775 S
H347   O308    1.029   1_775 S
H348   O308    1.025   1_775 S
