# Supplementary material for: Excavating hidden adsorption sites in metal-organic frameworks using rational defect engineering
Source: Nat Commun. 2017 Nov 16;8:1539. doi: 10.1038/s41467-017-01478-4 (PMC5691151; doi:10.1038/s41467-017-01478-4)
Supplement: Supplementary file 23 — Supplementary Data 20 [file 41467_2017_1478_MOESM23_ESM.cif]

data_MUWQEB_cation_relaxed
_audit_creation_date              2017-08-02
_audit_creation_method            'Materials Studio'
_symmetry_space_group_name_H-M    'P1'
_symmetry_Int_Tables_number       1
_symmetry_cell_setting            triclinic
loop_
_symmetry_equiv_pos_as_xyz
  x,y,z
_cell_length_a                    18.6172
_cell_length_b                    18.5971
_cell_length_c                    18.4879
_cell_angle_alpha                 90.0000
_cell_angle_beta                  90.0000
_cell_angle_gamma                 90.0000
loop_
_atom_site_label
_atom_site_type_symbol
_atom_site_fract_x
_atom_site_fract_y
_atom_site_fract_z
_atom_site_U_iso_or_equiv
_atom_site_adp_type
_atom_site_occupancy
Fe1    Fe    0.13849   0.00492   0.50934   0.00000  Uiso   1.00
Fe2    Fe    0.87234   0.00443   0.50941   0.00000  Uiso   1.00
Fe3    Fe    0.50572   0.13701   0.00860   0.00000  Uiso   1.00
Fe4    Fe    0.50562   0.87561   0.00857   0.00000  Uiso   1.00
Fe5    Fe    0.00492   0.50544   0.14220   0.00000  Uiso   1.00
Fe6    Fe    0.00508   0.50648   0.87394   0.00000  Uiso   1.00
Fe7    Fe    0.00575   0.13478   0.50999   0.00000  Uiso   1.00
Fe8    Fe    0.00557   0.87470   0.50891   0.00000  Uiso   1.00
Fe9    Fe    0.13476   0.50544   0.00814   0.00000  Uiso   1.00
Fe10   Fe    0.87527   0.50646   0.00933   0.00000  Uiso   1.00
Fe11   Fe    0.50585   0.00584   0.87857   0.00000  Uiso   1.00
Fe12   Fe    0.50589   0.00602   0.13967   0.00000  Uiso   1.00
H13    H     0.10283   0.26924   0.75009   0.00000  Uiso   1.00
H14    H     0.90795   0.74348   0.74869   0.00000  Uiso   1.00
H15    H     0.90838   0.26874   0.26847   0.00000  Uiso   1.00
H16    H     0.10223   0.74466   0.26975   0.00000  Uiso   1.00
H17    H     0.74503   0.10203   0.26999   0.00000  Uiso   1.00
H18    H     0.74473   0.90928   0.74869   0.00000  Uiso   1.00
H19    H     0.26754   0.91085   0.27010   0.00000  Uiso   1.00
H20    H     0.26605   0.10103   0.74671   0.00000  Uiso   1.00
H21    H     0.26527   0.74725   0.10129   0.00000  Uiso   1.00
H22    H     0.74278   0.74454   0.91400   0.00000  Uiso   1.00
H23    H     0.26695   0.26292   0.91728   0.00000  Uiso   1.00
H24    H     0.74204   0.26730   0.10231   0.00000  Uiso   1.00
H25    H     0.26500   0.10187   0.27082   0.00000  Uiso   1.00
H26    H     0.74405   0.91017   0.27026   0.00000  Uiso   1.00
H27    H     0.26632   0.91097   0.74795   0.00000  Uiso   1.00
H28    H     0.74551   0.10161   0.74649   0.00000  Uiso   1.00
H29    H     0.10239   0.74347   0.74931   0.00000  Uiso   1.00
H30    H     0.90888   0.74385   0.26727   0.00000  Uiso   1.00
H31    H     0.90978   0.26899   0.75018   0.00000  Uiso   1.00
H32    H     0.10010   0.26920   0.26957   0.00000  Uiso   1.00
H33    H     0.74262   0.26609   0.91450   0.00000  Uiso   1.00
H34    H     0.74251   0.74551   0.10196   0.00000  Uiso   1.00
H35    H     0.26727   0.26611   0.10424   0.00000  Uiso   1.00
H36    H     0.26777   0.74612   0.91566   0.00000  Uiso   1.00
C37    C     0.15153   0.24679   0.77331   0.00000  Uiso   1.00
C38    C     0.85966   0.76757   0.77266   0.00000  Uiso   1.00
C39    C     0.85993   0.24414   0.24696   0.00000  Uiso   1.00
C40    C     0.15049   0.76647   0.24468   0.00000  Uiso   1.00
C41    C     0.76894   0.15097   0.24816   0.00000  Uiso   1.00
C42    C     0.76838   0.86055   0.77265   0.00000  Uiso   1.00
C43    C     0.24367   0.86234   0.24576   0.00000  Uiso   1.00
C44    C     0.24251   0.14981   0.77093   0.00000  Uiso   1.00
C45    C     0.24236   0.76732   0.15150   0.00000  Uiso   1.00
C46    C     0.76722   0.76808   0.86532   0.00000  Uiso   1.00
C47    C     0.24305   0.24397   0.86687   0.00000  Uiso   1.00
C48    C     0.76658   0.24440   0.15137   0.00000  Uiso   1.00
C49    C     0.24367   0.15074   0.24630   0.00000  Uiso   1.00
C50    C     0.76790   0.86151   0.24615   0.00000  Uiso   1.00
C51    C     0.24300   0.86214   0.77216   0.00000  Uiso   1.00
C52    C     0.76887   0.15048   0.77073   0.00000  Uiso   1.00
C53    C     0.15076   0.76561   0.77378   0.00000  Uiso   1.00
C54    C     0.86023   0.76578   0.24340   0.00000  Uiso   1.00
C55    C     0.86101   0.24680   0.77358   0.00000  Uiso   1.00
C56    C     0.14882   0.24532   0.24598   0.00000  Uiso   1.00
C57    C     0.76775   0.24529   0.86550   0.00000  Uiso   1.00
C58    C     0.76747   0.76656   0.15092   0.00000  Uiso   1.00
C59    C     0.24505   0.24271   0.15328   0.00000  Uiso   1.00
C60    C     0.24340   0.76687   0.86636   0.00000  Uiso   1.00
C61    C     0.15064   0.15349   0.67525   0.00000  Uiso   1.00
C62    C     0.18249   0.18171   0.73954   0.00000  Uiso   1.00
C63    C     0.86044   0.86036   0.67690   0.00000  Uiso   1.00
C64    C     0.82942   0.82915   0.74172   0.00000  Uiso   1.00
C65    C     0.86078   0.15285   0.34377   0.00000  Uiso   1.00
C66    C     0.82907   0.18330   0.27852   0.00000  Uiso   1.00
C67    C     0.15148   0.86108   0.34090   0.00000  Uiso   1.00
C68    C     0.18263   0.83174   0.27702   0.00000  Uiso   1.00
C69    C     0.67206   0.15205   0.15416   0.00000  Uiso   1.00
C70    C     0.73552   0.18312   0.18301   0.00000  Uiso   1.00
C71    C     0.67301   0.86122   0.86489   0.00000  Uiso   1.00
C72    C     0.73727   0.82972   0.83412   0.00000  Uiso   1.00
C73    C     0.33917   0.86056   0.15409   0.00000  Uiso   1.00
C74    C     0.27522   0.83167   0.18501   0.00000  Uiso   1.00
C75    C     0.33881   0.15100   0.86278   0.00000  Uiso   1.00
C76    C     0.27479   0.17963   0.83233   0.00000  Uiso   1.00
C77    C     0.15217   0.67067   0.15325   0.00000  Uiso   1.00
C78    C     0.18253   0.73584   0.18418   0.00000  Uiso   1.00
C79    C     0.85822   0.67166   0.86488   0.00000  Uiso   1.00
C80    C     0.82812   0.73677   0.83408   0.00000  Uiso   1.00
C81    C     0.15360   0.34122   0.86603   0.00000  Uiso   1.00
C82    C     0.18430   0.27652   0.83467   0.00000  Uiso   1.00
C83    C     0.85736   0.34017   0.15223   0.00000  Uiso   1.00
C84    C     0.82660   0.27608   0.18185   0.00000  Uiso   1.00
C85    C     0.14934   0.15389   0.34290   0.00000  Uiso   1.00
C86    C     0.17877   0.18406   0.27864   0.00000  Uiso   1.00
C87    C     0.85997   0.85954   0.34098   0.00000  Uiso   1.00
C88    C     0.82821   0.83051   0.27680   0.00000  Uiso   1.00
C89    C     0.15109   0.86001   0.67692   0.00000  Uiso   1.00
C90    C     0.18240   0.83084   0.74085   0.00000  Uiso   1.00
C91    C     0.86110   0.15351   0.67540   0.00000  Uiso   1.00
C92    C     0.82950   0.18201   0.73950   0.00000  Uiso   1.00
C93    C     0.15334   0.67053   0.86598   0.00000  Uiso   1.00
C94    C     0.18331   0.73544   0.83447   0.00000  Uiso   1.00
C95    C     0.85774   0.67103   0.15035   0.00000  Uiso   1.00
C96    C     0.82757   0.73561   0.18225   0.00000  Uiso   1.00
C97    C     0.85775   0.34159   0.86656   0.00000  Uiso   1.00
C98    C     0.82796   0.27672   0.83449   0.00000  Uiso   1.00
C99    C     0.15213   0.34024   0.15351   0.00000  Uiso   1.00
C100   C     0.18050   0.27603   0.18550   0.00000  Uiso   1.00
C101   C     0.67266   0.15100   0.86239   0.00000  Uiso   1.00
C102   C     0.73641   0.18039   0.83162   0.00000  Uiso   1.00
C103   C     0.67214   0.86040   0.15427   0.00000  Uiso   1.00
C104   C     0.73564   0.83120   0.18470   0.00000  Uiso   1.00
C105   C     0.33983   0.15103   0.15486   0.00000  Uiso   1.00
C106   C     0.27508   0.18203   0.18588   0.00000  Uiso   1.00
C107   C     0.33848   0.86145   0.86386   0.00000  Uiso   1.00
C108   C     0.27497   0.83185   0.83291   0.00000  Uiso   1.00
N109   N     0.13300   0.07943   0.58537   0.00000  Uiso   1.00
N110   N     0.17526   0.09073   0.63973   0.00000  Uiso   1.00
N111   N     0.87823   0.93013   0.58472   0.00000  Uiso   1.00
N112   N     0.83549   0.92056   0.64071   0.00000  Uiso   1.00
N113   N     0.87755   0.08003   0.43416   0.00000  Uiso   1.00
N114   N     0.83588   0.09087   0.37854   0.00000  Uiso   1.00
N115   N     0.13325   0.93047   0.43367   0.00000  Uiso   1.00
N116   N     0.17598   0.92161   0.37781   0.00000  Uiso   1.00
N117   N     0.57991   0.13396   0.08429   0.00000  Uiso   1.00
N118   N     0.63476   0.17693   0.09337   0.00000  Uiso   1.00
N119   N     0.58081   0.87856   0.93383   0.00000  Uiso   1.00
N120   N     0.63614   0.83568   0.92481   0.00000  Uiso   1.00
N121   N     0.43054   0.87861   0.08372   0.00000  Uiso   1.00
N122   N     0.37519   0.83590   0.09298   0.00000  Uiso   1.00
N123   N     0.43153   0.13559   0.93232   0.00000  Uiso   1.00
N124   N     0.37653   0.17806   0.92244   0.00000  Uiso   1.00
N125   N     0.07945   0.58056   0.13685   0.00000  Uiso   1.00
N126   N     0.09040   0.63591   0.17857   0.00000  Uiso   1.00
N127   N     0.93001   0.58079   0.88148   0.00000  Uiso   1.00
N128   N     0.91952   0.63616   0.83942   0.00000  Uiso   1.00
N129   N     0.08126   0.43284   0.87763   0.00000  Uiso   1.00
N130   N     0.09484   0.37891   0.83569   0.00000  Uiso   1.00
N131   N     0.93122   0.42966   0.13576   0.00000  Uiso   1.00
N132   N     0.92003   0.37435   0.17747   0.00000  Uiso   1.00
N133   N     0.08177   0.13346   0.43690   0.00000  Uiso   1.00
N134   N     0.09010   0.17791   0.38174   0.00000  Uiso   1.00
N135   N     0.92990   0.87738   0.43337   0.00000  Uiso   1.00
N136   N     0.92048   0.83466   0.37754   0.00000  Uiso   1.00
N137   N     0.08070   0.87780   0.58477   0.00000  Uiso   1.00
N138   N     0.09048   0.83485   0.64011   0.00000  Uiso   1.00
N139   N     0.93058   0.13216   0.58287   0.00000  Uiso   1.00
N140   N     0.92064   0.17753   0.63754   0.00000  Uiso   1.00
N141   N     0.13325   0.57691   0.93339   0.00000  Uiso   1.00
N142   N     0.17692   0.63316   0.92539   0.00000  Uiso   1.00
N143   N     0.87973   0.57871   0.08181   0.00000  Uiso   1.00
N144   N     0.83506   0.63457   0.09048   0.00000  Uiso   1.00
N145   N     0.87841   0.43365   0.93603   0.00000  Uiso   1.00
N146   N     0.83462   0.37755   0.92711   0.00000  Uiso   1.00
N147   N     0.13205   0.43298   0.08485   0.00000  Uiso   1.00
N148   N     0.17662   0.37800   0.09389   0.00000  Uiso   1.00
N149   N     0.58078   0.08161   0.88110   0.00000  Uiso   1.00
N150   N     0.63584   0.09040   0.83791   0.00000  Uiso   1.00
N151   N     0.57992   0.92991   0.13746   0.00000  Uiso   1.00
N152   N     0.63476   0.92038   0.18046   0.00000  Uiso   1.00
N153   N     0.43192   0.08192   0.13717   0.00000  Uiso   1.00
N154   N     0.37668   0.09140   0.18046   0.00000  Uiso   1.00
N155   N     0.43061   0.93073   0.88140   0.00000  Uiso   1.00
N156   N     0.37528   0.92185   0.83863   0.00000  Uiso   1.00
N157   N     0.87702   0.92884   0.43404   0.00000  Uiso   1.00
N158   N     0.83428   0.91934   0.37863   0.00000  Uiso   1.00
N159   N     0.13466   0.08095   0.43410   0.00000  Uiso   1.00
N160   N     0.17623   0.09274   0.37921   0.00000  Uiso   1.00
N161   N     0.13310   0.92969   0.58428   0.00000  Uiso   1.00
N162   N     0.17620   0.92020   0.63966   0.00000  Uiso   1.00
N163   N     0.87748   0.07984   0.58486   0.00000  Uiso   1.00
N164   N     0.83507   0.09184   0.63886   0.00000  Uiso   1.00
N165   N     0.43066   0.87796   0.93345   0.00000  Uiso   1.00
N166   N     0.37539   0.83547   0.92411   0.00000  Uiso   1.00
N167   N     0.43153   0.13399   0.08462   0.00000  Uiso   1.00
N168   N     0.37598   0.17658   0.09442   0.00000  Uiso   1.00
N169   N     0.58038   0.13516   0.93250   0.00000  Uiso   1.00
N170   N     0.63543   0.17763   0.92246   0.00000  Uiso   1.00
N171   N     0.58058   0.87843   0.08405   0.00000  Uiso   1.00
N172   N     0.63561   0.83545   0.09335   0.00000  Uiso   1.00
N173   N     0.92892   0.43349   0.88121   0.00000  Uiso   1.00
N174   N     0.91773   0.37888   0.83922   0.00000  Uiso   1.00
N175   N     0.08017   0.43129   0.13772   0.00000  Uiso   1.00
N176   N     0.09107   0.37645   0.17976   0.00000  Uiso   1.00
N177   N     0.93053   0.58012   0.13703   0.00000  Uiso   1.00
N178   N     0.91847   0.63442   0.17833   0.00000  Uiso   1.00
N179   N     0.08188   0.57868   0.87895   0.00000  Uiso   1.00
N180   N     0.09283   0.63416   0.83826   0.00000  Uiso   1.00
N181   N     0.92995   0.87774   0.58428   0.00000  Uiso   1.00
N182   N     0.92030   0.83490   0.63981   0.00000  Uiso   1.00
N183   N     0.08138   0.13315   0.58229   0.00000  Uiso   1.00
N184   N     0.09216   0.17872   0.63663   0.00000  Uiso   1.00
N185   N     0.92836   0.13371   0.43758   0.00000  Uiso   1.00
N186   N     0.91866   0.17843   0.38268   0.00000  Uiso   1.00
N187   N     0.08169   0.87755   0.43377   0.00000  Uiso   1.00
N188   N     0.09152   0.83497   0.37835   0.00000  Uiso   1.00
N189   N     0.87739   0.43399   0.08487   0.00000  Uiso   1.00
N190   N     0.83197   0.37986   0.09434   0.00000  Uiso   1.00
N191   N     0.12945   0.43271   0.93482   0.00000  Uiso   1.00
N192   N     0.17332   0.37636   0.92791   0.00000  Uiso   1.00
N193   N     0.13268   0.57756   0.08517   0.00000  Uiso   1.00
N194   N     0.17737   0.63218   0.09468   0.00000  Uiso   1.00
N195   N     0.87678   0.57848   0.93320   0.00000  Uiso   1.00
N196   N     0.83262   0.63345   0.92340   0.00000  Uiso   1.00
N197   N     0.43165   0.92983   0.13740   0.00000  Uiso   1.00
N198   N     0.37694   0.92015   0.18049   0.00000  Uiso   1.00
N199   N     0.43070   0.08156   0.88132   0.00000  Uiso   1.00
N200   N     0.37542   0.09020   0.83844   0.00000  Uiso   1.00
N201   N     0.58127   0.93083   0.88171   0.00000  Uiso   1.00
N202   N     0.63704   0.92137   0.83918   0.00000  Uiso   1.00
N203   N     0.58023   0.08176   0.13741   0.00000  Uiso   1.00
N204   N     0.63519   0.09185   0.18027   0.00000  Uiso   1.00
Cl205  Cl    1.00695   0.50931   1.00800   0.00000  Uiso   1.00
Cl206  Cl    0.50532   1.00984   1.01208   0.00000  Uiso   1.00
Cl207  Cl    1.00524   1.01328   1.49898   0.00000  Uiso   1.00
Fe208  Fe    0.35967   1.00769   1.01193   0.00000  Uiso   1.00
Fe209  Fe    1.00069   1.00578   1.64810   0.00000  Uiso   1.00
Fe210  Fe    1.00263   0.35994   1.00855   0.00000  Uiso   1.00
loop_
_geom_bond_atom_site_label_1
_geom_bond_atom_site_label_2
_geom_bond_distance
_geom_bond_site_symmetry_2
_ccdc_geom_bond_type
Fe1    N109    1.976   .     S
Fe1    N115    1.971   1_545 S
Fe1    N159    1.985   .     S
Fe1    N161    1.972   1_545 S
Fe1    Cl207   2.493   1_444 S
Fe2    N111    1.965   1_545 S
Fe2    N113    1.980   .     S
Fe2    N157    1.981   1_545 S
Fe2    N163    1.980   .     S
Fe2    Cl207   2.487   1_544 S
Fe3    N117    1.967   .     S
Fe3    N123    1.974   1_554 S
Fe3    N167    1.971   .     S
Fe3    N169    1.978   1_554 S
Fe3    Cl206   2.366   1_544 S
Fe4    N119    1.968   1_554 S
Fe4    N121    1.972   .     S
Fe4    N165    1.969   1_554 S
Fe4    N171    1.974   .     S
Fe4    Cl206   2.497   1_554 S
Fe5    N125    1.971   .     S
Fe5    N131    1.970   1_455 S
Fe5    N175    1.968   .     S
Fe5    N177    1.963   1_455 S
Fe5    Cl205   2.482   1_454 S
Fe6    N127    1.970   1_455 S
Fe6    N129    1.973   .     S
Fe6    N173    1.968   1_455 S
Fe6    N179    1.964   .     S
Fe6    Cl205   2.479   1_455 S
Fe7    N133    1.957   .     S
Fe7    N139    1.943   1_455 S
Fe7    N183    1.942   .     S
Fe7    N185    1.967   1_455 S
Fe7    Cl207   2.269   1_444 S
Fe8    N135    1.984   1_455 S
Fe8    N137    1.982   .     S
Fe8    N181    1.982   1_455 S
Fe8    N187    1.985   .     S
Fe8    Cl207   2.584   1_454 S
Fe9    N141    1.918   1_554 S
Fe9    N147    1.957   .     S
Fe9    N191    1.918   1_554 S
Fe9    N193    1.957   .     S
Fe9    Cl205   2.381   1_454 S
Fe10   N143    1.899   .     S
Fe10   N145    1.917   1_554 S
Fe10   N189    1.941   .     S
Fe10   N195    1.943   1_554 S
Fe10   Cl205   2.452   1_554 S
Fe11   N149    1.983   .     S
Fe11   N155    1.979   1_545 S
Fe11   N199    1.986   .     S
Fe11   N201    1.980   1_545 S
Fe11   Cl206   2.469   1_545 S
Fe12   N151    1.976   1_545 S
Fe12   N153    1.973   .     S
Fe12   N197    1.980   1_545 S
Fe12   N203    1.975   .     S
Fe12   Cl206   2.360   1_544 S
H13    C37     1.087   .     S
H14    C38     1.098   .     S
H15    C39     1.087   .     S
H16    C40     1.089   .     S
H17    C41     1.091   .     S
H18    C42     1.101   .     S
H19    C43     1.102   .     S
H20    C44     1.103   .     S
H21    C45     1.088   .     S
H22    C46     1.099   .     S
H23    C47     1.091   .     S
H24    C48     1.101   .     S
H25    C49     1.091   .     S
H26    C50     1.102   .     S
H27    C51     1.102   .     S
H28    C52     1.103   .     S
H29    C53     1.089   .     S
H30    C54     1.087   .     S
H31    C55     1.087   .     S
H32    C56     1.100   .     S
H33    C57     1.090   .     S
H34    C58     1.090   .     S
H35    C59     1.087   .     S
H36    C60     1.089   .     S
C37    C62     1.479   .     S
C37    C82     1.402   .     D
C38    C64     1.398   .     S
C38    C80     1.401   .     D
C39    C66     1.397   .     D
C39    C84     1.479   .     S
C40    C68     1.479   .     D
C40    C78     1.390   .     S
C41    C66     1.389   .     S
C41    C70     1.482   .     D
C42    C64     1.400   .     D
C42    C72     1.398   .     S
C43    C68     1.396   .     S
C43    C74     1.390   .     D
C44    C62     1.392   .     D
C44    C76     1.399   .     S
C45    C74     1.480   .     S
C45    C78     1.396   .     D
C46    C72     1.399   .     D
C46    C80     1.399   .     S
C47    C76     1.479   .     D
C47    C82     1.385   .     S
C48    C70     1.406   .     S
C48    C84     1.383   .     D
C49    C86     1.484   .     D
C49    C106    1.388   .     S
C50    C88     1.384   .     D
C50    C104    1.403   .     S
C51    C90     1.395   .     S
C51    C108    1.390   .     D
C52    C92     1.397   .     S
C52    C102    1.393   .     D
C53    C90     1.480   .     D
C53    C94     1.393   .     S
C54    C88     1.478   .     S
C54    C96     1.401   .     D
C55    C92     1.481   .     D
C55    C98     1.399   .     S
C56    C86     1.405   .     S
C56    C100    1.387   .     D
C57    C98     1.388   .     D
C57    C102    1.480   .     S
C58    C96     1.385   .     S
C58    C104    1.479   .     D
C59    C100    1.477   .     S
C59    C106    1.396   .     D
C60    C94     1.393   .     D
C60    C108    1.479   .     S
C61    C62     1.428   .     S
C61    N110    1.415   .     D
C61    N184    1.384   .     S
C63    C64     1.451   .     S
C63    N112    1.385   .     D
C63    N182    1.391   .     S
C65    C66     1.458   .     S
C65    N114    1.399   .     D
C65    N186    1.380   .     S
C67    C68     1.424   .     S
C67    N116    1.393   .     D
C67    N188    1.400   .     S
C69    C70     1.419   .     S
C69    N118    1.400   .     S
C69    N204    1.399   .     D
C71    C72     1.449   .     S
C71    N120    1.387   .     S
C71    N202    1.388   .     D
C73    C74     1.426   .     S
C73    N122    1.392   .     S
C73    N198    1.400   .     D
C75    C76     1.422   .     S
C75    N124    1.401   .     S
C75    N200    1.395   .     D
C77    C78     1.454   .     S
C77    N126    1.400   .     D
C77    N194    1.380   .     S
C79    C80     1.451   .     S
C79    N128    1.400   .     S
C79    N196    1.379   .     D
C81    C82     1.453   .     S
C81    N130    1.415   .     S
C81    N192    1.368   .     D
C83    C84     1.431   .     S
C83    N132    1.408   .     D
C83    N190    1.383   .     S
C85    C86     1.424   .     S
C85    N134    1.390   .     D
C85    N160    1.412   .     S
C87    C88     1.431   .     S
C87    N136    1.393   .     D
C87    N158    1.396   .     S
C89    C90     1.425   .     S
C89    N138    1.398   .     D
C89    N162    1.395   .     S
C91    C92     1.425   .     S
C91    N140    1.385   .     D
C91    N164    1.417   .     S
C93    C94     1.452   .     S
C93    N142    1.372   .     S
C93    N180    1.411   .     D
C95    C96     1.451   .     S
C95    N144    1.365   .     S
C95    N178    1.417   .     D
C97    C98     1.454   .     S
C97    N146    1.373   .     S
C97    N174    1.408   .     D
C99    C100    1.433   .     S
C99    N148    1.384   .     S
C99    N176    1.408   .     D
C101   C102    1.425   .     S
C101   N150    1.395   .     S
C101   N170    1.400   .     D
C103   C104    1.417   .     S
C103   N152    1.401   .     D
C103   N172    1.395   .     S
C105   C106    1.454   .     S
C105   N154    1.387   .     D
C105   N168    1.388   .     S
C107   C108    1.424   .     S
C107   N156    1.396   .     S
C107   N166    1.395   .     D
N109   N110    1.294   .     S
N109   N183    1.387   .     S
N111   Fe2     1.965   1_565 S
N111   N112    1.318   .     S
N111   N181    1.370   .     S
N113   N114    1.304   .     S
N113   N185    1.377   .     S
N115   Fe1     1.971   1_565 S
N115   N116    1.314   .     S
N115   N187    1.375   .     S
N117   N118    1.307   .     D
N117   N203    1.381   .     S
N119   Fe4     1.968   1_556 S
N119   N120    1.313   .     D
N119   N201    1.369   .     S
N121   N122    1.312   .     D
N121   N197    1.376   .     S
N123   Fe3     1.974   1_556 S
N123   N124    1.306   .     D
N123   N199    1.378   .     S
N125   N126    1.302   .     S
N125   N193    1.378   .     S
N127   Fe6     1.970   1_655 S
N127   N128    1.305   .     D
N127   N195    1.378   .     S
N129   N130    1.293   .     D
N129   N191    1.387   .     S
N131   Fe5     1.970   1_655 S
N131   N132    1.302   .     S
N131   N189    1.377   .     S
N133   N134    1.322   .     S
N133   N159    1.388   .     S
N135   Fe8     1.984   1_655 S
N135   N136    1.314   .     S
N135   N157    1.373   .     S
N137   N138    1.311   .     S
N137   N161    1.372   .     S
N139   Fe7     1.943   1_655 S
N139   N140    1.330   .     S
N139   N163    1.388   .     S
N141   Fe9     1.918   1_556 S
N141   N142    1.333   .     D
N141   N179    1.389   .     S
N143   N144    1.340   .     D
N143   N177    1.392   .     S
N145   Fe10    1.917   1_556 S
N145   N146    1.334   .     D
N145   N173    1.383   .     S
N147   N148    1.327   .     D
N147   N175    1.375   .     S
N149   N150    1.310   .     D
N149   N169    1.376   .     S
N151   Fe12    1.976   1_565 S
N151   N152    1.306   .     S
N151   N171    1.375   .     S
N153   N154    1.315   .     S
N153   N167    1.372   .     S
N155   Fe11    1.979   1_565 S
N155   N156    1.309   .     D
N155   N165    1.374   .     S
N157   Fe2     1.981   1_565 S
N157   N158    1.309   .     D
N159   N160    1.295   .     D
N161   Fe1     1.972   1_565 S
N161   N162    1.313   .     D
N163   N164    1.292   .     D
N165   Fe4     1.969   1_556 S
N165   N166    1.309   .     S
N167   N168    1.315   .     D
N169   Fe3     1.978   1_556 S
N169   N170    1.307   .     S
N171   N172    1.311   .     D
N173   Fe6     1.968   1_655 S
N173   N174    1.295   .     S
N175   N176    1.298   .     S
N177   Fe5     1.963   1_655 S
N177   N178    1.286   .     S
N179   N180    1.293   .     S
N181   Fe8     1.982   1_655 S
N181   N182    1.312   .     D
N183   N184    1.330   .     D
N185   Fe7     1.967   1_655 S
N185   N186    1.324   .     D
N187   N188    1.308   .     D
N189   N190    1.326   .     D
N191   Fe9     1.918   1_556 S
N191   N192    1.335   .     S
N193   N194    1.325   .     D
N195   Fe10    1.943   1_556 S
N195   N196    1.324   .     S
N197   Fe12    1.980   1_565 S
N197   N198    1.306   .     S
N199   N200    1.309   .     S
N201   Fe11    1.980   1_565 S
N201   N202    1.314   .     S
N203   N204    1.308   .     S
Cl205  Fe5     2.482   1_656 S
Cl205  Fe9     2.381   1_656 S
Cl205  Fe10    2.452   1_556 S
Cl205  Fe6     2.479   1_655 S
Cl206  Fe3     2.366   1_566 S
Cl206  Fe12    2.360   1_566 S
Cl206  Fe4     2.497   1_556 S
Cl206  Fe11    2.469   1_565 S
Cl207  Fe1     2.493   1_666 S
Cl207  Fe7     2.269   1_666 S
Cl207  Fe2     2.487   1_566 S
Cl207  Fe8     2.584   1_656 S
