# Supplementary material for: Excavating hidden adsorption sites in metal-organic frameworks using rational defect engineering
Source: Nat Commun. 2017 Nov 16;8:1539. doi: 10.1038/s41467-017-01478-4 (PMC5691151; doi:10.1038/s41467-017-01478-4)
Supplement: Supplementary file 24 — Supplementary Data 21 [file 41467_2017_1478_MOESM24_ESM.cif]

data_MUWQEB_modul_cation_relaxed
_audit_creation_date              2017-08-02
_audit_creation_method            'Materials Studio'
_symmetry_space_group_name_H-M    'P1'
_symmetry_Int_Tables_number       1
_symmetry_cell_setting            triclinic
loop_
_symmetry_equiv_pos_as_xyz
  x,y,z
_cell_length_a                    37.1013
_cell_length_b                    18.4122
_cell_length_c                    18.3991
_cell_angle_alpha                 90.0000
_cell_angle_beta                  90.0000
_cell_angle_gamma                 90.0000
loop_
_atom_site_label
_atom_site_type_symbol
_atom_site_fract_x
_atom_site_fract_y
_atom_site_fract_z
_atom_site_U_iso_or_equiv
_atom_site_adp_type
_atom_site_occupancy
Fe1    Fe    0.06945   0.01125   0.51185   0.00000  Uiso   1.00
Fe2    Fe    0.44073   0.00656   0.51158   0.00000  Uiso   1.00
Fe3    Fe    0.25606   0.13959   0.01237   0.00000  Uiso   1.00
Fe4    Fe    0.25469   0.88502   0.00976   0.00000  Uiso   1.00
Fe5    Fe    0.00673   0.51099   0.13963   0.00000  Uiso   1.00
Fe6    Fe    0.00615   0.51100   0.88357   0.00000  Uiso   1.00
Fe7    Fe    0.00511   0.14289   0.51143   0.00000  Uiso   1.00
Fe8    Fe    0.00437   0.87996   0.51155   0.00000  Uiso   1.00
Fe9    Fe    0.07114   0.51109   0.01104   0.00000  Uiso   1.00
Fe10   Fe    0.43887   0.50971   0.01045   0.00000  Uiso   1.00
Fe11   Fe    0.25411   0.01129   0.88175   0.00000  Uiso   1.00
Fe12   Fe    0.25531   0.01369   0.14374   0.00000  Uiso   1.00
H13    H     0.05714   0.27998   0.74460   0.00000  Uiso   1.00
H14    H     0.45183   0.28194   0.28264   0.00000  Uiso   1.00
H15    H     0.05709   0.74296   0.27567   0.00000  Uiso   1.00
H16    H     0.36726   0.11971   0.29221   0.00000  Uiso   1.00
H17    H     0.13975   0.90836   0.28459   0.00000  Uiso   1.00
H18    H     0.14111   0.11691   0.74119   0.00000  Uiso   1.00
H19    H     0.14390   0.74182   0.11804   0.00000  Uiso   1.00
H20    H     0.14204   0.28477   0.90641   0.00000  Uiso   1.00
H21    H     0.36741   0.28122   0.12038   0.00000  Uiso   1.00
H22    H     0.14219   0.11767   0.28653   0.00000  Uiso   1.00
H23    H     0.36688   0.90256   0.28841   0.00000  Uiso   1.00
H24    H     0.13996   0.90640   0.74037   0.00000  Uiso   1.00
H25    H     0.36774   0.11774   0.73309   0.00000  Uiso   1.00
H26    H     0.05635   0.74269   0.74632   0.00000  Uiso   1.00
H27    H     0.45117   0.73984   0.27852   0.00000  Uiso   1.00
H28    H     0.45189   0.28114   0.73968   0.00000  Uiso   1.00
H29    H     0.05819   0.28039   0.27811   0.00000  Uiso   1.00
H30    H     0.36895   0.27888   0.90486   0.00000  Uiso   1.00
H31    H     0.36659   0.74110   0.11660   0.00000  Uiso   1.00
H32    H     0.14404   0.28284   0.11833   0.00000  Uiso   1.00
H33    H     0.14272   0.73791   0.90501   0.00000  Uiso   1.00
C34    C     0.08227   0.25753   0.76719   0.00000  Uiso   1.00
C35    C     0.42666   0.25856   0.26097   0.00000  Uiso   1.00
C36    C     0.08230   0.76621   0.25422   0.00000  Uiso   1.00
C37    C     0.37940   0.16733   0.26595   0.00000  Uiso   1.00
C38    C     0.12859   0.85924   0.25903   0.00000  Uiso   1.00
C39    C     0.12919   0.16601   0.76532   0.00000  Uiso   1.00
C40    C     0.13081   0.76584   0.16579   0.00000  Uiso   1.00
C41    C     0.12975   0.25979   0.85823   0.00000  Uiso   1.00
C42    C     0.37940   0.25791   0.16988   0.00000  Uiso   1.00
C43    C     0.13045   0.16631   0.26111   0.00000  Uiso   1.00
C44    C     0.37886   0.85484   0.26213   0.00000  Uiso   1.00
C45    C     0.12832   0.85730   0.76513   0.00000  Uiso   1.00
C46    C     0.37991   0.16559   0.75879   0.00000  Uiso   1.00
C47    C     0.08163   0.76519   0.76821   0.00000  Uiso   1.00
C48    C     0.42602   0.76336   0.25681   0.00000  Uiso   1.00
C49    C     0.42711   0.25715   0.76235   0.00000  Uiso   1.00
C50    C     0.08347   0.25766   0.25637   0.00000  Uiso   1.00
C51    C     0.38063   0.25573   0.85505   0.00000  Uiso   1.00
C52    C     0.37859   0.76411   0.16618   0.00000  Uiso   1.00
C53    C     0.13151   0.25890   0.16679   0.00000  Uiso   1.00
C54    C     0.12987   0.76301   0.85751   0.00000  Uiso   1.00
C55    C     0.08141   0.16412   0.67169   0.00000  Uiso   1.00
C56    C     0.09803   0.19637   0.73519   0.00000  Uiso   1.00
C57    C     0.42756   0.84509   0.65969   0.00000  Uiso   1.00
C58    C     0.42816   0.16498   0.35664   0.00000  Uiso   1.00
C59    C     0.41090   0.19805   0.29425   0.00000  Uiso   1.00
C60    C     0.08000   0.85984   0.34984   0.00000  Uiso   1.00
C61    C     0.09717   0.82777   0.28700   0.00000  Uiso   1.00
C62    C     0.33295   0.16194   0.17060   0.00000  Uiso   1.00
C63    C     0.36394   0.19686   0.20316   0.00000  Uiso   1.00
C64    C     0.32743   0.85376   0.84796   0.00000  Uiso   1.00
C65    C     0.17684   0.86268   0.16717   0.00000  Uiso   1.00
C66    C     0.14525   0.82831   0.19826   0.00000  Uiso   1.00
C67    C     0.17651   0.16472   0.85930   0.00000  Uiso   1.00
C68    C     0.14493   0.19778   0.82684   0.00000  Uiso   1.00
C69    C     0.08336   0.67124   0.16035   0.00000  Uiso   1.00
C70    C     0.09934   0.73491   0.19389   0.00000  Uiso   1.00
C71    C     0.42869   0.66810   0.85617   0.00000  Uiso   1.00
C72    C     0.08194   0.35216   0.86184   0.00000  Uiso   1.00
C73    C     0.09834   0.28924   0.82824   0.00000  Uiso   1.00
C74    C     0.42721   0.35099   0.16439   0.00000  Uiso   1.00
C75    C     0.41065   0.28875   0.19900   0.00000  Uiso   1.00
C76    C     0.08177   0.16426   0.35220   0.00000  Uiso   1.00
C77    C     0.09889   0.19671   0.28942   0.00000  Uiso   1.00
C78    C     0.42798   0.85655   0.35220   0.00000  Uiso   1.00
C79    C     0.41045   0.82410   0.28992   0.00000  Uiso   1.00
C80    C     0.08005   0.85937   0.67337   0.00000  Uiso   1.00
C81    C     0.09698   0.82669   0.73614   0.00000  Uiso   1.00
C82    C     0.42814   0.16417   0.66662   0.00000  Uiso   1.00
C83    C     0.41108   0.19679   0.72941   0.00000  Uiso   1.00
C84    C     0.08213   0.66990   0.86184   0.00000  Uiso   1.00
C85    C     0.09835   0.73316   0.82841   0.00000  Uiso   1.00
C86    C     0.42647   0.67062   0.16123   0.00000  Uiso   1.00
C87    C     0.40983   0.73312   0.19513   0.00000  Uiso   1.00
C88    C     0.42877   0.34798   0.86010   0.00000  Uiso   1.00
C89    C     0.41178   0.28638   0.82534   0.00000  Uiso   1.00
C90    C     0.08353   0.35177   0.16125   0.00000  Uiso   1.00
C91    C     0.09994   0.28891   0.19539   0.00000  Uiso   1.00
C92    C     0.33352   0.16148   0.85497   0.00000  Uiso   1.00
C93    C     0.36481   0.19511   0.82184   0.00000  Uiso   1.00
C94    C     0.33184   0.85956   0.16799   0.00000  Uiso   1.00
C95    C     0.36315   0.82497   0.19983   0.00000  Uiso   1.00
C96    C     0.17825   0.16357   0.16866   0.00000  Uiso   1.00
C97    C     0.14662   0.19742   0.19974   0.00000  Uiso   1.00
C98    C     0.17577   0.86002   0.85839   0.00000  Uiso   1.00
C99    C     0.14449   0.82570   0.82619   0.00000  Uiso   1.00
N100   N     0.06967   0.08894   0.58441   0.00000  Uiso   1.00
N101   N     0.09291   0.10141   0.63675   0.00000  Uiso   1.00
N102   N     0.44064   0.93048   0.58307   0.00000  Uiso   1.00
N103   N     0.41629   0.91081   0.63092   0.00000  Uiso   1.00
N104   N     0.44078   0.08444   0.43925   0.00000  Uiso   1.00
N105   N     0.41728   0.09952   0.38904   0.00000  Uiso   1.00
N106   N     0.06885   0.93340   0.43856   0.00000  Uiso   1.00
N107   N     0.09194   0.92157   0.38577   0.00000  Uiso   1.00
N108   N     0.29268   0.13788   0.08667   0.00000  Uiso   1.00
N109   N     0.31733   0.18402   0.10310   0.00000  Uiso   1.00
N110   N     0.29015   0.88328   0.93364   0.00000  Uiso   1.00
N111   N     0.31311   0.83284   0.91438   0.00000  Uiso   1.00
N112   N     0.21843   0.88685   0.08689   0.00000  Uiso   1.00
N113   N     0.19323   0.84052   0.10149   0.00000  Uiso   1.00
N114   N     0.21930   0.14043   0.93632   0.00000  Uiso   1.00
N115   N     0.19404   0.18792   0.92256   0.00000  Uiso   1.00
N116   N     0.04421   0.58616   0.13775   0.00000  Uiso   1.00
N117   N     0.05121   0.63834   0.18357   0.00000  Uiso   1.00
N118   N     0.46623   0.58226   0.88119   0.00000  Uiso   1.00
N119   N     0.45957   0.63373   0.83304   0.00000  Uiso   1.00
N120   N     0.04290   0.43709   0.88514   0.00000  Uiso   1.00
N121   N     0.04998   0.38548   0.83865   0.00000  Uiso   1.00
N122   N     0.46521   0.43689   0.14039   0.00000  Uiso   1.00
N123   N     0.45828   0.38549   0.18814   0.00000  Uiso   1.00
N124   N     0.04389   0.14235   0.43887   0.00000  Uiso   1.00
N125   N     0.05093   0.18903   0.38660   0.00000  Uiso   1.00
N126   N     0.46747   0.88017   0.43594   0.00000  Uiso   1.00
N127   N     0.45947   0.83279   0.38471   0.00000  Uiso   1.00
N128   N     0.04248   0.88128   0.58619   0.00000  Uiso   1.00
N129   N     0.04899   0.83515   0.63911   0.00000  Uiso   1.00
N130   N     0.46642   0.13841   0.58144   0.00000  Uiso   1.00
N131   N     0.45824   0.18852   0.63059   0.00000  Uiso   1.00
N132   N     0.07000   0.58277   0.93735   0.00000  Uiso   1.00
N133   N     0.09427   0.63381   0.92237   0.00000  Uiso   1.00
N134   N     0.43903   0.58454   0.08543   0.00000  Uiso   1.00
N135   N     0.41518   0.63600   0.09840   0.00000  Uiso   1.00
N136   N     0.44049   0.43438   0.93613   0.00000  Uiso   1.00
N137   N     0.41697   0.38245   0.92268   0.00000  Uiso   1.00
N138   N     0.07115   0.43910   0.08629   0.00000  Uiso   1.00
N139   N     0.09555   0.38823   0.10073   0.00000  Uiso   1.00
N140   N     0.29028   0.08614   0.88019   0.00000  Uiso   1.00
N141   N     0.31528   0.10076   0.83097   0.00000  Uiso   1.00
N142   N     0.28931   0.93637   0.14210   0.00000  Uiso   1.00
N143   N     0.31358   0.91909   0.19285   0.00000  Uiso   1.00
N144   N     0.22088   0.08671   0.14270   0.00000  Uiso   1.00
N145   N     0.19582   0.10353   0.19268   0.00000  Uiso   1.00
N146   N     0.21782   0.93866   0.88251   0.00000  Uiso   1.00
N147   N     0.19252   0.92261   0.83450   0.00000  Uiso   1.00
N148   N     0.44079   0.93342   0.43773   0.00000  Uiso   1.00
N149   N     0.41652   0.91894   0.38799   0.00000  Uiso   1.00
N150   N     0.06972   0.08876   0.43904   0.00000  Uiso   1.00
N151   N     0.09321   0.10152   0.38726   0.00000  Uiso   1.00
N152   N     0.06884   0.93338   0.58511   0.00000  Uiso   1.00
N153   N     0.09205   0.92111   0.63761   0.00000  Uiso   1.00
N154   N     0.44105   0.08338   0.58451   0.00000  Uiso   1.00
N155   N     0.41749   0.09839   0.63456   0.00000  Uiso   1.00
N156   N     0.21798   0.88524   0.93642   0.00000  Uiso   1.00
N157   N     0.19316   0.83705   0.92164   0.00000  Uiso   1.00
N158   N     0.21964   0.14001   0.08698   0.00000  Uiso   1.00
N159   N     0.19493   0.18639   0.10255   0.00000  Uiso   1.00
N160   N     0.29196   0.13759   0.93479   0.00000  Uiso   1.00
N161   N     0.31743   0.18420   0.91989   0.00000  Uiso   1.00
N162   N     0.29136   0.88575   0.08604   0.00000  Uiso   1.00
N163   N     0.31615   0.83879   0.10104   0.00000  Uiso   1.00
N164   N     0.46666   0.43420   0.88344   0.00000  Uiso   1.00
N165   N     0.45990   0.38214   0.83631   0.00000  Uiso   1.00
N166   N     0.04428   0.43628   0.13795   0.00000  Uiso   1.00
N167   N     0.05137   0.38455   0.18426   0.00000  Uiso   1.00
N168   N     0.46484   0.58487   0.13889   0.00000  Uiso   1.00
N169   N     0.45751   0.63658   0.18598   0.00000  Uiso   1.00
N170   N     0.04294   0.58516   0.88521   0.00000  Uiso   1.00
N171   N     0.05005   0.63678   0.83878   0.00000  Uiso   1.00
N172   N     0.46723   0.87705   0.57992   0.00000  Uiso   1.00
N173   N     0.45890   0.82462   0.62605   0.00000  Uiso   1.00
N174   N     0.04396   0.14276   0.58400   0.00000  Uiso   1.00
N175   N     0.05085   0.18932   0.63646   0.00000  Uiso   1.00
N176   N     0.46633   0.13905   0.44184   0.00000  Uiso   1.00
N177   N     0.45840   0.18900   0.39242   0.00000  Uiso   1.00
N178   N     0.04260   0.88107   0.43744   0.00000  Uiso   1.00
N179   N     0.04907   0.83522   0.38424   0.00000  Uiso   1.00
N180   N     0.43917   0.43653   0.08745   0.00000  Uiso   1.00
N181   N     0.41553   0.38492   0.10140   0.00000  Uiso   1.00
N182   N     0.06989   0.43928   0.93745   0.00000  Uiso   1.00
N183   N     0.09404   0.38803   0.92259   0.00000  Uiso   1.00
N184   N     0.07116   0.58308   0.08622   0.00000  Uiso   1.00
N185   N     0.09550   0.63423   0.10034   0.00000  Uiso   1.00
N186   N     0.43997   0.58297   0.93355   0.00000  Uiso   1.00
N187   N     0.41652   0.63490   0.91868   0.00000  Uiso   1.00
N188   N     0.22004   0.93831   0.14208   0.00000  Uiso   1.00
N189   N     0.19506   0.92248   0.19181   0.00000  Uiso   1.00
N190   N     0.21938   0.08813   0.88249   0.00000  Uiso   1.00
N191   N     0.19368   0.10296   0.83493   0.00000  Uiso   1.00
N192   N     0.28899   0.93628   0.87933   0.00000  Uiso   1.00
N193   N     0.31150   0.91736   0.82671   0.00000  Uiso   1.00
N194   N     0.29054   0.08505   0.14283   0.00000  Uiso   1.00
N195   N     0.31496   0.10225   0.19411   0.00000  Uiso   1.00
Cl196  Cl    0.00479   0.51074   0.01274   0.00000  Uiso   1.00
Cl197  Cl    0.25504   0.01513   0.01863   0.00000  Uiso   1.00
Cl198  Cl    0.00606   0.00918   0.51183   0.00000  Uiso   1.00
Fe199  Fe    0.56768   0.01136   0.51066   0.00000  Uiso   1.00
Fe200  Fe    0.94006   0.01121   0.51127   0.00000  Uiso   1.00
Fe201  Fe    0.75314   0.14136   0.01113   0.00000  Uiso   1.00
Fe202  Fe    0.75356   0.88033   0.01036   0.00000  Uiso   1.00
Fe203  Fe    0.50287   0.51120   0.14145   0.00000  Uiso   1.00
Fe204  Fe    0.50405   0.50879   0.88081   0.00000  Uiso   1.00
Fe205  Fe    0.50517   0.14102   0.51158   0.00000  Uiso   1.00
Fe206  Fe    0.50417   0.87989   0.50855   0.00000  Uiso   1.00
Fe207  Fe    0.56807   0.51031   0.01126   0.00000  Uiso   1.00
Fe208  Fe    0.94187   0.51054   0.01291   0.00000  Uiso   1.00
Fe209  Fe    0.75415   0.01029   0.88005   0.00000  Uiso   1.00
Fe210  Fe    0.75404   0.01100   0.14158   0.00000  Uiso   1.00
H211   H     0.55745   0.28489   0.73789   0.00000  Uiso   1.00
H212   H     0.95215   0.73921   0.74412   0.00000  Uiso   1.00
H213   H     0.95141   0.28438   0.28172   0.00000  Uiso   1.00
H214   H     0.55697   0.73920   0.28271   0.00000  Uiso   1.00
H215   H     0.87004   0.11601   0.28017   0.00000  Uiso   1.00
H216   H     0.87090   0.90779   0.74519   0.00000  Uiso   1.00
H217   H     0.64023   0.90444   0.28230   0.00000  Uiso   1.00
H218   H     0.63934   0.11641   0.73462   0.00000  Uiso   1.00
H219   H     0.63818   0.74028   0.11382   0.00000  Uiso   1.00
H220   H     0.86811   0.73837   0.90816   0.00000  Uiso   1.00
H221   H     0.63896   0.27768   0.90603   0.00000  Uiso   1.00
H222   H     0.86835   0.28401   0.11569   0.00000  Uiso   1.00
H223   H     0.63941   0.11825   0.28657   0.00000  Uiso   1.00
H224   H     0.87071   0.90761   0.27708   0.00000  Uiso   1.00
H225   H     0.63906   0.90454   0.73756   0.00000  Uiso   1.00
H226   H     0.87019   0.11539   0.74241   0.00000  Uiso   1.00
H227   H     0.55641   0.73801   0.73837   0.00000  Uiso   1.00
H228   H     0.95198   0.73908   0.27941   0.00000  Uiso   1.00
H229   H     0.95141   0.28408   0.74223   0.00000  Uiso   1.00
H230   H     0.55731   0.28630   0.28579   0.00000  Uiso   1.00
H231   H     0.86797   0.28289   0.90736   0.00000  Uiso   1.00
H232   H     0.86810   0.73732   0.11501   0.00000  Uiso   1.00
H233   H     0.63785   0.27998   0.11576   0.00000  Uiso   1.00
H234   H     0.63798   0.74097   0.90651   0.00000  Uiso   1.00
C235   C     0.58152   0.25944   0.76161   0.00000  Uiso   1.00
C236   C     0.92786   0.76332   0.76815   0.00000  Uiso   1.00
C237   C     0.92728   0.26001   0.25724   0.00000  Uiso   1.00
C238   C     0.58119   0.76331   0.25832   0.00000  Uiso   1.00
C239   C     0.88153   0.16594   0.25658   0.00000  Uiso   1.00
C240   C     0.88227   0.85761   0.76849   0.00000  Uiso   1.00
C241   C     0.62788   0.85593   0.25813   0.00000  Uiso   1.00
C242   C     0.62748   0.16501   0.75981   0.00000  Uiso   1.00
C243   C     0.62683   0.76388   0.16385   0.00000  Uiso   1.00
C244   C     0.88081   0.76281   0.86005   0.00000  Uiso   1.00
C245   C     0.62726   0.25546   0.85560   0.00000  Uiso   1.00
C246   C     0.88066   0.25978   0.16433   0.00000  Uiso   1.00
C247   C     0.62731   0.16682   0.26183   0.00000  Uiso   1.00
C248   C     0.88208   0.85733   0.25398   0.00000  Uiso   1.00
C249   C     0.62699   0.85593   0.76209   0.00000  Uiso   1.00
C250   C     0.88159   0.16534   0.76612   0.00000  Uiso   1.00
C251   C     0.58062   0.76254   0.76246   0.00000  Uiso   1.00
C252   C     0.92773   0.76307   0.25507   0.00000  Uiso   1.00
C253   C     0.92720   0.25961   0.76626   0.00000  Uiso   1.00
C254   C     0.58123   0.26089   0.26143   0.00000  Uiso   1.00
C255   C     0.88046   0.25901   0.85874   0.00000  Uiso   1.00
C256   C     0.88070   0.76220   0.16300   0.00000  Uiso   1.00
C257   C     0.62654   0.25745   0.16640   0.00000  Uiso   1.00
C258   C     0.62645   0.76428   0.85652   0.00000  Uiso   1.00
C259   C     0.57935   0.16608   0.66690   0.00000  Uiso   1.00
C260   C     0.59676   0.19767   0.72948   0.00000  Uiso   1.00
C261   C     0.92939   0.85932   0.67423   0.00000  Uiso   1.00
C262   C     0.91299   0.82603   0.73758   0.00000  Uiso   1.00
C263   C     0.92912   0.16446   0.35102   0.00000  Uiso   1.00
C264   C     0.91226   0.19745   0.28783   0.00000  Uiso   1.00
C265   C     0.58032   0.85808   0.35194   0.00000  Uiso   1.00
C266   C     0.59705   0.82503   0.28912   0.00000  Uiso   1.00
C267   C     0.83387   0.16408   0.16249   0.00000  Uiso   1.00
C268   C     0.86554   0.19730   0.19512   0.00000  Uiso   1.00
C269   C     0.83439   0.85881   0.86110   0.00000  Uiso   1.00
C270   C     0.86611   0.82565   0.82928   0.00000  Uiso   1.00
C271   C     0.67409   0.85859   0.16228   0.00000  Uiso   1.00
C272   C     0.64272   0.82521   0.19538   0.00000  Uiso   1.00
C273   C     0.67380   0.16050   0.85678   0.00000  Uiso   1.00
C274   C     0.64264   0.19403   0.82296   0.00000  Uiso   1.00
C275   C     0.57893   0.67067   0.16243   0.00000  Uiso   1.00
C276   C     0.59610   0.73309   0.19555   0.00000  Uiso   1.00
C277   C     0.92809   0.66870   0.86332   0.00000  Uiso   1.00
C278   C     0.91187   0.73197   0.82969   0.00000  Uiso   1.00
C279   C     0.58010   0.35012   0.85950   0.00000  Uiso   1.00
C280   C     0.59678   0.28796   0.82489   0.00000  Uiso   1.00
C281   C     0.92832   0.35335   0.16101   0.00000  Uiso   1.00
C282   C     0.91168   0.29076   0.19503   0.00000  Uiso   1.00
C283   C     0.57925   0.16700   0.35536   0.00000  Uiso   1.00
C284   C     0.59662   0.19892   0.29281   0.00000  Uiso   1.00
C285   C     0.92939   0.85930   0.34839   0.00000  Uiso   1.00
C286   C     0.91282   0.82596   0.28519   0.00000  Uiso   1.00
C287   C     0.57955   0.85663   0.66791   0.00000  Uiso   1.00
C288   C     0.59625   0.82427   0.73124   0.00000  Uiso   1.00
C289   C     0.92909   0.16456   0.67167   0.00000  Uiso   1.00
C290   C     0.91228   0.19719   0.73513   0.00000  Uiso   1.00
C291   C     0.57911   0.66990   0.85869   0.00000  Uiso   1.00
C292   C     0.59581   0.73274   0.82523   0.00000  Uiso   1.00
C293   C     0.92822   0.66836   0.16022   0.00000  Uiso   1.00
C294   C     0.91181   0.73148   0.19359   0.00000  Uiso   1.00
C295   C     0.92797   0.35306   0.86253   0.00000  Uiso   1.00
C296   C     0.91145   0.29023   0.82841   0.00000  Uiso   1.00
C297   C     0.57909   0.35190   0.16428   0.00000  Uiso   1.00
C298   C     0.59614   0.28966   0.19800   0.00000  Uiso   1.00
C299   C     0.83390   0.16320   0.86010   0.00000  Uiso   1.00
C300   C     0.86554   0.19651   0.82757   0.00000  Uiso   1.00
C301   C     0.83424   0.85863   0.16084   0.00000  Uiso   1.00
C302   C     0.86589   0.82526   0.19317   0.00000  Uiso   1.00
C303   C     0.67352   0.16233   0.16473   0.00000  Uiso   1.00
C304   C     0.64230   0.19610   0.19850   0.00000  Uiso   1.00
C305   C     0.67359   0.85917   0.85803   0.00000  Uiso   1.00
C306   C     0.64213   0.82584   0.82487   0.00000  Uiso   1.00
N307   N     0.56733   0.08402   0.58394   0.00000  Uiso   1.00
N308   N     0.59064   0.10036   0.63310   0.00000  Uiso   1.00
N309   N     0.93987   0.93344   0.58525   0.00000  Uiso   1.00
N310   N     0.91707   0.92091   0.63854   0.00000  Uiso   1.00
N311   N     0.94088   0.08833   0.43794   0.00000  Uiso   1.00
N312   N     0.91764   0.10164   0.38574   0.00000  Uiso   1.00
N313   N     0.56755   0.93546   0.43724   0.00000  Uiso   1.00
N314   N     0.59144   0.92155   0.38680   0.00000  Uiso   1.00
N315   N     0.79020   0.14081   0.08748   0.00000  Uiso   1.00
N316   N     0.81600   0.18826   0.10075   0.00000  Uiso   1.00
N317   N     0.79047   0.88184   0.93502   0.00000  Uiso   1.00
N318   N     0.81640   0.83453   0.92247   0.00000  Uiso   1.00
N319   N     0.71696   0.88268   0.08621   0.00000  Uiso   1.00
N320   N     0.69111   0.83537   0.09946   0.00000  Uiso   1.00
N321   N     0.71635   0.13797   0.93446   0.00000  Uiso   1.00
N322   N     0.69030   0.18443   0.92017   0.00000  Uiso   1.00
N323   N     0.54034   0.58546   0.13888   0.00000  Uiso   1.00
N324   N     0.54748   0.63736   0.18611   0.00000  Uiso   1.00
N325   N     0.96861   0.58546   0.88567   0.00000  Uiso   1.00
N326   N     0.96092   0.63651   0.84013   0.00000  Uiso   1.00
N327   N     0.54171   0.43540   0.88348   0.00000  Uiso   1.00
N328   N     0.54893   0.38420   0.83560   0.00000  Uiso   1.00
N329   N     0.96967   0.43583   0.13880   0.00000  Uiso   1.00
N330   N     0.96164   0.38535   0.18414   0.00000  Uiso   1.00
N331   N     0.54036   0.14052   0.44035   0.00000  Uiso   1.00
N332   N     0.54878   0.19019   0.38998   0.00000  Uiso   1.00
N333   N     0.96657   0.88170   0.43643   0.00000  Uiso   1.00
N334   N     0.96043   0.83551   0.38334   0.00000  Uiso   1.00
N335   N     0.54144   0.87973   0.58124   0.00000  Uiso   1.00
N336   N     0.54894   0.83201   0.63253   0.00000  Uiso   1.00
N337   N     0.96675   0.14205   0.58424   0.00000  Uiso   1.00
N338   N     0.95994   0.18884   0.63662   0.00000  Uiso   1.00
N339   N     0.56731   0.58375   0.93524   0.00000  Uiso   1.00
N340   N     0.59078   0.63566   0.92150   0.00000  Uiso   1.00
N341   N     0.94221   0.58098   0.08553   0.00000  Uiso   1.00
N342   N     0.91682   0.63091   0.10105   0.00000  Uiso   1.00
N343   N     0.94175   0.43986   0.93786   0.00000  Uiso   1.00
N344   N     0.91658   0.38994   0.92275   0.00000  Uiso   1.00
N345   N     0.56674   0.43726   0.08747   0.00000  Uiso   1.00
N346   N     0.59058   0.38608   0.10147   0.00000  Uiso   1.00
N347   N     0.79088   0.08680   0.88287   0.00000  Uiso   1.00
N348   N     0.81708   0.10027   0.83637   0.00000  Uiso   1.00
N349   N     0.79112   0.93509   0.13862   0.00000  Uiso   1.00
N350   N     0.81738   0.92150   0.18492   0.00000  Uiso   1.00
N351   N     0.71679   0.08672   0.14074   0.00000  Uiso   1.00
N352   N     0.69118   0.10032   0.18859   0.00000  Uiso   1.00
N353   N     0.71710   0.93446   0.88111   0.00000  Uiso   1.00
N354   N     0.69122   0.92109   0.83381   0.00000  Uiso   1.00
N355   N     0.94001   0.93325   0.43745   0.00000  Uiso   1.00
N356   N     0.91712   0.92077   0.38429   0.00000  Uiso   1.00
N357   N     0.56724   0.08487   0.43810   0.00000  Uiso   1.00
N358   N     0.59052   0.10127   0.38877   0.00000  Uiso   1.00
N359   N     0.56715   0.93406   0.58247   0.00000  Uiso   1.00
N360   N     0.59074   0.92019   0.63350   0.00000  Uiso   1.00
N361   N     0.94068   0.08884   0.58425   0.00000  Uiso   1.00
N362   N     0.91744   0.10212   0.63645   0.00000  Uiso   1.00
N363   N     0.71670   0.88226   0.93423   0.00000  Uiso   1.00
N364   N     0.69062   0.83549   0.92083   0.00000  Uiso   1.00
N365   N     0.71620   0.13887   0.08754   0.00000  Uiso   1.00
N366   N     0.69024   0.18573   0.10142   0.00000  Uiso   1.00
N367   N     0.79023   0.14000   0.93504   0.00000  Uiso   1.00
N368   N     0.81602   0.18745   0.92177   0.00000  Uiso   1.00
N369   N     0.79052   0.88207   0.08627   0.00000  Uiso   1.00
N370   N     0.81636   0.83462   0.09920   0.00000  Uiso   1.00
N371   N     0.96857   0.43620   0.88519   0.00000  Uiso   1.00
N372   N     0.96066   0.38569   0.83915   0.00000  Uiso   1.00
N373   N     0.54061   0.43720   0.14022   0.00000  Uiso   1.00
N374   N     0.54778   0.38583   0.18799   0.00000  Uiso   1.00
N375   N     0.96952   0.58561   0.13870   0.00000  Uiso   1.00
N376   N     0.96144   0.63617   0.18380   0.00000  Uiso   1.00
N377   N     0.54126   0.58341   0.88231   0.00000  Uiso   1.00
N378   N     0.54814   0.63510   0.83471   0.00000  Uiso   1.00
N379   N     0.96638   0.88178   0.58601   0.00000  Uiso   1.00
N380   N     0.96030   0.83547   0.63903   0.00000  Uiso   1.00
N381   N     0.54038   0.13988   0.58206   0.00000  Uiso   1.00
N382   N     0.54891   0.18942   0.63255   0.00000  Uiso   1.00
N383   N     0.96682   0.14177   0.43837   0.00000  Uiso   1.00
N384   N     0.95991   0.18882   0.38625   0.00000  Uiso   1.00
N385   N     0.54174   0.88135   0.43746   0.00000  Uiso   1.00
N386   N     0.54945   0.83364   0.38629   0.00000  Uiso   1.00
N387   N     0.94231   0.44026   0.08581   0.00000  Uiso   1.00
N388   N     0.91687   0.39058   0.10173   0.00000  Uiso   1.00
N389   N     0.56772   0.43550   0.93646   0.00000  Uiso   1.00
N390   N     0.59152   0.38417   0.92258   0.00000  Uiso   1.00
N391   N     0.56664   0.58443   0.08647   0.00000  Uiso   1.00
N392   N     0.59056   0.63551   0.10021   0.00000  Uiso   1.00
N393   N     0.94153   0.58100   0.93780   0.00000  Uiso   1.00
N394   N     0.91638   0.63102   0.92276   0.00000  Uiso   1.00
N395   N     0.71720   0.93481   0.13946   0.00000  Uiso   1.00
N396   N     0.69143   0.92079   0.18673   0.00000  Uiso   1.00
N397   N     0.71713   0.08565   0.88139   0.00000  Uiso   1.00
N398   N     0.69159   0.09871   0.83324   0.00000  Uiso   1.00
N399   N     0.79114   0.93484   0.88267   0.00000  Uiso   1.00
N400   N     0.81755   0.92149   0.83668   0.00000  Uiso   1.00
N401   N     0.79081   0.08764   0.13967   0.00000  Uiso   1.00
N402   N     0.81700   0.10114   0.18621   0.00000  Uiso   1.00
Cl403  Cl    0.50288   0.51031   0.01145   0.00000  Uiso   1.00
Cl404  Cl    0.75374   0.01121   0.01097   0.00000  Uiso   1.00
Cl405  Cl    0.50589   0.01663   0.51096   0.00000  Uiso   1.00
H406   H     0.41383   0.81538   0.70209   0.00000  Uiso   1.00
H407   H     0.34796   0.82419   0.81849   0.00000  Uiso   1.00
H408   H     0.41652   0.71382   0.83014   0.00000  Uiso   1.00
Fe409  Fe    0.18721  -0.00815   0.02598   0.00000  Uiso   1.00
Fe410  Fe    0.00987   0.01671   0.63067   0.00000  Uiso   1.00
Fe411  Fe    0.50064   0.36415   0.02047   0.00000  Uiso   1.00
Fe412  Fe    0.69456  -0.00234   0.02542   0.00000  Uiso   1.00
Fe413  Fe    0.50674   0.00695   0.63520   0.00000  Uiso   1.00
Fe414  Fe    1.01658   0.39109   0.02516   0.00000  Uiso   1.00
loop_
_geom_bond_atom_site_label_1
_geom_bond_atom_site_label_2
_geom_bond_distance
_geom_bond_site_symmetry_2
_ccdc_geom_bond_type
Fe1    N100    1.957   .     S
Fe1    N106    1.968   1_545 S
Fe1    N150    1.957   .     S
Fe1    N152    1.968   1_545 S
Fe1    Cl198   2.352   .     S
Fe2    N102    1.922   1_545 S
Fe2    N104    1.956   .     S
Fe2    N148    1.913   1_545 S
Fe2    N154    1.950   .     S
Fe2    Cl405   2.425   .     S
Fe3    N108    1.928   .     S
Fe3    N114    1.954   1_554 S
Fe3    N158    1.926   .     S
Fe3    N160    1.953   1_554 S
Fe3    Cl197   2.295   .     S
Fe4    N110    1.922   1_554 S
Fe4    N112    1.956   .     S
Fe4    N156    1.917   1_554 S
Fe4    N162    1.955   .     S
Fe4    Cl197   2.401   1_565 S
Fe5    N116    1.962   .     S
Fe5    N166    1.958   .     S
Fe5    Cl196   2.336   .     S
Fe5    N329    1.951   1_455 S
Fe5    N375    1.948   1_455 S
Fe6    N120    1.927   .     S
Fe6    N170    1.931   .     S
Fe6    Cl196   2.377   1_556 S
Fe6    N325    1.955   1_455 S
Fe6    N371    1.960   1_455 S
Fe7    N124    1.963   .     S
Fe7    N174    1.965   .     S
Fe7    Cl198   2.462   .     S
Fe7    N337    1.954   1_455 S
Fe7    N383    1.956   1_455 S
Fe8    N128    1.971   .     S
Fe8    N178    1.968   .     S
Fe8    Cl198   2.380   1_565 S
Fe8    N333    1.969   1_455 S
Fe8    N379    1.966   1_455 S
Fe9    N132    1.893   1_554 S
Fe9    N138    1.917   .     S
Fe9    N182    1.893   1_554 S
Fe9    N184    1.916   .     S
Fe9    Cl196   2.462   .     S
Fe10   N134    1.950   .     S
Fe10   N136    1.949   1_554 S
Fe10   N180    1.955   .     S
Fe10   N186    1.955   1_554 S
Fe10   Cl403   2.375   .     S
Fe11   N140    1.924   .     S
Fe11   N146    1.898   1_545 S
Fe11   N190    1.914   .     S
Fe11   N192    1.893   1_545 S
Fe11   Cl197   2.520   1_556 S
Fe12   N142    1.902   1_545 S
Fe12   N144    1.855   .     S
Fe12   N188    1.908   1_545 S
Fe12   N194    1.854   .     S
Fe12   Cl197   2.302   .     S
H13    C34     1.101   .     S
H14    C35     1.103   .     S
H15    C36     1.102   .     S
H16    C37     1.098   .     S
H17    C38     1.100   .     S
H18    C39     1.100   .     S
H19    C40     1.097   .     S
H20    C41     1.098   .     S
H21    C42     1.101   .     S
H22    C43     1.100   .     S
H23    C44     1.097   .     S
H24    C45     1.101   .     S
H25    C46     1.097   .     S
H26    C47     1.102   .     S
H27    C48     1.104   .     S
H28    C49     1.102   .     S
H29    C50     1.102   .     S
H30    C51     1.100   .     S
H31    C52     1.100   .     S
H32    C53     1.098   .     S
H33    C54     1.098   .     S
C34    C56     1.399   .     S
C34    C73     1.399   .     D
C35    C59     1.399   .     D
C35    C75     1.401   .     S
C36    C61     1.398   .     D
C36    C70     1.401   .     S
C37    C59     1.399   .     S
C37    C63     1.400   .     D
C38    C61     1.399   .     S
C38    C66     1.399   .     D
C39    C56     1.399   .     D
C39    C68     1.402   .     S
C40    C66     1.403   .     S
C40    C70     1.398   .     D
C41    C68     1.398   .     D
C41    C73     1.399   .     S
C42    C63     1.403   .     S
C42    C75     1.398   .     D
C43    C77     1.398   .     D
C43    C97     1.401   .     S
C44    C79     1.398   .     D
C44    C95     1.399   .     S
C45    C81     1.398   .     S
C45    C99     1.400   .     D
C46    C83     1.400   .     S
C46    C93     1.398   .     D
C47    C81     1.398   .     D
C47    C85     1.400   .     S
C48    C79     1.398   .     S
C48    C87     1.399   .     D
C49    C83     1.399   .     D
C49    C89     1.399   .     S
C50    C77     1.399   .     S
C50    C91     1.401   .     D
C51    C89     1.398   .     D
C51    C93     1.401   .     S
C52    C87     1.397   .     S
C52    C95     1.403   .     D
C53    C91     1.398   .     S
C53    C97     1.401   .     D
C54    C85     1.399   .     D
C54    C99     1.400   .     S
C55    C56     1.448   .     S
C55    N101    1.389   .     D
C55    N175    1.386   .     S
C57    N103    1.386   .     D
C57    N173    1.370   .     S
C57    H406    1.080   .     S
C58    C59     1.449   .     S
C58    N105    1.404   .     D
C58    N177    1.374   .     S
C60    C61     1.446   .     S
C60    N107    1.388   .     D
C60    N179    1.387   .     S
C62    C63     1.447   .     S
C62    N109    1.429   .     D
C62    N195    1.357   .     S
C64    N111    1.387   .     D
C64    N193    1.369   .     S
C64    H407    1.082   .     S
C65    C66     1.450   .     S
C65    N113    1.413   .     D
C65    N189    1.369   .     S
C67    C68     1.449   .     S
C67    N115    1.400   .     S
C67    N191    1.379   .     D
C69    C70     1.451   .     S
C69    N117    1.405   .     D
C69    N185    1.373   .     S
C71    N119    1.376   .     S
C71    N187    1.378   .     D
C71    H408    1.069   .     S
C72    C73     1.448   .     S
C72    N121    1.401   .     D
C72    N183    1.374   .     S
C74    C75     1.448   .     S
C74    N123    1.387   .     D
C74    N181    1.386   .     S
C76    C77     1.447   .     S
C76    N125    1.385   .     D
C76    N151    1.389   .     S
C78    C79     1.447   .     S
C78    N127    1.383   .     D
C78    N149    1.391   .     S
C80    C81     1.446   .     S
C80    N129    1.387   .     D
C80    N153    1.387   .     S
C82    C83     1.448   .     S
C82    N131    1.374   .     D
C82    N155    1.404   .     S
C84    C85     1.448   .     S
C84    N133    1.373   .     S
C84    N171    1.403   .     D
C86    C87     1.447   .     S
C86    N135    1.385   .     D
C86    N169    1.388   .     S
C88    C89     1.447   .     S
C88    N137    1.386   .     S
C88    N165    1.386   .     D
C90    C91     1.451   .     S
C90    N139    1.374   .     D
C90    N167    1.403   .     S
C92    C93     1.450   .     S
C92    N141    1.380   .     S
C92    N161    1.399   .     D
C94    C95     1.448   .     S
C94    N143    1.368   .     D
C94    N163    1.415   .     S
C96    C97     1.446   .     S
C96    N145    1.357   .     D
C96    N159    1.428   .     S
C98    C99     1.448   .     S
C98    N147    1.381   .     S
C98    N157    1.396   .     D
N100   N101    1.313   .     S
N100   N174    1.376   .     S
N102   Fe2     1.922   1_565 S
N102   N103    1.312   .     S
N102   N172    1.394   .     S
N104   N105    1.300   .     S
N104   N176    1.383   .     S
N106   Fe1     1.968   1_565 S
N106   N107    1.313   .     S
N106   N178    1.370   .     S
N108   N109    1.284   .     S
N108   N194    1.421   .     S
N110   Fe4     1.922   1_556 S
N110   N111    1.309   .     S
N110   N192    1.397   .     S
N112   N113    1.294   .     S
N112   N188    1.390   .     S
N114   Fe3     1.954   1_556 S
N114   N115    1.307   .     D
N114   N190    1.381   .     S
N116   N117    1.304   .     S
N116   N184    1.379   .     S
N118   N119    1.321   .     D
N118   N186    1.370   .     S
N118   Fe204   1.949   .     S
N120   N121    1.305   .     S
N120   N182    1.389   .     S
N122   N123    1.317   .     S
N122   N180    1.372   .     S
N122   Fe203   1.956   .     S
N124   N125    1.316   .     S
N124   N150    1.376   .     S
N126   N127    1.318   .     S
N126   N148    1.394   .     S
N126   Fe206   1.908   .     S
N128   N129    1.314   .     S
N128   N152    1.370   .     S
N130   N131    1.327   .     S
N130   N154    1.384   .     S
N130   Fe205   1.929   .     S
N132   Fe9     1.893   1_556 S
N132   N133    1.330   .     D
N132   N170    1.389   .     S
N134   N135    1.318   .     S
N134   N168    1.373   .     S
N136   Fe10    1.949   1_556 S
N136   N137    1.318   .     D
N136   N164    1.372   .     S
N138   N139    1.329   .     S
N138   N166    1.378   .     S
N140   N141    1.324   .     D
N140   N160    1.382   .     S
N142   Fe12    1.902   1_565 S
N142   N143    1.336   .     S
N142   N162    1.392   .     S
N144   N145    1.344   .     S
N144   N158    1.420   .     S
N146   Fe11    1.898   1_565 S
N146   N147    1.322   .     D
N146   N156    1.397   .     S
N148   Fe2     1.913   1_565 S
N148   N149    1.311   .     D
N150   N151    1.312   .     D
N152   Fe1     1.968   1_565 S
N152   N153    1.314   .     D
N154   N155    1.299   .     D
N156   Fe4     1.917   1_556 S
N156   N157    1.307   .     S
N158   N159    1.285   .     D
N160   Fe3     1.953   1_556 S
N160   N161    1.306   .     S
N162   N163    1.292   .     D
N164   N165    1.317   .     S
N164   Fe204   1.953   .     S
N166   N167    1.305   .     D
N168   N169    1.316   .     D
N168   Fe203   1.958   .     S
N170   N171    1.305   .     S
N172   N173    1.322   .     D
N172   Fe206   1.899   .     S
N174   N175    1.316   .     D
N176   N177    1.326   .     D
N176   Fe205   1.930   .     S
N178   N179    1.315   .     D
N180   N181    1.318   .     D
N182   Fe9     1.893   1_556 S
N182   N183    1.330   .     D
N184   N185    1.330   .     D
N186   Fe10    1.955   1_556 S
N186   N187    1.321   .     S
N188   Fe12    1.908   1_565 S
N188   N189    1.334   .     D
N190   N191    1.322   .     S
N192   Fe11    1.893   1_565 S
N192   N193    1.325   .     D
N194   N195    1.346   .     D
Cl196  Fe6     2.377   1_554 S
Cl196  Fe208   2.334   1_455 S
Cl196  Fe414   2.258   1_455 S
Cl197  Fe4     2.401   1_545 S
Cl197  Fe11    2.520   1_554 S
Cl197  Fe409   2.556   .     S
Cl198  Fe8     2.380   1_545 S
Cl198  Fe200   2.449   1_455 S
Cl198  Fe410   2.196   .     S
Fe199  N307    1.899   .     S
Fe199  N313    1.944   1_545 S
Fe199  N357    1.901   .     S
Fe199  N359    1.942   1_545 S
Fe199  Cl405   2.294   .     S
Fe200  Cl198   2.449   1_655 S
Fe200  N309    1.976   1_545 S
Fe200  N311    1.959   .     S
Fe200  N355    1.976   1_545 S
Fe200  N361    1.961   .     S
Fe201  N315    1.966   .     S
Fe201  N321    1.964   1_554 S
Fe201  N365    1.964   .     S
Fe201  N367    1.963   1_554 S
Fe201  Cl404   2.396   .     S
Fe202  N317    1.949   1_554 S
Fe202  N319    1.948   .     S
Fe202  N363    1.958   1_554 S
Fe202  N369    1.957   .     S
Fe202  Cl404   2.410   1_565 S
Fe203  N323    1.951   .     S
Fe203  N373    1.954   .     S
Fe203  Cl403   2.392   .     S
Fe204  N327    1.944   .     S
Fe204  N377    1.948   .     S
Fe204  Cl403   2.404   1_556 S
Fe205  N331    1.850   .     S
Fe205  N381    1.841   .     S
Fe205  Cl405   2.290   .     S
Fe206  N335    1.924   .     S
Fe206  N385    1.912   .     S
Fe206  Cl405   2.519   1_565 S
Fe207  N339    1.946   1_554 S
Fe207  N345    1.944   .     S
Fe207  N389    1.947   1_554 S
Fe207  N391    1.944   .     S
Fe207  Cl403   2.419   .     S
Fe208  Cl196   2.334   1_655 S
Fe208  N341    1.862   .     S
Fe208  N343    1.897   1_554 S
Fe208  N387    1.864   .     S
Fe208  N393    1.896   1_554 S
Fe209  N347    1.961   .     S
Fe209  N353    1.959   1_545 S
Fe209  N397    1.953   .     S
Fe209  N399    1.953   1_545 S
Fe209  Cl404   2.409   1_556 S
Fe210  N349    1.962   1_545 S
Fe210  N351    1.963   .     S
Fe210  N395    1.959   1_545 S
Fe210  N401    1.963   .     S
Fe210  Cl404   2.403   .     S
H211   C235    1.099   .     S
H212   C236    1.098   .     S
H213   C237    1.098   .     S
H214   C238    1.098   .     S
H215   C239    1.103   .     S
H216   C240    1.102   .     S
H217   C241    1.098   .     S
H218   C242    1.099   .     S
H219   C243    1.102   .     S
H220   C244    1.099   .     S
H221   C245    1.103   .     S
H222   C246    1.099   .     S
H223   C247    1.099   .     S
H224   C248    1.102   .     S
H225   C249    1.098   .     S
H226   C250    1.102   .     S
H227   C251    1.099   .     S
H228   C252    1.098   .     S
H229   C253    1.098   .     S
H230   C254    1.099   .     S
H231   C255    1.099   .     S
H232   C256    1.099   .     S
H233   C257    1.103   .     S
H234   C258    1.101   .     S
C235   C260    1.401   .     S
C235   C280    1.397   .     D
C236   C262    1.398   .     S
C236   C278    1.402   .     D
C237   C264    1.398   .     D
C237   C282    1.402   .     S
C238   C266    1.400   .     D
C238   C276    1.396   .     S
C239   C264    1.402   .     S
C239   C268    1.402   .     D
C240   C262    1.400   .     D
C240   C270    1.399   .     S
C241   C266    1.399   .     S
C241   C272    1.399   .     D
C242   C260    1.404   .     D
C242   C274    1.397   .     S
C243   C272    1.400   .     S
C243   C276    1.400   .     D
C244   C270    1.399   .     D
C244   C278    1.401   .     S
C245   C274    1.402   .     D
C245   C280    1.399   .     S
C246   C268    1.400   .     S
C246   C282    1.403   .     D
C247   C284    1.404   .     D
C247   C304    1.399   .     S
C248   C286    1.401   .     D
C248   C302    1.400   .     S
C249   C288    1.401   .     S
C249   C306    1.399   .     D
C250   C290    1.402   .     S
C250   C300    1.401   .     D
C251   C288    1.399   .     D
C251   C292    1.397   .     S
C252   C286    1.398   .     S
C252   C294    1.402   .     D
C253   C290    1.398   .     D
C253   C296    1.402   .     S
C254   C284    1.401   .     S
C254   C298    1.396   .     D
C255   C296    1.402   .     D
C255   C300    1.400   .     S
C256   C294    1.403   .     S
C256   C302    1.399   .     D
C257   C298    1.401   .     S
C257   C304    1.402   .     D
C258   C292    1.400   .     D
C258   C306    1.401   .     S
C259   C260    1.443   .     S
C259   N308    1.424   .     D
C259   N382    1.364   .     S
C261   C262    1.451   .     S
C261   N310    1.388   .     D
C261   N380    1.389   .     S
C263   C264    1.453   .     S
C263   N312    1.388   .     D
C263   N384    1.388   .     S
C265   C266    1.446   .     S
C265   N314    1.395   .     D
C265   N386    1.383   .     S
C267   C268    1.455   .     S
C267   N316    1.388   .     D
C267   N402    1.388   .     S
C269   C270    1.449   .     S
C269   N318    1.386   .     S
C269   N400    1.387   .     D
C271   C272    1.450   .     S
C271   N320    1.385   .     D
C271   N396    1.389   .     S
C273   C274    1.451   .     S
C273   N322    1.389   .     S
C273   N398    1.385   .     D
C275   C276    1.449   .     S
C275   N324    1.388   .     D
C275   N392    1.384   .     S
C277   C278    1.450   .     S
C277   N326    1.420   .     S
C277   N394    1.366   .     D
C279   C280    1.449   .     S
C279   N328    1.387   .     D
C279   N390    1.385   .     S
C281   C282    1.449   .     S
C281   N330    1.434   .     D
C281   N388    1.356   .     S
C283   C284    1.444   .     S
C283   N332    1.366   .     D
C283   N358    1.420   .     S
C285   C286    1.452   .     S
C285   N334    1.390   .     D
C285   N356    1.387   .     S
C287   C288    1.448   .     S
C287   N336    1.385   .     D
C287   N360    1.394   .     S
C289   C290    1.454   .     S
C289   N338    1.388   .     D
C289   N362    1.389   .     S
C291   C292    1.450   .     S
C291   N340    1.386   .     S
C291   N378    1.388   .     D
C293   C294    1.449   .     S
C293   N342    1.356   .     D
C293   N376    1.435   .     S
C295   C296    1.452   .     S
C295   N344    1.367   .     S
C295   N372    1.420   .     D
C297   C298    1.449   .     S
C297   N346    1.383   .     D
C297   N374    1.389   .     S
C299   C300    1.453   .     S
C299   N348    1.386   .     D
C299   N368    1.388   .     S
C301   C302    1.453   .     S
C301   N350    1.388   .     D
C301   N370    1.386   .     S
C303   C304    1.454   .     S
C303   N352    1.388   .     D
C303   N366    1.388   .     S
C305   C306    1.453   .     S
C305   N354    1.388   .     S
C305   N364    1.387   .     D
N307   N308    1.287   .     S
N307   N381    1.435   .     S
N309   Fe200   1.976   1_565 S
N309   N310    1.315   .     S
N309   N379    1.368   .     S
N311   N312    1.314   .     S
N311   N383    1.377   .     S
N313   Fe199   1.944   1_565 S
N313   N314    1.309   .     S
N313   N385    1.382   .     S
N315   N316    1.319   .     S
N315   N401    1.371   .     S
N317   Fe202   1.949   1_556 S
N317   N318    1.318   .     D
N317   N399    1.371   .     S
N319   N320    1.318   .     S
N319   N395    1.372   .     S
N321   Fe201   1.964   1_556 S
N321   N322    1.317   .     D
N321   N397    1.372   .     S
N323   N324    1.318   .     S
N323   N391    1.372   .     S
N325   Fe6     1.955   1_655 S
N325   N326    1.291   .     D
N325   N393    1.391   .     S
N327   N328    1.318   .     S
N327   N389    1.372   .     S
N329   Fe5     1.951   1_655 S
N329   N330    1.284   .     S
N329   N387    1.410   .     S
N331   N332    1.339   .     S
N331   N357    1.430   .     S
N333   Fe8     1.969   1_655 S
N333   N334    1.315   .     S
N333   N355    1.368   .     S
N335   N336    1.319   .     S
N335   N359    1.382   .     S
N337   Fe7     1.954   1_655 S
N337   N338    1.317   .     S
N337   N361    1.377   .     S
N339   Fe207   1.946   1_556 S
N339   N340    1.317   .     D
N339   N377    1.372   .     S
N341   N342    1.347   .     S
N341   N375    1.411   .     S
N343   Fe208   1.897   1_556 S
N343   N344    1.340   .     D
N343   N371    1.391   .     S
N345   N346    1.318   .     S
N345   N373    1.372   .     S
N347   N348    1.319   .     S
N347   N367    1.372   .     S
N349   Fe210   1.962   1_565 S
N349   N350    1.318   .     S
N349   N369    1.372   .     S
N351   N352    1.319   .     S
N351   N365    1.371   .     S
N353   Fe209   1.959   1_565 S
N353   N354    1.319   .     D
N353   N363    1.371   .     S
N355   Fe200   1.976   1_565 S
N355   N356    1.316   .     D
N357   N358    1.289   .     D
N359   Fe199   1.942   1_565 S
N359   N360    1.309   .     D
N361   N362    1.314   .     D
N363   Fe202   1.958   1_556 S
N363   N364    1.318   .     S
N365   N366    1.318   .     D
N367   Fe201   1.963   1_556 S
N367   N368    1.318   .     D
N369   N370    1.319   .     D
N371   Fe6     1.960   1_655 S
N371   N372    1.292   .     S
N373   N374    1.318   .     D
N375   Fe5     1.948   1_655 S
N375   N376    1.283   .     D
N377   N378    1.318   .     S
N379   Fe8     1.966   1_655 S
N379   N380    1.315   .     D
N381   N382    1.340   .     D
N383   Fe7     1.956   1_655 S
N383   N384    1.317   .     D
N385   N386    1.319   .     D
N387   N388    1.347   .     D
N389   Fe207   1.947   1_556 S
N389   N390    1.319   .     D
N391   N392    1.318   .     D
N393   Fe208   1.896   1_556 S
N393   N394    1.340   .     S
N395   Fe210   1.959   1_565 S
N395   N396    1.318   .     D
N397   N398    1.319   .     S
N399   Fe209   1.953   1_565 S
N399   N400    1.318   .     S
N401   N402    1.319   .     D
Cl403  Fe204   2.404   1_554 S
Cl404  Fe202   2.410   1_545 S
Cl404  Fe209   2.409   1_554 S
Cl404  Fe412   2.226   .     S
Cl405  Fe206   2.519   1_545 S
Cl405  Fe413   2.293   .     S
Fe414  Cl196   2.258   1_655 S
