# Supplementary material for: Excavating hidden adsorption sites in metal-organic frameworks using rational defect engineering
Source: Nat Commun. 2017 Nov 16;8:1539. doi: 10.1038/s41467-017-01478-4 (PMC5691151; doi:10.1038/s41467-017-01478-4)
Supplement: Supplementary file 25 — Supplementary Data 22 [file 41467_2017_1478_MOESM25_ESM.cif]

data_MUWQEB_waterOH_cation_relaxed
_audit_creation_date              2017-08-02
_audit_creation_method            'Materials Studio'
_symmetry_space_group_name_H-M    'P1'
_symmetry_Int_Tables_number       1
_symmetry_cell_setting            triclinic
loop_
_symmetry_equiv_pos_as_xyz
  x,y,z
_cell_length_a                    37.2449
_cell_length_b                    18.5670
_cell_length_c                    18.1210
_cell_angle_alpha                 90.0000
_cell_angle_beta                  90.0000
_cell_angle_gamma                 90.0000
loop_
_atom_site_label
_atom_site_type_symbol
_atom_site_fract_x
_atom_site_fract_y
_atom_site_fract_z
_atom_site_U_iso_or_equiv
_atom_site_adp_type
_atom_site_occupancy
Fe1    Fe    0.06528   0.00767   0.52007   0.00000  Uiso   1.00
Fe2    Fe    0.43894   0.00853   0.51791   0.00000  Uiso   1.00
Fe3    Fe    0.25294   0.13575   0.01898   0.00000  Uiso   1.00
Fe4    Fe    0.25247   0.87382   0.01797   0.00000  Uiso   1.00
Fe5    Fe    0.00246   0.50726   0.15006   0.00000  Uiso   1.00
Fe6    Fe    0.00250   0.50811   0.89027   0.00000  Uiso   1.00
Fe7    Fe    0.00110   0.13683   0.51969   0.00000  Uiso   1.00
Fe8    Fe    0.00128   0.87826   0.51986   0.00000  Uiso   1.00
Fe9    Fe    0.06694   0.50781   0.01954   0.00000  Uiso   1.00
Fe10   Fe    0.43717   0.50398   0.01965   0.00000  Uiso   1.00
Fe11   Fe    0.25101   0.01004   0.88094   0.00000  Uiso   1.00
Fe12   Fe    0.25320   0.00658   0.14918   0.00000  Uiso   1.00
H13    H     0.05569   0.28108   0.74996   0.00000  Uiso   1.00
H14    H     0.45307   0.27468   0.28299   0.00000  Uiso   1.00
H15    H     0.05615   0.73552   0.28935   0.00000  Uiso   1.00
H16    H     0.37182   0.10791   0.28531   0.00000  Uiso   1.00
H17    H     0.13527   0.90609   0.28605   0.00000  Uiso   1.00
H18    H     0.13400   0.10905   0.75485   0.00000  Uiso   1.00
H19    H     0.13839   0.73873   0.11989   0.00000  Uiso   1.00
H20    H     0.13847   0.27872   0.91854   0.00000  Uiso   1.00
H21    H     0.36681   0.27749   0.12181   0.00000  Uiso   1.00
H22    H     0.13613   0.11112   0.28900   0.00000  Uiso   1.00
H23    H     0.36725   0.89902   0.29079   0.00000  Uiso   1.00
H24    H     0.13827   0.89889   0.74540   0.00000  Uiso   1.00
H25    H     0.36944   0.11136   0.74950   0.00000  Uiso   1.00
H26    H     0.05529   0.73593   0.75210   0.00000  Uiso   1.00
H27    H     0.44786   0.73092   0.29168   0.00000  Uiso   1.00
H28    H     0.44942   0.28007   0.74886   0.00000  Uiso   1.00
H29    H     0.05546   0.27871   0.28741   0.00000  Uiso   1.00
H30    H     0.36398   0.28188   0.91180   0.00000  Uiso   1.00
H31    H     0.36458   0.73148   0.12494   0.00000  Uiso   1.00
H32    H     0.14018   0.27871   0.12317   0.00000  Uiso   1.00
H33    H     0.14257   0.73065   0.91060   0.00000  Uiso   1.00
C34    C     0.07933   0.25597   0.77530   0.00000  Uiso   1.00
C35    C     0.42855   0.25098   0.25971   0.00000  Uiso   1.00
C36    C     0.07982   0.76052   0.26406   0.00000  Uiso   1.00
C37    C     0.38296   0.15759   0.26105   0.00000  Uiso   1.00
C38    C     0.12418   0.85614   0.26230   0.00000  Uiso   1.00
C39    C     0.12323   0.15963   0.77792   0.00000  Uiso   1.00
C40    C     0.12590   0.76223   0.16927   0.00000  Uiso   1.00
C41    C     0.12569   0.25466   0.86976   0.00000  Uiso   1.00
C42    C     0.38017   0.25252   0.16948   0.00000  Uiso   1.00
C43    C     0.12505   0.16079   0.26465   0.00000  Uiso   1.00
C44    C     0.37857   0.84932   0.26687   0.00000  Uiso   1.00
C45    C     0.12688   0.84959   0.77010   0.00000  Uiso   1.00
C46    C     0.38035   0.16117   0.77347   0.00000  Uiso   1.00
C47    C     0.08034   0.75838   0.77414   0.00000  Uiso   1.00
C48    C     0.42376   0.75519   0.26728   0.00000  Uiso   1.00
C49    C     0.42515   0.25609   0.77308   0.00000  Uiso   1.00
C50    C     0.07977   0.25468   0.26360   0.00000  Uiso   1.00
C51    C     0.37727   0.25705   0.86409   0.00000  Uiso   1.00
C52    C     0.37719   0.75565   0.17358   0.00000  Uiso   1.00
C53    C     0.12726   0.25470   0.17178   0.00000  Uiso   1.00
C54    C     0.12926   0.75532   0.86275   0.00000  Uiso   1.00
C55    C     0.07616   0.15890   0.68256   0.00000  Uiso   1.00
C56    C     0.09320   0.19231   0.74578   0.00000  Uiso   1.00
C57    C     0.43174   0.15458   0.35263   0.00000  Uiso   1.00
C58    C     0.41418   0.18837   0.29038   0.00000  Uiso   1.00
C59    C     0.07681   0.85687   0.35743   0.00000  Uiso   1.00
C60    C     0.09396   0.82374   0.29412   0.00000  Uiso   1.00
C61    C     0.33424   0.15642   0.16911   0.00000  Uiso   1.00
C62    C     0.36599   0.18966   0.20052   0.00000  Uiso   1.00
C63    C     0.17114   0.85961   0.16641   0.00000  Uiso   1.00
C64    C     0.14011   0.82534   0.19990   0.00000  Uiso   1.00
C65    C     0.17030   0.15641   0.87293   0.00000  Uiso   1.00
C66    C     0.13939   0.19098   0.83978   0.00000  Uiso   1.00
C67    C     0.07985   0.66607   0.16874   0.00000  Uiso   1.00
C68    C     0.09569   0.72989   0.20135   0.00000  Uiso   1.00
C69    C     0.07989   0.35046   0.87065   0.00000  Uiso   1.00
C70    C     0.09546   0.28682   0.83761   0.00000  Uiso   1.00
C71    C     0.42722   0.34595   0.16512   0.00000  Uiso   1.00
C72    C     0.41156   0.28282   0.19890   0.00000  Uiso   1.00
C73    C     0.07667   0.15866   0.35750   0.00000  Uiso   1.00
C74    C     0.09411   0.19214   0.29467   0.00000  Uiso   1.00
C75    C     0.42577   0.85017   0.36225   0.00000  Uiso   1.00
C76    C     0.40897   0.81743   0.29835   0.00000  Uiso   1.00
C77    C     0.07721   0.85491   0.68067   0.00000  Uiso   1.00
C78    C     0.09507   0.82009   0.74214   0.00000  Uiso   1.00
C79    C     0.42864   0.15861   0.68114   0.00000  Uiso   1.00
C80    C     0.41120   0.19256   0.74345   0.00000  Uiso   1.00
C81    C     0.08094   0.66405   0.86963   0.00000  Uiso   1.00
C82    C     0.09734   0.72607   0.83473   0.00000  Uiso   1.00
C83    C     0.42411   0.66177   0.17059   0.00000  Uiso   1.00
C84    C     0.40793   0.72450   0.20461   0.00000  Uiso   1.00
C85    C     0.42368   0.35276   0.86569   0.00000  Uiso   1.00
C86    C     0.40814   0.28838   0.83364   0.00000  Uiso   1.00
C87    C     0.08021   0.34920   0.16847   0.00000  Uiso   1.00
C88    C     0.09625   0.28588   0.20183   0.00000  Uiso   1.00
C89    C     0.33196   0.15925   0.86528   0.00000  Uiso   1.00
C90    C     0.36348   0.19331   0.83395   0.00000  Uiso   1.00
C91    C     0.33159   0.85219   0.17128   0.00000  Uiso   1.00
C92    C     0.36271   0.81826   0.20449   0.00000  Uiso   1.00
C93    C     0.17332   0.15843   0.17172   0.00000  Uiso   1.00
C94    C     0.14167   0.19216   0.20333   0.00000  Uiso   1.00
C95    C     0.17595   0.85024   0.86074   0.00000  Uiso   1.00
C96    C     0.14391   0.81713   0.83034   0.00000  Uiso   1.00
N97    N     0.06422   0.08271   0.59541   0.00000  Uiso   1.00
N98    N     0.08772   0.09651   0.64786   0.00000  Uiso   1.00
O99    O     0.42444   0.94148   0.59892   0.00000  Uiso   1.00
N100   N     0.44487   0.07772   0.43843   0.00000  Uiso   1.00
N101   N     0.42227   0.08930   0.38349   0.00000  Uiso   1.00
N102   N     0.06449   0.93277   0.44463   0.00000  Uiso   1.00
N103   N     0.08813   0.91929   0.39234   0.00000  Uiso   1.00
N104   N     0.29047   0.13333   0.09419   0.00000  Uiso   1.00
N105   N     0.31645   0.17999   0.10646   0.00000  Uiso   1.00
O106   O     0.29434   0.85618   0.95144   0.00000  Uiso   1.00
N107   N     0.21390   0.88447   0.08934   0.00000  Uiso   1.00
N108   N     0.18738   0.83858   0.10127   0.00000  Uiso   1.00
N109   N     0.21512   0.13443   0.94541   0.00000  Uiso   1.00
N110   N     0.18980   0.18232   0.93256   0.00000  Uiso   1.00
N111   N     0.03973   0.58220   0.14805   0.00000  Uiso   1.00
N112   N     0.04718   0.63390   0.19303   0.00000  Uiso   1.00
O113   O     0.47098   0.58117   0.84328   0.00000  Uiso   1.00
N114   N     0.03946   0.43370   0.89189   0.00000  Uiso   1.00
N115   N     0.04705   0.38279   0.84653   0.00000  Uiso   1.00
N116   N     0.46726   0.43123   0.14621   0.00000  Uiso   1.00
N117   N     0.45962   0.38050   0.19111   0.00000  Uiso   1.00
N118   N     0.03839   0.13494   0.44427   0.00000  Uiso   1.00
N119   N     0.04552   0.18216   0.39186   0.00000  Uiso   1.00
N120   N     0.46325   0.87220   0.45081   0.00000  Uiso   1.00
N121   N     0.45588   0.82488   0.39846   0.00000  Uiso   1.00
N122   N     0.03849   0.88013   0.59528   0.00000  Uiso   1.00
N123   N     0.04586   0.83204   0.64670   0.00000  Uiso   1.00
N124   N     0.46621   0.13774   0.59254   0.00000  Uiso   1.00
N125   N     0.45906   0.18419   0.64552   0.00000  Uiso   1.00
N126   N     0.06691   0.57763   0.94548   0.00000  Uiso   1.00
N127   N     0.09236   0.62673   0.92958   0.00000  Uiso   1.00
N128   N     0.43683   0.57356   0.09652   0.00000  Uiso   1.00
N129   N     0.41181   0.62315   0.11145   0.00000  Uiso   1.00
N130   N     0.43742   0.44267   0.93741   0.00000  Uiso   1.00
N131   N     0.41201   0.39250   0.92372   0.00000  Uiso   1.00
N132   N     0.06691   0.43764   0.09475   0.00000  Uiso   1.00
N133   N     0.09191   0.38749   0.10903   0.00000  Uiso   1.00
N134   N     0.28778   0.08538   0.88476   0.00000  Uiso   1.00
N135   N     0.31452   0.09850   0.83869   0.00000  Uiso   1.00
N136   N     0.28949   0.92946   0.14741   0.00000  Uiso   1.00
N137   N     0.31579   0.91614   0.19414   0.00000  Uiso   1.00
N138   N     0.21632   0.08253   0.14963   0.00000  Uiso   1.00
N139   N     0.19008   0.09608   0.19651   0.00000  Uiso   1.00
N140   N     0.21800   0.92849   0.88277   0.00000  Uiso   1.00
N141   N     0.19171   0.91386   0.83642   0.00000  Uiso   1.00
N142   N     0.43860   0.92669   0.44880   0.00000  Uiso   1.00
N143   N     0.41515   0.91396   0.39627   0.00000  Uiso   1.00
N144   N     0.06438   0.08262   0.44466   0.00000  Uiso   1.00
N145   N     0.08808   0.09636   0.39257   0.00000  Uiso   1.00
N146   N     0.06451   0.93242   0.59517   0.00000  Uiso   1.00
N147   N     0.08848   0.91780   0.64649   0.00000  Uiso   1.00
N148   N     0.44100   0.08402   0.59267   0.00000  Uiso   1.00
N149   N     0.41794   0.09557   0.64694   0.00000  Uiso   1.00
N150   N     0.21979   0.87542   0.93503   0.00000  Uiso   1.00
N151   N     0.19465   0.82654   0.92186   0.00000  Uiso   1.00
N152   N     0.21691   0.13486   0.09657   0.00000  Uiso   1.00
N153   N     0.19120   0.18214   0.10925   0.00000  Uiso   1.00
N154   N     0.28818   0.13574   0.93992   0.00000  Uiso   1.00
N155   N     0.31454   0.18184   0.92868   0.00000  Uiso   1.00
N156   N     0.28788   0.87526   0.09621   0.00000  Uiso   1.00
N157   N     0.31314   0.82726   0.11002   0.00000  Uiso   1.00
N158   N     0.46462   0.43557   0.88537   0.00000  Uiso   1.00
N159   N     0.45686   0.38357   0.84138   0.00000  Uiso   1.00
N160   N     0.03984   0.43261   0.14759   0.00000  Uiso   1.00
N161   N     0.04743   0.38107   0.19265   0.00000  Uiso   1.00
N162   N     0.46460   0.57975   0.14705   0.00000  Uiso   1.00
N163   N     0.45729   0.63134   0.19268   0.00000  Uiso   1.00
N164   N     0.03966   0.58251   0.89205   0.00000  Uiso   1.00
N165   N     0.04768   0.63267   0.84617   0.00000  Uiso   1.00
O166   O     0.47532   0.85738   0.60574   0.00000  Uiso   1.00
N167   N     0.03825   0.13510   0.59526   0.00000  Uiso   1.00
N168   N     0.04519   0.18245   0.64764   0.00000  Uiso   1.00
N169   N     0.46832   0.13479   0.44315   0.00000  Uiso   1.00
N170   N     0.46081   0.18227   0.39146   0.00000  Uiso   1.00
N171   N     0.03864   0.88016   0.44448   0.00000  Uiso   1.00
N172   N     0.04581   0.83297   0.39210   0.00000  Uiso   1.00
N173   N     0.44090   0.43364   0.09041   0.00000  Uiso   1.00
N174   N     0.41608   0.38203   0.10478   0.00000  Uiso   1.00
N175   N     0.06673   0.43818   0.94531   0.00000  Uiso   1.00
N176   N     0.09171   0.38799   0.93014   0.00000  Uiso   1.00
N177   N     0.06683   0.57738   0.09524   0.00000  Uiso   1.00
N178   N     0.09171   0.62777   0.10945   0.00000  Uiso   1.00
O179   O     0.43119   0.58057   0.95844   0.00000  Uiso   1.00
N180   N     0.21522   0.93345   0.14585   0.00000  Uiso   1.00
N181   N     0.18950   0.91921   0.19358   0.00000  Uiso   1.00
N182   N     0.21254   0.07919   0.89543   0.00000  Uiso   1.00
N183   N     0.18534   0.09195   0.85045   0.00000  Uiso   1.00
O184   O     0.28840   0.94252   0.85001   0.00000  Uiso   1.00
N185   N     0.29088   0.08120   0.14790   0.00000  Uiso   1.00
N186   N     0.31724   0.09458   0.19441   0.00000  Uiso   1.00
Cl187  Cl    0.00414   0.50770   0.01954   0.00000  Uiso   1.00
Cl188  Cl    0.25500   0.00753   0.01688   0.00000  Uiso   1.00
Cl189  Cl    0.00055   0.00745   0.51980   0.00000  Uiso   1.00
Fe190  Fe    0.56719   0.00755   0.51992   0.00000  Uiso   1.00
Fe191  Fe    0.93683   0.00743   0.51973   0.00000  Uiso   1.00
Fe192  Fe    0.75270   0.13530   0.02010   0.00000  Uiso   1.00
Fe193  Fe    0.75263   0.87883   0.01993   0.00000  Uiso   1.00
Fe194  Fe    0.50306   0.50760   0.14743   0.00000  Uiso   1.00
Fe195  Fe    0.50486   0.50334   0.88288   0.00000  Uiso   1.00
Fe196  Fe    0.50433   0.13809   0.51986   0.00000  Uiso   1.00
Fe197  Fe    0.50370   0.87258   0.51823   0.00000  Uiso   1.00
Fe198  Fe    0.56769   0.50780   0.01918   0.00000  Uiso   1.00
Fe199  Fe    0.93847   0.50744   0.02026   0.00000  Uiso   1.00
Fe200  Fe    0.75274   0.00695   0.89113   0.00000  Uiso   1.00
Fe201  Fe    0.75269   0.00713   0.14880   0.00000  Uiso   1.00
H202   H     0.55424   0.27138   0.75735   0.00000  Uiso   1.00
H203   H     0.94913   0.73784   0.75121   0.00000  Uiso   1.00
H204   H     0.94945   0.27670   0.28805   0.00000  Uiso   1.00
H205   H     0.55418   0.74231   0.28506   0.00000  Uiso   1.00
H206   H     0.86626   0.11419   0.28811   0.00000  Uiso   1.00
H207   H     0.86603   0.90056   0.75112   0.00000  Uiso   1.00
H208   H     0.63820   0.90294   0.28645   0.00000  Uiso   1.00
H209   H     0.63947   0.11340   0.75098   0.00000  Uiso   1.00
H210   H     0.63979   0.73174   0.12333   0.00000  Uiso   1.00
H211   H     0.86481   0.73119   0.91606   0.00000  Uiso   1.00
H212   H     0.63954   0.27911   0.92009   0.00000  Uiso   1.00
H213   H     0.86530   0.28330   0.12287   0.00000  Uiso   1.00
H214   H     0.63870   0.11348   0.28767   0.00000  Uiso   1.00
H215   H     0.86628   0.90050   0.28816   0.00000  Uiso   1.00
H216   H     0.63932   0.90019   0.75085   0.00000  Uiso   1.00
H217   H     0.86586   0.11483   0.75110   0.00000  Uiso   1.00
H218   H     0.55622   0.73767   0.74931   0.00000  Uiso   1.00
H219   H     0.94942   0.73784   0.28846   0.00000  Uiso   1.00
H220   H     0.94898   0.27744   0.75064   0.00000  Uiso   1.00
H221   H     0.55595   0.27685   0.28856   0.00000  Uiso   1.00
H222   H     0.86497   0.28417   0.91605   0.00000  Uiso   1.00
H223   H     0.86541   0.73139   0.12301   0.00000  Uiso   1.00
H224   H     0.63998   0.28325   0.12323   0.00000  Uiso   1.00
H225   H     0.63875   0.73233   0.91746   0.00000  Uiso   1.00
C226   C     0.57946   0.24972   0.78014   0.00000  Uiso   1.00
C227   C     0.92429   0.76012   0.77513   0.00000  Uiso   1.00
C228   C     0.92463   0.25445   0.26402   0.00000  Uiso   1.00
C229   C     0.57932   0.76370   0.26159   0.00000  Uiso   1.00
C230   C     0.87796   0.16330   0.26404   0.00000  Uiso   1.00
C231   C     0.87769   0.85136   0.77505   0.00000  Uiso   1.00
C232   C     0.62652   0.85390   0.26233   0.00000  Uiso   1.00
C233   C     0.62731   0.16125   0.77653   0.00000  Uiso   1.00
C234   C     0.62724   0.75816   0.17095   0.00000  Uiso   1.00
C235   C     0.87712   0.75656   0.86754   0.00000  Uiso   1.00
C236   C     0.62721   0.25390   0.87147   0.00000  Uiso   1.00
C237   C     0.87753   0.25792   0.17144   0.00000  Uiso   1.00
C238   C     0.62716   0.16283   0.26383   0.00000  Uiso   1.00
C239   C     0.87799   0.85139   0.26415   0.00000  Uiso   1.00
C240   C     0.62739   0.85142   0.77502   0.00000  Uiso   1.00
C241   C     0.87754   0.16398   0.77505   0.00000  Uiso   1.00
C242   C     0.58064   0.76042   0.77411   0.00000  Uiso   1.00
C243   C     0.92461   0.76013   0.26440   0.00000  Uiso   1.00
C244   C     0.92416   0.25520   0.77474   0.00000  Uiso   1.00
C245   C     0.58068   0.25449   0.26433   0.00000  Uiso   1.00
C246   C     0.87714   0.25872   0.86746   0.00000  Uiso   1.00
C247   C     0.87760   0.75678   0.17161   0.00000  Uiso   1.00
C248   C     0.62771   0.25777   0.17166   0.00000  Uiso   1.00
C249   C     0.62702   0.75759   0.86831   0.00000  Uiso   1.00
C250   C     0.57889   0.15684   0.68402   0.00000  Uiso   1.00
C251   C     0.59564   0.18979   0.74744   0.00000  Uiso   1.00
C252   C     0.92563   0.85605   0.68155   0.00000  Uiso   1.00
C253   C     0.90879   0.82183   0.74437   0.00000  Uiso   1.00
C254   C     0.92572   0.15865   0.35768   0.00000  Uiso   1.00
C255   C     0.90904   0.19284   0.29473   0.00000  Uiso   1.00
C256   C     0.57791   0.85962   0.35426   0.00000  Uiso   1.00
C257   C     0.59505   0.82526   0.29212   0.00000  Uiso   1.00
C258   C     0.83082   0.16314   0.16935   0.00000  Uiso   1.00
C259   C     0.86225   0.19593   0.20230   0.00000  Uiso   1.00
C260   C     0.83060   0.85128   0.87007   0.00000  Uiso   1.00
C261   C     0.86194   0.81863   0.83671   0.00000  Uiso   1.00
C262   C     0.67423   0.85211   0.16876   0.00000  Uiso   1.00
C263   C     0.64254   0.82025   0.20149   0.00000  Uiso   1.00
C264   C     0.67457   0.16165   0.87101   0.00000  Uiso   1.00
C265   C     0.64287   0.19338   0.83865   0.00000  Uiso   1.00
C266   C     0.57854   0.66782   0.16825   0.00000  Uiso   1.00
C267   C     0.59549   0.73036   0.20097   0.00000  Uiso   1.00
C268   C     0.92539   0.66520   0.86969   0.00000  Uiso   1.00
C269   C     0.90842   0.72767   0.83672   0.00000  Uiso   1.00
C270   C     0.57823   0.34321   0.87555   0.00000  Uiso   1.00
C271   C     0.59538   0.28148   0.84198   0.00000  Uiso   1.00
C272   C     0.92583   0.34938   0.16961   0.00000  Uiso   1.00
C273   C     0.90884   0.28683   0.20232   0.00000  Uiso   1.00
C274   C     0.57965   0.15886   0.35804   0.00000  Uiso   1.00
C275   C     0.59624   0.19271   0.29482   0.00000  Uiso   1.00
C276   C     0.92578   0.85590   0.35802   0.00000  Uiso   1.00
C277   C     0.90903   0.82180   0.29504   0.00000  Uiso   1.00
C278   C     0.57985   0.85477   0.68016   0.00000  Uiso   1.00
C279   C     0.59647   0.82182   0.74365   0.00000  Uiso   1.00
C280   C     0.92536   0.15925   0.68122   0.00000  Uiso   1.00
C281   C     0.90859   0.19349   0.74413   0.00000  Uiso   1.00
C282   C     0.57904   0.66530   0.86749   0.00000  Uiso   1.00
C283   C     0.59599   0.72854   0.83635   0.00000  Uiso   1.00
C284   C     0.92578   0.66504   0.17012   0.00000  Uiso   1.00
C285   C     0.90883   0.72774   0.20270   0.00000  Uiso   1.00
C286   C     0.92546   0.35027   0.86915   0.00000  Uiso   1.00
C287   C     0.90840   0.28771   0.83641   0.00000  Uiso   1.00
C288   C     0.57974   0.34994   0.17041   0.00000  Uiso   1.00
C289   C     0.59651   0.28694   0.20275   0.00000  Uiso   1.00
C290   C     0.83062   0.16347   0.87042   0.00000  Uiso   1.00
C291   C     0.86187   0.19656   0.83691   0.00000  Uiso   1.00
C292   C     0.83095   0.85162   0.16895   0.00000  Uiso   1.00
C293   C     0.86232   0.81886   0.20227   0.00000  Uiso   1.00
C294   C     0.67425   0.16261   0.16895   0.00000  Uiso   1.00
C295   C     0.64287   0.19547   0.20211   0.00000  Uiso   1.00
C296   C     0.67410   0.85179   0.87084   0.00000  Uiso   1.00
C297   C     0.64266   0.81922   0.83749   0.00000  Uiso   1.00
N298   N     0.56665   0.08183   0.59642   0.00000  Uiso   1.00
N299   N     0.58997   0.09408   0.64949   0.00000  Uiso   1.00
N300   N     0.93769   0.93242   0.59493   0.00000  Uiso   1.00
N301   N     0.91401   0.91845   0.64703   0.00000  Uiso   1.00
N302   N     0.93772   0.08237   0.44438   0.00000  Uiso   1.00
N303   N     0.91413   0.09616   0.39206   0.00000  Uiso   1.00
N304   N     0.56606   0.93371   0.44279   0.00000  Uiso   1.00
N305   N     0.59001   0.92031   0.39124   0.00000  Uiso   1.00
N306   N     0.78733   0.13575   0.09496   0.00000  Uiso   1.00
N307   N     0.81198   0.18645   0.10970   0.00000  Uiso   1.00
N308   N     0.78725   0.87853   0.94490   0.00000  Uiso   1.00
N309   N     0.81187   0.82785   0.92985   0.00000  Uiso   1.00
N310   N     0.71788   0.87884   0.09446   0.00000  Uiso   1.00
N311   N     0.69297   0.82857   0.10911   0.00000  Uiso   1.00
N312   N     0.71802   0.13507   0.94552   0.00000  Uiso   1.00
N313   N     0.69320   0.18536   0.93074   0.00000  Uiso   1.00
N314   N     0.53952   0.58347   0.14564   0.00000  Uiso   1.00
N315   N     0.54660   0.63531   0.19216   0.00000  Uiso   1.00
N316   N     0.96539   0.58255   0.89206   0.00000  Uiso   1.00
N317   N     0.95781   0.63401   0.84580   0.00000  Uiso   1.00
N318   N     0.53882   0.42638   0.89914   0.00000  Uiso   1.00
N319   N     0.54521   0.37193   0.85469   0.00000  Uiso   1.00
N320   N     0.96565   0.43285   0.14828   0.00000  Uiso   1.00
N321   N     0.95800   0.38124   0.19429   0.00000  Uiso   1.00
N322   N     0.54203   0.13630   0.44572   0.00000  Uiso   1.00
N323   N     0.54909   0.18356   0.39344   0.00000  Uiso   1.00
N324   N     0.96377   0.87993   0.44485   0.00000  Uiso   1.00
N325   N     0.95682   0.83254   0.39273   0.00000  Uiso   1.00
N326   N     0.54280   0.87423   0.59074   0.00000  Uiso   1.00
N327   N     0.55023   0.82748   0.64281   0.00000  Uiso   1.00
N328   N     0.96347   0.13517   0.59457   0.00000  Uiso   1.00
N329   N     0.95641   0.18265   0.64656   0.00000  Uiso   1.00
N330   N     0.56764   0.57626   0.94100   0.00000  Uiso   1.00
N331   N     0.59110   0.62836   0.92867   0.00000  Uiso   1.00
N332   N     0.93895   0.57805   0.09514   0.00000  Uiso   1.00
N333   N     0.91432   0.62834   0.10901   0.00000  Uiso   1.00
N334   N     0.93878   0.43680   0.94446   0.00000  Uiso   1.00
N335   N     0.91402   0.38692   0.93039   0.00000  Uiso   1.00
N336   N     0.56743   0.43725   0.09550   0.00000  Uiso   1.00
N337   N     0.59174   0.38677   0.10939   0.00000  Uiso   1.00
N338   N     0.78983   0.08137   0.89221   0.00000  Uiso   1.00
N339   N     0.81508   0.09738   0.84636   0.00000  Uiso   1.00
N340   N     0.78979   0.93301   0.14762   0.00000  Uiso   1.00
N341   N     0.81520   0.91736   0.19327   0.00000  Uiso   1.00
N342   N     0.71546   0.08129   0.14776   0.00000  Uiso   1.00
N343   N     0.68995   0.09683   0.19326   0.00000  Uiso   1.00
N344   N     0.71542   0.93280   0.89215   0.00000  Uiso   1.00
N345   N     0.68989   0.91743   0.84661   0.00000  Uiso   1.00
N346   N     0.93773   0.93220   0.44475   0.00000  Uiso   1.00
N347   N     0.91411   0.91824   0.39255   0.00000  Uiso   1.00
N348   N     0.56738   0.08290   0.44489   0.00000  Uiso   1.00
N349   N     0.59085   0.09588   0.39213   0.00000  Uiso   1.00
N350   N     0.56661   0.93023   0.59386   0.00000  Uiso   1.00
N351   N     0.58989   0.91889   0.64729   0.00000  Uiso   1.00
N352   N     0.93750   0.08278   0.59469   0.00000  Uiso   1.00
N353   N     0.91380   0.09677   0.64675   0.00000  Uiso   1.00
N354   N     0.71769   0.87866   0.94522   0.00000  Uiso   1.00
N355   N     0.69283   0.82838   0.93068   0.00000  Uiso   1.00
N356   N     0.71781   0.13541   0.09462   0.00000  Uiso   1.00
N357   N     0.69301   0.18586   0.10915   0.00000  Uiso   1.00
N358   N     0.78744   0.13553   0.94547   0.00000  Uiso   1.00
N359   N     0.81198   0.18641   0.93045   0.00000  Uiso   1.00
N360   N     0.78750   0.87891   0.09430   0.00000  Uiso   1.00
N361   N     0.81231   0.82846   0.10898   0.00000  Uiso   1.00
N362   N     0.96532   0.43341   0.89127   0.00000  Uiso   1.00
N363   N     0.95767   0.38214   0.84480   0.00000  Uiso   1.00
N364   N     0.54069   0.43418   0.14759   0.00000  Uiso   1.00
N365   N     0.54770   0.38211   0.19415   0.00000  Uiso   1.00
N366   N     0.96553   0.58141   0.14873   0.00000  Uiso   1.00
N367   N     0.95789   0.63294   0.19486   0.00000  Uiso   1.00
N368   N     0.54138   0.57777   0.88769   0.00000  Uiso   1.00
N369   N     0.54778   0.63179   0.84244   0.00000  Uiso   1.00
N370   N     0.96370   0.88009   0.59486   0.00000  Uiso   1.00
N371   N     0.95670   0.83268   0.64693   0.00000  Uiso   1.00
N372   N     0.54133   0.13571   0.59588   0.00000  Uiso   1.00
N373   N     0.54842   0.18220   0.64873   0.00000  Uiso   1.00
N374   N     0.96364   0.13488   0.44467   0.00000  Uiso   1.00
N375   N     0.95666   0.18226   0.39255   0.00000  Uiso   1.00
N376   N     0.53956   0.88276   0.44053   0.00000  Uiso   1.00
N377   N     0.54628   0.83683   0.38693   0.00000  Uiso   1.00
N378   N     0.93904   0.43643   0.09477   0.00000  Uiso   1.00
N379   N     0.91437   0.38622   0.10860   0.00000  Uiso   1.00
N380   N     0.56726   0.43373   0.94738   0.00000  Uiso   1.00
N381   N     0.59160   0.38372   0.93317   0.00000  Uiso   1.00
N382   N     0.56623   0.58084   0.09286   0.00000  Uiso   1.00
N383   N     0.59040   0.63148   0.10689   0.00000  Uiso   1.00
N384   N     0.93862   0.57838   0.94472   0.00000  Uiso   1.00
N385   N     0.91376   0.62800   0.93046   0.00000  Uiso   1.00
N386   N     0.71556   0.93314   0.14761   0.00000  Uiso   1.00
N387   N     0.69004   0.91780   0.19308   0.00000  Uiso   1.00
N388   N     0.71576   0.08075   0.89239   0.00000  Uiso   1.00
N389   N     0.69033   0.09605   0.84671   0.00000  Uiso   1.00
N390   N     0.78971   0.93289   0.89197   0.00000  Uiso   1.00
N391   N     0.81507   0.91731   0.84617   0.00000  Uiso   1.00
N392   N     0.78982   0.08146   0.14794   0.00000  Uiso   1.00
N393   N     0.81528   0.09714   0.19349   0.00000  Uiso   1.00
Cl394  Cl    0.49960   0.51367   0.01608   0.00000  Uiso   1.00
Cl395  Cl    0.75270   0.00710   0.01995   0.00000  Uiso   1.00
Cl396  Cl    0.50378   0.01312   0.52489   0.00000  Uiso   1.00
H397   H     0.31147   0.96363   0.83919   0.00000  Uiso   1.00
H398   H     0.29344   0.81073   0.92613   0.00000  Uiso   1.00
H399   H     0.29359   0.89746   0.90368   0.00000  Uiso   1.00
H400   H     0.46624   0.80930   0.61054   0.00000  Uiso   1.00
H401   H     0.42179   0.96422   0.64732   0.00000  Uiso   1.00
H402   H     0.44738   0.90220   0.60627   0.00000  Uiso   1.00
H403   H     0.40655   0.59650   0.94826   0.00000  Uiso   1.00
H404   H     0.48264   0.62777   0.83073   0.00000  Uiso   1.00
H405   H     0.45338   0.59178   0.88458   0.00000  Uiso   1.00
Fe406  Fe    0.19396   0.01000   0.00960   0.00000  Uiso   1.00
Fe407  Fe    0.00602   0.02362   0.64062   0.00000  Uiso   1.00
Fe408  Fe    0.50505   0.39314   0.00222   0.00000  Uiso   1.00
Fe409  Fe    0.68531   0.03292   0.04540   0.00000  Uiso   1.00
Fe410  Fe    0.50089  -0.00680   0.64398   0.00000  Uiso   1.00
Fe411  Fe    0.99867   0.38905   0.02979   0.00000  Uiso   1.00
loop_
_geom_bond_atom_site_label_1
_geom_bond_atom_site_label_2
_geom_bond_distance
_geom_bond_site_symmetry_2
_ccdc_geom_bond_type
Fe1    N97     1.951   .     S
Fe1    N102    1.950   1_545 S
Fe1    N144    1.951   .     S
Fe1    N146    1.951   1_545 S
Fe1    Cl189   2.411   .     S
Fe2    O99     1.999   1_545 S
Fe2    N100    1.943   .     S
Fe2    N142    1.969   1_545 S
Fe2    N148    1.951   .     S
Fe2    Cl396   2.420   .     S
Fe3    N104    1.953   .     S
Fe3    N109    1.939   1_554 S
Fe3    N152    1.944   .     S
Fe3    N154    1.943   1_554 S
Fe3    Cl188   2.382   .     S
Fe4    O106    1.998   1_554 S
Fe4    N107    1.943   .     S
Fe4    N150    1.934   1_554 S
Fe4    N156    1.937   .     S
Fe4    Cl188   2.484   1_565 S
Fe5    N111    1.966   .     S
Fe5    N160    1.965   .     S
Fe5    Cl187   2.366   .     S
Fe5    N320    1.946   1_455 S
Fe5    N366    1.946   1_455 S
Fe6    N114    1.951   .     S
Fe6    N164    1.956   .     S
Fe6    Cl187   2.343   1_556 S
Fe6    N316    1.955   1_455 S
Fe6    N362    1.960   1_455 S
Fe7    N118    1.949   .     S
Fe7    N167    1.947   .     S
Fe7    Cl189   2.402   .     S
Fe7    N328    1.951   1_455 S
Fe7    N374    1.948   1_455 S
Fe8    N122    1.947   .     S
Fe8    N171    1.950   .     S
Fe8    Cl189   2.399   1_565 S
Fe8    N324    1.949   1_455 S
Fe8    N370    1.951   1_455 S
Fe9    N126    1.866   1_554 S
Fe9    N132    1.885   .     S
Fe9    N175    1.866   1_554 S
Fe9    N177    1.884   .     S
Fe9    Cl187   2.339   .     S
Fe10   N128    1.900   .     S
Fe10   N130    1.875   1_554 S
Fe10   N173    1.836   .     S
Fe10   O179    1.817   1_554 S
Fe10   Cl394   2.333   .     S
Fe11   N134    1.959   .     S
Fe11   N140    1.951   1_545 S
Fe11   N182    1.942   .     S
Fe11   O184    1.956   1_545 S
Fe11   Cl188   2.468   1_556 S
Fe12   N136    1.969   1_545 S
Fe12   N138    1.969   .     S
Fe12   N180    1.962   1_545 S
Fe12   N185    1.972   .     S
Fe12   Cl188   2.398   .     S
H13    C34     1.097   .     S
H14    C35     1.098   .     S
H15    C36     1.097   .     S
H16    C37     1.103   .     S
H17    C38     1.103   .     S
H18    C39     1.104   .     S
H19    C40     1.099   .     S
H20    C41     1.099   .     S
H21    C42     1.099   .     S
H22    C43     1.102   .     S
H23    C44     1.103   .     S
H24    C45     1.104   .     S
H25    C46     1.100   .     S
H26    C47     1.097   .     S
H27    C48     1.098   .     S
H28    C49     1.099   .     S
H29    C50     1.098   .     S
H30    C51     1.098   .     S
H31    C52     1.095   .     S
H32    C53     1.098   .     S
H33    C54     1.099   .     S
C34    C56     1.396   .     S
C34    C70     1.401   .     D
C35    C58     1.395   .     D
C35    C72     1.401   .     S
C36    C60     1.397   .     D
C36    C68     1.401   .     S
C37    C58     1.400   .     S
C37    C62     1.399   .     D
C38    C60     1.400   .     S
C38    C64     1.399   .     D
C39    C56     1.400   .     D
C39    C66     1.399   .     S
C40    C64     1.400   .     S
C40    C68     1.401   .     D
C41    C66     1.398   .     D
C41    C70     1.401   .     S
C42    C62     1.399   .     S
C42    C72     1.403   .     D
C43    C74     1.401   .     D
C43    C94     1.399   .     S
C44    C76     1.399   .     D
C44    C92     1.400   .     S
C45    C78     1.400   .     S
C45    C96     1.399   .     D
C46    C80     1.398   .     S
C46    C90     1.397   .     D
C47    C78     1.397   .     D
C47    C82     1.402   .     S
C48    C76     1.398   .     S
C48    C84     1.401   .     D
C49    C80     1.396   .     D
C49    C86     1.402   .     S
C50    C74     1.397   .     S
C50    C88     1.402   .     D
C51    C86     1.402   .     D
C51    C90     1.401   .     S
C52    C84     1.401   .     S
C52    C92     1.399   .     D
C53    C88     1.402   .     S
C53    C94     1.401   .     D
C54    C82     1.402   .     D
C54    C96     1.400   .     S
C55    C56     1.449   .     S
C55    N98     1.387   .     D
C55    N168    1.386   .     S
C57    C58     1.447   .     S
C57    N101    1.381   .     D
C57    N170    1.390   .     S
C59    C60     1.450   .     S
C59    N103    1.386   .     D
C59    N172    1.387   .     S
C61    C62     1.450   .     S
C61    N105    1.386   .     D
C61    N186    1.389   .     S
C63    C64     1.452   .     S
C63    N108    1.383   .     D
C63    N181    1.391   .     S
C65    C66     1.448   .     S
C65    N110    1.388   .     S
C65    N183    1.383   .     D
C67    C68     1.450   .     S
C67    N112    1.425   .     D
C67    N178    1.362   .     S
C69    C70     1.446   .     S
C69    N115    1.431   .     D
C69    N176    1.357   .     S
C71    C72     1.445   .     S
C71    N117    1.445   .     D
C71    N174    1.348   .     S
C73    C74     1.451   .     S
C73    N119    1.387   .     D
C73    N145    1.387   .     S
C75    C76     1.450   .     S
C75    N121    1.382   .     D
C75    N143    1.392   .     S
C77    C78     1.450   .     S
C77    N123    1.386   .     D
C77    N147    1.387   .     S
C79    C80     1.447   .     S
C79    N125    1.388   .     D
C79    N149    1.383   .     S
C81    C82     1.449   .     S
C81    N127    1.357   .     S
C81    N165    1.434   .     D
C83    C84     1.449   .     S
C83    N129    1.368   .     D
C83    N163    1.417   .     S
C85    C86     1.450   .     S
C85    N131    1.356   .     S
C85    N159    1.431   .     D
C87    C88     1.451   .     S
C87    N133    1.362   .     D
C87    N161    1.426   .     S
C89    C90     1.449   .     S
C89    N135    1.388   .     S
C89    N155    1.385   .     D
C91    C92     1.450   .     S
C91    N137    1.388   .     D
C91    N157    1.385   .     S
C93    C94     1.452   .     S
C93    N139    1.390   .     D
C93    N153    1.385   .     S
C95    C96     1.451   .     S
C95    N141    1.391   .     S
C95    N151    1.380   .     D
N97    N98     1.317   .     S
N97    N167    1.372   .     S
O99    Fe2     1.999   1_565 S
O99    H401    0.978   .     S
O99    H402    1.132   .     S
N100   N101    1.321   .     S
N100   N169    1.376   .     S
N102   Fe1     1.950   1_565 S
N102   N103    1.317   .     S
N102   N171    1.372   .     S
N104   N105    1.318   .     S
N104   N185    1.373   .     S
O106   Fe4     1.998   1_556 S
O106   H398    0.961   .     S
O106   H399    1.156   .     S
N107   N108    1.322   .     S
N107   N180    1.370   .     S
N109   Fe3     1.939   1_556 S
N109   N110    1.317   .     D
N109   N182    1.372   .     S
N111   N112    1.289   .     S
N111   N177    1.394   .     S
O113   Fe195   2.048   .     S
O113   H404    0.994   .     S
O113   H405    1.014   .     S
N114   N115    1.284   .     S
N114   N175    1.406   .     S
N116   N117    1.277   .     S
N116   N173    1.410   .     S
N116   Fe194   1.946   .     S
N118   N119    1.320   .     S
N118   N144    1.371   .     S
N120   N121    1.322   .     S
N120   N142    1.367   .     S
N120   Fe197   1.939   .     S
N122   N123    1.319   .     S
N122   N146    1.372   .     S
N124   N125    1.318   .     S
N124   N148    1.370   .     S
N124   Fe196   1.936   .     S
N126   Fe9     1.866   1_556 S
N126   N127    1.346   .     D
N126   N164    1.406   .     S
N128   N129    1.338   .     S
N128   N162    1.386   .     S
N130   Fe10    1.875   1_556 S
N130   N131    1.351   .     D
N130   N158    1.390   .     S
N132   N133    1.342   .     S
N132   N160    1.394   .     S
N134   N135    1.322   .     D
N134   N154    1.369   .     S
N136   Fe12    1.969   1_565 S
N136   N137    1.318   .     S
N136   N156    1.370   .     S
N138   N139    1.319   .     S
N138   N152    1.367   .     S
N140   Fe11    1.951   1_565 S
N140   N141    1.318   .     D
N140   N150    1.368   .     S
N142   Fe2     1.969   1_565 S
N142   N143    1.313   .     D
N144   N145    1.317   .     D
N146   Fe1     1.951   1_565 S
N146   N147    1.317   .     D
N148   N149    1.323   .     D
N150   Fe4     1.934   1_556 S
N150   N151    1.326   .     S
N152   N153    1.319   .     D
N154   Fe3     1.943   1_556 S
N154   N155    1.318   .     S
N156   N157    1.320   .     D
N158   N159    1.285   .     S
N158   Fe195   1.957   .     S
N160   N161    1.289   .     D
N162   N163    1.294   .     D
N162   Fe194   1.961   .     S
N164   N165    1.284   .     S
O166   Fe197   1.927   .     S
O166   H400    0.958   .     S
N167   N168    1.319   .     D
N169   N170    1.316   .     D
N169   Fe196   1.932   .     S
N171   N172    1.319   .     D
N173   N174    1.357   .     D
N175   Fe9     1.866   1_556 S
N175   N176    1.345   .     D
N177   N178    1.342   .     D
O179   Fe10    1.817   1_556 S
O179   H403    0.982   .     S
N180   Fe12    1.962   1_565 S
N180   N181    1.317   .     D
N182   N183    1.322   .     S
O184   Fe11    1.956   1_565 S
O184   H397    0.965   .     S
N185   N186    1.318   .     D
Cl187  Fe6     2.343   1_554 S
Cl187  Fe199   2.446   1_455 S
Cl187  Fe411   2.220   1_455 S
Cl188  Fe4     2.484   1_545 S
Cl188  Fe11    2.468   1_554 S
Cl188  Fe406   2.278   .     S
Cl189  Fe8     2.399   1_545 S
Cl189  Fe191   2.373   1_455 S
Cl189  Fe407   2.219   .     S
Fe190  N298    1.956   .     S
Fe190  N304    1.958   1_545 S
Fe190  N348    1.951   .     S
Fe190  N350    1.964   1_545 S
Fe190  Cl396   2.366   .     S
Fe191  Cl189   2.373   1_655 S
Fe191  N300    1.949   1_545 S
Fe191  N302    1.950   .     S
Fe191  N346    1.949   1_545 S
Fe191  N352    1.950   .     S
Fe192  N306    1.872   .     S
Fe192  N312    1.869   1_554 S
Fe192  N356    1.874   .     S
Fe192  N358    1.872   1_554 S
Fe192  Cl395   2.380   .     S
Fe193  N308    1.874   1_554 S
Fe193  N310    1.870   .     S
Fe193  N354    1.878   1_554 S
Fe193  N360    1.872   .     S
Fe193  Cl395   2.382   1_565 S
Fe194  N314    1.957   .     S
Fe194  N364    1.955   .     S
Fe194  Cl394   2.386   .     S
Fe195  N318    1.931   .     S
Fe195  N368    1.941   .     S
Fe195  Cl394   2.429   1_556 S
Fe196  N322    1.944   .     S
Fe196  N372    1.949   .     S
Fe196  Cl396   2.322   .     S
Fe197  N326    1.962   .     S
Fe197  N376    1.950   .     S
Fe198  N330    1.903   1_554 S
Fe198  N336    1.905   .     S
Fe198  N380    1.893   1_554 S
Fe198  N382    1.904   .     S
Fe198  Cl394   2.539   .     S
Fe199  Cl187   2.446   1_655 S
Fe199  N332    1.887   .     S
Fe199  N334    1.899   1_554 S
Fe199  N378    1.887   .     S
Fe199  N384    1.900   1_554 S
Fe200  N338    1.954   .     S
Fe200  N344    1.956   1_545 S
Fe200  N388    1.943   .     S
Fe200  N390    1.946   1_545 S
Fe200  Cl395   2.334   1_556 S
Fe201  N340    1.950   1_545 S
Fe201  N342    1.954   .     S
Fe201  N386    1.949   1_545 S
Fe201  N392    1.954   .     S
Fe201  Cl395   2.335   .     S
H202   C226    1.102   .     S
H203   C227    1.102   .     S
H204   C228    1.102   .     S
H205   C229    1.102   .     S
H206   C230    1.101   .     S
H207   C231    1.101   .     S
H208   C232    1.100   .     S
H209   C233    1.100   .     S
H210   C234    1.097   .     S
H211   C235    1.098   .     S
H212   C236    1.098   .     S
H213   C237    1.097   .     S
H214   C238    1.100   .     S
H215   C239    1.100   .     S
H216   C240    1.100   .     S
H217   C241    1.100   .     S
H218   C242    1.099   .     S
H219   C243    1.102   .     S
H220   C244    1.102   .     S
H221   C245    1.102   .     S
H222   C246    1.097   .     S
H223   C247    1.097   .     S
H224   C248    1.097   .     S
H225   C249    1.097   .     S
C226   C251    1.397   .     S
C226   C271    1.398   .     D
C227   C253    1.399   .     S
C227   C269    1.399   .     D
C228   C255    1.398   .     D
C228   C273    1.399   .     S
C229   C257    1.398   .     D
C229   C267    1.397   .     S
C230   C255    1.397   .     S
C230   C259    1.400   .     D
C231   C253    1.397   .     D
C231   C261    1.401   .     S
C232   C257    1.396   .     S
C232   C263    1.401   .     D
C233   C251    1.396   .     D
C233   C265    1.400   .     S
C234   C263    1.400   .     S
C234   C267    1.400   .     D
C235   C261    1.400   .     D
C235   C269    1.400   .     S
C236   C265    1.399   .     D
C236   C271    1.398   .     S
C237   C259    1.400   .     S
C237   C273    1.400   .     D
C238   C275    1.396   .     D
C238   C295    1.400   .     S
C239   C277    1.397   .     D
C239   C293    1.401   .     S
C240   C279    1.397   .     S
C240   C297    1.401   .     D
C241   C281    1.397   .     S
C241   C291    1.401   .     D
C242   C279    1.397   .     D
C242   C283    1.396   .     S
C243   C277    1.398   .     S
C243   C285    1.399   .     D
C244   C281    1.399   .     D
C244   C287    1.399   .     S
C245   C275    1.399   .     S
C245   C289    1.398   .     D
C246   C287    1.401   .     D
C246   C291    1.401   .     S
C247   C285    1.400   .     S
C247   C293    1.400   .     D
C248   C289    1.400   .     S
C248   C295    1.400   .     D
C249   C283    1.401   .     D
C249   C297    1.400   .     S
C250   C251    1.444   .     S
C250   N299    1.386   .     D
C250   N373    1.385   .     S
C252   C253    1.447   .     S
C252   N301    1.386   .     D
C252   N371    1.386   .     S
C254   C255    1.446   .     S
C254   N303    1.386   .     D
C254   N375    1.385   .     S
C256   C257    1.443   .     S
C256   N305    1.386   .     D
C256   N377    1.385   .     S
C258   C259    1.448   .     S
C258   N307    1.359   .     D
C258   N393    1.424   .     S
C260   C261    1.448   .     S
C260   N309    1.360   .     S
C260   N391    1.423   .     D
C262   C263    1.447   .     S
C262   N311    1.359   .     D
C262   N387    1.424   .     S
C264   C265    1.444   .     S
C264   N313    1.359   .     S
C264   N389    1.422   .     D
C266   C267    1.449   .     S
C266   N315    1.403   .     D
C266   N383    1.374   .     S
C268   C269    1.450   .     S
C268   N317    1.408   .     S
C268   N385    1.370   .     D
C270   C271    1.446   .     S
C270   N319    1.393   .     D
C270   N381    1.380   .     S
C272   C273    1.450   .     S
C272   N321    1.409   .     D
C272   N379    1.368   .     S
C274   C275    1.445   .     S
C274   N323    1.385   .     D
C274   N349    1.387   .     S
C276   C277    1.446   .     S
C276   N325    1.386   .     D
C276   N347    1.386   .     S
C278   C279    1.442   .     S
C278   N327    1.390   .     D
C278   N351    1.383   .     S
C280   C281    1.447   .     S
C280   N329    1.386   .     D
C280   N353    1.386   .     S
C282   C283    1.448   .     S
C282   N331    1.379   .     S
C282   N369    1.396   .     D
C284   C285    1.450   .     S
C284   N333    1.368   .     D
C284   N367    1.409   .     S
C286   C287    1.451   .     S
C286   N335    1.370   .     S
C286   N363    1.409   .     D
C288   C289    1.450   .     S
C288   N337    1.375   .     D
C288   N365    1.402   .     S
C290   C291    1.449   .     S
C290   N339    1.425   .     D
C290   N359    1.359   .     S
C292   C293    1.449   .     S
C292   N341    1.424   .     D
C292   N361    1.359   .     S
C294   C295    1.449   .     S
C294   N343    1.424   .     D
C294   N357    1.360   .     S
C296   C297    1.450   .     S
C296   N345    1.423   .     S
C296   N355    1.361   .     D
N298   N299    1.316   .     S
N298   N372    1.375   .     S
N300   Fe191   1.949   1_565 S
N300   N301    1.318   .     S
N300   N370    1.372   .     S
N302   N303    1.318   .     S
N302   N374    1.372   .     S
N304   Fe190   1.958   1_565 S
N304   N305    1.315   .     S
N304   N376    1.368   .     S
N306   N307    1.342   .     S
N306   N392    1.395   .     S
N308   Fe193   1.874   1_556 S
N308   N309    1.342   .     D
N308   N390    1.395   .     S
N310   N311    1.343   .     S
N310   N386    1.397   .     S
N312   Fe192   1.869   1_556 S
N312   N313    1.341   .     D
N312   N388    1.397   .     S
N314   N315    1.306   .     S
N314   N382    1.381   .     S
N316   Fe6     1.955   1_655 S
N316   N317    1.302   .     D
N316   N384    1.382   .     S
N318   N319    1.314   .     S
N318   N380    1.380   .     S
N320   Fe5     1.946   1_655 S
N320   N321    1.302   .     S
N320   N378    1.388   .     S
N322   N323    1.318   .     S
N322   N348    1.369   .     S
N324   Fe8     1.949   1_655 S
N324   N325    1.316   .     S
N324   N346    1.372   .     S
N326   N327    1.312   .     S
N326   N350    1.368   .     S
N328   Fe7     1.951   1_655 S
N328   N329    1.317   .     S
N328   N352    1.372   .     S
N330   Fe198   1.903   1_556 S
N330   N331    1.323   .     D
N330   N368    1.375   .     S
N332   N333    1.333   .     S
N332   N366    1.388   .     S
N334   Fe199   1.899   1_556 S
N334   N335    1.331   .     D
N334   N362    1.382   .     S
N336   N337    1.327   .     S
N336   N364    1.373   .     S
N338   N339    1.290   .     S
N338   N358    1.397   .     S
N340   Fe201   1.950   1_565 S
N340   N341    1.290   .     S
N340   N360    1.396   .     S
N342   N343    1.291   .     S
N342   N356    1.395   .     S
N344   Fe200   1.956   1_565 S
N344   N345    1.291   .     D
N344   N354    1.394   .     S
N346   Fe191   1.949   1_565 S
N346   N347    1.318   .     D
N348   N349    1.318   .     D
N350   Fe190   1.964   1_565 S
N350   N351    1.317   .     D
N352   N353    1.318   .     D
N354   Fe193   1.878   1_556 S
N354   N355    1.341   .     S
N356   N357    1.342   .     D
N358   Fe192   1.872   1_556 S
N358   N359    1.342   .     D
N360   N361    1.342   .     D
N362   Fe6     1.960   1_655 S
N362   N363    1.302   .     S
N364   N365    1.309   .     D
N366   Fe5     1.946   1_655 S
N366   N367    1.302   .     D
N368   N369    1.317   .     S
N370   Fe8     1.951   1_655 S
N370   N371    1.317   .     D
N372   N373    1.316   .     D
N374   Fe7     1.948   1_655 S
N374   N375    1.316   .     D
N376   N377    1.317   .     D
N378   N379    1.333   .     D
N380   Fe198   1.893   1_556 S
N380   N381    1.323   .     D
N382   N383    1.326   .     D
N384   Fe199   1.900   1_556 S
N384   N385    1.331   .     S
N386   Fe201   1.949   1_565 S
N386   N387    1.290   .     D
N388   N389    1.290   .     S
N390   Fe200   1.946   1_565 S
N390   N391    1.290   .     S
N392   N393    1.290   .     D
Cl394  Fe195   2.429   1_554 S
Cl394  Fe408   2.261   .     S
Cl395  Fe193   2.382   1_545 S
Cl395  Fe200   2.334   1_554 S
Cl396  Fe410   2.192   .     S
Fe411  Cl187   2.220   1_655 S
