# Supplementary material for: Excavating hidden adsorption sites in metal-organic frameworks using rational defect engineering
Source: Nat Commun. 2017 Nov 16;8:1539. doi: 10.1038/s41467-017-01478-4 (PMC5691151; doi:10.1038/s41467-017-01478-4)
Supplement: Supplementary file 26 — Supplementary Data 23 [file 41467_2017_1478_MOESM26_ESM.cif]

data_PAMHIW_relaxed
_audit_creation_date              2017-08-02
_audit_creation_method            'Materials Studio'
_symmetry_space_group_name_H-M    'P1'
_symmetry_Int_Tables_number       1
_symmetry_cell_setting            triclinic
loop_
_symmetry_equiv_pos_as_xyz
  x,y,z
_cell_length_a                    18.7412
_cell_length_b                    18.5984
_cell_length_c                    25.9725
_cell_angle_alpha                 68.9186
_cell_angle_beta                  68.6694
_cell_angle_gamma                 59.9641
loop_
_atom_site_label
_atom_site_type_symbol
_atom_site_fract_x
_atom_site_fract_y
_atom_site_fract_z
_atom_site_U_iso_or_equiv
_atom_site_adp_type
_atom_site_occupancy
Cu1    Cu    0.67224   0.28349   0.79535   0.00000  Uiso   1.00
Cu2    Cu    0.26961   0.24725   0.79480   0.00000  Uiso   1.00
Cu3    Cu    0.23261   0.68469   0.79517   0.00000  Uiso   1.00
Cu4    Cu    0.81357   0.26585   0.68886   0.00000  Uiso   1.00
Cu5    Cu    0.21486   0.82780   0.68980   0.00000  Uiso   1.00
Cu6    Cu    0.25409   0.22621   0.68906   0.00000  Uiso   1.00
Cu7    Cu    0.31768   0.72474   0.19078   0.00000  Uiso   1.00
Cu8    Cu    0.71827   0.76309   0.19070   0.00000  Uiso   1.00
Cu9    Cu    0.75665   0.32434   0.19064   0.00000  Uiso   1.00
Cu10   Cu    0.17545   0.74319   0.29682   0.00000  Uiso   1.00
Cu11   Cu    0.77435   0.18128   0.29604   0.00000  Uiso   1.00
Cu12   Cu    0.73494   0.78288   0.29662   0.00000  Uiso   1.00
H13    H     0.48992   0.52198   0.73418   0.00000  Uiso   1.00
H14    H     0.46986   0.74968   0.60401   0.00000  Uiso   1.00
H15    H     0.71263   0.53001   0.60774   0.00000  Uiso   1.00
H16    H     0.59162   0.73149   0.52333   0.00000  Uiso   1.00
H17    H     0.74163   0.60034   0.51224   0.00000  Uiso   1.00
H18    H     0.75601   0.64576   0.55586   0.00000  Uiso   1.00
H19    H     0.74055   0.67087   0.41073   0.00000  Uiso   1.00
H20    H     0.72288   0.80533   0.52436   0.00000  Uiso   1.00
H21    H     0.73051   0.92434   0.43989   0.00000  Uiso   1.00
H22    H     0.73698   0.91237   0.34407   0.00000  Uiso   1.00
H23    H     0.50968   0.24892   0.73443   0.00000  Uiso   1.00
H24    H     0.73649   0.17163   0.60396   0.00000  Uiso   1.00
H25    H     0.51755   0.14444   0.60801   0.00000  Uiso   1.00
H26    H     0.71818   0.14936   0.52336   0.00000  Uiso   1.00
H27    H     0.58876   0.14074   0.51202   0.00000  Uiso   1.00
H28    H     0.63327   0.03659   0.55498   0.00000  Uiso   1.00
H29    H     0.65977   0.17327   0.41013   0.00000  Uiso   1.00
H30    H     0.79325   0.94323   0.52392   0.00000  Uiso   1.00
H31    H     0.91289   0.90248   0.43965   0.00000  Uiso   1.00
H32    H     0.90178   1.00398   0.34381   0.00000  Uiso   1.00
H33    H     0.23698   0.50374   0.73353   0.00000  Uiso   1.00
H34    H     0.16210   0.48225   0.60339   0.00000  Uiso   1.00
H35    H     0.13405   0.72673   0.60695   0.00000  Uiso   1.00
H36    H     0.14126   0.60458   0.52218   0.00000  Uiso   1.00
H37    H     0.12917   0.75600   0.51235   0.00000  Uiso   1.00
H38    H     0.02601   0.76972   0.55562   0.00000  Uiso   1.00
H39    H     0.16412   0.75272   0.41070   0.00000  Uiso   1.00
H40    H     0.93338   0.73592   0.52345   0.00000  Uiso   1.00
H41    H     0.89366   0.74303   0.43855   0.00000  Uiso   1.00
H42    H     0.99681   0.74720   0.34314   0.00000  Uiso   1.00
H43    H     0.99542   0.26106   0.74959   0.00000  Uiso   1.00
H44    H     0.01577   0.33983   0.87849   0.00000  Uiso   1.00
H45    H     0.77286   0.36775   0.87573   0.00000  Uiso   1.00
H46    H     0.89652   0.36655   0.95794   0.00000  Uiso   1.00
H47    H     0.74823   0.36556   0.97322   0.00000  Uiso   1.00
H48    H     0.72776   0.47155   0.93187   0.00000  Uiso   1.00
H49    H     0.75179   0.33076   0.07530   0.00000  Uiso   1.00
H50    H     0.76278   0.56547   0.96337   0.00000  Uiso   1.00
H51    H     0.75670   0.60547   0.04789   0.00000  Uiso   1.00
H52    H     0.75402   0.50129   0.14303   0.00000  Uiso   1.00
H53    H     0.97659   1.00841   0.75015   0.00000  Uiso   1.00
H54    H     0.74691   0.02815   0.87732   0.00000  Uiso   1.00
H55    H     0.96683   0.78438   0.87491   0.00000  Uiso   1.00
H56    H     0.75992   0.90876   0.95672   0.00000  Uiso   1.00
H57    H     0.89677   0.76112   0.97112   0.00000  Uiso   1.00
H58    H     0.85330   0.73842   0.93094   0.00000  Uiso   1.00
H59    H     0.82961   0.75989   0.07403   0.00000  Uiso   1.00
H60    H     0.69255   0.77483   0.96407   0.00000  Uiso   1.00
H61    H     0.57654   0.76625   0.05003   0.00000  Uiso   1.00
H62    H     0.59091   0.76086   0.14495   0.00000  Uiso   1.00
H63    H     0.24857   0.99027   0.75154   0.00000  Uiso   1.00
H64    H     0.32749   0.76070   0.87960   0.00000  Uiso   1.00
H65    H     0.35560   0.98030   0.87646   0.00000  Uiso   1.00
H66    H     0.35389   0.77517   0.95925   0.00000  Uiso   1.00
H67    H     0.35422   0.91011   0.97266   0.00000  Uiso   1.00
H68    H     0.45911   0.86672   0.93023   0.00000  Uiso   1.00
H69    H     0.32239   0.83984   0.07533   0.00000  Uiso   1.00
H70    H     0.55350   0.70626   0.96143   0.00000  Uiso   1.00
H71    H     0.59583   0.58862   0.04585   0.00000  Uiso   1.00
H72    H     0.49402   0.60018   0.14195   0.00000  Uiso   1.00
H73    H     0.49948   0.48690   0.25200   0.00000  Uiso   1.00
H74    H     0.51919   0.25908   0.38197   0.00000  Uiso   1.00
H75    H     0.27651   0.47888   0.37810   0.00000  Uiso   1.00
H76    H     0.39738   0.27691   0.46243   0.00000  Uiso   1.00
H77    H     0.24733   0.40864   0.47367   0.00000  Uiso   1.00
H78    H     0.23301   0.36348   0.42986   0.00000  Uiso   1.00
H79    H     0.24815   0.33823   0.57505   0.00000  Uiso   1.00
H80    H     0.26601   0.20374   0.46136   0.00000  Uiso   1.00
H81    H     0.25857   0.08464   0.54579   0.00000  Uiso   1.00
H82    H     0.25214   0.09658   0.64163   0.00000  Uiso   1.00
H83    H     0.47914   0.76008   0.25162   0.00000  Uiso   1.00
H84    H     0.25237   0.83731   0.38214   0.00000  Uiso   1.00
H85    H     0.47117   0.86499   0.37783   0.00000  Uiso   1.00
H86    H     0.27072   0.85977   0.46270   0.00000  Uiso   1.00
H87    H     0.40012   0.86887   0.47382   0.00000  Uiso   1.00
H88    H     0.35533   0.97287   0.43079   0.00000  Uiso   1.00
H89    H     0.32921   0.83607   0.57568   0.00000  Uiso   1.00
H90    H     0.19541   0.06611   0.46203   0.00000  Uiso   1.00
H91    H     0.07583   0.10669   0.54635   0.00000  Uiso   1.00
H92    H     0.08711   0.00502   0.64215   0.00000  Uiso   1.00
H93    H     0.75155   0.50582   0.25222   0.00000  Uiso   1.00
H94    H     0.82674   0.52726   0.38223   0.00000  Uiso   1.00
H95    H     0.85483   0.28277   0.37866   0.00000  Uiso   1.00
H96    H     0.84793   0.40493   0.46336   0.00000  Uiso   1.00
H97    H     0.85982   0.25343   0.47321   0.00000  Uiso   1.00
H98    H     0.96295   0.23980   0.42992   0.00000  Uiso   1.00
H99    H     0.82474   0.25672   0.57484   0.00000  Uiso   1.00
H100   H     0.05564   0.27336   0.46223   0.00000  Uiso   1.00
H101   H     0.09527   0.26614   0.54720   0.00000  Uiso   1.00
H102   H    -0.00795   0.26192   0.64257   0.00000  Uiso   1.00
H103   H    -0.00661   0.74815   0.23626   0.00000  Uiso   1.00
H104   H     0.97300   0.66981   0.10717   0.00000  Uiso   1.00
H105   H     0.21598   0.64138   0.11021   0.00000  Uiso   1.00
H106   H     0.09234   0.64291   0.02782   0.00000  Uiso   1.00
H107   H     0.24063   0.64380   0.01259   0.00000  Uiso   1.00
H108   H     0.26103   0.53786   0.05402   0.00000  Uiso   1.00
H109   H     0.23728   0.67837   0.91049   0.00000  Uiso   1.00
H110   H     0.22602   0.44387   0.02259   0.00000  Uiso   1.00
H111   H     0.23223   0.40367   0.93812   0.00000  Uiso   1.00
H112   H     0.23512   0.50765   0.84290   0.00000  Uiso   1.00
H113   H     0.01301   0.00041   0.23597   0.00000  Uiso   1.00
H114   H     0.24242   0.98059   0.10846   0.00000  Uiso   1.00
H115   H     0.02240   0.22427   0.11083   0.00000  Uiso   1.00
H116   H     0.22865   0.10008   0.02872   0.00000  Uiso   1.00
H117   H     0.09219   0.24781   0.01488   0.00000  Uiso   1.00
H118   H     0.13614   0.27022   0.05489   0.00000  Uiso   1.00
H119   H     0.15883   0.24954   0.91177   0.00000  Uiso   1.00
H120   H     0.29681   0.23373   0.02145   0.00000  Uiso   1.00
H121   H     0.41236   0.24288   0.93528   0.00000  Uiso   1.00
H122   H     0.39734   0.24894   0.84040   0.00000  Uiso   1.00
H123   H     0.73998   0.01928   0.23443   0.00000  Uiso   1.00
H124   H     0.66148   0.24874   0.10620   0.00000  Uiso   1.00
H125   H     0.63307   0.02927   0.10942   0.00000  Uiso   1.00
H126   H     0.63508   0.23408   0.02650   0.00000  Uiso   1.00
H127   H     0.63440   0.09910   0.01353   0.00000  Uiso   1.00
H128   H     0.52944   0.14285   0.05579   0.00000  Uiso   1.00
H129   H     0.66675   0.16896   0.91080   0.00000  Uiso   1.00
H130   H     0.43519   0.30312   0.02415   0.00000  Uiso   1.00
H131   H     0.39332   0.42042   0.93949   0.00000  Uiso   1.00
H132   H     0.49557   0.40844   0.84357   0.00000  Uiso   1.00
C133   C     0.65802   0.42973   0.69975   0.00000  Uiso   1.00
C134   C     0.60615   0.51875   0.67311   0.00000  Uiso   1.00
C135   C     0.51977   0.55687   0.69657   0.00000  Uiso   1.00
C136   C     0.47138   0.64031   0.67147   0.00000  Uiso   1.00
C137   C     0.50839   0.68439   0.62313   0.00000  Uiso   1.00
C138   C     0.59570   0.64523   0.59942   0.00000  Uiso   1.00
C139   C     0.64485   0.56216   0.62484   0.00000  Uiso   1.00
C140   C     0.37933   0.68376   0.69642   0.00000  Uiso   1.00
C141   C     0.71942   0.66089   0.52473   0.00000  Uiso   1.00
C142   C     0.73170   0.72929   0.47427   0.00000  Uiso   1.00
C143   C     0.73800   0.72604   0.41969   0.00000  Uiso   1.00
C144   C     0.72929   0.80117   0.48189   0.00000  Uiso   1.00
C145   C     0.73264   0.86746   0.43525   0.00000  Uiso   1.00
C146   C     0.73682   0.86066   0.38221   0.00000  Uiso   1.00
C147   C     0.41721   0.20814   0.69991   0.00000  Uiso   1.00
C148   C     0.50624   0.19703   0.67339   0.00000  Uiso   1.00
C149   C     0.54437   0.22192   0.69672   0.00000  Uiso   1.00
C150   C     0.62748   0.21227   0.67144   0.00000  Uiso   1.00
C151   C     0.67138   0.17920   0.62317   0.00000  Uiso   1.00
C152   C     0.63241   0.15445   0.59959   0.00000  Uiso   1.00
C153   C     0.54956   0.16300   0.62512   0.00000  Uiso   1.00
C154   C     0.67059   0.23671   0.69606   0.00000  Uiso   1.00
C155   C     0.64866   0.08974   0.52436   0.00000  Uiso   1.00
C156   C     0.71736   0.06013   0.47385   0.00000  Uiso   1.00
C157   C     0.71466   0.11185   0.41926   0.00000  Uiso   1.00
C158   C     0.78927   0.98361   0.48148   0.00000  Uiso   1.00
C159   C     0.85600   0.96136   0.43491   0.00000  Uiso   1.00
C160   C     0.84965   0.01704   0.38184   0.00000  Uiso   1.00
C161   C     0.19635   0.67208   0.69904   0.00000  Uiso   1.00
C162   C     0.18587   0.62015   0.67238   0.00000  Uiso   1.00
C163   C     0.21053   0.53339   0.69585   0.00000  Uiso   1.00
C164   C     0.20130   0.48450   0.67074   0.00000  Uiso   1.00
C165   C     0.16913   0.52134   0.62245   0.00000  Uiso   1.00
C166   C     0.14459   0.60906   0.59877   0.00000  Uiso   1.00
C167   C     0.15256   0.65869   0.62416   0.00000  Uiso   1.00
C168   C     0.22511   0.39211   0.69570   0.00000  Uiso   1.00
C169   C     0.07938   0.73303   0.52448   0.00000  Uiso   1.00
C170   C     0.05061   0.74450   0.47388   0.00000  Uiso   1.00
C171   C     0.10300   0.75006   0.41947   0.00000  Uiso   1.00
C172   C     0.97424   0.74198   0.48112   0.00000  Uiso   1.00
C173   C     0.95268   0.74476   0.43425   0.00000  Uiso   1.00
C174   C     0.00924   0.74793   0.38140   0.00000  Uiso   1.00
C175   C     0.82753   0.30362   0.78406   0.00000  Uiso   1.00
C176   C     0.87924   0.31432   0.81043   0.00000  Uiso   1.00
C177   C     0.96565   0.28882   0.78694   0.00000  Uiso   1.00
C178   C     0.01404   0.29876   0.81173   0.00000  Uiso   1.00
C179   C     0.97697   0.33223   0.85982   0.00000  Uiso   1.00
C180   C     0.88968   0.35709   0.88385   0.00000  Uiso   1.00
C181   C     0.84063   0.34865   0.85858   0.00000  Uiso   1.00
C182   C     0.10624   0.27423   0.78705   0.00000  Uiso   1.00
C183   C     0.76763   0.41815   0.96122   0.00000  Uiso   1.00
C184   C     0.75704   0.44611   0.01230   0.00000  Uiso   1.00
C185   C     0.75300   0.39296   0.06653   0.00000  Uiso   1.00
C186   C     0.75817   0.52362   0.00544   0.00000  Uiso   1.00
C187   C     0.75560   0.54572   0.05215   0.00000  Uiso   1.00
C188   C     0.75346   0.48859   0.10473   0.00000  Uiso   1.00
C189   C     0.06843   0.84004   0.78430   0.00000  Uiso   1.00
C190   C     0.97900   0.89148   0.81041   0.00000  Uiso   1.00
C191   C     0.94113   0.97830   0.78709   0.00000  Uiso   1.00
C192   C     0.85740   0.02669   0.81154   0.00000  Uiso   1.00
C193   C     0.81258   0.98936   0.85907   0.00000  Uiso   1.00
C194   C     0.85154   0.90175   0.88298   0.00000  Uiso   1.00
C195   C     0.93493   0.85251   0.85799   0.00000  Uiso   1.00
C196   C     0.81446   0.11932   0.78710   0.00000  Uiso   1.00
C197   C     0.83693   0.77918   0.96007   0.00000  Uiso   1.00
C198   C     0.77001   0.76749   0.01192   0.00000  Uiso   1.00
C199   C     0.77464   0.76166   0.06600   0.00000  Uiso   1.00
C200   C     0.69807   0.76891   0.00603   0.00000  Uiso   1.00
C201   C     0.63320   0.76504   0.05354   0.00000  Uiso   1.00
C202   C     0.64144   0.76126   0.10596   0.00000  Uiso   1.00
C203   C     0.29084   0.08194   0.78527   0.00000  Uiso   1.00
C204   C     0.30192   0.99248   0.81184   0.00000  Uiso   1.00
C205   C     0.27633   0.95471   0.78861   0.00000  Uiso   1.00
C206   C     0.28624   0.87102   0.81331   0.00000  Uiso   1.00
C207   C     0.31986   0.82622   0.86102   0.00000  Uiso   1.00
C208   C     0.34488   0.86500   0.88471   0.00000  Uiso   1.00
C209   C     0.33644   0.94843   0.85952   0.00000  Uiso   1.00
C210   C     0.26121   0.82836   0.78860   0.00000  Uiso   1.00
C211   C     0.40654   0.85007   0.96053   0.00000  Uiso   1.00
C212   C     0.43571   0.78217   0.01132   0.00000  Uiso   1.00
C213   C     0.38410   0.78529   0.06604   0.00000  Uiso   1.00
C214   C     0.51292   0.71074   0.00390   0.00000  Uiso   1.00
C215   C     0.53621   0.64493   0.05055   0.00000  Uiso   1.00
C216   C     0.48044   0.65157   0.10365   0.00000  Uiso   1.00
C217   C     0.33135   0.57910   0.28621   0.00000  Uiso   1.00
C218   C     0.38314   0.49011   0.31291   0.00000  Uiso   1.00
C219   C     0.46955   0.45198   0.28952   0.00000  Uiso   1.00
C220   C     0.51786   0.36848   0.31459   0.00000  Uiso   1.00
C221   C     0.48075   0.32442   0.36286   0.00000  Uiso   1.00
C222   C     0.39340   0.36362   0.38652   0.00000  Uiso   1.00
C223   C     0.34432   0.44670   0.36109   0.00000  Uiso   1.00
C224   C     0.60989   0.32503   0.28962   0.00000  Uiso   1.00
C225   C     0.26953   0.34816   0.46109   0.00000  Uiso   1.00
C226   C     0.25715   0.27976   0.51149   0.00000  Uiso   1.00
C227   C     0.25080   0.28302   0.56608   0.00000  Uiso   1.00
C228   C     0.25962   0.20788   0.50384   0.00000  Uiso   1.00
C229   C     0.25638   0.14152   0.55045   0.00000  Uiso   1.00
C230   C     0.25222   0.14831   0.60349   0.00000  Uiso   1.00
C231   C     0.57143   0.80134   0.28588   0.00000  Uiso   1.00
C232   C     0.48250   0.81222   0.31255   0.00000  Uiso   1.00
C233   C     0.44444   0.78715   0.28931   0.00000  Uiso   1.00
C234   C     0.36138   0.79668   0.31464   0.00000  Uiso   1.00
C235   C     0.31745   0.82980   0.36290   0.00000  Uiso   1.00
C236   C     0.35641   0.85468   0.38642   0.00000  Uiso   1.00
C237   C     0.43920   0.84628   0.36081   0.00000  Uiso   1.00
C238   C     0.31845   0.77209   0.28999   0.00000  Uiso   1.00
C239   C     0.34013   0.91966   0.46150   0.00000  Uiso   1.00
C240   C     0.27144   0.94923   0.51204   0.00000  Uiso   1.00
C241   C     0.27424   0.89743   0.56660   0.00000  Uiso   1.00
C242   C     0.19945   0.02567   0.50445   0.00000  Uiso   1.00
C243   C     0.13275   0.04781   0.55105   0.00000  Uiso   1.00
C244   C     0.13919   0.99206   0.60409   0.00000  Uiso   1.00
C245   C     0.79253   0.33740   0.28661   0.00000  Uiso   1.00
C246   C     0.80288   0.38939   0.31330   0.00000  Uiso   1.00
C247   C     0.77813   0.47615   0.28985   0.00000  Uiso   1.00
C248   C     0.78738   0.52507   0.31493   0.00000  Uiso   1.00
C249   C     0.81965   0.48820   0.36318   0.00000  Uiso   1.00
C250   C     0.84427   0.40045   0.38684   0.00000  Uiso   1.00
C251   C     0.83628   0.35082   0.36148   0.00000  Uiso   1.00
C252   C     0.76349   0.61748   0.28996   0.00000  Uiso   1.00
C253   C     0.90958   0.27645   0.46109   0.00000  Uiso   1.00
C254   C     0.93832   0.26491   0.51171   0.00000  Uiso   1.00
C255   C     0.88588   0.25932   0.56610   0.00000  Uiso   1.00
C256   C     0.01472   0.26733   0.50453   0.00000  Uiso   1.00
C257   C     0.03625   0.26446   0.55144   0.00000  Uiso   1.00
C258   C     0.97964   0.26127   0.60427   0.00000  Uiso   1.00
C259   C     0.16139   0.70533   0.20193   0.00000  Uiso   1.00
C260   C     0.10960   0.69482   0.17548   0.00000  Uiso   1.00
C261   C     0.02315   0.72043   0.19890   0.00000  Uiso   1.00
C262   C     0.97470   0.71068   0.17404   0.00000  Uiso   1.00
C263   C     0.01182   0.67727   0.12593   0.00000  Uiso   1.00
C264   C     0.09913   0.65227   0.10197   0.00000  Uiso   1.00
C265   C     0.14821   0.66054   0.12732   0.00000  Uiso   1.00
C266   C     0.88244   0.73533   0.19863   0.00000  Uiso   1.00
C267   C     0.22122   0.59121   0.02461   0.00000  Uiso   1.00
C268   C     0.23190   0.56314   0.97356   0.00000  Uiso   1.00
C269   C     0.23606   0.61617   0.91930   0.00000  Uiso   1.00
C270   C     0.23074   0.48563   0.98048   0.00000  Uiso   1.00
C271   C     0.23338   0.46343   0.93380   0.00000  Uiso   1.00
C272   C     0.23564   0.52044   0.88118   0.00000  Uiso   1.00
C273   C     0.92098   0.16874   0.20163   0.00000  Uiso   1.00
C274   C     0.01041   0.11726   0.17553   0.00000  Uiso   1.00
C275   C     0.04839   0.03046   0.19891   0.00000  Uiso   1.00
C276   C     0.13208   0.98203   0.17439   0.00000  Uiso   1.00
C277   C     0.17677   0.01935   0.12675   0.00000  Uiso   1.00
C278   C     0.13774   0.10694   0.10281   0.00000  Uiso   1.00
C279   C     0.05437   0.15617   0.12783   0.00000  Uiso   1.00
C280   C     0.17505   0.88938   0.19885   0.00000  Uiso   1.00
C281   C     0.15220   0.22961   0.02574   0.00000  Uiso   1.00
C282   C     0.21891   0.24146   0.97377   0.00000  Uiso   1.00
C283   C     0.21391   0.24769   0.91971   0.00000  Uiso   1.00
C284   C     0.29099   0.23995   0.97952   0.00000  Uiso   1.00
C285   C     0.35561   0.24413   0.93188   0.00000  Uiso   1.00
C286   C     0.34700   0.24831   0.87947   0.00000  Uiso   1.00
C287   C     0.69771   0.92766   0.20059   0.00000  Uiso   1.00
C288   C     0.68670   0.01710   0.17408   0.00000  Uiso   1.00
C289   C     0.71232   0.05483   0.19731   0.00000  Uiso   1.00
C290   C     0.70258   0.13845   0.17254   0.00000  Uiso   1.00
C291   C     0.66900   0.18324   0.12482   0.00000  Uiso   1.00
C292   C     0.64387   0.14452   0.10117   0.00000  Uiso   1.00
C293   C     0.65225   0.06113   0.12637   0.00000  Uiso   1.00
C294   C     0.72782   0.18101   0.19720   0.00000  Uiso   1.00
C295   C     0.58213   0.15929   0.02547   0.00000  Uiso   1.00
C296   C     0.55318   0.22695   0.97455   0.00000  Uiso   1.00
C297   C     0.60502   0.22356   0.91991   0.00000  Uiso   1.00
C298   C     0.47595   0.29843   0.98174   0.00000  Uiso   1.00
C299   C     0.45291   0.36404   0.93496   0.00000  Uiso   1.00
C300   C     0.50893   0.35717   0.88196   0.00000  Uiso   1.00
N301   N     0.73992   0.79094   0.37476   0.00000  Uiso   1.00
N302   N     0.62836   0.69679   0.55216   0.00000  Uiso   1.00
N303   N     0.77992   0.09055   0.37442   0.00000  Uiso   1.00
N304   N     0.68399   0.11743   0.55223   0.00000  Uiso   1.00
N305   N     0.08269   0.75093   0.37441   0.00000  Uiso   1.00
N306   N     0.10838   0.64132   0.55147   0.00000  Uiso   1.00
N307   N     0.75155   0.41413   0.11154   0.00000  Uiso   1.00
N308   N     0.85728   0.39460   0.93086   0.00000  Uiso   1.00
N309   N     0.71122   0.75894   0.11183   0.00000  Uiso   1.00
N310   N     0.79959   0.86894   0.92970   0.00000  Uiso   1.00
N311   N     0.40624   0.72082   0.11099   0.00000  Uiso   1.00
N312   N     0.38245   0.81303   0.93140   0.00000  Uiso   1.00
N313   N     0.24899   0.21808   0.61097   0.00000  Uiso   1.00
N314   N     0.36058   0.31211   0.43367   0.00000  Uiso   1.00
N315   N     0.20899   0.91861   0.61146   0.00000  Uiso   1.00
N316   N     0.30487   0.89169   0.43378   0.00000  Uiso   1.00
N317   N     0.90618   0.25833   0.61121   0.00000  Uiso   1.00
N318   N     0.88059   0.36816   0.43410   0.00000  Uiso   1.00
N319   N     0.23760   0.59490   0.87430   0.00000  Uiso   1.00
N320   N     0.13155   0.61482   0.05493   0.00000  Uiso   1.00
N321   N     0.27708   0.25073   0.87375   0.00000  Uiso   1.00
N322   N     0.18960   0.13972   0.05593   0.00000  Uiso   1.00
N323   N     0.58311   0.28783   0.87483   0.00000  Uiso   1.00
N324   N     0.60630   0.19647   0.05446   0.00000  Uiso   1.00
O325   O     0.62590   0.39897   0.74890   0.00000  Uiso   1.00
O326   O     0.73049   0.38994   0.67242   0.00000  Uiso   1.00
O327   O     0.34987   0.65066   0.74522   0.00000  Uiso   1.00
O328   O     0.33564   0.75230   0.66709   0.00000  Uiso   1.00
O329   O     0.38588   0.22300   0.74878   0.00000  Uiso   1.00
O330   O     0.37792   0.20240   0.67267   0.00000  Uiso   1.00
O331   O     0.63790   0.25017   0.74495   0.00000  Uiso   1.00
O332   O     0.73859   0.24211   0.66630   0.00000  Uiso   1.00
O333   O     0.21015   0.63944   0.74804   0.00000  Uiso   1.00
O334   O     0.19121   0.74474   0.67199   0.00000  Uiso   1.00
O335   O     0.23771   0.36338   0.74466   0.00000  Uiso   1.00
O336   O     0.23082   0.34764   0.66631   0.00000  Uiso   1.00
O337   O     0.85970   0.28940   0.73501   0.00000  Uiso   1.00
O338   O     0.75530   0.30884   0.81145   0.00000  Uiso   1.00
O339   O     0.13614   0.26023   0.73830   0.00000  Uiso   1.00
O340   O     0.14938   0.26925   0.81679   0.00000  Uiso   1.00
O341   O     0.09965   0.87300   0.73558   0.00000  Uiso   1.00
O342   O     0.10829   0.76762   0.81150   0.00000  Uiso   1.00
O343   O     0.84752   0.14889   0.73835   0.00000  Uiso   1.00
O344   O     0.74656   0.16319   0.81705   0.00000  Uiso   1.00
O345   O     0.27712   0.11194   0.73626   0.00000  Uiso   1.00
O346   O     0.29531   0.12257   0.81241   0.00000  Uiso   1.00
O347   O     0.24737   0.86193   0.73998   0.00000  Uiso   1.00
O348   O     0.25538   0.76016   0.81802   0.00000  Uiso   1.00
O349   O     0.36372   0.60962   0.23705   0.00000  Uiso   1.00
O350   O     0.25882   0.61904   0.31337   0.00000  Uiso   1.00
O351   O     0.63937   0.35809   0.24082   0.00000  Uiso   1.00
O352   O     0.65357   0.25643   0.31894   0.00000  Uiso   1.00
O353   O     0.60247   0.78667   0.23695   0.00000  Uiso   1.00
O354   O     0.61088   0.80710   0.31298   0.00000  Uiso   1.00
O355   O     0.35148   0.75839   0.24117   0.00000  Uiso   1.00
O356   O     0.25037   0.76678   0.31960   0.00000  Uiso   1.00
O357   O     0.77878   0.37004   0.23760   0.00000  Uiso   1.00
O358   O     0.79781   0.26467   0.31360   0.00000  Uiso   1.00
O359   O     0.75079   0.64635   0.24105   0.00000  Uiso   1.00
O360   O     0.75780   0.66186   0.31945   0.00000  Uiso   1.00
O361   O     0.12913   0.71957   0.25100   0.00000  Uiso   1.00
O362   O     0.23370   0.69991   0.17468   0.00000  Uiso   1.00
O363   O     0.85263   0.74919   0.24744   0.00000  Uiso   1.00
O364   O     0.83917   0.74062   0.16890   0.00000  Uiso   1.00
O365   O     0.88970   0.13584   0.25035   0.00000  Uiso   1.00
O366   O     0.88112   0.24114   0.17439   0.00000  Uiso   1.00
O367   O     0.14175   0.85990   0.24758   0.00000  Uiso   1.00
O368   O     0.24302   0.84541   0.16904   0.00000  Uiso   1.00
O369   O     0.71174   0.89736   0.24952   0.00000  Uiso   1.00
O370   O     0.69287   0.88736   0.17339   0.00000  Uiso   1.00
O371   O     0.74171   0.14740   0.24580   0.00000  Uiso   1.00
O372   O     0.73379   0.24912   0.16771   0.00000  Uiso   1.00
loop_
_geom_bond_atom_site_label_1
_geom_bond_atom_site_label_2
_geom_bond_distance
_geom_bond_site_symmetry_2
_ccdc_geom_bond_type
Cu1    N323    2.129   .     S
Cu1    O325    1.963   .     S
Cu1    O331    2.027   .     S
Cu1    O338    2.042   .     S
Cu1    O344    1.951   .     S
Cu2    N321    2.131   .     S
Cu2    O329    1.972   .     S
Cu2    O335    1.992   .     S
Cu2    O340    1.970   .     S
Cu2    O346    2.024   .     S
Cu3    N319    2.130   .     S
Cu3    O327    2.009   .     S
Cu3    O333    1.963   .     S
Cu3    O342    2.035   .     S
Cu3    O348    1.972   .     S
Cu4    N317    2.124   .     S
Cu4    O326    2.027   .     S
Cu4    O332    1.980   .     S
Cu4    O337    1.971   .     S
Cu4    O343    1.997   .     S
Cu5    N315    2.123   .     S
Cu5    O328    1.971   .     S
Cu5    O334    2.036   .     S
Cu5    O341    1.954   .     S
Cu5    O347    2.008   .     S
Cu6    N313    2.127   .     S
Cu6    O330    2.037   .     S
Cu6    O336    1.970   .     S
Cu6    O339    2.012   .     S
Cu6    O345    1.949   .     S
Cu7    N311    2.131   .     S
Cu7    O349    1.956   .     S
Cu7    O355    2.024   .     S
Cu7    O362    2.052   .     S
Cu7    O368    1.958   .     S
Cu8    N309    2.131   .     S
Cu8    O353    1.969   .     S
Cu8    O359    2.002   .     S
Cu8    O364    1.979   .     S
Cu8    O370    2.019   .     S
Cu9    N307    2.129   .     S
Cu9    O351    2.012   .     S
Cu9    O357    1.962   .     S
Cu9    O366    2.038   .     S
Cu9    O372    1.970   .     S
Cu10   N305    2.125   .     S
Cu10   O350    2.030   .     S
Cu10   O356    1.980   .     S
Cu10   O361    1.968   .     S
Cu10   O367    1.991   .     S
Cu11   N303    2.124   .     S
Cu11   O352    1.970   .     S
Cu11   O358    2.036   .     S
Cu11   O365    1.955   .     S
Cu11   O371    2.008   .     S
Cu12   N301    2.126   .     S
Cu12   O354    2.040   .     S
Cu12   O360    1.965   .     S
Cu12   O363    2.008   .     S
Cu12   O369    1.951   .     S
H13    C135    1.095   .     S
H14    C137    1.092   .     S
H15    C139    1.090   .     S
H16    N302    1.017   .     S
H17    C141    1.114   .     S
H18    C141    1.118   .     S
H19    C143    1.106   .     S
H20    C144    1.092   .     S
H21    C145    1.087   .     S
H22    C146    1.105   .     S
H23    C149    1.094   .     S
H24    C151    1.092   .     S
H25    C153    1.090   .     S
H26    N304    1.018   .     S
H27    C155    1.113   .     S
H28    C155    1.116   .     S
H29    C157    1.107   .     S
H30    C158    1.092   .     S
H31    C159    1.087   .     S
H32    C160    1.106   1_565 S
H33    C163    1.095   .     S
H34    C165    1.092   .     S
H35    C167    1.090   .     S
H36    N306    1.018   .     S
H37    C169    1.114   .     S
H38    C169    1.116   .     S
H39    C171    1.107   .     S
H40    C172    1.092   .     S
H41    C173    1.086   .     S
H42    C174    1.106   1_655 S
H43    C177    1.094   .     S
H44    C179    1.092   1_455 S
H45    C181    1.090   .     S
H46    N308    1.018   .     S
H47    C183    1.114   .     S
H48    C183    1.119   .     S
H49    C185    1.106   .     S
H50    C186    1.093   1_556 S
H51    C187    1.087   .     S
H52    C188    1.107   .     S
H53    C191    1.095   .     S
H54    C193    1.092   1_545 S
H55    C195    1.090   .     S
H56    N310    1.018   .     S
H57    C197    1.114   .     S
H58    C197    1.119   .     S
H59    C199    1.106   .     S
H60    C200    1.093   1_556 S
H61    C201    1.087   .     S
H62    C202    1.107   .     S
H63    C205    1.094   .     S
H64    C207    1.091   .     S
H65    C209    1.091   .     S
H66    N312    1.017   .     S
H67    C211    1.113   .     S
H68    C211    1.119   .     S
H69    C213    1.106   .     S
H70    C214    1.093   1_556 S
H71    C215    1.087   .     S
H72    C216    1.107   .     S
H73    C219    1.094   .     S
H74    C221    1.092   .     S
H75    C223    1.090   .     S
H76    N314    1.016   .     S
H77    C225    1.115   .     S
H78    C225    1.118   .     S
H79    C227    1.106   .     S
H80    C228    1.092   .     S
H81    C229    1.087   .     S
H82    C230    1.105   .     S
H83    C233    1.095   .     S
H84    C235    1.092   .     S
H85    C237    1.090   .     S
H86    N316    1.018   .     S
H87    C239    1.113   .     S
H88    C239    1.116   .     S
H89    C241    1.107   .     S
H90    C242    1.092   .     S
H91    C243    1.087   .     S
H92    C244    1.105   1_545 S
H93    C247    1.095   .     S
H94    C249    1.092   .     S
H95    C251    1.090   .     S
H96    N318    1.018   .     S
H97    C253    1.114   .     S
H98    C253    1.116   .     S
H99    C255    1.107   .     S
H100   C256    1.092   .     S
H101   C257    1.086   .     S
H102   C258    1.106   1_455 S
H103   C261    1.094   .     S
H104   C263    1.092   1_655 S
H105   C265    1.090   .     S
H106   N320    1.018   .     S
H107   C267    1.114   .     S
H108   C267    1.119   .     S
H109   C269    1.106   .     S
H110   C270    1.093   1_554 S
H111   C271    1.087   .     S
H112   C272    1.107   .     S
H113   C275    1.095   .     S
H114   C277    1.092   1_565 S
H115   C279    1.090   .     S
H116   N322    1.018   .     S
H117   C281    1.114   .     S
H118   C281    1.119   .     S
H119   C283    1.106   .     S
H120   C284    1.093   1_554 S
H121   C285    1.087   .     S
H122   C286    1.107   .     S
H123   C289    1.094   .     S
H124   C291    1.091   .     S
H125   C293    1.091   .     S
H126   N324    1.017   .     S
H127   C295    1.114   .     S
H128   C295    1.119   .     S
H129   C297    1.106   .     S
H130   C298    1.093   1_554 S
H131   C299    1.087   .     S
H132   C300    1.107   .     S
C133   C134    1.489   .     S
C133   O325    1.257   .     D
C133   O326    1.252   .     S
C134   C135    1.392   .     D
C134   C139    1.395   .     S
C135   C136    1.396   .     S
C136   C137    1.387   .     D
C136   C140    1.489   .     S
C137   C138    1.409   .     S
C138   C139    1.398   .     D
C138   N302    1.412   .     S
C140   O327    1.249   .     S
C140   O328    1.259   .     D
C141   C142    1.504   .     S
C141   N302    1.477   .     S
C142   C143    1.400   .     S
C142   C144    1.397   .     D
C143   N301    1.349   .     D
C144   C145    1.392   .     S
C145   C146    1.399   .     D
C146   N301    1.349   .     S
C147   C148    1.491   .     S
C147   O329    1.257   .     D
C147   O330    1.252   .     S
C148   C149    1.393   .     D
C148   C153    1.396   .     S
C149   C150    1.396   .     S
C150   C151    1.387   .     D
C150   C154    1.490   .     S
C151   C152    1.409   .     S
C152   C153    1.398   .     D
C152   N304    1.414   .     S
C154   O331    1.249   .     S
C154   O332    1.260   .     D
C155   C156    1.504   .     S
C155   N304    1.479   .     S
C156   C157    1.400   .     S
C156   C158    1.397   1_545 D
C157   N303    1.349   .     D
C158   C156    1.397   1_565 D
C158   C159    1.393   .     S
C159   C160    1.398   1_565 D
C160   C159    1.398   1_545 D
C160   H32     1.106   1_545 S
C160   N303    1.349   .     S
C161   C162    1.490   .     S
C161   O333    1.257   .     D
C161   O334    1.251   .     S
C162   C163    1.393   .     D
C162   C167    1.395   .     S
C163   C164    1.396   .     S
C164   C165    1.387   .     D
C164   C168    1.488   .     S
C165   C166    1.409   .     S
C166   C167    1.399   .     D
C166   N306    1.414   .     S
C168   O335    1.250   .     S
C168   O336    1.259   .     D
C169   C170    1.504   .     S
C169   N306    1.478   .     S
C170   C171    1.400   .     S
C170   C172    1.397   1_455 D
C171   N305    1.349   .     D
C172   C170    1.397   1_655 D
C172   C173    1.393   .     S
C173   C174    1.399   1_655 D
C174   C173    1.399   1_455 D
C174   H42     1.106   1_455 S
C174   N305    1.349   .     S
C175   C176    1.491   .     S
C175   O337    1.257   .     D
C175   O338    1.251   .     S
C176   C177    1.393   .     S
C176   C181    1.396   .     D
C177   C178    1.396   1_655 D
C178   C177    1.396   1_455 D
C178   C179    1.387   1_455 S
C178   C182    1.490   .     S
C179   H44     1.092   1_655 S
C179   C178    1.387   1_655 S
C179   C180    1.410   .     D
C180   C181    1.399   .     S
C180   N308    1.413   .     S
C182   O339    1.249   .     S
C182   O340    1.260   .     D
C183   C184    1.507   1_556 S
C183   N308    1.478   .     S
C184   C183    1.507   1_554 S
C184   C185    1.401   .     S
C184   C186    1.398   .     D
C185   N307    1.349   .     D
C186   H50     1.093   1_554 S
C186   C187    1.393   .     S
C187   C188    1.398   .     D
C188   N307    1.349   .     S
C189   C190    1.490   1_455 S
C189   O341    1.258   .     D
C189   O342    1.250   .     S
C190   C189    1.490   1_655 S
C190   C191    1.393   .     S
C190   C195    1.395   .     D
C191   C192    1.396   1_565 D
C192   C191    1.396   1_545 D
C192   C193    1.387   1_545 S
C192   C196    1.489   .     S
C193   H54     1.092   1_565 S
C193   C192    1.387   1_565 S
C193   C194    1.409   .     D
C194   C195    1.400   .     S
C194   N310    1.413   .     S
C196   O343    1.249   .     S
C196   O344    1.260   .     D
C197   C198    1.506   1_556 S
C197   N310    1.478   .     S
C198   C197    1.506   1_554 S
C198   C199    1.401   .     S
C198   C200    1.398   .     D
C199   N309    1.349   .     D
C200   H60     1.093   1_554 S
C200   C201    1.392   .     S
C201   C202    1.398   .     D
C202   N309    1.349   .     S
C203   C204    1.490   1_545 S
C203   O345    1.258   .     D
C203   O346    1.251   .     S
C204   C203    1.490   1_565 S
C204   C205    1.393   .     S
C204   C209    1.395   .     D
C205   C206    1.396   .     D
C206   C207    1.388   .     S
C206   C210    1.490   .     S
C207   C208    1.409   .     D
C208   C209    1.400   .     S
C208   N312    1.413   .     S
C210   O347    1.249   .     S
C210   O348    1.259   .     D
C211   C212    1.506   1_556 S
C211   N312    1.478   .     S
C212   C211    1.506   1_554 S
C212   C213    1.401   .     S
C212   C214    1.397   .     D
C213   N311    1.349   .     D
C214   H70     1.093   1_554 S
C214   C215    1.393   .     S
C215   C216    1.398   .     D
C216   N311    1.349   .     S
C217   C218    1.489   .     S
C217   O349    1.257   .     D
C217   O350    1.251   .     S
C218   C219    1.392   .     S
C218   C223    1.395   .     D
C219   C220    1.396   .     D
C220   C221    1.387   .     S
C220   C224    1.489   .     S
C221   C222    1.409   .     D
C222   C223    1.398   .     S
C222   N314    1.412   .     S
C224   O351    1.249   .     S
C224   O352    1.260   .     D
C225   C226    1.504   .     S
C225   N314    1.477   .     S
C226   C227    1.400   .     D
C226   C228    1.397   .     S
C227   N313    1.349   .     S
C228   C229    1.393   .     D
C229   C230    1.399   .     S
C230   N313    1.349   .     D
C231   C232    1.490   .     S
C231   O353    1.257   .     D
C231   O354    1.251   .     S
C232   C233    1.393   .     S
C232   C237    1.395   .     D
C233   C234    1.396   .     D
C234   C235    1.387   .     S
C234   C238    1.490   .     S
C235   C236    1.409   .     D
C236   C237    1.398   .     S
C236   N316    1.414   .     S
C238   O355    1.249   .     S
C238   O356    1.260   .     D
C239   C240    1.505   .     S
C239   N316    1.478   .     S
C240   C241    1.400   .     D
C240   C242    1.397   1_565 S
C241   N315    1.349   .     S
C242   C240    1.397   1_545 S
C242   C243    1.393   .     D
C243   C244    1.398   1_545 S
C244   H92     1.105   1_565 S
C244   C243    1.398   1_565 S
C244   N315    1.349   .     D
C245   C246    1.490   .     S
C245   O357    1.258   .     D
C245   O358    1.251   .     S
C246   C247    1.393   .     S
C246   C251    1.395   .     D
C247   C248    1.396   .     D
C248   C249    1.387   .     S
C248   C252    1.488   .     S
C249   C250    1.409   .     D
C250   C251    1.399   .     S
C250   N318    1.414   .     S
C252   O359    1.249   .     S
C252   O360    1.259   .     D
C253   C254    1.504   .     S
C253   N318    1.478   .     S
C254   C255    1.400   .     D
C254   C256    1.397   1_655 S
C255   N317    1.349   .     S
C256   C254    1.397   1_455 S
C256   C257    1.393   .     D
C257   C258    1.399   1_455 S
C258   H102    1.106   1_655 S
C258   C257    1.399   1_655 S
C258   N317    1.349   .     D
C259   C260    1.491   .     S
C259   O361    1.258   .     D
C259   O362    1.251   .     S
C260   C261    1.393   .     D
C260   C265    1.396   .     S
C261   C262    1.396   1_455 S
C262   C261    1.396   1_655 S
C262   C263    1.387   1_655 D
C262   C266    1.490   .     S
C263   C262    1.387   1_455 D
C263   H104    1.092   1_455 S
C263   C264    1.410   .     S
C264   C265    1.399   .     D
C264   N320    1.413   .     S
C266   O363    1.249   .     S
C266   O364    1.259   .     D
C267   C268    1.507   1_554 S
C267   N320    1.478   .     S
C268   C267    1.507   1_556 S
C268   C269    1.401   .     S
C268   C270    1.398   .     D
C269   N319    1.349   .     D
C270   H110    1.093   1_556 S
C270   C271    1.393   .     S
C271   C272    1.398   .     D
C272   N319    1.349   .     S
C273   C274    1.490   1_655 S
C273   O365    1.258   .     D
C273   O366    1.251   .     S
C274   C273    1.490   1_455 S
C274   C275    1.393   .     D
C274   C279    1.395   .     S
C275   C276    1.396   1_545 S
C276   C275    1.396   1_565 S
C276   C277    1.387   1_565 D
C276   C280    1.489   .     S
C277   C276    1.387   1_545 D
C277   H114    1.092   1_545 S
C277   C278    1.409   .     S
C278   C279    1.400   .     D
C278   N322    1.413   .     S
C280   O367    1.249   .     S
C280   O368    1.259   .     D
C281   C282    1.506   1_554 S
C281   N322    1.478   .     S
C282   C281    1.506   1_556 S
C282   C283    1.400   .     S
C282   C284    1.398   .     D
C283   N321    1.349   .     D
C284   H120    1.093   1_556 S
C284   C285    1.392   .     S
C285   C286    1.398   .     D
C286   N321    1.349   .     S
C287   C288    1.490   1_565 S
C287   O369    1.257   .     D
C287   O370    1.251   .     S
C288   C287    1.490   1_545 S
C288   C289    1.393   .     D
C288   C293    1.395   .     S
C289   C290    1.396   .     S
C290   C291    1.388   .     D
C290   C294    1.490   .     S
C291   C292    1.409   .     S
C292   C293    1.400   .     D
C292   N324    1.414   .     S
C294   O371    1.249   .     S
C294   O372    1.259   .     D
C295   C296    1.506   1_554 S
C295   N324    1.479   .     S
C296   C295    1.506   1_556 S
C296   C297    1.401   .     S
C296   C298    1.397   .     D
C297   N323    1.349   .     D
C298   H130    1.093   1_556 S
C298   C299    1.393   .     S
C299   C300    1.398   .     D
C300   N323    1.349   .     S
