# Supplementary material for: Excavating hidden adsorption sites in metal-organic frameworks using rational defect engineering
Source: Nat Commun. 2017 Nov 16;8:1539. doi: 10.1038/s41467-017-01478-4 (PMC5691151; doi:10.1038/s41467-017-01478-4)
Supplement: Supplementary file 27 — Supplementary Data 24 [file 41467_2017_1478_MOESM27_ESM.cif]

data_PAMHIW_modul_elaxed
_audit_creation_date              2017-08-02
_audit_creation_method            'Materials Studio'
_symmetry_space_group_name_H-M    'P1'
_symmetry_Int_Tables_number       1
_symmetry_cell_setting            triclinic
loop_
_symmetry_equiv_pos_as_xyz
  x,y,z
_cell_length_a                    18.7209
_cell_length_b                    18.6486
_cell_length_c                    25.9816
_cell_angle_alpha                 69.0559
_cell_angle_beta                  68.7176
_cell_angle_gamma                 59.9199
loop_
_atom_site_label
_atom_site_type_symbol
_atom_site_fract_x
_atom_site_fract_y
_atom_site_fract_z
_atom_site_U_iso_or_equiv
_atom_site_adp_type
_atom_site_occupancy
Cu1    Cu    0.67273   0.28662   0.79510   0.00000  Uiso   1.00
Cu2    Cu    0.27176   0.24448   0.79407   0.00000  Uiso   1.00
Cu3    Cu    0.22924   0.68636   0.79599   0.00000  Uiso   1.00
Cu4    Cu    0.81431   0.26785   0.68784   0.00000  Uiso   1.00
Cu5    Cu    0.21006   0.82994   0.68929   0.00000  Uiso   1.00
Cu6    Cu    0.25460   0.22676   0.68823   0.00000  Uiso   1.00
Cu7    Cu    0.31628   0.72496   0.18978   0.00000  Uiso   1.00
Cu8    Cu    0.71856   0.76439   0.18972   0.00000  Uiso   1.00
Cu9    Cu    0.75809   0.32448   0.18977   0.00000  Uiso   1.00
Cu10   Cu    0.17344   0.74244   0.29595   0.00000  Uiso   1.00
Cu11   Cu    0.77501   0.18259   0.29567   0.00000  Uiso   1.00
Cu12   Cu    0.73524   0.78371   0.29564   0.00000  Uiso   1.00
H13    H     0.48523   0.52697   0.73596   0.00000  Uiso   1.00
H14    H     0.46480   0.75214   0.60444   0.00000  Uiso   1.00
H15    H     0.70791   0.53342   0.60887   0.00000  Uiso   1.00
H16    H     0.58662   0.73560   0.52455   0.00000  Uiso   1.00
H17    H     0.73563   0.60292   0.51245   0.00000  Uiso   1.00
H18    H     0.75267   0.64683   0.55544   0.00000  Uiso   1.00
H19    H     0.73890   0.67092   0.41049   0.00000  Uiso   1.00
H20    H     0.72074   0.80713   0.52325   0.00000  Uiso   1.00
H21    H     0.72904   0.92438   0.43871   0.00000  Uiso   1.00
H22    H     0.73697   0.91072   0.34287   0.00000  Uiso   1.00
H23    H     0.51016   0.25025   0.73494   0.00000  Uiso   1.00
H24    H     0.73711   0.17439   0.60412   0.00000  Uiso   1.00
H25    H     0.51872   0.14615   0.60805   0.00000  Uiso   1.00
H26    H     0.72135   0.14955   0.52410   0.00000  Uiso   1.00
H27    H     0.58997   0.14442   0.51164   0.00000  Uiso   1.00
H28    H     0.63313   0.04044   0.55460   0.00000  Uiso   1.00
H29    H     0.66000   0.17547   0.41010   0.00000  Uiso   1.00
H30    H     0.79430   0.94547   0.52308   0.00000  Uiso   1.00
H31    H     0.91343   0.90471   0.43877   0.00000  Uiso   1.00
H32    H     0.90121   1.00587   0.34289   0.00000  Uiso   1.00
H33    H     0.23528   0.50319   0.73497   0.00000  Uiso   1.00
H34    H     0.16223   0.48304   0.60342   0.00000  Uiso   1.00
H35    H     0.13326   0.72629   0.60864   0.00000  Uiso   1.00
H36    H     0.13921   0.60340   0.52371   0.00000  Uiso   1.00
H37    H     0.13050   0.75434   0.51168   0.00000  Uiso   1.00
H38    H     0.02691   0.77016   0.55480   0.00000  Uiso   1.00
H39    H     0.16481   0.75119   0.41047   0.00000  Uiso   1.00
H40    H     0.93317   0.73561   0.52265   0.00000  Uiso   1.00
H41    H     0.89397   0.74161   0.43807   0.00000  Uiso   1.00
H42    H     0.99745   0.74622   0.34252   0.00000  Uiso   1.00
H43    H     0.99610   0.26456   0.74811   0.00000  Uiso   1.00
H44    H     0.01709   0.34144   0.87772   0.00000  Uiso   1.00
H45    H     0.77360   0.37015   0.87501   0.00000  Uiso   1.00
H46    H     0.89819   0.36987   0.95647   0.00000  Uiso   1.00
H47    H     0.75174   0.36472   0.97297   0.00000  Uiso   1.00
H48    H     0.72762   0.47101   0.93251   0.00000  Uiso   1.00
H49    H     0.75285   0.33146   0.07439   0.00000  Uiso   1.00
H50    H     0.76322   0.56591   0.96364   0.00000  Uiso   1.00
H51    H     0.75756   0.60507   0.04834   0.00000  Uiso   1.00
H52    H     0.75363   0.50128   0.14334   0.00000  Uiso   1.00
H53    H     0.97555   1.00735   0.75134   0.00000  Uiso   1.00
H54    H     0.74507   0.03064   0.87883   0.00000  Uiso   1.00
H55    H     0.96367   0.78616   0.87758   0.00000  Uiso   1.00
H56    H     0.75474   0.91053   0.95726   0.00000  Uiso   1.00
H57    H     0.89313   0.76571   0.97254   0.00000  Uiso   1.00
H58    H     0.85279   0.73961   0.93228   0.00000  Uiso   1.00
H59    H     0.82809   0.76051   0.07431   0.00000  Uiso   1.00
H60    H     0.68979   0.77487   0.96534   0.00000  Uiso   1.00
H61    H     0.57439   0.76600   0.05158   0.00000  Uiso   1.00
H62    H     0.59025   0.75946   0.14632   0.00000  Uiso   1.00
H63    H     0.24851   0.98725   0.75029   0.00000  Uiso   1.00
H64    H     0.32586   0.76015   0.87968   0.00000  Uiso   1.00
H65    H     0.35452   0.97937   0.87515   0.00000  Uiso   1.00
H66    H     0.35442   0.77362   0.95769   0.00000  Uiso   1.00
H67    H     0.35128   0.90850   0.97329   0.00000  Uiso   1.00
H68    H     0.45668   0.86741   0.93100   0.00000  Uiso   1.00
H69    H     0.32021   0.83863   0.07454   0.00000  Uiso   1.00
H70    H     0.55298   0.70564   0.96122   0.00000  Uiso   1.00
H71    H     0.59453   0.58814   0.04539   0.00000  Uiso   1.00
H72    H     0.49255   0.60031   0.14141   0.00000  Uiso   1.00
H73    H     0.50000   0.48547   0.24995   0.00000  Uiso   1.00
H74    H     0.52018   0.25973   0.38091   0.00000  Uiso   1.00
H75    H     0.27690   0.47863   0.37649   0.00000  Uiso   1.00
H76    H     0.39850   0.27679   0.46087   0.00000  Uiso   1.00
H77    H     0.24916   0.40886   0.47285   0.00000  Uiso   1.00
H78    H     0.23262   0.36489   0.42960   0.00000  Uiso   1.00
H79    H     0.24871   0.33962   0.57418   0.00000  Uiso   1.00
H80    H     0.26535   0.20438   0.46138   0.00000  Uiso   1.00
H81    H     0.25678   0.08706   0.54578   0.00000  Uiso   1.00
H82    H     0.25035   0.09992   0.64160   0.00000  Uiso   1.00
H83    H     0.75422   0.50603   0.25066   0.00000  Uiso   1.00
H84    H     0.82772   0.52765   0.38144   0.00000  Uiso   1.00
H85    H     0.85621   0.28387   0.37743   0.00000  Uiso   1.00
H86    H     0.85049   0.40663   0.46189   0.00000  Uiso   1.00
H87    H     0.85908   0.25600   0.47281   0.00000  Uiso   1.00
H88    H     0.96276   0.24052   0.42981   0.00000  Uiso   1.00
H89    H     0.82391   0.25932   0.57417   0.00000  Uiso   1.00
H90    H     0.05688   0.27262   0.46271   0.00000  Uiso   1.00
H91    H     0.09534   0.26715   0.54743   0.00000  Uiso   1.00
H92    H    -0.00848   0.26261   0.64279   0.00000  Uiso   1.00
H93    H    -0.00858   0.74669   0.23764   0.00000  Uiso   1.00
H94    H     0.97100   0.66998   0.10765   0.00000  Uiso   1.00
H95    H     0.21435   0.64087   0.11099   0.00000  Uiso   1.00
H96    H     0.09029   0.64099   0.02917   0.00000  Uiso   1.00
H97    H     0.23699   0.64522   0.01299   0.00000  Uiso   1.00
H98    H     0.26067   0.53908   0.05414   0.00000  Uiso   1.00
H99    H     0.23670   0.67721   0.91148   0.00000  Uiso   1.00
H100   H     0.22506   0.44380   0.02328   0.00000  Uiso   1.00
H101   H     0.23084   0.40405   0.93892   0.00000  Uiso   1.00
H102   H     0.23586   0.50639   0.84347   0.00000  Uiso   1.00
H103   H     0.01422   0.00078   0.23505   0.00000  Uiso   1.00
H104   H     0.24257   0.98017   0.10611   0.00000  Uiso   1.00
H105   H     0.02320   0.22383   0.10975   0.00000  Uiso   1.00
H106   H     0.23120   0.09977   0.02825   0.00000  Uiso   1.00
H107   H     0.09348   0.24536   0.01308   0.00000  Uiso   1.00
H108   H     0.13463   0.27074   0.05310   0.00000  Uiso   1.00
H109   H     0.15907   0.24908   0.91113   0.00000  Uiso   1.00
H110   H     0.29756   0.23395   0.02031   0.00000  Uiso   1.00
H111   H     0.41271   0.24336   0.93416   0.00000  Uiso   1.00
H112   H     0.39698   0.25012   0.83932   0.00000  Uiso   1.00
H113   H     0.73962   0.02232   0.23416   0.00000  Uiso   1.00
H114   H     0.66251   0.25004   0.10519   0.00000  Uiso   1.00
H115   H     0.63414   0.03119   0.10858   0.00000  Uiso   1.00
H116   H     0.63479   0.23677   0.02649   0.00000  Uiso   1.00
H117   H     0.63679   0.10233   0.01139   0.00000  Uiso   1.00
H118   H     0.53150   0.14388   0.05363   0.00000  Uiso   1.00
H119   H     0.66834   0.17192   0.91008   0.00000  Uiso   1.00
H120   H     0.43545   0.30550   0.02311   0.00000  Uiso   1.00
H121   H     0.39398   0.42262   0.93880   0.00000  Uiso   1.00
H122   H     0.49608   0.41006   0.84279   0.00000  Uiso   1.00
C123   C     0.65383   0.43367   0.70115   0.00000  Uiso   1.00
C124   C     0.60134   0.52252   0.67438   0.00000  Uiso   1.00
C125   C     0.51475   0.56120   0.69777   0.00000  Uiso   1.00
C126   C     0.46624   0.64414   0.67219   0.00000  Uiso   1.00
C127   C     0.50354   0.68733   0.62363   0.00000  Uiso   1.00
C128   C     0.59104   0.64822   0.60000   0.00000  Uiso   1.00
C129   C     0.63995   0.56547   0.62589   0.00000  Uiso   1.00
C130   C     0.37398   0.68849   0.69665   0.00000  Uiso   1.00
C131   C     0.71500   0.66306   0.52472   0.00000  Uiso   1.00
C132   C     0.72838   0.73042   0.47407   0.00000  Uiso   1.00
C133   C     0.73578   0.72629   0.41947   0.00000  Uiso   1.00
C134   C     0.72681   0.80211   0.48109   0.00000  Uiso   1.00
C135   C     0.73098   0.86757   0.43424   0.00000  Uiso   1.00
C136   C     0.73580   0.86005   0.38132   0.00000  Uiso   1.00
C137   C     0.41815   0.20901   0.70025   0.00000  Uiso   1.00
C138   C     0.50689   0.19893   0.67348   0.00000  Uiso   1.00
C139   C     0.54478   0.22394   0.69694   0.00000  Uiso   1.00
C140   C     0.62775   0.21483   0.67154   0.00000  Uiso   1.00
C141   C     0.67192   0.18193   0.62320   0.00000  Uiso   1.00
C142   C     0.63326   0.15695   0.59950   0.00000  Uiso   1.00
C143   C     0.55041   0.16520   0.62508   0.00000  Uiso   1.00
C144   C     0.67093   0.23944   0.69603   0.00000  Uiso   1.00
C145   C     0.64967   0.09279   0.52405   0.00000  Uiso   1.00
C146   C     0.71816   0.06281   0.47355   0.00000  Uiso   1.00
C147   C     0.71515   0.11426   0.41903   0.00000  Uiso   1.00
C148   C     0.79000   0.98618   0.48083   0.00000  Uiso   1.00
C149   C     0.85649   0.96366   0.43414   0.00000  Uiso   1.00
C150   C     0.84982   0.01914   0.38122   0.00000  Uiso   1.00
C151   C     0.19421   0.67173   0.70099   0.00000  Uiso   1.00
C152   C     0.18497   0.61966   0.67383   0.00000  Uiso   1.00
C153   C     0.20979   0.53308   0.69689   0.00000  Uiso   1.00
C154   C     0.20136   0.48445   0.67108   0.00000  Uiso   1.00
C155   C     0.16939   0.52167   0.62274   0.00000  Uiso   1.00
C156   C     0.14463   0.60929   0.59932   0.00000  Uiso   1.00
C157   C     0.15221   0.65836   0.62533   0.00000  Uiso   1.00
C158   C     0.22537   0.39200   0.69552   0.00000  Uiso   1.00
C159   C     0.08004   0.73220   0.52412   0.00000  Uiso   1.00
C160   C     0.05128   0.74305   0.47360   0.00000  Uiso   1.00
C161   C     0.10375   0.74829   0.41919   0.00000  Uiso   1.00
C162   C     0.97474   0.74090   0.48055   0.00000  Uiso   1.00
C163   C     0.95310   0.74347   0.43372   0.00000  Uiso   1.00
C164   C     0.00968   0.74649   0.38099   0.00000  Uiso   1.00
C165   C     0.82838   0.30576   0.78315   0.00000  Uiso   1.00
C166   C     0.88003   0.31637   0.80974   0.00000  Uiso   1.00
C167   C     0.96653   0.29108   0.78604   0.00000  Uiso   1.00
C168   C     0.01517   0.30031   0.81104   0.00000  Uiso   1.00
C169   C     0.97824   0.33373   0.85914   0.00000  Uiso   1.00
C170   C     0.89083   0.35895   0.88308   0.00000  Uiso   1.00
C171   C     0.84153   0.35060   0.85789   0.00000  Uiso   1.00
C172   C     0.10748   0.27519   0.78637   0.00000  Uiso   1.00
C173   C     0.76918   0.41849   0.96100   0.00000  Uiso   1.00
C174   C     0.75821   0.44649   0.01203   0.00000  Uiso   1.00
C175   C     0.75411   0.39337   0.06606   0.00000  Uiso   1.00
C176   C     0.75895   0.52382   0.00551   0.00000  Uiso   1.00
C177   C     0.75634   0.54555   0.05240   0.00000  Uiso   1.00
C178   C     0.75392   0.48859   0.10483   0.00000  Uiso   1.00
C179   C     0.06665   0.83917   0.78752   0.00000  Uiso   1.00
C180   C     0.97729   0.89192   0.81303   0.00000  Uiso   1.00
C181   C     0.93988   0.97837   0.78899   0.00000  Uiso   1.00
C182   C     0.85622   0.02773   0.81324   0.00000  Uiso   1.00
C183   C     0.81064   0.99126   0.86074   0.00000  Uiso   1.00
C184   C     0.84849   0.90380   0.88465   0.00000  Uiso   1.00
C185   C     0.93229   0.85405   0.86040   0.00000  Uiso   1.00
C186   C     0.81395   0.12026   0.78841   0.00000  Uiso   1.00
C187   C     0.83413   0.78155   0.96112   0.00000  Uiso   1.00
C188   C     0.76763   0.76852   0.01264   0.00000  Uiso   1.00
C189   C     0.77284   0.76226   0.06660   0.00000  Uiso   1.00
C190   C     0.69571   0.76926   0.00710   0.00000  Uiso   1.00
C191   C     0.63125   0.76493   0.05482   0.00000  Uiso   1.00
C192   C     0.64001   0.76087   0.10715   0.00000  Uiso   1.00
C193   C     0.29073   0.07971   0.78375   0.00000  Uiso   1.00
C194   C     0.30087   0.99073   0.81072   0.00000  Uiso   1.00
C195   C     0.27535   0.95256   0.78780   0.00000  Uiso   1.00
C196   C     0.28458   0.86945   0.81307   0.00000  Uiso   1.00
C197   C     0.31814   0.82541   0.86079   0.00000  Uiso   1.00
C198   C     0.34351   0.86439   0.88407   0.00000  Uiso   1.00
C199   C     0.33508   0.94743   0.85854   0.00000  Uiso   1.00
C200   C     0.25939   0.82676   0.78861   0.00000  Uiso   1.00
C201   C     0.40471   0.84936   0.96050   0.00000  Uiso   1.00
C202   C     0.43419   0.78114   0.01089   0.00000  Uiso   1.00
C203   C     0.38221   0.78415   0.06549   0.00000  Uiso   1.00
C204   C     0.51171   0.71002   0.00349   0.00000  Uiso   1.00
C205   C     0.53477   0.64439   0.05011   0.00000  Uiso   1.00
C206   C     0.47885   0.65112   0.10313   0.00000  Uiso   1.00
C207   C     0.33170   0.57812   0.28409   0.00000  Uiso   1.00
C208   C     0.38361   0.48960   0.31125   0.00000  Uiso   1.00
C209   C     0.47019   0.45135   0.28799   0.00000  Uiso   1.00
C210   C     0.51865   0.36851   0.31355   0.00000  Uiso   1.00
C211   C     0.48152   0.32485   0.36186   0.00000  Uiso   1.00
C212   C     0.39396   0.36395   0.38540   0.00000  Uiso   1.00
C213   C     0.34488   0.44663   0.35964   0.00000  Uiso   1.00
C214   C     0.61091   0.32512   0.28875   0.00000  Uiso   1.00
C215   C     0.27018   0.34874   0.46040   0.00000  Uiso   1.00
C216   C     0.25756   0.28087   0.51082   0.00000  Uiso   1.00
C217   C     0.25124   0.28449   0.56530   0.00000  Uiso   1.00
C218   C     0.25940   0.20918   0.50360   0.00000  Uiso   1.00
C219   C     0.25563   0.14345   0.55031   0.00000  Uiso   1.00
C220   C     0.25145   0.15065   0.60320   0.00000  Uiso   1.00
C221   C     0.57264   0.80295   0.28434   0.00000  Uiso   1.00
C222   C     0.31101   0.77280   0.29226   0.00000  Uiso   1.00
C223   C     0.79412   0.33830   0.28530   0.00000  Uiso   1.00
C224   C     0.80418   0.39018   0.31219   0.00000  Uiso   1.00
C225   C     0.77973   0.47661   0.28872   0.00000  Uiso   1.00
C226   C     0.78862   0.52538   0.31408   0.00000  Uiso   1.00
C227   C     0.82046   0.48873   0.36247   0.00000  Uiso   1.00
C228   C     0.84502   0.40126   0.38610   0.00000  Uiso   1.00
C229   C     0.83725   0.35181   0.36050   0.00000  Uiso   1.00
C230   C     0.76530   0.61743   0.28891   0.00000  Uiso   1.00
C231   C     0.90956   0.27798   0.46072   0.00000  Uiso   1.00
C232   C     0.93812   0.26645   0.51145   0.00000  Uiso   1.00
C233   C     0.88520   0.26158   0.56567   0.00000  Uiso   1.00
C234   C     0.01486   0.26800   0.50471   0.00000  Uiso   1.00
C235   C     0.03610   0.26564   0.55163   0.00000  Uiso   1.00
C236   C     0.97922   0.26270   0.60425   0.00000  Uiso   1.00
C237   C     0.15945   0.70534   0.20259   0.00000  Uiso   1.00
C238   C     0.10771   0.69472   0.17616   0.00000  Uiso   1.00
C239   C     0.02122   0.72011   0.19973   0.00000  Uiso   1.00
C240   C     0.97284   0.71095   0.17447   0.00000  Uiso   1.00
C241   C     0.00984   0.67751   0.12638   0.00000  Uiso   1.00
C242   C     0.09733   0.65201   0.10264   0.00000  Uiso   1.00
C243   C     0.14640   0.66041   0.12799   0.00000  Uiso   1.00
C244   C     0.88054   0.73599   0.19893   0.00000  Uiso   1.00
C245   C     0.21941   0.59144   0.02523   0.00000  Uiso   1.00
C246   C     0.23060   0.56289   0.97430   0.00000  Uiso   1.00
C247   C     0.23518   0.61538   0.92001   0.00000  Uiso   1.00
C248   C     0.22962   0.48555   0.98124   0.00000  Uiso   1.00
C249   C     0.23238   0.46354   0.93442   0.00000  Uiso   1.00
C250   C     0.23537   0.51981   0.88173   0.00000  Uiso   1.00
C251   C     0.92194   0.16878   0.20084   0.00000  Uiso   1.00
C252   C     0.01127   0.11712   0.17432   0.00000  Uiso   1.00
C253   C     0.04911   0.03052   0.19748   0.00000  Uiso   1.00
C254   C     0.13239   0.98193   0.17230   0.00000  Uiso   1.00
C255   C     0.17715   0.01906   0.12473   0.00000  Uiso   1.00
C256   C     0.13848   0.10662   0.10135   0.00000  Uiso   1.00
C257   C     0.05509   0.15579   0.12656   0.00000  Uiso   1.00
C258   C     0.17475   0.88936   0.19637   0.00000  Uiso   1.00
C259   C     0.15275   0.22877   0.02443   0.00000  Uiso   1.00
C260   C     0.21958   0.24087   0.97286   0.00000  Uiso   1.00
C261   C     0.21441   0.24718   0.91886   0.00000  Uiso   1.00
C262   C     0.29154   0.23987   0.97851   0.00000  Uiso   1.00
C263   C     0.35593   0.24439   0.93079   0.00000  Uiso   1.00
C264   C     0.34718   0.24859   0.87845   0.00000  Uiso   1.00
C265   C     0.69888   0.92993   0.19950   0.00000  Uiso   1.00
C266   C     0.68784   0.01919   0.17317   0.00000  Uiso   1.00
C267   C     0.71302   0.05710   0.19654   0.00000  Uiso   1.00
C268   C     0.70357   0.14028   0.17155   0.00000  Uiso   1.00
C269   C     0.67016   0.18473   0.12382   0.00000  Uiso   1.00
C270   C     0.64487   0.14608   0.10028   0.00000  Uiso   1.00
C271   C     0.65344   0.06293   0.12544   0.00000  Uiso   1.00
C272   C     0.72847   0.18302   0.19619   0.00000  Uiso   1.00
C273   C     0.58356   0.16166   0.02401   0.00000  Uiso   1.00
C274   C     0.55424   0.22971   0.97358   0.00000  Uiso   1.00
C275   C     0.60631   0.22647   0.91904   0.00000  Uiso   1.00
C276   C     0.47673   0.30087   0.98086   0.00000  Uiso   1.00
C277   C     0.45373   0.36631   0.93415   0.00000  Uiso   1.00
C278   C     0.50972   0.35939   0.88117   0.00000  Uiso   1.00
N279   N     0.73863   0.79030   0.37436   0.00000  Uiso   1.00
N280   N     0.62405   0.69943   0.55292   0.00000  Uiso   1.00
N281   N     0.78012   0.09274   0.37410   0.00000  Uiso   1.00
N282   N     0.68524   0.11946   0.55243   0.00000  Uiso   1.00
N283   N     0.08337   0.74909   0.37419   0.00000  Uiso   1.00
N284   N     0.10798   0.64130   0.55227   0.00000  Uiso   1.00
N285   N     0.75246   0.41427   0.11123   0.00000  Uiso   1.00
N286   N     0.85839   0.39698   0.92982   0.00000  Uiso   1.00
N287   N     0.70984   0.75910   0.11259   0.00000  Uiso   1.00
N288   N     0.79571   0.87079   0.93038   0.00000  Uiso   1.00
N289   N     0.40429   0.72004   0.11040   0.00000  Uiso   1.00
N290   N     0.38183   0.81259   0.93038   0.00000  Uiso   1.00
N291   N     0.24902   0.22014   0.61025   0.00000  Uiso   1.00
N292   N     0.36115   0.31252   0.43239   0.00000  Uiso   1.00
N294   N     0.90536   0.26062   0.61083   0.00000  Uiso   1.00
N295   N     0.88163   0.36909   0.43314   0.00000  Uiso   1.00
N296   N     0.23711   0.59423   0.87480   0.00000  Uiso   1.00
N297   N     0.12993   0.61362   0.05603   0.00000  Uiso   1.00
N298   N     0.27741   0.25033   0.87287   0.00000  Uiso   1.00
N299   N     0.19066   0.13960   0.05515   0.00000  Uiso   1.00
N300   N     0.58430   0.29044   0.87406   0.00000  Uiso   1.00
N301   N     0.60669   0.19839   0.05394   0.00000  Uiso   1.00
O302   O     0.62211   0.40291   0.75044   0.00000  Uiso   1.00
O303   O     0.72631   0.39384   0.67396   0.00000  Uiso   1.00
O304   O     0.34400   0.65542   0.74529   0.00000  Uiso   1.00
O305   O     0.33049   0.75719   0.66759   0.00000  Uiso   1.00
O306   O     0.38685   0.22363   0.74924   0.00000  Uiso   1.00
O307   O     0.37864   0.20291   0.67334   0.00000  Uiso   1.00
O308   O     0.63860   0.25308   0.74490   0.00000  Uiso   1.00
O309   O     0.73861   0.24497   0.66589   0.00000  Uiso   1.00
O310   O     0.20747   0.63988   0.75020   0.00000  Uiso   1.00
O311   O     0.18897   0.74412   0.67410   0.00000  Uiso   1.00
O312   O     0.23819   0.36258   0.74434   0.00000  Uiso   1.00
O313   O     0.23103   0.34809   0.66573   0.00000  Uiso   1.00
O314   O     0.86072   0.29155   0.73420   0.00000  Uiso   1.00
O315   O     0.75583   0.31134   0.81044   0.00000  Uiso   1.00
O316   O     0.13739   0.26108   0.73767   0.00000  Uiso   1.00
O317   O     0.15103   0.26992   0.81598   0.00000  Uiso   1.00
O318   O     0.09850   0.87102   0.73894   0.00000  Uiso   1.00
O319   O     0.10637   0.76648   0.81467   0.00000  Uiso   1.00
O320   O     0.84706   0.14950   0.73985   0.00000  Uiso   1.00
O321   O     0.74581   0.16495   0.81801   0.00000  Uiso   1.00
O322   O     0.27735   0.11004   0.73472   0.00000  Uiso   1.00
O323   O     0.29571   0.12007   0.81084   0.00000  Uiso   1.00
O324   O     0.24596   0.85929   0.74003   0.00000  Uiso   1.00
O325   O     0.25332   0.75878   0.81835   0.00000  Uiso   1.00
O326   O     0.36407   0.60844   0.23500   0.00000  Uiso   1.00
O327   O     0.25895   0.61813   0.31114   0.00000  Uiso   1.00
O328   O     0.64056   0.35776   0.24005   0.00000  Uiso   1.00
O329   O     0.65443   0.25685   0.31825   0.00000  Uiso   1.00
O330   O     0.60248   0.78860   0.23551   0.00000  Uiso   1.00
O331   O     0.61297   0.80772   0.31129   0.00000  Uiso   1.00
O332   O     0.34381   0.76010   0.24335   0.00000  Uiso   1.00
O333   O     0.24286   0.76763   0.32171   0.00000  Uiso   1.00
O334   O     0.78042   0.37061   0.23633   0.00000  Uiso   1.00
O335   O     0.79950   0.26580   0.31221   0.00000  Uiso   1.00
O336   O     0.75288   0.64600   0.24005   0.00000  Uiso   1.00
O337   O     0.75953   0.66186   0.31839   0.00000  Uiso   1.00
O338   O     0.12690   0.71963   0.25177   0.00000  Uiso   1.00
O339   O     0.23169   0.69989   0.17533   0.00000  Uiso   1.00
O340   O     0.85077   0.75003   0.24768   0.00000  Uiso   1.00
O341   O     0.83736   0.74117   0.16911   0.00000  Uiso   1.00
O342   O     0.89077   0.13627   0.24959   0.00000  Uiso   1.00
O343   O     0.88224   0.24105   0.17366   0.00000  Uiso   1.00
O344   O     0.14162   0.85984   0.24495   0.00000  Uiso   1.00
O345   O     0.24262   0.84547   0.16637   0.00000  Uiso   1.00
O346   O     0.71315   0.89918   0.24834   0.00000  Uiso   1.00
O347   O     0.69370   0.89002   0.17228   0.00000  Uiso   1.00
O348   O     0.74219   0.14989   0.24476   0.00000  Uiso   1.00
O349   O     0.73435   0.25087   0.16661   0.00000  Uiso   1.00
H350   H     0.50742   0.81231   0.30426   0.00000  Uiso   1.00
H351   H     0.34276   0.78920   0.31096   0.00000  Uiso   1.00
loop_
_geom_bond_atom_site_label_1
_geom_bond_atom_site_label_2
_geom_bond_distance
_geom_bond_site_symmetry_2
_ccdc_geom_bond_type
Cu1    N300    2.115   .     S
Cu1    O302    1.971   .     S
Cu1    O308    2.022   .     S
Cu1    O315    2.023   .     S
Cu1    O321    1.972   .     S
Cu2    N298    2.131   .     S
Cu2    O306    1.953   .     S
Cu2    O312    2.021   .     S
Cu2    O317    1.960   .     S
Cu2    O323    2.037   .     S
Cu3    N296    2.149   .     S
Cu3    O304    1.982   .     S
Cu3    O310    1.943   .     S
Cu3    O319    2.006   .     S
Cu3    O325    1.930   .     S
Cu4    N294    2.101   .     S
Cu4    O303    2.076   .     S
Cu4    O309    1.970   .     S
Cu4    O314    1.982   .     S
Cu4    O320    2.046   .     S
Cu5    O305    1.949   .     S
Cu5    O311    2.018   .     S
Cu5    O318    1.939   .     S
Cu5    O324    2.004   .     S
Cu6    N291    2.116   .     S
Cu6    O307    2.043   .     S
Cu6    O313    1.974   .     S
Cu6    O316    2.002   .     S
Cu6    O322    1.986   .     S
Cu7    N289    2.120   .     S
Cu7    O326    1.973   .     S
Cu7    O332    2.036   .     S
Cu7    O339    2.041   .     S
Cu7    O345    1.961   .     S
Cu8    N287    2.109   .     S
Cu8    O330    1.966   .     S
Cu8    O336    2.030   .     S
Cu8    O341    1.938   .     S
Cu8    O347    2.052   .     S
Cu9    N285    2.125   .     S
Cu9    O328    2.014   .     S
Cu9    O334    1.962   .     S
Cu9    O343    2.033   .     S
Cu9    O349    1.960   .     S
Cu10   N283    2.115   .     S
Cu10   O327    2.044   .     S
Cu10   O333    1.956   .     S
Cu10   O338    1.925   .     S
Cu10   O344    2.024   .     S
Cu11   N281    2.124   .     S
Cu11   O329    1.960   .     S
Cu11   O335    2.034   .     S
Cu11   O342    1.963   .     S
Cu11   O348    2.010   .     S
Cu12   N279    2.118   .     S
Cu12   O331    2.008   .     S
Cu12   O337    1.980   .     S
Cu12   O340    1.966   .     S
Cu12   O346    1.976   .     S
H13    C125    1.095   .     S
H14    C127    1.090   .     S
H15    C129    1.091   .     S
H16    N280    1.017   .     S
H17    C131    1.114   .     S
H18    C131    1.117   .     S
H19    C133    1.107   .     S
H20    C134    1.093   .     S
H21    C135    1.088   .     S
H22    C136    1.105   .     S
H23    C139    1.095   .     S
H24    C141    1.093   .     S
H25    C143    1.090   .     S
H26    N282    1.019   .     S
H27    C145    1.114   .     S
H28    C145    1.118   .     S
H29    C147    1.107   .     S
H30    C148    1.093   .     S
H31    C149    1.088   .     S
H32    C150    1.105   1_565 S
H33    C153    1.095   .     S
H34    C155    1.092   .     S
H35    C157    1.090   .     S
H36    N284    1.019   .     S
H37    C159    1.114   .     S
H38    C159    1.117   .     S
H39    C161    1.107   .     S
H40    C162    1.093   .     S
H41    C163    1.088   .     S
H42    C164    1.105   1_655 S
H43    C167    1.095   .     S
H44    C169    1.092   1_455 S
H45    C171    1.090   .     S
H46    N286    1.018   .     S
H47    C173    1.114   .     S
H48    C173    1.117   .     S
H49    C175    1.107   .     S
H50    C176    1.093   1_556 S
H51    C177    1.088   .     S
H52    C178    1.105   .     S
H53    C181    1.098   .     S
H54    C183    1.091   1_545 S
H55    C185    1.090   .     S
H56    N288    1.018   .     S
H57    C187    1.115   .     S
H58    C187    1.118   .     S
H59    C189    1.106   .     S
H60    C190    1.093   1_556 S
H61    C191    1.088   .     S
H62    C192    1.105   .     S
H63    C195    1.095   .     S
H64    C197    1.091   .     S
H65    C199    1.090   .     S
H66    N290    1.018   .     S
H67    C201    1.114   .     S
H68    C201    1.118   .     S
H69    C203    1.107   .     S
H70    C204    1.093   1_556 S
H71    C205    1.088   .     S
H72    C206    1.105   .     S
H73    C209    1.095   .     S
H74    C211    1.092   .     S
H75    C213    1.090   .     S
H76    N292    1.018   .     S
H77    C215    1.114   .     S
H78    C215    1.118   .     S
H79    C217    1.107   .     S
H80    C218    1.093   .     S
H81    C219    1.088   .     S
H82    C220    1.105   .     S
H83    C225    1.095   .     S
H84    C227    1.092   .     S
H85    C229    1.090   .     S
H86    N295    1.018   .     S
H87    C231    1.114   .     S
H88    C231    1.117   .     S
H89    C233    1.107   .     S
H90    C234    1.093   .     S
H91    C235    1.088   .     S
H92    C236    1.105   1_455 S
H93    C239    1.096   .     S
H94    C241    1.092   1_655 S
H95    C243    1.090   .     S
H96    N297    1.020   .     S
H97    C245    1.115   .     S
H98    C245    1.120   .     S
H99    C247    1.107   .     S
H100   C248    1.094   1_554 S
H101   C249    1.087   .     S
H102   C250    1.104   .     S
H103   C253    1.096   .     S
H104   C255    1.091   1_565 S
H105   C257    1.091   .     S
H106   N299    1.018   .     S
H107   C259    1.114   .     S
H108   C259    1.118   .     S
H109   C261    1.106   .     S
H110   C262    1.093   1_554 S
H111   C263    1.088   .     S
H112   C264    1.105   .     S
H113   C267    1.096   .     S
H114   C269    1.092   .     S
H115   C271    1.090   .     S
H116   N301    1.019   .     S
H117   C273    1.114   .     S
H118   C273    1.118   .     S
H119   C275    1.108   .     S
H120   C276    1.093   1_554 S
H121   C277    1.088   .     S
H122   C278    1.105   .     S
C123   C124    1.495   .     S
C123   O302    1.259   .     D
C123   O303    1.249   .     S
C124   C125    1.394   .     D
C124   C129    1.396   .     S
C125   C126    1.398   .     S
C126   C127    1.388   .     D
C126   C130    1.489   .     S
C127   C128    1.409   .     S
C128   C129    1.400   .     D
C128   N280    1.414   .     S
C130   O304    1.252   .     S
C130   O305    1.258   .     D
C131   C132    1.506   .     S
C131   N280    1.479   .     S
C132   C133    1.401   .     S
C132   C134    1.397   .     D
C133   N279    1.349   .     D
C134   C135    1.394   .     S
C135   C136    1.398   .     D
C136   N279    1.349   .     S
C137   C138    1.490   .     S
C137   O306    1.259   .     D
C137   O307    1.251   .     S
C138   C139    1.393   .     D
C138   C143    1.396   .     S
C139   C140    1.396   .     S
C140   C141    1.388   .     D
C140   C144    1.491   .     S
C141   C142    1.409   .     S
C142   C143    1.399   .     D
C142   N282    1.413   .     S
C144   O308    1.250   .     S
C144   O309    1.258   .     D
C145   C146    1.504   .     S
C145   N282    1.478   .     S
C146   C147    1.401   .     S
C146   C148    1.397   1_545 D
C147   N281    1.348   .     D
C148   C146    1.397   1_565 D
C148   C149    1.393   .     S
C149   C150    1.398   1_565 D
C150   C149    1.398   1_545 D
C150   H32     1.105   1_545 S
C150   N281    1.349   .     S
C151   C152    1.489   .     S
C151   O310    1.260   .     D
C151   O311    1.250   .     S
C152   C153    1.393   .     D
C152   C157    1.397   .     S
C153   C154    1.397   .     S
C154   C155    1.387   .     D
C154   C158    1.492   .     S
C155   C156    1.410   .     S
C156   C157    1.399   .     D
C156   N284    1.414   .     S
C158   O312    1.249   .     S
C158   O313    1.260   .     D
C159   C160    1.506   .     S
C159   N284    1.478   .     S
C160   C161    1.401   .     S
C160   C162    1.397   1_455 D
C161   N283    1.349   .     D
C162   C160    1.397   1_655 D
C162   C163    1.394   .     S
C163   C164    1.398   1_655 D
C164   C163    1.398   1_455 D
C164   H42     1.105   1_455 S
C164   N283    1.349   .     S
C165   C166    1.492   .     S
C165   O314    1.255   .     D
C165   O315    1.253   .     S
C166   C167    1.394   .     S
C166   C171    1.395   .     D
C167   C168    1.395   1_655 D
C168   C167    1.395   1_455 D
C168   C169    1.388   1_455 S
C168   C172    1.489   .     S
C169   H44     1.092   1_655 S
C169   C168    1.388   1_655 S
C169   C170    1.409   .     D
C170   C171    1.400   .     S
C170   N286    1.413   .     S
C172   O316    1.249   .     S
C172   O317    1.260   .     D
C173   C174    1.504   1_556 S
C173   N286    1.478   .     S
C174   C173    1.504   1_554 S
C174   C175    1.400   .     S
C174   C176    1.397   .     D
C175   N285    1.349   .     D
C176   H50     1.093   1_554 S
C176   C177    1.393   .     S
C177   C178    1.398   .     D
C178   N285    1.349   .     S
C179   C180    1.489   1_455 S
C179   O318    1.255   .     D
C179   O319    1.255   .     S
C180   C179    1.489   1_655 S
C180   C181    1.395   .     S
C180   C185    1.395   .     D
C181   C182    1.397   1_565 D
C182   C181    1.397   1_545 D
C182   C183    1.390   1_545 S
C182   C186    1.492   .     S
C183   H54     1.091   1_565 S
C183   C182    1.390   1_565 S
C183   C184    1.409   .     D
C184   C185    1.400   .     S
C184   N288    1.415   .     S
C186   O320    1.246   .     S
C186   O321    1.262   .     D
C187   C188    1.504   1_556 S
C187   N288    1.480   .     S
C188   C187    1.504   1_554 S
C188   C189    1.400   .     S
C188   C190    1.398   .     D
C189   N287    1.348   .     D
C190   H60     1.093   1_554 S
C190   C191    1.393   .     S
C191   C192    1.399   .     D
C192   N287    1.348   .     S
C193   C194    1.493   1_545 S
C193   O322    1.257   .     D
C193   O323    1.252   .     S
C194   C193    1.493   1_565 S
C194   C195    1.393   .     S
C194   C199    1.396   .     D
C195   C196    1.396   .     D
C196   C197    1.388   .     S
C196   C200    1.488   .     S
C197   C198    1.410   .     D
C198   C199    1.400   .     S
C198   N290    1.413   .     S
C200   O324    1.247   .     S
C200   O325    1.264   .     D
C201   C202    1.506   1_556 S
C201   N290    1.479   .     S
C202   C201    1.506   1_554 S
C202   C203    1.401   .     S
C202   C204    1.397   .     D
C203   N289    1.349   .     D
C204   H70     1.093   1_554 S
C204   C205    1.393   .     S
C205   C206    1.398   .     D
C206   N289    1.349   .     S
C207   C208    1.491   .     S
C207   O326    1.257   .     D
C207   O327    1.252   .     S
C208   C209    1.393   .     S
C208   C213    1.396   .     D
C209   C210    1.396   .     D
C210   C211    1.387   .     S
C210   C214    1.489   .     S
C211   C212    1.409   .     D
C212   C213    1.399   .     S
C212   N292    1.413   .     S
C214   O328    1.248   .     S
C214   O329    1.260   .     D
C215   C216    1.504   .     S
C215   N292    1.478   .     S
C216   C217    1.400   .     D
C216   C218    1.397   .     S
C217   N291    1.349   .     S
C218   C219    1.393   .     D
C219   C220    1.398   .     S
C220   N291    1.349   .     D
C221   O330    1.254   .     S
C221   O331    1.251   .     D
C221   H350    1.087   .     S
C222   O332    1.245   .     S
C222   O333    1.259   .     D
C222   H351    1.087   .     S
C223   C224    1.491   .     S
C223   O334    1.258   .     D
C223   O335    1.251   .     S
C224   C225    1.393   .     S
C224   C229    1.396   .     D
C225   C226    1.396   .     D
C226   C227    1.387   .     S
C226   C230    1.489   .     S
C227   C228    1.409   .     D
C228   C229    1.399   .     S
C228   N295    1.413   .     S
C230   O336    1.247   .     S
C230   O337    1.260   .     D
C231   C232    1.504   .     S
C231   N295    1.478   .     S
C232   C233    1.400   .     D
C232   C234    1.397   1_655 S
C233   N294    1.349   .     S
C234   C232    1.397   1_455 S
C234   C235    1.394   .     D
C235   C236    1.398   1_455 S
C236   H92     1.105   1_655 S
C236   C235    1.398   1_655 S
C236   N294    1.349   .     D
C237   C238    1.490   .     S
C237   O338    1.261   .     D
C237   O339    1.249   .     S
C238   C239    1.393   .     D
C238   C243    1.396   .     S
C239   C240    1.396   1_455 S
C240   C239    1.396   1_655 S
C240   C241    1.388   1_655 D
C240   C244    1.488   .     S
C241   C240    1.388   1_455 D
C241   H94     1.092   1_455 S
C241   C242    1.409   .     S
C242   C243    1.400   .     D
C242   N297    1.413   .     S
C244   O340    1.250   .     S
C244   O341    1.260   .     D
C245   C246    1.506   1_554 S
C245   N297    1.479   .     S
C246   C245    1.506   1_556 S
C246   C247    1.402   .     S
C246   C248    1.397   .     D
C247   N296    1.350   .     D
C248   H100    1.094   1_556 S
C248   C249    1.393   .     S
C249   C250    1.398   .     D
C250   N296    1.350   .     S
C251   C252    1.491   1_655 S
C251   O342    1.258   .     D
C251   O343    1.251   .     S
C252   C251    1.491   1_455 S
C252   C253    1.393   .     D
C252   C257    1.395   .     S
C253   C254    1.395   1_545 S
C254   C253    1.395   1_565 S
C254   C255    1.388   1_565 D
C254   C258    1.489   .     S
C255   C254    1.388   1_545 D
C255   H104    1.091   1_545 S
C255   C256    1.409   .     S
C256   C257    1.400   .     D
C256   N299    1.413   .     S
C258   O344    1.248   .     S
C258   O345    1.260   .     D
C259   C260    1.504   1_554 S
C259   N299    1.478   .     S
C260   C259    1.504   1_556 S
C260   C261    1.400   .     S
C260   C262    1.397   .     D
C261   N298    1.349   .     D
C262   H110    1.093   1_556 S
C262   C263    1.393   .     S
C263   C264    1.398   .     D
C264   N298    1.349   .     S
C265   C266    1.492   1_565 S
C265   O346    1.258   .     D
C265   O347    1.250   .     S
C266   C265    1.492   1_545 S
C266   C267    1.392   .     D
C266   C271    1.396   .     S
C267   C268    1.396   .     S
C268   C269    1.387   .     D
C268   C272    1.489   .     S
C269   C270    1.409   .     S
C270   C271    1.400   .     D
C270   N301    1.414   .     S
C272   O348    1.249   .     S
C272   O349    1.260   .     D
C273   C274    1.505   1_554 S
C273   N301    1.478   .     S
C274   C273    1.505   1_556 S
C274   C275    1.400   .     S
C274   C276    1.397   .     D
C275   N300    1.349   .     D
C276   H120    1.093   1_556 S
C276   C277    1.393   .     S
C277   C278    1.398   .     D
C278   N300    1.349   .     S
