# Supplementary material for: Excavating hidden adsorption sites in metal-organic frameworks using rational defect engineering
Source: Nat Commun. 2017 Nov 16;8:1539. doi: 10.1038/s41467-017-01478-4 (PMC5691151; doi:10.1038/s41467-017-01478-4)
Supplement: Supplementary file 28 — Supplementary Data 25 [file 41467_2017_1478_MOESM28_ESM.cif]

data_PAMHIW_waterOH_relaxed
_audit_creation_date              2017-08-02
_audit_creation_method            'Materials Studio'
_symmetry_space_group_name_H-M    'P1'
_symmetry_Int_Tables_number       1
_symmetry_cell_setting            triclinic
loop_
_symmetry_equiv_pos_as_xyz
  x,y,z
_cell_length_a                    18.6829
_cell_length_b                    18.8211
_cell_length_c                    26.0642
_cell_angle_alpha                 68.4422
_cell_angle_beta                  68.5301
_cell_angle_gamma                 59.0713
loop_
_atom_site_label
_atom_site_type_symbol
_atom_site_fract_x
_atom_site_fract_y
_atom_site_fract_z
_atom_site_U_iso_or_equiv
_atom_site_adp_type
_atom_site_occupancy
Cu1    Cu    0.66571   0.27868   0.79495   0.00000  Uiso   1.00
Cu2    Cu    0.27194   0.23511   0.79746   0.00000  Uiso   1.00
Cu3    Cu    0.22083   0.68556   0.79305   0.00000  Uiso   1.00
Cu4    Cu    0.80953   0.25970   0.68914   0.00000  Uiso   1.00
Cu5    Cu    0.19993   0.82759   0.68210   0.00000  Uiso   1.00
Cu6    Cu    0.25231   0.21188   0.69249   0.00000  Uiso   1.00
Cu7    Cu    0.30548   0.72027   0.19009   0.00000  Uiso   1.00
Cu8    Cu    0.70794   0.76488   0.18928   0.00000  Uiso   1.00
Cu9    Cu    0.75181   0.32145   0.18962   0.00000  Uiso   1.00
Cu10   Cu    0.16031   0.74136   0.29633   0.00000  Uiso   1.00
Cu11   Cu    0.77118   0.17981   0.29571   0.00000  Uiso   1.00
Cu12   Cu    0.72277   0.78076   0.29617   0.00000  Uiso   1.00
H13    H     0.48311   0.51705   0.73640   0.00000  Uiso   1.00
H14    H     0.45868   0.74310   0.60436   0.00000  Uiso   1.00
H15    H     0.70575   0.52350   0.60805   0.00000  Uiso   1.00
H16    H     0.57921   0.72782   0.52477   0.00000  Uiso   1.00
H17    H     0.73078   0.59542   0.51137   0.00000  Uiso   1.00
H18    H     0.74842   0.63817   0.55411   0.00000  Uiso   1.00
H19    H     0.72799   0.66647   0.41055   0.00000  Uiso   1.00
H20    H     0.71239   0.79900   0.52289   0.00000  Uiso   1.00
H21    H     0.71814   0.91755   0.43854   0.00000  Uiso   1.00
H22    H     0.72439   0.90588   0.34277   0.00000  Uiso   1.00
H23    H     0.50791   0.24082   0.73306   0.00000  Uiso   1.00
H24    H     0.73580   0.16867   0.60134   0.00000  Uiso   1.00
H25    H     0.51802   0.13845   0.60621   0.00000  Uiso   1.00
H26    H     0.72248   0.14040   0.52249   0.00000  Uiso   1.00
H27    H     0.58712   0.14065   0.51065   0.00000  Uiso   1.00
H28    H     0.63068   0.03576   0.55355   0.00000  Uiso   1.00
H29    H     0.65860   0.17385   0.40967   0.00000  Uiso   1.00
H30    H     0.78889   0.93491   0.52070   0.00000  Uiso   1.00
H31    H     0.90663   0.89239   0.43591   0.00000  Uiso   1.00
H32    H     0.89625   0.99729   0.34086   0.00000  Uiso   1.00
H33    H     0.99200   0.25407   0.74973   0.00000  Uiso   1.00
H34    H     0.01339   0.32893   0.87895   0.00000  Uiso   1.00
H35    H     0.76730   0.36265   0.87528   0.00000  Uiso   1.00
H36    H     0.89429   0.36321   0.95505   0.00000  Uiso   1.00
H37    H     0.74749   0.35685   0.97416   0.00000  Uiso   1.00
H38    H     0.72070   0.46306   0.93260   0.00000  Uiso   1.00
H39    H     0.74962   0.32538   0.07458   0.00000  Uiso   1.00
H40    H     0.75707   0.55925   0.96145   0.00000  Uiso   1.00
H41    H     0.74994   0.59999   0.04534   0.00000  Uiso   1.00
H42    H     0.74709   0.49703   0.14110   0.00000  Uiso   1.00
H43    H     0.96502   0.99853   0.74935   0.00000  Uiso   1.00
H44    H     0.73519   0.02555   0.87898   0.00000  Uiso   1.00
H45    H     0.95230   0.77765   0.87529   0.00000  Uiso   1.00
H46    H     0.74011   0.90572   0.95377   0.00000  Uiso   1.00
H47    H     0.88270   0.76136   0.97206   0.00000  Uiso   1.00
H48    H     0.84276   0.73263   0.93383   0.00000  Uiso   1.00
H49    H     0.81725   0.76014   0.07329   0.00000  Uiso   1.00
H50    H     0.67761   0.77151   0.96666   0.00000  Uiso   1.00
H51    H     0.56222   0.76360   0.05344   0.00000  Uiso   1.00
H52    H     0.57905   0.75836   0.14743   0.00000  Uiso   1.00
H53    H     0.23861   0.98010   0.74856   0.00000  Uiso   1.00
H54    H     0.31186   0.75307   0.88066   0.00000  Uiso   1.00
H55    H     0.34653   0.96750   0.87368   0.00000  Uiso   1.00
H56    H     0.34450   0.76343   0.95746   0.00000  Uiso   1.00
H57    H     0.33550   0.89976   0.97265   0.00000  Uiso   1.00
H58    H     0.44265   0.86023   0.93049   0.00000  Uiso   1.00
H59    H     0.30801   0.83260   0.07451   0.00000  Uiso   1.00
H60    H     0.54299   0.69923   0.96167   0.00000  Uiso   1.00
H61    H     0.58806   0.58260   0.04628   0.00000  Uiso   1.00
H62    H     0.48618   0.59468   0.14240   0.00000  Uiso   1.00
H63    H     0.48827   0.48557   0.25025   0.00000  Uiso   1.00
H64    H     0.51574   0.25707   0.38028   0.00000  Uiso   1.00
H65    H     0.26681   0.47383   0.37751   0.00000  Uiso   1.00
H66    H     0.39628   0.26840   0.45920   0.00000  Uiso   1.00
H67    H     0.24356   0.40022   0.47508   0.00000  Uiso   1.00
H68    H     0.22559   0.35720   0.43271   0.00000  Uiso   1.00
H69    H     0.24725   0.32800   0.57609   0.00000  Uiso   1.00
H70    H     0.26359   0.19642   0.46300   0.00000  Uiso   1.00
H71    H     0.25780   0.07744   0.54710   0.00000  Uiso   1.00
H72    H     0.25275   0.08764   0.64290   0.00000  Uiso   1.00
H73    H     0.46840   0.75791   0.24568   0.00000  Uiso   1.00
H74    H     0.23998   0.82987   0.37710   0.00000  Uiso   1.00
H75    H     0.45741   0.85998   0.37300   0.00000  Uiso   1.00
H76    H     0.25102   0.86155   0.45536   0.00000  Uiso   1.00
H77    H     0.38709   0.85812   0.46893   0.00000  Uiso   1.00
H78    H     0.34629   0.96267   0.42516   0.00000  Uiso   1.00
H79    H     0.31550   0.83043   0.57033   0.00000  Uiso   1.00
H80    H     0.18516   0.06423   0.45558   0.00000  Uiso   1.00
H81    H     0.06631   0.10922   0.53943   0.00000  Uiso   1.00
H82    H     0.07700   0.00840   0.63581   0.00000  Uiso   1.00
H83    H     0.74547   0.50469   0.24923   0.00000  Uiso   1.00
H84    H     0.81805   0.52546   0.38005   0.00000  Uiso   1.00
H85    H     0.85153   0.28153   0.37613   0.00000  Uiso   1.00
H86    H     0.84479   0.40478   0.45961   0.00000  Uiso   1.00
H87    H     0.85293   0.25471   0.47245   0.00000  Uiso   1.00
H88    H     0.95789   0.23734   0.42994   0.00000  Uiso   1.00
H89    H     0.81857   0.25548   0.57381   0.00000  Uiso   1.00
H90    H     0.05069   0.27273   0.46209   0.00000  Uiso   1.00
H91    H     0.08964   0.26502   0.54701   0.00000  Uiso   1.00
H92    H    -0.01356   0.25788   0.64254   0.00000  Uiso   1.00
H93    H    -0.01471   0.74236   0.23551   0.00000  Uiso   1.00
H94    H     0.96234   0.66818   0.10673   0.00000  Uiso   1.00
H95    H     0.20842   0.63823   0.10750   0.00000  Uiso   1.00
H96    H     0.08062   0.63736   0.02878   0.00000  Uiso   1.00
H97    H     0.22746   0.64400   0.00984   0.00000  Uiso   1.00
H98    H     0.25476   0.53690   0.04994   0.00000  Uiso   1.00
H99    H     0.22496   0.67854   0.90910   0.00000  Uiso   1.00
H100   H     0.21693   0.44361   0.01969   0.00000  Uiso   1.00
H101   H     0.22395   0.40539   0.93468   0.00000  Uiso   1.00
H102   H     0.22657   0.51006   0.83985   0.00000  Uiso   1.00
H103   H     0.01034  -0.00289   0.23467   0.00000  Uiso   1.00
H104   H     0.23926   0.97423   0.10447   0.00000  Uiso   1.00
H105   H     0.02048   0.22069   0.11131   0.00000  Uiso   1.00
H106   H     0.23231   0.09661   0.03070   0.00000  Uiso   1.00
H107   H     0.08972   0.24209   0.01433   0.00000  Uiso   1.00
H108   H     0.13020   0.26774   0.05394   0.00000  Uiso   1.00
H109   H     0.15804   0.24097   0.91302   0.00000  Uiso   1.00
H110   H     0.29380   0.23182   0.02129   0.00000  Uiso   1.00
H111   H     0.41118   0.23729   0.93560   0.00000  Uiso   1.00
H112   H     0.39725   0.24017   0.84149   0.00000  Uiso   1.00
H113   H     0.73547   0.01773   0.23597   0.00000  Uiso   1.00
H114   H     0.65898   0.24603   0.10579   0.00000  Uiso   1.00
H115   H     0.63057   0.02933   0.10947   0.00000  Uiso   1.00
H116   H     0.62923   0.23482   0.02732   0.00000  Uiso   1.00
H117   H     0.63751   0.09888   0.01213   0.00000  Uiso   1.00
H118   H     0.53092   0.13795   0.05420   0.00000  Uiso   1.00
H119   H     0.66544   0.16698   0.91061   0.00000  Uiso   1.00
H120   H     0.43047   0.30042   0.02355   0.00000  Uiso   1.00
H121   H     0.38571   0.41687   0.93871   0.00000  Uiso   1.00
H122   H     0.48758   0.40403   0.84260   0.00000  Uiso   1.00
C123   C     0.65196   0.42359   0.70063   0.00000  Uiso   1.00
C124   C     0.59924   0.51266   0.67392   0.00000  Uiso   1.00
C125   C     0.51217   0.55109   0.69795   0.00000  Uiso   1.00
C126   C     0.46247   0.63406   0.67238   0.00000  Uiso   1.00
C127   C     0.49859   0.67786   0.62359   0.00000  Uiso   1.00
C128   C     0.58674   0.63877   0.59972   0.00000  Uiso   1.00
C129   C     0.63731   0.55568   0.62525   0.00000  Uiso   1.00
C130   C     0.36928   0.67868   0.69666   0.00000  Uiso   1.00
C131   C     0.70942   0.65507   0.52392   0.00000  Uiso   1.00
C132   C     0.72002   0.72379   0.47360   0.00000  Uiso   1.00
C133   C     0.72542   0.72109   0.41931   0.00000  Uiso   1.00
C134   C     0.71763   0.79506   0.48076   0.00000  Uiso   1.00
C135   C     0.72009   0.86131   0.43407   0.00000  Uiso   1.00
C136   C     0.72395   0.85487   0.38126   0.00000  Uiso   1.00
C137   C     0.41740   0.19900   0.69886   0.00000  Uiso   1.00
C138   C     0.50574   0.19079   0.67117   0.00000  Uiso   1.00
C139   C     0.54298   0.21574   0.69472   0.00000  Uiso   1.00
C140   C     0.62599   0.20757   0.66908   0.00000  Uiso   1.00
C141   C     0.67060   0.17559   0.62060   0.00000  Uiso   1.00
C142   C     0.63254   0.15022   0.59722   0.00000  Uiso   1.00
C143   C     0.54948   0.15782   0.62284   0.00000  Uiso   1.00
C144   C     0.66847   0.23165   0.69399   0.00000  Uiso   1.00
C145   C     0.64753   0.08759   0.52274   0.00000  Uiso   1.00
C146   C     0.71516   0.05712   0.47214   0.00000  Uiso   1.00
C147   C     0.71272   0.11049   0.41804   0.00000  Uiso   1.00
C148   C     0.78526   0.97742   0.47879   0.00000  Uiso   1.00
C149   C     0.85099   0.95391   0.43185   0.00000  Uiso   1.00
C150   C     0.84531   0.01150   0.37934   0.00000  Uiso   1.00
C151   C     0.82318   0.29681   0.78421   0.00000  Uiso   1.00
C152   C     0.87477   0.30751   0.81063   0.00000  Uiso   1.00
C153   C     0.96219   0.28112   0.78721   0.00000  Uiso   1.00
C154   C     0.01132   0.28927   0.81216   0.00000  Uiso   1.00
C155   C     0.97403   0.32275   0.86001   0.00000  Uiso   1.00
C156   C     0.88567   0.34993   0.88332   0.00000  Uiso   1.00
C157   C     0.83588   0.34222   0.85833   0.00000  Uiso   1.00
C158   C     0.10475   0.26300   0.78833   0.00000  Uiso   1.00
C159   C     0.76391   0.41110   0.96099   0.00000  Uiso   1.00
C160   C     0.75343   0.44009   0.01105   0.00000  Uiso   1.00
C161   C     0.74988   0.38753   0.06547   0.00000  Uiso   1.00
C162   C     0.75314   0.51764   0.00363   0.00000  Uiso   1.00
C163   C     0.74978   0.54019   0.05005   0.00000  Uiso   1.00
C164   C     0.74781   0.48380   0.10291   0.00000  Uiso   1.00
C165   C     0.05487   0.82996   0.78279   0.00000  Uiso   1.00
C166   C     0.96599   0.88317   0.81041   0.00000  Uiso   1.00
C167   C     0.92939   0.97021   0.78718   0.00000  Uiso   1.00
C168   C     0.84651   0.02079   0.81269   0.00000  Uiso   1.00
C169   C     0.80043   0.98508   0.86020   0.00000  Uiso   1.00
C170   C     0.83766   0.89699   0.88318   0.00000  Uiso   1.00
C171   C     0.92135   0.84587   0.85820   0.00000  Uiso   1.00
C172   C     0.80547   0.11388   0.78879   0.00000  Uiso   1.00
C173   C     0.82334   0.77646   0.96108   0.00000  Uiso   1.00
C174   C     0.75623   0.76587   0.01294   0.00000  Uiso   1.00
C175   C     0.76171   0.76120   0.06632   0.00000  Uiso   1.00
C176   C     0.68380   0.76654   0.00810   0.00000  Uiso   1.00
C177   C     0.61940   0.76276   0.05613   0.00000  Uiso   1.00
C178   C     0.62864   0.75956   0.10794   0.00000  Uiso   1.00
C179   C     0.28558   0.06912   0.78209   0.00000  Uiso   1.00
C180   C     0.29233   0.98143   0.80872   0.00000  Uiso   1.00
C181   C     0.26501   0.94501   0.78652   0.00000  Uiso   1.00
C182   C     0.27216   0.86272   0.81291   0.00000  Uiso   1.00
C183   C     0.30535   0.81772   0.86101   0.00000  Uiso   1.00
C184   C     0.33241   0.85507   0.88371   0.00000  Uiso   1.00
C185   C     0.32590   0.93707   0.85725   0.00000  Uiso   1.00
C186   C     0.24552   0.82303   0.78775   0.00000  Uiso   1.00
C187   C     0.39141   0.84116   0.96028   0.00000  Uiso   1.00
C188   C     0.42252   0.77422   0.01107   0.00000  Uiso   1.00
C189   C     0.37099   0.77781   0.06577   0.00000  Uiso   1.00
C190   C     0.50185   0.70364   0.00399   0.00000  Uiso   1.00
C191   C     0.52683   0.63853   0.05089   0.00000  Uiso   1.00
C192   C     0.47093   0.64533   0.10395   0.00000  Uiso   1.00
C193   C     0.31786   0.57622   0.28600   0.00000  Uiso   1.00
C194   C     0.37257   0.48733   0.31211   0.00000  Uiso   1.00
C195   C     0.45985   0.45025   0.28825   0.00000  Uiso   1.00
C196   C     0.51078   0.36713   0.31324   0.00000  Uiso   1.00
C197   C     0.47520   0.32224   0.36153   0.00000  Uiso   1.00
C198   C     0.38675   0.35993   0.38556   0.00000  Uiso   1.00
C199   C     0.33537   0.44282   0.36040   0.00000  Uiso   1.00
C200   C     0.60397   0.32427   0.28801   0.00000  Uiso   1.00
C201   C     0.26541   0.34062   0.46232   0.00000  Uiso   1.00
C202   C     0.25606   0.27117   0.51266   0.00000  Uiso   1.00
C203   C     0.25077   0.27314   0.56716   0.00000  Uiso   1.00
C204   C     0.25837   0.20007   0.50524   0.00000  Uiso   1.00
C205   C     0.25590   0.13360   0.55177   0.00000  Uiso   1.00
C206   C     0.25251   0.13931   0.60467   0.00000  Uiso   1.00
C207   C     0.55934   0.79947   0.28072   0.00000  Uiso   1.00
C208   C     0.47061   0.80814   0.30742   0.00000  Uiso   1.00
C209   C     0.43335   0.78327   0.28385   0.00000  Uiso   1.00
C210   C     0.35028   0.79144   0.30945   0.00000  Uiso   1.00
C211   C     0.30514   0.82358   0.35789   0.00000  Uiso   1.00
C212   C     0.34285   0.84922   0.38136   0.00000  Uiso   1.00
C213   C     0.42617   0.84109   0.35585   0.00000  Uiso   1.00
C214   C     0.30781   0.76684   0.28505   0.00000  Uiso   1.00
C215   C     0.32765   0.91197   0.45594   0.00000  Uiso   1.00
C216   C     0.25938   0.94442   0.50582   0.00000  Uiso   1.00
C217   C     0.26157   0.89338   0.56069   0.00000  Uiso   1.00
C218   C     0.18887   0.02350   0.49800   0.00000  Uiso   1.00
C219   C     0.12258   0.04859   0.54441   0.00000  Uiso   1.00
C220   C     0.12824   0.99327   0.59769   0.00000  Uiso   1.00
C221   C     0.78797   0.33656   0.28425   0.00000  Uiso   1.00
C222   C     0.79748   0.38832   0.31085   0.00000  Uiso   1.00
C223   C     0.77145   0.47497   0.28730   0.00000  Uiso   1.00
C224   C     0.77913   0.52373   0.31264   0.00000  Uiso   1.00
C225   C     0.81178   0.48662   0.36098   0.00000  Uiso   1.00
C226   C     0.83829   0.39891   0.38462   0.00000  Uiso   1.00
C227   C     0.83135   0.34961   0.35914   0.00000  Uiso   1.00
C228   C     0.75358   0.61626   0.28806   0.00000  Uiso   1.00
C229   C     0.90394   0.27581   0.46019   0.00000  Uiso   1.00
C230   C     0.93245   0.26441   0.51089   0.00000  Uiso   1.00
C231   C     0.87988   0.25809   0.56526   0.00000  Uiso   1.00
C232   C     0.00898   0.26673   0.50413   0.00000  Uiso   1.00
C233   C     0.03054   0.26312   0.55122   0.00000  Uiso   1.00
C234   C     0.97403   0.25866   0.60394   0.00000  Uiso   1.00
C235   C     0.15373   0.70245   0.19886   0.00000  Uiso   1.00
C236   C     0.10172   0.69167   0.17304   0.00000  Uiso   1.00
C237   C     0.01473   0.71653   0.19747   0.00000  Uiso   1.00
C238   C     0.96527   0.70788   0.17304   0.00000  Uiso   1.00
C239   C     0.00202   0.67502   0.12499   0.00000  Uiso   1.00
C240   C     0.09003   0.64929   0.10070   0.00000  Uiso   1.00
C241   C     0.14008   0.65763   0.12505   0.00000  Uiso   1.00
C242   C     0.87229   0.73282   0.19782   0.00000  Uiso   1.00
C243   C     0.21107   0.58994   0.02219   0.00000  Uiso   1.00
C244   C     0.22103   0.56303   0.97133   0.00000  Uiso   1.00
C245   C     0.22476   0.61661   0.91731   0.00000  Uiso   1.00
C246   C     0.22104   0.48597   0.97777   0.00000  Uiso   1.00
C247   C     0.22433   0.46485   0.93073   0.00000  Uiso   1.00
C248   C     0.22648   0.52218   0.87830   0.00000  Uiso   1.00
C249   C     0.91798   0.16548   0.20158   0.00000  Uiso   1.00
C250   C     0.00774   0.11356   0.17466   0.00000  Uiso   1.00
C251   C     0.04553   0.02640   0.19707   0.00000  Uiso   1.00
C252   C     0.12868   0.97701   0.17107   0.00000  Uiso   1.00
C253   C     0.17398   0.01390   0.12380   0.00000  Uiso   1.00
C254   C     0.13580   0.10235   0.10181   0.00000  Uiso   1.00
C255   C     0.05199   0.15218   0.12740   0.00000  Uiso   1.00
C256   C     0.16945   0.88406   0.19491   0.00000  Uiso   1.00
C257   C     0.14930   0.22546   0.02568   0.00000  Uiso   1.00
C258   C     0.21680   0.23652   0.97419   0.00000  Uiso   1.00
C259   C     0.21298   0.23997   0.92061   0.00000  Uiso   1.00
C260   C     0.28872   0.23591   0.97976   0.00000  Uiso   1.00
C261   C     0.35427   0.23833   0.93232   0.00000  Uiso   1.00
C262   C     0.34663   0.24020   0.88036   0.00000  Uiso   1.00
C263   C     0.69099   0.92827   0.20198   0.00000  Uiso   1.00
C264   C     0.68323   0.01622   0.17482   0.00000  Uiso   1.00
C265   C     0.70897   0.05303   0.19807   0.00000  Uiso   1.00
C266   C     0.69997   0.13586   0.17274   0.00000  Uiso   1.00
C267   C     0.66661   0.18095   0.12462   0.00000  Uiso   1.00
C268   C     0.64128   0.14325   0.10105   0.00000  Uiso   1.00
C269   C     0.64968   0.06045   0.12647   0.00000  Uiso   1.00
C270   C     0.72435   0.17838   0.19728   0.00000  Uiso   1.00
C271   C     0.58184   0.15753   0.02461   0.00000  Uiso   1.00
C272   C     0.55060   0.22499   0.97409   0.00000  Uiso   1.00
C273   C     0.60229   0.22139   0.91944   0.00000  Uiso   1.00
C274   C     0.47148   0.29579   0.98121   0.00000  Uiso   1.00
C275   C     0.44670   0.36080   0.93425   0.00000  Uiso   1.00
C276   C     0.50246   0.35368   0.88119   0.00000  Uiso   1.00
N277   N     0.72666   0.78585   0.37437   0.00000  Uiso   1.00
N278   N     0.61813   0.69088   0.55269   0.00000  Uiso   1.00
N279   N     0.77706   0.08799   0.37284   0.00000  Uiso   1.00
N280   N     0.68487   0.11219   0.55070   0.00000  Uiso   1.00
N282   N     0.74744   0.40923   0.11017   0.00000  Uiso   1.00
N283   N     0.85329   0.38946   0.92897   0.00000  Uiso   1.00
N284   N     0.69871   0.75862   0.11256   0.00000  Uiso   1.00
N285   N     0.78426   0.86468   0.92839   0.00000  Uiso   1.00
N286   N     0.39478   0.71407   0.11100   0.00000  Uiso   1.00
N287   N     0.37115   0.80285   0.93026   0.00000  Uiso   1.00
N288   N     0.24985   0.20803   0.61206   0.00000  Uiso   1.00
N289   N     0.35620   0.30655   0.43216   0.00000  Uiso   1.00
N290   N     0.19688   0.91760   0.60526   0.00000  Uiso   1.00
N291   N     0.29026   0.88814   0.42747   0.00000  Uiso   1.00
N292   N     0.90039   0.25583   0.61053   0.00000  Uiso   1.00
N293   N     0.87593   0.36664   0.43147   0.00000  Uiso   1.00
N294   N     0.22743   0.59626   0.87190   0.00000  Uiso   1.00
N295   N     0.12200   0.61059   0.05466   0.00000  Uiso   1.00
N296   N     0.27710   0.24112   0.87499   0.00000  Uiso   1.00
N297   N     0.18831   0.13622   0.05701   0.00000  Uiso   1.00
N298   N     0.57841   0.28485   0.87423   0.00000  Uiso   1.00
N299   N     0.60230   0.19567   0.05462   0.00000  Uiso   1.00
O300   O     0.61925   0.39299   0.74959   0.00000  Uiso   1.00
O301   O     0.72534   0.38347   0.67366   0.00000  Uiso   1.00
O302   O     0.33922   0.64577   0.74567   0.00000  Uiso   1.00
O303   O     0.32671   0.74652   0.66650   0.00000  Uiso   1.00
O304   O     0.38867   0.21050   0.74804   0.00000  Uiso   1.00
O305   O     0.37674   0.19474   0.67169   0.00000  Uiso   1.00
O306   O     0.63508   0.24496   0.74270   0.00000  Uiso   1.00
O307   O     0.73693   0.23681   0.66453   0.00000  Uiso   1.00
O308   O     0.20476   0.63852   0.75825   0.00000  Uiso   1.00
O309   O     0.15543   0.74055   0.66197   0.00000  Uiso   1.00
O310   O     0.20386   0.38584   0.75504   0.00000  Uiso   1.00
O311   O     0.23122   0.31468   0.67362   0.00000  Uiso   1.00
O312   O     0.85625   0.28240   0.73534   0.00000  Uiso   1.00
O313   O     0.75061   0.30199   0.81144   0.00000  Uiso   1.00
O314   O     0.13971   0.22952   0.74651   0.00000  Uiso   1.00
O315   O     0.14346   0.27579   0.81195   0.00000  Uiso   1.00
O316   O     0.07783   0.85122   0.73046   0.00000  Uiso   1.00
O317   O     0.10174   0.76620   0.81398   0.00000  Uiso   1.00
O318   O     0.83988   0.14320   0.74066   0.00000  Uiso   1.00
O319   O     0.73737   0.15853   0.81870   0.00000  Uiso   1.00
O320   O     0.28096   0.09931   0.73015   0.00000  Uiso   1.00
O321   O     0.28637   0.10849   0.81074   0.00000  Uiso   1.00
O322   O     0.22302   0.86110   0.74230   0.00000  Uiso   1.00
O323   O     0.24757   0.75007   0.81480   0.00000  Uiso   1.00
O324   O     0.34931   0.60770   0.23671   0.00000  Uiso   1.00
O325   O     0.24456   0.61541   0.31326   0.00000  Uiso   1.00
O326   O     0.63284   0.35741   0.23920   0.00000  Uiso   1.00
O327   O     0.64883   0.25573   0.31741   0.00000  Uiso   1.00
O328   O     0.59104   0.78669   0.23138   0.00000  Uiso   1.00
O329   O     0.59828   0.80552   0.30788   0.00000  Uiso   1.00
O330   O     0.34107   0.75334   0.23611   0.00000  Uiso   1.00
O331   O     0.23990   0.76140   0.31464   0.00000  Uiso   1.00
O332   O     0.77355   0.36899   0.23533   0.00000  Uiso   1.00
O333   O     0.79441   0.26392   0.31137   0.00000  Uiso   1.00
O334   O     0.74083   0.64637   0.23906   0.00000  Uiso   1.00
O335   O     0.74661   0.65960   0.31815   0.00000  Uiso   1.00
O336   O     0.12168   0.71613   0.24767   0.00000  Uiso   1.00
O337   O     0.22637   0.69789   0.17113   0.00000  Uiso   1.00
O338   O     0.84193   0.74606   0.24649   0.00000  Uiso   1.00
O339   O     0.82877   0.73882   0.16779   0.00000  Uiso   1.00
O340   O     0.88757   0.13265   0.25049   0.00000  Uiso   1.00
O341   O     0.87713   0.23819   0.17449   0.00000  Uiso   1.00
O342   O     0.13489   0.85517   0.24295   0.00000  Uiso   1.00
O343   O     0.23759   0.83851   0.16519   0.00000  Uiso   1.00
O344   O     0.70312   0.89744   0.25144   0.00000  Uiso   1.00
O345   O     0.68482   0.88945   0.17497   0.00000  Uiso   1.00
O346   O     0.73852   0.14530   0.24589   0.00000  Uiso   1.00
O347   O     0.72893   0.24659   0.16764   0.00000  Uiso   1.00
H350   H     0.27283   0.33432   0.65106   0.00000  Uiso   1.00
H351   H     0.14749   0.39637   0.77825   0.00000  Uiso   1.00
H352   H     0.20415   0.37074   0.72221   0.00000  Uiso   1.00
H353   H     0.24497   0.58925   0.74451   0.00000  Uiso   1.00
H354   H     0.09461   0.76819   0.67615   0.00000  Uiso   1.00
H355   H     0.17498   0.69456   0.69505   0.00000  Uiso   1.00
loop_
_geom_bond_atom_site_label_1
_geom_bond_atom_site_label_2
_geom_bond_distance
_geom_bond_site_symmetry_2
_ccdc_geom_bond_type
Cu1    N298    2.111   .     S
Cu1    O300    1.935   .     S
Cu1    O306    2.041   .     S
Cu1    O313    2.061   .     S
Cu1    O319    1.938   .     S
Cu2    N296    2.104   .     S
Cu2    O304    1.993   .     S
Cu2    O315    2.037   .     S
Cu2    O321    2.162   .     S
Cu3    N294    2.121   .     S
Cu3    O302    1.989   .     S
Cu3    O308    1.661   .     S
Cu3    O317    1.949   .     S
Cu3    O323    1.839   .     S
Cu4    N292    2.126   .     S
Cu4    O301    2.018   .     S
Cu4    O307    1.969   .     S
Cu4    O312    1.981   .     S
Cu4    O318    2.012   .     S
Cu5    N290    2.092   .     S
Cu5    O303    2.035   .     S
Cu5    O316    2.063   .     S
Cu5    O322    2.133   .     S
Cu6    N288    2.142   .     S
Cu6    O305    2.059   .     S
Cu6    O311    1.673   .     S
Cu6    O314    1.994   .     S
Cu6    O320    1.852   .     S
Cu7    N286    2.123   .     S
Cu7    O324    1.921   .     S
Cu7    O330    1.956   .     S
Cu7    O337    1.983   .     S
Cu7    O343    1.903   .     S
Cu8    N284    2.119   .     S
Cu8    O328    1.949   .     S
Cu8    O334    2.021   .     S
Cu8    O339    1.946   .     S
Cu8    O345    2.063   .     S
Cu9    N282    2.120   .     S
Cu9    O326    2.015   .     S
Cu9    O332    1.974   .     S
Cu9    O341    2.025   .     S
Cu9    O347    1.972   .     S
Cu10   O325    2.048   .     S
Cu10   O331    1.952   .     S
Cu10   O336    1.954   .     S
Cu10   O342    1.999   .     S
Cu11   N279    2.110   .     S
Cu11   O327    1.969   .     S
Cu11   O333    2.042   .     S
Cu11   O340    1.953   .     S
Cu11   O346    2.022   .     S
Cu12   N277    2.104   .     S
Cu12   O329    2.047   .     S
Cu12   O335    1.977   .     S
Cu12   O338    2.019   .     S
Cu12   O344    1.980   .     S
H13    C125    1.094   .     S
H14    C127    1.093   .     S
H15    C129    1.089   .     S
H16    N278    1.019   .     S
H17    C131    1.114   .     S
H18    C131    1.117   .     S
H19    C133    1.107   .     S
H20    C134    1.093   .     S
H21    C135    1.088   .     S
H22    C136    1.106   .     S
H23    C139    1.096   .     S
H24    C141    1.091   .     S
H25    C143    1.090   .     S
H26    N280    1.017   .     S
H27    C145    1.114   .     S
H28    C145    1.118   .     S
H29    C147    1.106   .     S
H30    C148    1.093   .     S
H31    C149    1.089   .     S
H32    C150    1.104   1_565 S
H33    C153    1.095   .     S
H34    C155    1.093   1_455 S
H35    C157    1.090   .     S
H36    N283    1.019   .     S
H37    C159    1.114   .     S
H38    C159    1.118   .     S
H39    C161    1.107   .     S
H40    C162    1.093   1_556 S
H41    C163    1.088   .     S
H42    C164    1.105   .     S
H43    C167    1.094   .     S
H44    C169    1.090   1_545 S
H45    C171    1.089   .     S
H46    N285    1.018   .     S
H47    C173    1.114   .     S
H48    C173    1.118   .     S
H49    C175    1.106   .     S
H50    C176    1.093   1_556 S
H51    C177    1.088   .     S
H52    C178    1.107   .     S
H53    C181    1.096   .     S
H54    C183    1.092   .     S
H55    C185    1.090   .     S
H56    N287    1.018   .     S
H57    C187    1.115   .     S
H58    C187    1.119   .     S
H59    C189    1.109   .     S
H60    C190    1.093   1_556 S
H61    C191    1.089   .     S
H62    C192    1.106   .     S
H63    C195    1.095   .     S
H64    C197    1.092   .     S
H65    C199    1.088   .     S
H66    N289    1.017   .     S
H67    C201    1.113   .     S
H68    C201    1.118   .     S
H69    C203    1.105   .     S
H70    C204    1.094   .     S
H71    C205    1.089   .     S
H72    C206    1.107   .     S
H73    C209    1.094   .     S
H74    C211    1.094   .     S
H75    C213    1.090   .     S
H76    N291    1.018   .     S
H77    C215    1.114   .     S
H78    C215    1.118   .     S
H79    C217    1.105   .     S
H80    C218    1.092   .     S
H81    C219    1.087   .     S
H82    C220    1.103   1_545 S
H83    C223    1.095   .     S
H84    C225    1.092   .     S
H85    C227    1.090   .     S
H86    N293    1.018   .     S
H87    C229    1.114   .     S
H88    C229    1.118   .     S
H89    C231    1.108   .     S
H90    C232    1.093   .     S
H91    C233    1.087   .     S
H92    C234    1.106   1_455 S
H93    C237    1.096   .     S
H94    C239    1.093   1_655 S
H95    C241    1.090   .     S
H96    N295    1.019   .     S
H97    C243    1.114   .     S
H98    C243    1.118   .     S
H99    C245    1.107   .     S
H100   C246    1.094   1_554 S
H101   C247    1.089   .     S
H102   C248    1.106   .     S
H103   C251    1.096   .     S
H104   C253    1.091   1_565 S
H105   C255    1.090   .     S
H106   N297    1.017   .     S
H107   C257    1.113   .     S
H108   C257    1.118   .     S
H109   C259    1.104   .     S
H110   C260    1.092   1_554 S
H111   C261    1.087   .     S
H112   C262    1.104   .     S
H113   C265    1.095   .     S
H114   C267    1.092   .     S
H115   C269    1.090   .     S
H116   N299    1.018   .     S
H117   C271    1.115   .     S
H118   C271    1.118   .     S
H119   C273    1.107   .     S
H120   C274    1.093   1_554 S
H121   C275    1.087   .     S
H122   C276    1.105   .     S
C123   C124    1.487   .     S
C123   O300    1.259   .     D
C123   O301    1.251   .     S
C124   C125    1.393   .     D
C124   C129    1.395   .     S
C125   C126    1.394   .     S
C126   C127    1.387   .     D
C126   C130    1.489   .     S
C127   C128    1.408   .     S
C128   C129    1.399   .     D
C128   N278    1.411   .     S
C130   O302    1.258   .     S
C130   O303    1.248   .     D
C131   C132    1.503   .     S
C131   N278    1.476   .     S
C132   C133    1.399   .     S
C132   C134    1.397   .     D
C133   N277    1.348   .     D
C134   C135    1.393   .     S
C135   C136    1.398   .     D
C136   N277    1.349   .     S
C137   C138    1.489   .     S
C137   O304    1.249   .     D
C137   O305    1.258   .     S
C138   C139    1.393   .     D
C138   C143    1.393   .     S
C139   C140    1.395   .     S
C140   C141    1.388   .     D
C140   C144    1.490   .     S
C141   C142    1.409   .     S
C142   C143    1.399   .     D
C142   N280    1.410   .     S
C144   O306    1.248   .     S
C144   O307    1.261   .     D
C145   C146    1.502   .     S
C145   N280    1.478   .     S
C146   C147    1.399   .     S
C146   C148    1.397   1_545 D
C147   N279    1.349   .     D
C148   C146    1.397   1_565 D
C148   C149    1.393   .     S
C149   C150    1.399   1_565 D
C150   C149    1.399   1_545 D
C150   H32     1.104   1_545 S
C150   N279    1.349   .     S
C151   C152    1.494   .     S
C151   O312    1.258   .     D
C151   O313    1.250   .     S
C152   C153    1.395   .     S
C152   C157    1.396   .     D
C153   C154    1.394   1_655 D
C154   C153    1.394   1_455 D
C154   C155    1.389   1_455 S
C154   C158    1.491   .     S
C155   H34     1.093   1_655 S
C155   C154    1.389   1_655 S
C155   C156    1.408   .     D
C156   C157    1.401   .     S
C156   N283    1.413   .     S
C158   O314    1.254   .     S
C158   O315    1.255   .     D
C159   C160    1.505   1_556 S
C159   N283    1.477   .     S
C160   C159    1.505   1_554 S
C160   C161    1.401   .     S
C160   C162    1.398   .     D
C161   N282    1.348   .     D
C162   H40     1.093   1_554 S
C162   C163    1.394   .     S
C163   C164    1.398   .     D
C164   N282    1.349   .     S
C165   C166    1.491   1_455 S
C165   O316    1.246   .     D
C165   O317    1.262   .     S
C166   C165    1.491   1_655 S
C166   C167    1.393   .     S
C166   C171    1.392   .     D
C167   C168    1.394   1_565 D
C168   C167    1.394   1_545 D
C168   C169    1.389   1_545 S
C168   C172    1.487   .     S
C169   H44     1.090   1_565 S
C169   C168    1.389   1_565 S
C169   C170    1.407   .     D
C170   C171    1.401   .     S
C170   N285    1.411   .     S
C172   O318    1.248   .     S
C172   O319    1.261   .     D
C173   C174    1.502   1_556 S
C173   N285    1.478   .     S
C174   C173    1.502   1_554 S
C174   C175    1.400   .     S
C174   C176    1.398   .     D
C175   N284    1.348   .     D
C176   H50     1.093   1_554 S
C176   C177    1.393   .     S
C177   C178    1.399   .     D
C178   N284    1.349   .     S
C179   C180    1.493   1_545 S
C179   O320    1.278   .     D
C179   O321    1.238   .     S
C180   C179    1.493   1_565 S
C180   C181    1.390   .     S
C180   C185    1.399   .     D
C181   C182    1.401   .     D
C182   C183    1.386   .     S
C182   C186    1.489   .     S
C183   C184    1.411   .     D
C184   C185    1.399   .     S
C184   N287    1.413   .     S
C186   O322    1.235   .     S
C186   O323    1.280   .     D
C187   C188    1.504   1_556 S
C187   N287    1.479   .     S
C188   C187    1.504   1_554 S
C188   C189    1.401   .     S
C188   C190    1.397   .     D
C189   N286    1.350   .     D
C190   H60     1.093   1_554 S
C190   C191    1.394   .     S
C191   C192    1.398   .     D
C192   N286    1.350   .     S
C193   C194    1.490   .     S
C193   O324    1.262   .     D
C193   O325    1.248   .     S
C194   C195    1.393   .     S
C194   C199    1.397   .     D
C195   C196    1.397   .     D
C196   C197    1.387   .     S
C196   C200    1.491   .     S
C197   C198    1.411   .     D
C198   C199    1.398   .     S
C198   N289    1.413   .     S
C200   O326    1.248   .     S
C200   O327    1.259   .     D
C201   C202    1.506   .     S
C201   N289    1.477   .     S
C202   C203    1.400   .     D
C202   C204    1.398   .     S
C203   N288    1.351   .     S
C204   C205    1.393   .     D
C205   C206    1.398   .     S
C206   N288    1.350   .     D
C207   C208    1.490   .     S
C207   O328    1.259   .     D
C207   O329    1.251   .     S
C208   C209    1.393   .     S
C208   C213    1.395   .     D
C209   C210    1.396   .     D
C210   C211    1.389   .     S
C210   C214    1.487   .     S
C211   C212    1.409   .     D
C212   C213    1.400   .     S
C212   N291    1.410   .     S
C214   O330    1.255   .     S
C214   O331    1.255   .     D
C215   C216    1.503   .     S
C215   N291    1.478   .     S
C216   C217    1.401   .     D
C216   C218    1.396   1_565 S
C217   N290    1.347   .     S
C218   C216    1.396   1_545 S
C218   C219    1.394   .     D
C219   C220    1.398   1_545 S
C220   H82     1.103   1_565 S
C220   C219    1.398   1_565 S
C220   N290    1.346   .     D
C221   C222    1.492   .     S
C221   O332    1.258   .     D
C221   O333    1.252   .     S
C222   C223    1.393   .     S
C222   C227    1.397   .     D
C223   C224    1.396   .     D
C224   C225    1.387   .     S
C224   C228    1.490   .     S
C225   C226    1.409   .     D
C226   C227    1.399   .     S
C226   N293    1.414   .     S
C228   O334    1.250   .     S
C228   O335    1.258   .     D
C229   C230    1.505   .     S
C229   N293    1.478   .     S
C230   C231    1.402   .     D
C230   C232    1.397   1_655 S
C231   N292    1.348   .     S
C232   C230    1.397   1_455 S
C232   C233    1.395   .     D
C233   C234    1.398   1_455 S
C234   H92     1.106   1_655 S
C234   C233    1.398   1_655 S
C234   N292    1.349   .     D
C235   C236    1.490   .     S
C235   O336    1.252   .     D
C235   O337    1.257   .     S
C236   C237    1.395   .     D
C236   C241    1.396   .     S
C237   C238    1.395   1_455 S
C238   C237    1.395   1_655 S
C238   C239    1.388   1_655 D
C238   C242    1.490   .     S
C239   C238    1.388   1_455 D
C239   H94     1.093   1_455 S
C239   C240    1.409   .     S
C240   C241    1.400   .     D
C240   N295    1.413   .     S
C242   O338    1.246   .     S
C242   O339    1.262   .     D
C243   C244    1.505   1_554 S
C243   N295    1.477   .     S
C244   C243    1.505   1_556 S
C244   C245    1.400   .     S
C244   C246    1.397   .     D
C245   N294    1.349   .     D
C246   H100    1.094   1_556 S
C246   C247    1.394   .     S
C247   C248    1.398   .     D
C248   N294    1.351   .     S
C249   C250    1.489   1_655 S
C249   O340    1.258   .     D
C249   O341    1.251   .     S
C250   C249    1.489   1_455 S
C250   C251    1.392   .     D
C250   C255    1.394   .     S
C251   C252    1.394   1_545 S
C252   C251    1.394   1_565 S
C252   C253    1.389   1_565 D
C252   C256    1.485   .     S
C253   C252    1.389   1_545 D
C253   H104    1.091   1_545 S
C253   C254    1.409   .     S
C254   C255    1.401   .     D
C254   N297    1.410   .     S
C256   O342    1.245   .     S
C256   O343    1.265   .     D
C257   C258    1.504   1_554 S
C257   N297    1.479   .     S
C258   C257    1.504   1_556 S
C258   C259    1.400   .     S
C258   C260    1.397   .     D
C259   N296    1.347   .     D
C260   H110    1.092   1_556 S
C260   C261    1.392   .     S
C261   C262    1.399   .     D
C262   N296    1.347   .     S
C263   C264    1.493   1_565 S
C263   O344    1.257   .     D
C263   O345    1.252   .     S
C264   C263    1.493   1_545 S
C264   C265    1.394   .     D
C264   C269    1.395   .     S
C265   C266    1.396   .     S
C266   C267    1.389   .     D
C266   C270    1.490   .     S
C267   C268    1.408   .     S
C268   C269    1.399   .     D
C268   N299    1.413   .     S
C270   O346    1.249   .     S
C270   O347    1.260   .     D
C271   C272    1.503   1_554 S
C271   N299    1.479   .     S
C272   C271    1.503   1_556 S
C272   C273    1.401   .     S
C272   C274    1.397   .     D
C273   N298    1.348   .     D
C274   H120    1.093   1_556 S
C274   C275    1.393   .     S
C275   C276    1.398   .     D
C276   N298    1.349   .     S
O308   H353    0.940   .     S
O309   H354    0.962   .     S
O309   H355    0.991   .     S
O310   H351    0.960   .     S
O310   H352    0.993   .     S
O311   H350    0.942   .     S
