# Supplementary material for: Excavating hidden adsorption sites in metal-organic frameworks using rational defect engineering
Source: Nat Commun. 2017 Nov 16;8:1539. doi: 10.1038/s41467-017-01478-4 (PMC5691151; doi:10.1038/s41467-017-01478-4)
Supplement: Supplementary file 29 — Supplementary Data 26 [file 41467_2017_1478_MOESM29_ESM.cif]

data_QAGQEW_relaxed
_audit_creation_date              2017-08-02
_audit_creation_method            'Materials Studio'
_symmetry_space_group_name_H-M    'P1'
_symmetry_Int_Tables_number       1
_symmetry_cell_setting            triclinic
loop_
_symmetry_equiv_pos_as_xyz
  x,y,z
_cell_length_a                    27.8090
_cell_length_b                    27.8278
_cell_length_c                    27.7948
_cell_angle_alpha                 60.1067
_cell_angle_beta                  60.1132
_cell_angle_gamma                 60.0530
loop_
_atom_site_label
_atom_site_type_symbol
_atom_site_fract_x
_atom_site_fract_y
_atom_site_fract_z
_atom_site_U_iso_or_equiv
_atom_site_adp_type
_atom_site_occupancy
Cd1    Cd    0.54523   0.08783   0.90902   0.00000  Uiso   1.00
Cd2    Cd    0.08914   0.54274   0.45383   0.00000  Uiso   1.00
Cd3    Cd    0.91088   0.45392   0.54208   0.00000  Uiso   1.00
Cd4    Cd    0.45453   0.90931   0.08659   0.00000  Uiso   1.00
Cd5    Cd    0.54430   0.90923   0.45321   0.00000  Uiso   1.00
Cd6    Cd    0.08799   0.45389   0.90968   0.00000  Uiso   1.00
Cd7    Cd    0.91182   0.54295   0.08619   0.00000  Uiso   1.00
Cd8    Cd    0.45557   0.08757   0.54266   0.00000  Uiso   1.00
Cd9    Cd    0.54447   0.45411   0.08645   0.00000  Uiso   1.00
Cd10   Cd    0.08920   0.91048   0.54235   0.00000  Uiso   1.00
Cd11   Cd    0.91063   0.08632   0.45352   0.00000  Uiso   1.00
Cd12   Cd    0.45534   0.54267   0.90946   0.00000  Uiso   1.00
Cd13   Cd    0.41278   0.95423   0.58507   0.00000  Uiso   1.00
Cd14   Cd    0.95519   0.41082   0.04210   0.00000  Uiso   1.00
Cd15   Cd    0.04460   0.58606   0.95376   0.00000  Uiso   1.00
Cd16   Cd    0.58703   0.04258   0.41075   0.00000  Uiso   1.00
Cd17   Cd    0.58677   0.95382   0.04197   0.00000  Uiso   1.00
Cd18   Cd    0.04395   0.41129   0.58551   0.00000  Uiso   1.00
Cd19   Cd    0.95591   0.58543   0.41045   0.00000  Uiso   1.00
Cd20   Cd    0.41297   0.04309   0.95380   0.00000  Uiso   1.00
Cd21   Cd    0.04417   0.95391   0.41058   0.00000  Uiso   1.00
Cd22   Cd    0.58817   0.41091   0.95332   0.00000  Uiso   1.00
Cd23   Cd    0.41166   0.58589   0.04254   0.00000  Uiso   1.00
Cd24   Cd    0.95564   0.04293   0.58529   0.00000  Uiso   1.00
H25    H     0.55644   0.03641   0.11452   0.00000  Uiso   1.00
H26    H     0.03769   0.55576   0.28862   0.00000  Uiso   1.00
H27    H     0.11608   0.28918   0.55559   0.00000  Uiso   1.00
H28    H     0.28973   0.11468   0.03630   0.00000  Uiso   1.00
H29    H     0.55683   0.11480   0.28884   0.00000  Uiso   1.00
H30    H     0.03723   0.28917   0.11457   0.00000  Uiso   1.00
H31    H     0.11556   0.55541   0.03617   0.00000  Uiso   1.00
H32    H     0.29019   0.03684   0.55555   0.00000  Uiso   1.00
H33    H     0.55650   0.28881   0.03634   0.00000  Uiso   1.00
H34    H     0.03754   0.11504   0.55546   0.00000  Uiso   1.00
H35    H     0.11555   0.03674   0.28897   0.00000  Uiso   1.00
H36    H     0.28999   0.55559   0.11457   0.00000  Uiso   1.00
H37    H     0.46368   0.93854   0.38295   0.00000  Uiso   1.00
H38    H     0.94007   0.46158   0.20907   0.00000  Uiso   1.00
H39    H     0.21120   0.38418   0.93827   0.00000  Uiso   1.00
H40    H     0.38450   0.20951   0.46144   0.00000  Uiso   1.00
H41    H     0.38493   0.93830   0.20894   0.00000  Uiso   1.00
H42    H     0.21053   0.46171   0.38299   0.00000  Uiso   1.00
H43    H     0.94049   0.38332   0.46144   0.00000  Uiso   1.00
H44    H     0.46382   0.21003   0.93827   0.00000  Uiso   1.00
H45    H     0.21121   0.93860   0.46144   0.00000  Uiso   1.00
H46    H     0.38545   0.46243   0.93827   0.00000  Uiso   1.00
H47    H     0.46275   0.38313   0.20903   0.00000  Uiso   1.00
H48    H     0.94011   0.20933   0.38308   0.00000  Uiso   1.00
H49    H     0.44335   0.96044   0.88130   0.00000  Uiso   1.00
H50    H     0.96219   0.44102   0.70729   0.00000  Uiso   1.00
H51    H     0.88382   0.70752   0.44032   0.00000  Uiso   1.00
H52    H     0.71006   0.88222   0.95961   0.00000  Uiso   1.00
H53    H     0.44301   0.88202   0.70698   0.00000  Uiso   1.00
H54    H     0.96260   0.70771   0.88130   0.00000  Uiso   1.00
H55    H     0.88424   0.44141   0.95974   0.00000  Uiso   1.00
H56    H     0.70967   0.95996   0.44032   0.00000  Uiso   1.00
H57    H     0.44326   0.70801   0.95957   0.00000  Uiso   1.00
H58    H     0.96234   0.88177   0.44036   0.00000  Uiso   1.00
H59    H     0.88420   0.96016   0.70694   0.00000  Uiso   1.00
H60    H     0.70984   0.44127   0.88125   0.00000  Uiso   1.00
H61    H     0.53612   0.05829   0.61296   0.00000  Uiso   1.00
H62    H     0.05967   0.53529   0.78684   0.00000  Uiso   1.00
H63    H     0.78861   0.61266   0.05759   0.00000  Uiso   1.00
H64    H     0.61534   0.78733   0.53443   0.00000  Uiso   1.00
H65    H     0.61491   0.05851   0.78688   0.00000  Uiso   1.00
H66    H     0.78930   0.53511   0.61292   0.00000  Uiso   1.00
H67    H     0.05930   0.61347   0.53443   0.00000  Uiso   1.00
H68    H     0.53603   0.78681   0.05759   0.00000  Uiso   1.00
H69    H     0.78862   0.05820   0.53443   0.00000  Uiso   1.00
H70    H     0.61435   0.53440   0.05759   0.00000  Uiso   1.00
H71    H     0.53708   0.61370   0.78688   0.00000  Uiso   1.00
H72    H     0.05970   0.78751   0.61279   0.00000  Uiso   1.00
C73    C     0.55382   0.10097   0.99657   0.00000  Uiso   1.00
C74    C     0.55863   0.11542   0.03709   0.00000  Uiso   1.00
C75    C     0.55900   0.08057   0.09319   0.00000  Uiso   1.00
C76    C     0.56171   0.10912   0.12235   0.00000  Uiso   1.00
C77    C     0.56225   0.16690   0.08698   0.00000  Uiso   1.00
C78    C     0.10289   0.55207   0.34445   0.00000  Uiso   1.00
C79    C     0.11697   0.55781   0.28457   0.00000  Uiso   1.00
C80    C     0.08191   0.55832   0.26306   0.00000  Uiso   1.00
C81    C     0.11026   0.56106   0.20274   0.00000  Uiso   1.00
C82    C     0.16815   0.56148   0.17986   0.00000  Uiso   1.00
C83    C     0.99816   0.34485   0.55167   0.00000  Uiso   1.00
C84    C     0.03863   0.28517   0.55757   0.00000  Uiso   1.00
C85    C     0.09460   0.26383   0.55814   0.00000  Uiso   1.00
C86    C     0.12371   0.20352   0.56091   0.00000  Uiso   1.00
C87    C     0.08836   0.18048   0.56135   0.00000  Uiso   1.00
C88    C     0.34533   0.99664   0.10071   0.00000  Uiso   1.00
C89    C     0.28579   0.03728   0.11527   0.00000  Uiso   1.00
C90    C     0.26428   0.09341   0.08051   0.00000  Uiso   1.00
C91    C     0.20402   0.12266   0.10907   0.00000  Uiso   1.00
C92    C     0.18112   0.08735   0.16692   0.00000  Uiso   1.00
C93    C     0.55338   0.99671   0.34427   0.00000  Uiso   1.00
C94    C     0.55887   0.03746   0.28470   0.00000  Uiso   1.00
C95    C     0.55935   0.09342   0.26341   0.00000  Uiso   1.00
C96    C     0.56196   0.12258   0.20309   0.00000  Uiso   1.00
C97    C     0.56226   0.08726   0.18008   0.00000  Uiso   1.00
C98    C     0.10216   0.34474   0.99670   0.00000  Uiso   1.00
C99    C     0.11635   0.28518   0.03718   0.00000  Uiso   1.00
C100   C     0.08143   0.26370   0.09323   0.00000  Uiso   1.00
C101   C     0.10994   0.20339   0.12249   0.00000  Uiso   1.00
C102   C     0.16778   0.18038   0.08711   0.00000  Uiso   1.00
C103   C     0.99802   0.55218   0.10097   0.00000  Uiso   1.00
C104   C     0.03822   0.55748   0.11536   0.00000  Uiso   1.00
C105   C     0.09423   0.55798   0.08038   0.00000  Uiso   1.00
C106   C     0.12346   0.56082   0.10880   0.00000  Uiso   1.00
C107   C     0.08816   0.56140   0.16662   0.00000  Uiso   1.00
C108   C     0.34611   0.10170   0.55194   0.00000  Uiso   1.00
C109   C     0.28623   0.11604   0.55757   0.00000  Uiso   1.00
C110   C     0.26466   0.08103   0.55810   0.00000  Uiso   1.00
C111   C     0.20430   0.10950   0.56091   0.00000  Uiso   1.00
C112   C     0.18145   0.16736   0.56140   0.00000  Uiso   1.00
C113   C     0.55328   0.34480   0.10102   0.00000  Uiso   1.00
C114   C     0.55866   0.28496   0.11549   0.00000  Uiso   1.00
C115   C     0.55911   0.26336   0.08051   0.00000  Uiso   1.00
C116   C     0.56186   0.20309   0.10902   0.00000  Uiso   1.00
C117   C     0.56243   0.18027   0.16688   0.00000  Uiso   1.00
C118   C     0.10255   0.99722   0.55216   0.00000  Uiso   1.00
C119   C     0.11676   0.03765   0.55748   0.00000  Uiso   1.00
C120   C     0.08179   0.09367   0.55801   0.00000  Uiso   1.00
C121   C     0.11024   0.12280   0.56083   0.00000  Uiso   1.00
C122   C     0.16813   0.08743   0.56131   0.00000  Uiso   1.00
C123   C     0.99762   0.10103   0.34454   0.00000  Uiso   1.00
C124   C     0.03811   0.11568   0.28492   0.00000  Uiso   1.00
C125   C     0.09425   0.08090   0.26341   0.00000  Uiso   1.00
C126   C     0.12342   0.10938   0.20313   0.00000  Uiso   1.00
C127   C     0.08797   0.16721   0.18021   0.00000  Uiso   1.00
C128   C     0.34568   0.55223   0.99631   0.00000  Uiso   1.00
C129   C     0.28604   0.55772   0.03696   0.00000  Uiso   1.00
C130   C     0.26467   0.55814   0.09301   0.00000  Uiso   1.00
C131   C     0.20430   0.56091   0.12213   0.00000  Uiso   1.00
C132   C     0.18124   0.56132   0.08681   0.00000  Uiso   1.00
C133   C     0.39823   0.94283   0.50037   0.00000  Uiso   1.00
C134   C     0.38445   0.93653   0.46043   0.00000  Uiso   1.00
C135   C     0.41948   0.93593   0.40442   0.00000  Uiso   1.00
C136   C     0.39098   0.93312   0.37529   0.00000  Uiso   1.00
C137   C     0.33313   0.93263   0.41071   0.00000  Uiso   1.00
C138   C     0.94400   0.39655   0.15276   0.00000  Uiso   1.00
C139   C     0.93792   0.38251   0.21277   0.00000  Uiso   1.00
C140   C     0.93750   0.41741   0.23441   0.00000  Uiso   1.00
C141   C     0.93477   0.38900   0.29473   0.00000  Uiso   1.00
C142   C     0.93428   0.33118   0.31761   0.00000  Uiso   1.00
C143   C     0.15512   0.50122   0.94237   0.00000  Uiso   1.00
C144   C     0.21517   0.46150   0.93621   0.00000  Uiso   1.00
C145   C     0.23667   0.40553   0.93568   0.00000  Uiso   1.00
C146   C     0.29704   0.37639   0.93286   0.00000  Uiso   1.00
C147   C     0.32002   0.41182   0.93233   0.00000  Uiso   1.00
C148   C     0.50191   0.15316   0.39623   0.00000  Uiso   1.00
C149   C     0.46192   0.21310   0.38233   0.00000  Uiso   1.00
C150   C     0.40595   0.23477   0.41722   0.00000  Uiso   1.00
C151   C     0.37687   0.29506   0.38880   0.00000  Uiso   1.00
C152   C     0.41221   0.31792   0.33094   0.00000  Uiso   1.00
C153   C     0.50216   0.94244   0.15267   0.00000  Uiso   1.00
C154   C     0.46244   0.93630   0.21272   0.00000  Uiso   1.00
C155   C     0.40644   0.93578   0.23428   0.00000  Uiso   1.00
C156   C     0.37739   0.93302   0.29465   0.00000  Uiso   1.00
C157   C     0.41287   0.93259   0.31757   0.00000  Uiso   1.00
C158   C     0.15445   0.39656   0.50051   0.00000  Uiso   1.00
C159   C     0.21435   0.38265   0.46047   0.00000  Uiso   1.00
C160   C     0.23585   0.41755   0.40446   0.00000  Uiso   1.00
C161   C     0.29621   0.38911   0.37534   0.00000  Uiso   1.00
C162   C     0.31917   0.33131   0.41075   0.00000  Uiso   1.00
C163   C     0.94458   0.50072   0.39593   0.00000  Uiso   1.00
C164   C     0.93829   0.46072   0.38224   0.00000  Uiso   1.00
C165   C     0.93778   0.40479   0.41726   0.00000  Uiso   1.00
C166   C     0.93493   0.37562   0.38884   0.00000  Uiso   1.00
C167   C     0.93437   0.41097   0.33099   0.00000  Uiso   1.00
C168   C     0.39861   0.15375   0.94241   0.00000  Uiso   1.00
C169   C     0.38457   0.21377   0.93625   0.00000  Uiso   1.00
C170   C     0.41957   0.23541   0.93568   0.00000  Uiso   1.00
C171   C     0.39113   0.29573   0.93286   0.00000  Uiso   1.00
C172   C     0.33319   0.31864   0.93242   0.00000  Uiso   1.00
C173   C     0.15482   0.94268   0.39619   0.00000  Uiso   1.00
C174   C     0.21484   0.93639   0.38229   0.00000  Uiso   1.00
C175   C     0.23650   0.93595   0.41722   0.00000  Uiso   1.00
C176   C     0.29685   0.93310   0.38871   0.00000  Uiso   1.00
C177   C     0.31967   0.93257   0.33086   0.00000  Uiso   1.00
C178   C     0.50301   0.39685   0.94232   0.00000  Uiso   1.00
C179   C     0.46294   0.38319   0.93612   0.00000  Uiso   1.00
C180   C     0.40696   0.41825   0.93559   0.00000  Uiso   1.00
C181   C     0.37778   0.38980   0.93282   0.00000  Uiso   1.00
C182   C     0.41316   0.33199   0.93233   0.00000  Uiso   1.00
C183   C     0.39766   0.50046   0.15280   0.00000  Uiso   1.00
C184   C     0.38364   0.46057   0.21272   0.00000  Uiso   1.00
C185   C     0.41856   0.40463   0.23433   0.00000  Uiso   1.00
C186   C     0.39020   0.37558   0.29469   0.00000  Uiso   1.00
C187   C     0.33237   0.41106   0.31761   0.00000  Uiso   1.00
C188   C     0.94431   0.15320   0.50024   0.00000  Uiso   1.00
C189   C     0.93828   0.21315   0.46047   0.00000  Uiso   1.00
C190   C     0.93764   0.23470   0.40446   0.00000  Uiso   1.00
C191   C     0.93486   0.29501   0.37534   0.00000  Uiso   1.00
C192   C     0.93447   0.31794   0.41080   0.00000  Uiso   1.00
C193   C     0.44595   0.89593  -0.00075   0.00000  Uiso   1.00
C194   C     0.44116   0.88144   0.95873   0.00000  Uiso   1.00
C195   C     0.44081   0.91624   0.90264   0.00000  Uiso   1.00
C196   C     0.43810   0.88769   0.87347   0.00000  Uiso   1.00
C197   C     0.43757   0.82995   0.90884   0.00000  Uiso   1.00
C198   C     0.89696   0.44472   0.65146   0.00000  Uiso   1.00
C199   C     0.88286   0.43901   0.71134   0.00000  Uiso   1.00
C200   C     0.91798   0.43846   0.73285   0.00000  Uiso   1.00
C201   C     0.88954   0.43577   0.79317   0.00000  Uiso   1.00
C202   C     0.83166   0.43536   0.81601   0.00000  Uiso   1.00
C203   C     0.00173   0.65185   0.44423   0.00000  Uiso   1.00
C204   C     0.96128   0.71158   0.43834   0.00000  Uiso   1.00
C205   C     0.90527   0.73292   0.43777   0.00000  Uiso   1.00
C206   C     0.87618   0.79324   0.43495   0.00000  Uiso   1.00
C207   C     0.91151   0.81626   0.43456   0.00000  Uiso   1.00
C208   C     0.65438   0.00029   0.89511   0.00000  Uiso   1.00
C209   C     0.71394   0.95959   0.88064   0.00000  Uiso   1.00
C210   C     0.73550   0.90346   0.91540   0.00000  Uiso   1.00
C211   C     0.79576   0.87418   0.88680   0.00000  Uiso   1.00
C212   C     0.81866   0.90949   0.82894   0.00000  Uiso   1.00
C213   C     0.44644   0.00014   0.65155   0.00000  Uiso   1.00
C214   C     0.44094   0.95938   0.71116   0.00000  Uiso   1.00
C215   C     0.44047   0.90343   0.73241   0.00000  Uiso   1.00
C216   C     0.43789   0.87423   0.79273   0.00000  Uiso   1.00
C217   C     0.43754   0.90954   0.81579   0.00000  Uiso   1.00
C218   C     0.89765   0.65210  -0.00084   0.00000  Uiso   1.00
C219   C     0.88346   0.71166   0.95869   0.00000  Uiso   1.00
C220   C     0.91833   0.73320   0.90259   0.00000  Uiso   1.00
C221   C     0.88984   0.79345   0.87338   0.00000  Uiso   1.00
C222   C     0.83200   0.81646   0.90875   0.00000  Uiso   1.00
C223   C     0.00178   0.44464   0.89494   0.00000  Uiso   1.00
C224   C     0.96157   0.43934   0.88055   0.00000  Uiso   1.00
C225   C     0.90556   0.43884   0.91553   0.00000  Uiso   1.00
C226   C     0.87633   0.43601   0.88711   0.00000  Uiso   1.00
C227   C     0.91167   0.43542   0.82929   0.00000  Uiso   1.00
C228   C     0.65370   0.89514   0.44393   0.00000  Uiso   1.00
C229   C     0.71364   0.88076   0.43830   0.00000  Uiso   1.00
C230   C     0.73521   0.91577   0.43777   0.00000  Uiso   1.00
C231   C     0.79559   0.88726   0.43495   0.00000  Uiso   1.00
C232   C     0.81844   0.82940   0.43447   0.00000  Uiso   1.00
C233   C     0.44653   0.65203   0.89485   0.00000  Uiso   1.00
C234   C     0.44117   0.71183   0.88037   0.00000  Uiso   1.00
C235   C     0.44071   0.73349   0.91531   0.00000  Uiso   1.00
C236   C     0.43796   0.79377   0.88680   0.00000  Uiso   1.00
C237   C     0.43742   0.81655   0.82894   0.00000  Uiso   1.00
C238   C     0.89724  -0.00036   0.44366   0.00000  Uiso   1.00
C239   C     0.88308   0.95917   0.43834   0.00000  Uiso   1.00
C240   C     0.91804   0.90313   0.43786   0.00000  Uiso   1.00
C241   C     0.88959   0.87400   0.43504   0.00000  Uiso   1.00
C242   C     0.83172   0.90933   0.43456   0.00000  Uiso   1.00
C243   C     0.00218   0.89580   0.65137   0.00000  Uiso   1.00
C244   C     0.96168   0.88120   0.71094   0.00000  Uiso   1.00
C245   C     0.90554   0.91598   0.73246   0.00000  Uiso   1.00
C246   C     0.87637   0.88748   0.79269   0.00000  Uiso   1.00
C247   C     0.91177   0.82963   0.81566   0.00000  Uiso   1.00
C248   C     0.65412   0.44456  -0.00044   0.00000  Uiso   1.00
C249   C     0.71377   0.43912   0.95891   0.00000  Uiso   1.00
C250   C     0.73516   0.43865   0.90286   0.00000  Uiso   1.00
C251   C     0.79551   0.43593   0.87373   0.00000  Uiso   1.00
C252   C     0.81857   0.43552   0.90906   0.00000  Uiso   1.00
C253   C     0.60160   0.05396   0.49549   0.00000  Uiso   1.00
C254   C     0.61538   0.06027   0.53544   0.00000  Uiso   1.00
C255   C     0.58035   0.06087   0.59145   0.00000  Uiso   1.00
C256   C     0.60883   0.06372   0.62057   0.00000  Uiso   1.00
C257   C     0.66672   0.06418   0.58511   0.00000  Uiso   1.00
C258   C     0.05581   0.60029   0.84311   0.00000  Uiso   1.00
C259   C     0.06189   0.61433   0.78310   0.00000  Uiso   1.00
C260   C     0.06230   0.57941   0.76150   0.00000  Uiso   1.00
C261   C     0.06504   0.60784   0.70113   0.00000  Uiso   1.00
C262   C     0.06554   0.66567   0.67821   0.00000  Uiso   1.00
C263   C     0.84469   0.49562   0.05350   0.00000  Uiso   1.00
C264   C     0.78464   0.53534   0.05966   0.00000  Uiso   1.00
C265   C     0.76314   0.59131   0.06019   0.00000  Uiso   1.00
C266   C     0.70277   0.62045   0.06300   0.00000  Uiso   1.00
C267   C     0.67980   0.58503   0.06349   0.00000  Uiso   1.00
C268   C     0.49796   0.84364   0.59963   0.00000  Uiso   1.00
C269   C     0.53791   0.78373   0.61358   0.00000  Uiso   1.00
C270   C     0.59389   0.76207   0.57864   0.00000  Uiso   1.00
C271   C     0.62296   0.70174   0.60707   0.00000  Uiso   1.00
C272   C     0.58759   0.67888   0.66492   0.00000  Uiso   1.00
C273   C     0.49766   0.05442   0.84315   0.00000  Uiso   1.00
C274   C     0.53739   0.06050   0.78314   0.00000  Uiso   1.00
C275   C     0.59338   0.06108   0.76154   0.00000  Uiso   1.00
C276   C     0.62243   0.06383   0.70118   0.00000  Uiso   1.00
C277   C     0.58694   0.06425   0.67830   0.00000  Uiso   1.00
C278   C     0.84538   0.60018   0.49540   0.00000  Uiso   1.00
C279   C     0.78548   0.61415   0.53540   0.00000  Uiso   1.00
C280   C     0.76398   0.57925   0.59140   0.00000  Uiso   1.00
C281   C     0.70360   0.60770   0.62049   0.00000  Uiso   1.00
C282   C     0.68066   0.66546   0.58507   0.00000  Uiso   1.00
C283   C     0.05528   0.49607   0.59998   0.00000  Uiso   1.00
C284   C     0.06153   0.53606   0.61367   0.00000  Uiso   1.00
C285   C     0.06204   0.59199   0.57864   0.00000  Uiso   1.00
C286   C     0.06488   0.62116   0.60707   0.00000  Uiso   1.00
C287   C     0.06545   0.58581   0.66492   0.00000  Uiso   1.00
C288   C     0.60116   0.84314   0.05341   0.00000  Uiso   1.00
C289   C     0.61522   0.78311   0.05962   0.00000  Uiso   1.00
C290   C     0.58025   0.76147   0.06019   0.00000  Uiso   1.00
C291   C     0.60868   0.70111   0.06300   0.00000  Uiso   1.00
C292   C     0.66659   0.67820   0.06344   0.00000  Uiso   1.00
C293   C     0.84499   0.05416   0.59968   0.00000  Uiso   1.00
C294   C     0.78499   0.06041   0.61358   0.00000  Uiso   1.00
C295   C     0.76331   0.06089   0.57864   0.00000  Uiso   1.00
C296   C     0.70299   0.06372   0.60711   0.00000  Uiso   1.00
C297   C     0.68015   0.06428   0.66497   0.00000  Uiso   1.00
C298   C     0.49680   0.59999   0.05354   0.00000  Uiso   1.00
C299   C     0.53687   0.61365   0.05975   0.00000  Uiso   1.00
C300   C     0.59286   0.57861   0.06023   0.00000  Uiso   1.00
C301   C     0.62203   0.60704   0.06305   0.00000  Uiso   1.00
C302   C     0.58665   0.66491   0.06349   0.00000  Uiso   1.00
C303   C     0.60217   0.49633   0.84307   0.00000  Uiso   1.00
C304   C     0.61619   0.53623   0.78314   0.00000  Uiso   1.00
C305   C     0.58125   0.59221   0.76154   0.00000  Uiso   1.00
C306   C     0.60961   0.62123   0.70113   0.00000  Uiso   1.00
C307   C     0.66744   0.58575   0.67821   0.00000  Uiso   1.00
C308   C     0.05552   0.84359   0.49562   0.00000  Uiso   1.00
C309   C     0.06155   0.78365   0.53540   0.00000  Uiso   1.00
C310   C     0.06220   0.76212   0.59136   0.00000  Uiso   1.00
C311   C     0.06499   0.70180   0.62049   0.00000  Uiso   1.00
C312   C     0.06541   0.67887   0.58502   0.00000  Uiso   1.00
S313   S     0.56212   0.18395   0.01817   0.00000  Uiso   1.00
S314   S     0.18538   0.56143   0.23160   0.00000  Uiso   1.00
S315   S     0.01964   0.23210   0.56113   0.00000  Uiso   1.00
S316   S     0.23278   0.01847   0.18391   0.00000  Uiso   1.00
S317   S     0.56221   0.01855   0.23160   0.00000  Uiso   1.00
S318   S     0.18488   0.23201   0.01830   0.00000  Uiso   1.00
S319   S     0.01936   0.56115   0.18386   0.00000  Uiso   1.00
S320   S     0.23330   0.18446   0.56122   0.00000  Uiso   1.00
S321   S     0.56239   0.23208   0.18395   0.00000  Uiso   1.00
S322   S     0.18537   0.01873   0.56100   0.00000  Uiso   1.00
S323   S     0.01917   0.18422   0.23191   0.00000  Uiso   1.00
S324   S     0.23285   0.56119   0.01804   0.00000  Uiso   1.00
S325   S     0.31597   0.93290   0.47948   0.00000  Uiso   1.00
S326   S     0.93423   0.31414   0.26578   0.00000  Uiso   1.00
S327   S     0.26830   0.48056   0.93251   0.00000  Uiso   1.00
S328   S     0.48093   0.26611   0.31387   0.00000  Uiso   1.00
S329   S     0.48161   0.93275   0.26574   0.00000  Uiso   1.00
S330   S     0.26746   0.31428   0.47952   0.00000  Uiso   1.00
S331   S     0.93452   0.47972   0.31378   0.00000  Uiso   1.00
S332   S     0.31607   0.26679   0.93260   0.00000  Uiso   1.00
S333   S     0.26781   0.93258   0.31383   0.00000  Uiso   1.00
S334   S     0.48196   0.31477   0.93247   0.00000  Uiso   1.00
S335   S     0.31524   0.47974   0.26578   0.00000  Uiso   1.00
S336   S     0.93474   0.26620   0.47956   0.00000  Uiso   1.00
S337   S     0.43771   0.81285   0.97770   0.00000  Uiso   1.00
S338   S     0.81446   0.43541   0.76427   0.00000  Uiso   1.00
S339   S     0.98025   0.76466   0.43473   0.00000  Uiso   1.00
S340   S     0.76696   0.97837   0.81196   0.00000  Uiso   1.00
S341   S     0.43758   0.97824   0.76427   0.00000  Uiso   1.00
S342   S     0.81492   0.76480   0.97752   0.00000  Uiso   1.00
S343   S     0.98044   0.43568   0.81205   0.00000  Uiso   1.00
S344   S     0.76653   0.81234   0.43464   0.00000  Uiso   1.00
S345   S     0.43752   0.76469   0.81187   0.00000  Uiso   1.00
S346   S     0.81448   0.97803   0.43486   0.00000  Uiso   1.00
S347   S     0.98062   0.81264   0.76392   0.00000  Uiso   1.00
S348   S     0.76696   0.43565   0.97783   0.00000  Uiso   1.00
S349   S     0.68380   0.06394   0.51639   0.00000  Uiso   1.00
S350   S     0.06563   0.68272   0.73004   0.00000  Uiso   1.00
S351   S     0.73153   0.51623   0.06336   0.00000  Uiso   1.00
S352   S     0.51886   0.73069   0.68199   0.00000  Uiso   1.00
S353   S     0.51821   0.06410   0.73008   0.00000  Uiso   1.00
S354   S     0.73237   0.68249   0.51630   0.00000  Uiso   1.00
S355   S     0.06528   0.51710   0.68213   0.00000  Uiso   1.00
S356   S     0.68374   0.73005   0.06327   0.00000  Uiso   1.00
S357   S     0.73202   0.06427   0.68199   0.00000  Uiso   1.00
S358   S     0.51783   0.68211   0.06340   0.00000  Uiso   1.00
S359   S     0.68457   0.51708   0.73004   0.00000  Uiso   1.00
S360   S     0.06513   0.73060   0.51630   0.00000  Uiso   1.00
O361   O     0.55189   0.05182   0.00792   0.00000  Uiso   1.00
O362   O     0.54921   0.13866   0.94663   0.00000  Uiso   1.00
O363   O     0.05376   0.54954   0.38392   0.00000  Uiso   1.00
O364   O     0.14056   0.54721   0.36157   0.00000  Uiso   1.00
O365   O     0.00966   0.38515   0.54860   0.00000  Uiso   1.00
O366   O     0.94842   0.36120   0.54692   0.00000  Uiso   1.00
O367   O     0.38510   0.00846   0.05156   0.00000  Uiso   1.00
O368   O     0.36213   0.94636   0.13797   0.00000  Uiso   1.00
O369   O     0.55012   0.00824   0.38480   0.00000  Uiso   1.00
O370   O     0.54914   0.94682   0.36038   0.00000  Uiso   1.00
O371   O     0.05290   0.38454   0.00823   0.00000  Uiso   1.00
O372   O     0.13973   0.36157   0.94677   0.00000  Uiso   1.00
O373   O     0.00978   0.55039   0.05143   0.00000  Uiso   1.00
O374   O     0.94828   0.54702   0.13837   0.00000  Uiso   1.00
O375   O     0.38544   0.05237   0.54974   0.00000  Uiso   1.00
O376   O     0.36339   0.13928   0.54692   0.00000  Uiso   1.00
O377   O     0.55160   0.38394   0.05148   0.00000  Uiso   1.00
O378   O     0.54814   0.36221   0.13863   0.00000  Uiso   1.00
O379   O     0.05332   0.00870   0.55035   0.00000  Uiso   1.00
O380   O     0.14036   0.94759   0.54688   0.00000  Uiso   1.00
O381   O     0.00952   0.05181   0.38409   0.00000  Uiso   1.00
O382   O     0.94730   0.13823   0.36139   0.00000  Uiso   1.00
O383   O     0.38601   0.54901   0.00801   0.00000  Uiso   1.00
O384   O     0.36214   0.54801   0.94633   0.00000  Uiso   1.00
O385   O     0.44718   0.94618   0.48806   0.00000  Uiso   1.00
O386   O     0.36073   0.94813   0.55000   0.00000  Uiso   1.00
O387   O     0.94714   0.44552   0.11307   0.00000  Uiso   1.00
O388   O     0.94925   0.35912   0.13520   0.00000  Uiso   1.00
O389   O     0.11555   0.48864   0.94540   0.00000  Uiso   1.00
O390   O     0.13760   0.55092   0.94769   0.00000  Uiso   1.00
O391   O     0.48953   0.11342   0.44520   0.00000  Uiso   1.00
O392   O     0.55164   0.13580   0.35884   0.00000  Uiso   1.00
O393   O     0.48949   0.94551   0.11307   0.00000  Uiso   1.00
O394   O     0.55184   0.94778   0.13507   0.00000  Uiso   1.00
O395   O     0.11457   0.44545   0.48814   0.00000  Uiso   1.00
O396   O     0.13725   0.35921   0.55027   0.00000  Uiso   1.00
O397   O     0.94788   0.48848   0.44489   0.00000  Uiso   1.00
O398   O     0.94979   0.55030   0.35840   0.00000  Uiso   1.00
O399   O     0.44770   0.11409   0.94558   0.00000  Uiso   1.00
O400   O     0.36119   0.13618   0.94773   0.00000  Uiso   1.00
O401   O     0.11504   0.94608   0.44516   0.00000  Uiso   1.00
O402   O     0.13724   0.94790   0.35875   0.00000  Uiso   1.00
O403   O     0.49083   0.44573   0.94562   0.00000  Uiso   1.00
O404   O     0.55267   0.35921   0.94751   0.00000  Uiso   1.00
O405   O     0.44664   0.48805   0.11312   0.00000  Uiso   1.00
O406   O     0.36017   0.55023   0.13555   0.00000  Uiso   1.00
O407   O     0.94716   0.11368   0.48775   0.00000  Uiso   1.00
O408   O     0.94967   0.13580   0.54991   0.00000  Uiso   1.00
O409   O     0.44781   0.94507   0.98790   0.00000  Uiso   1.00
O410   O     0.45061   0.85825   0.04914   0.00000  Uiso   1.00
O411   O     0.94613   0.44722   0.61195   0.00000  Uiso   1.00
O412   O     0.85930   0.44957   0.63434   0.00000  Uiso   1.00
O413   O     0.99021   0.61159   0.44731   0.00000  Uiso   1.00
O414   O     0.05147   0.63550   0.44899   0.00000  Uiso   1.00
O415   O     0.61457   0.98853   0.94421   0.00000  Uiso   1.00
O416   O     0.63767   0.05051   0.85780   0.00000  Uiso   1.00
O417   O     0.44969   0.98860   0.61107   0.00000  Uiso   1.00
O418   O     0.45067   0.05002   0.63549   0.00000  Uiso   1.00
O419   O     0.94690   0.61230   0.98764   0.00000  Uiso   1.00
O420   O     0.86006   0.63528   0.04906   0.00000  Uiso   1.00
O421   O     0.99007   0.44645   0.94443   0.00000  Uiso   1.00
O422   O     0.05153   0.44979   0.85745   0.00000  Uiso   1.00
O423   O     0.61444   0.94444   0.44608   0.00000  Uiso   1.00
O424   O     0.63644   0.85752   0.44894   0.00000  Uiso   1.00
O425   O     0.44824   0.61287   0.94435   0.00000  Uiso   1.00
O426   O     0.45167   0.63463   0.85723   0.00000  Uiso   1.00
O427   O     0.94650   0.98815   0.44547   0.00000  Uiso   1.00
O428   O     0.85943   0.04921   0.44899   0.00000  Uiso   1.00
O429   O     0.99034   0.94504   0.61173   0.00000  Uiso   1.00
O430   O     0.05245   0.85857   0.63448   0.00000  Uiso   1.00
O431   O     0.61379   0.44779   0.98786   0.00000  Uiso   1.00
O432   O     0.63765   0.44887   0.04954   0.00000  Uiso   1.00
O433   O     0.55265   0.05062   0.50781   0.00000  Uiso   1.00
O434   O     0.63910   0.04867   0.44586   0.00000  Uiso   1.00
O435   O     0.05271   0.55129   0.88275   0.00000  Uiso   1.00
O436   O     0.05058   0.63770   0.86071   0.00000  Uiso   1.00
O437   O     0.88426   0.50820   0.05046   0.00000  Uiso   1.00
O438   O     0.86221   0.44592   0.04818   0.00000  Uiso   1.00
O439   O     0.51033   0.88338   0.55066   0.00000  Uiso   1.00
O440   O     0.44815   0.86100   0.63703   0.00000  Uiso   1.00
O441   O     0.51029   0.05143   0.88275   0.00000  Uiso   1.00
O442   O     0.44799   0.04907   0.86075   0.00000  Uiso   1.00
O443   O     0.88521   0.55127   0.50781   0.00000  Uiso   1.00
O444   O     0.86263   0.63754   0.44560   0.00000  Uiso   1.00
O445   O     0.05197   0.50831   0.55101   0.00000  Uiso   1.00
O446   O     0.05008   0.44644   0.63751   0.00000  Uiso   1.00
O447   O     0.55211   0.88272   0.05024   0.00000  Uiso   1.00
O448   O     0.63859   0.86075   0.04809   0.00000  Uiso   1.00
O449   O     0.88476   0.05072   0.55071   0.00000  Uiso   1.00
O450   O     0.86257   0.04894   0.63712   0.00000  Uiso   1.00
O451   O     0.50900   0.55107   0.05024   0.00000  Uiso   1.00
O452   O     0.44716   0.63759   0.04835   0.00000  Uiso   1.00
O453   O     0.55319   0.50874   0.88275   0.00000  Uiso   1.00
O454   O     0.63970   0.44654   0.86027   0.00000  Uiso   1.00
O455   O     0.05265   0.88316   0.50812   0.00000  Uiso   1.00
O456   O     0.05016   0.86106   0.44591   0.00000  Uiso   1.00
loop_
_geom_bond_atom_site_label_1
_geom_bond_atom_site_label_2
_geom_bond_distance
_geom_bond_site_symmetry_2
_ccdc_geom_bond_type
Cd1    O362    2.203   .     S
Cd1    O399    2.222   .     S
Cd1    O416    2.208   .     S
Cd1    O441    2.220   .     S
Cd2    O445    2.216   .     S
Cd2    O364    2.200   .     S
Cd2    O395    2.219   .     S
Cd2    O414    2.208   .     S
Cd3    O412    2.201   .     S
Cd3    O366    2.207   .     S
Cd3    O397    2.216   .     S
Cd3    O443    2.221   .     S
Cd4    O368    2.207   .     S
Cd4    O393    2.221   .     S
Cd4    O410    2.204   .     S
Cd4    O447    2.223   .     S
Cd5    O439    2.221   .     S
Cd5    O370    2.208   .     S
Cd5    O385    2.214   .     S
Cd5    O424    2.199   .     S
Cd6    O372    2.209   .     S
Cd6    O389    2.228   .     S
Cd6    O422    2.212   .     S
Cd6    O435    2.219   .     S
Cd7    O374    2.211   .     S
Cd7    O387    2.220   .     S
Cd7    O420    2.210   .     S
Cd7    O437    2.228   .     S
Cd8    O418    2.207   .     S
Cd8    O376    2.200   .     S
Cd8    O391    2.221   .     S
Cd8    O433    2.214   .     S
Cd9    O378    2.201   .     S
Cd9    O377    2.472   .     S
Cd9    O405    2.229   .     S
Cd9    O432    2.216   .     S
Cd9    O451    2.212   .     S
Cd10   O380    2.209   .     S
Cd10   O401    2.214   .     S
Cd10   O430    2.206   .     S
Cd10   O455    2.230   .     S
Cd11   O382    2.206   .     S
Cd11   O407    2.230   .     S
Cd11   O428    2.210   .     S
Cd11   O449    2.214   .     S
Cd12   O384    2.216   .     S
Cd12   O403    2.211   .     S
Cd12   O425    2.471   .     S
Cd12   O426    2.202   .     S
Cd12   O453    2.229   .     S
Cd13   O386    2.211   .     S
Cd13   O417    2.213   .     S
Cd13   O440    2.218   .     S
Cd13   O385    2.460   .     S
Cd13   O375    2.236   1_565 S
Cd14   O438    2.208   .     S
Cd14   O388    2.212   .     S
Cd14   O371    2.227   1_655 S
Cd14   O421    2.224   1_554 S
Cd15   O436    2.211   .     S
Cd15   O390    2.209   .     S
Cd15   O373    2.224   1_556 S
Cd15   O419    2.226   1_455 S
Cd16   O392    2.217   .     S
Cd16   O369    2.212   .     S
Cd16   O434    2.213   .     S
Cd16   O391    2.472   .     S
Cd16   O433    2.462   .     S
Cd16   O423    2.236   1_545 S
Cd17   O448    2.212   .     S
Cd17   O394    2.212   .     S
Cd17   O361    2.231   1_565 S
Cd17   O415    2.225   1_554 S
Cd18   O365    2.214   .     S
Cd18   O396    2.218   .     S
Cd18   O446    2.213   .     S
Cd18   O445    2.463   .     S
Cd18   O395    2.467   .     S
Cd18   O411    2.228   1_455 S
Cd19   O398    2.213   .     S
Cd19   O444    2.217   .     S
Cd19   O413    2.214   .     S
Cd19   O443    2.468   .     S
Cd19   O397    2.462   .     S
Cd19   O363    2.229   1_655 S
Cd20   O442    2.211   .     S
Cd20   O400    2.212   .     S
Cd20   O367    2.225   1_556 S
Cd20   O409    2.231   1_545 S
Cd21   O402    2.212   .     S
Cd21   O456    2.207   .     S
Cd21   O401    2.471   .     S
Cd21   O381    2.231   1_565 S
Cd21   O427    2.222   1_455 S
Cd22   O454    2.212   .     S
Cd22   O404    2.209   .     S
Cd22   O431    2.208   .     S
Cd22   O403    2.463   .     S
Cd22   O377    2.235   1_556 S
Cd23   O383    2.209   .     S
Cd23   O452    2.209   .     S
Cd23   O406    2.211   .     S
Cd23   O451    2.463   .     S
Cd23   O425    2.236   1_554 S
Cd24   O408    2.208   .     S
Cd24   O450    2.212   .     S
Cd24   O449    2.472   .     S
Cd24   O379    2.222   1_655 S
Cd24   O429    2.231   1_545 S
H25    C75     1.089   .     S
H26    C80     1.090   .     S
H27    C85     1.090   .     S
H28    C90     1.090   .     S
H29    C95     1.089   .     S
H30    C100    1.090   .     S
H31    C105    1.089   .     S
H32    C110    1.089   .     S
H33    C115    1.089   .     S
H34    C120    1.090   .     S
H35    C125    1.090   .     S
H36    C130    1.090   .     S
H37    C135    1.090   .     S
H38    C140    1.089   .     S
H39    C145    1.089   .     S
H40    C150    1.090   .     S
H41    C155    1.090   .     S
H42    C160    1.089   .     S
H43    C165    1.089   .     S
H44    C170    1.090   .     S
H45    C175    1.090   .     S
H46    C180    1.090   .     S
H47    C185    1.089   .     S
H48    C190    1.089   .     S
H49    C195    1.090   .     S
H50    C200    1.090   .     S
H51    C205    1.091   .     S
H52    C210    1.090   .     S
H53    C215    1.090   .     S
H54    C220    1.091   .     S
H55    C225    1.089   .     S
H56    C230    1.089   .     S
H57    C235    1.090   .     S
H58    C240    1.090   .     S
H59    C245    1.090   .     S
H60    C250    1.090   .     S
H61    C255    1.090   .     S
H62    C260    1.089   .     S
H63    C265    1.089   .     S
H64    C270    1.090   .     S
H65    C275    1.090   .     S
H66    C280    1.089   .     S
H67    C285    1.090   .     S
H68    C290    1.089   .     S
H69    C295    1.090   .     S
H70    C300    1.090   .     S
H71    C305    1.089   .     S
H72    C310    1.090   .     S
C73    O362    1.279   .     D
C73    C74     1.450   1_556 S
C73    O361    1.265   1_556 S
C74    S313    1.749   .     S
C74    C75     1.368   .     D
C74    C73     1.450   1_554 S
C75    C76     1.434   .     S
C76    C77     1.409   .     D
C76    C97     1.409   .     S
C77    S313    1.727   .     S
C77    C116    1.409   .     S
C78    C79     1.448   .     S
C78    O364    1.278   .     D
C78    O363    1.265   .     S
C79    S314    1.746   .     S
C79    C80     1.367   .     D
C80    C81     1.433   .     S
C81    C107    1.409   .     D
C81    C82     1.410   .     S
C82    C131    1.410   .     D
C82    S314    1.727   .     S
C83    O366    1.277   .     D
C83    C84     1.449   1_655 S
C83    O365    1.266   1_655 S
C84    C85     1.367   .     D
C84    S315    1.746   .     S
C84    C83     1.449   1_455 S
C85    C86     1.433   .     S
C86    C87     1.410   .     D
C86    C112    1.409   .     S
C87    C121    1.409   .     S
C87    S315    1.726   .     S
C88    O368    1.278   .     D
C88    C89     1.450   1_565 S
C88    O367    1.268   1_565 S
C89    C90     1.367   .     D
C89    S316    1.749   .     S
C89    C88     1.450   1_545 S
C90    C91     1.434   .     S
C91    C102    1.410   .     D
C91    C92     1.409   .     S
C92    S316    1.728   .     S
C92    C126    1.409   .     D
C93    O370    1.278   .     D
C93    C94     1.449   1_565 S
C93    O369    1.268   1_565 S
C94    S317    1.747   .     S
C94    C95     1.368   .     D
C94    C93     1.449   1_545 S
C95    C96     1.434   .     S
C96    C117    1.410   .     S
C96    C97     1.410   .     D
C97    S317    1.725   .     S
C98    O372    1.278   .     D
C98    C99     1.449   1_556 S
C98    O371    1.268   1_556 S
C99    S318    1.749   .     S
C99    C100    1.368   .     D
C99    C98     1.449   1_554 S
C100   C101    1.435   .     S
C101   C102    1.410   .     S
C101   C127    1.410   .     D
C102   S318    1.728   .     S
C103   O374    1.277   .     D
C103   C104    1.449   1_655 S
C103   O373    1.268   1_655 S
C104   C105    1.368   .     D
C104   S319    1.748   .     S
C104   C103    1.449   1_455 S
C105   C106    1.434   .     S
C106   C132    1.411   .     D
C106   C107    1.409   .     S
C107   S319    1.728   .     S
C108   O376    1.278   .     D
C108   O375    1.266   .     S
C108   C109    1.448   .     S
C109   C110    1.367   .     D
C109   S320    1.746   .     S
C110   C111    1.433   .     S
C111   C122    1.410   .     S
C111   C112    1.410   .     D
C112   S320    1.727   .     S
C113   O377    1.266   .     S
C113   C114    1.449   .     S
C113   O378    1.279   .     D
C114   C115    1.367   .     D
C114   S321    1.746   .     S
C115   C116    1.433   .     S
C116   C117    1.410   .     D
C117   S321    1.727   .     S
C118   O380    1.278   .     D
C118   C119    1.453   1_565 S
C118   O379    1.263   1_565 S
C119   C120    1.368   .     D
C119   S322    1.749   .     S
C119   C118    1.453   1_545 S
C120   C121    1.434   .     S
C121   C122    1.409   .     D
C122   S322    1.727   .     S
C123   O382    1.278   .     D
C123   C124    1.451   1_655 S
C123   O381    1.266   1_655 S
C124   S323    1.748   .     S
C124   C125    1.367   .     D
C124   C123    1.451   1_455 S
C125   C126    1.434   .     S
C126   C127    1.410   .     S
C127   S323    1.727   .     S
C128   O384    1.276   .     D
C128   C129    1.450   1_556 S
C128   O383    1.267   1_556 S
C129   S324    1.748   .     S
C129   C130    1.367   .     D
C129   C128    1.450   1_554 S
C130   C131    1.435   .     S
C131   C132    1.409   .     S
C132   S324    1.727   .     S
C133   C134    1.448   .     S
C133   O385    1.268   .     S
C133   O386    1.276   .     D
C134   C135    1.368   .     D
C134   S325    1.747   .     S
C135   C136    1.433   .     S
C136   C157    1.409   .     D
C136   C137    1.410   .     S
C137   C176    1.409   .     D
C137   S325    1.727   .     S
C138   O387    1.267   .     D
C138   O388    1.276   .     S
C138   C139    1.449   .     S
C139   C140    1.367   .     D
C139   S326    1.747   .     S
C140   C141    1.433   .     S
C141   C142    1.410   .     D
C141   C167    1.409   .     S
C142   S326    1.727   .     S
C142   C191    1.410   .     S
C143   C144    1.449   .     S
C143   O389    1.266   .     D
C143   O390    1.277   .     S
C144   S327    1.747   .     S
C144   C145    1.367   .     D
C145   C146    1.434   .     S
C146   C147    1.409   .     S
C146   C172    1.410   .     D
C147   S327    1.727   .     S
C147   C181    1.409   .     D
C148   O392    1.276   .     D
C148   C149    1.450   .     S
C148   O391    1.268   .     S
C149   S328    1.748   .     S
C149   C150    1.367   .     D
C150   C151    1.433   .     S
C151   C152    1.409   .     D
C151   C162    1.410   .     S
C152   C186    1.410   .     S
C152   S328    1.727   .     S
C153   O393    1.267   .     D
C153   O394    1.276   .     S
C153   C154    1.450   .     S
C154   C155    1.367   .     D
C154   S329    1.747   .     S
C155   C156    1.434   .     S
C156   C157    1.409   .     S
C156   C177    1.410   .     D
C157   S329    1.728   .     S
C158   C159    1.450   .     S
C158   O395    1.268   .     S
C158   O396    1.275   .     D
C159   C160    1.367   .     D
C159   S330    1.747   .     S
C160   C161    1.434   .     S
C161   C187    1.410   .     S
C161   C162    1.409   .     D
C162   S330    1.727   .     S
C163   O398    1.276   .     D
C163   C164    1.448   .     S
C163   O397    1.268   .     S
C164   S331    1.747   .     S
C164   C165    1.367   .     D
C165   C166    1.434   .     S
C166   C167    1.410   .     D
C166   C192    1.409   .     S
C167   S331    1.727   .     S
C168   C169    1.450   .     S
C168   O399    1.268   .     D
C168   O400    1.275   .     S
C169   S332    1.747   .     S
C169   C170    1.368   .     D
C170   C171    1.433   .     S
C171   C182    1.410   .     D
C171   C172    1.410   .     S
C172   S332    1.728   .     S
C173   O402    1.276   .     D
C173   C174    1.449   .     S
C173   O401    1.268   .     S
C174   S333    1.747   .     S
C174   C175    1.367   .     D
C175   C176    1.434   .     S
C176   C177    1.409   .     S
C177   S333    1.727   .     S
C178   C179    1.448   .     S
C178   O403    1.268   .     S
C178   O404    1.276   .     D
C179   S334    1.746   .     S
C179   C180    1.367   .     D
C180   C181    1.434   .     S
C181   C182    1.409   .     S
C182   S334    1.726   .     S
C183   O405    1.266   .     D
C183   O406    1.277   .     S
C183   C184    1.449   .     S
C184   C185    1.366   .     D
C184   S335    1.747   .     S
C185   C186    1.434   .     S
C186   C187    1.410   .     D
C187   S335    1.728   .     S
C188   C189    1.449   .     S
C188   O407    1.266   .     D
C188   O408    1.276   .     S
C189   C190    1.367   .     D
C189   S336    1.748   .     S
C190   C191    1.434   .     S
C191   C192    1.410   .     D
C192   S336    1.728   .     S
C193   O410    1.278   .     D
C193   C194    1.451   1_554 S
C193   O409    1.264   1_554 S
C194   C195    1.367   .     D
C194   S337    1.749   .     S
C194   C193    1.451   1_556 S
C195   C196    1.434   .     S
C196   C217    1.409   .     D
C196   C197    1.408   .     S
C197   C236    1.409   .     D
C197   S337    1.728   .     S
C198   O411    1.266   .     D
C198   O412    1.278   .     S
C198   C199    1.448   .     S
C199   C200    1.367   .     D
C199   S338    1.745   .     S
C200   C201    1.433   .     S
C201   C202    1.410   .     D
C201   C227    1.410   .     S
C202   S338    1.726   .     S
C202   C251    1.410   .     S
C203   O414    1.277   .     D
C203   C204    1.449   1_455 S
C203   O413    1.265   1_455 S
C204   S339    1.746   .     S
C204   C205    1.368   .     D
C204   C203    1.449   1_655 S
C205   C206    1.433   .     S
C206   C232    1.409   .     D
C206   C207    1.410   .     S
C207   S339    1.726   .     S
C207   C241    1.410   .     D
C208   O416    1.277   .     D
C208   C209    1.451   1_545 S
C208   O415    1.267   1_545 S
C209   S340    1.750   .     S
C209   C210    1.368   .     D
C209   C208    1.451   1_565 S
C210   C211    1.435   .     S
C211   C212    1.409   .     D
C211   C222    1.410   .     S
C212   C246    1.410   .     S
C212   S340    1.728   .     S
C213   O418    1.278   .     D
C213   C214    1.450   1_545 S
C213   O417    1.268   1_545 S
C214   C215    1.367   .     D
C214   S341    1.746   .     S
C214   C213    1.450   1_565 S
C215   C216    1.434   .     S
C216   C217    1.410   .     S
C216   C237    1.410   .     D
C217   S341    1.725   .     S
C218   O420    1.277   .     D
C218   C219    1.449   1_554 S
C218   O419    1.268   1_554 S
C219   C220    1.368   .     D
C219   S342    1.748   .     S
C219   C218    1.449   1_556 S
C220   C221    1.434   .     S
C221   C247    1.410   .     S
C221   C222    1.410   .     D
C222   S342    1.727   .     S
C223   O422    1.278   .     D
C223   C224    1.449   1_455 S
C223   O421    1.268   1_455 S
C224   S343    1.748   .     S
C224   C225    1.368   .     D
C224   C223    1.449   1_655 S
C225   C226    1.434   .     S
C226   C227    1.409   .     D
C226   C252    1.410   .     S
C227   S343    1.727   .     S
C228   C229    1.449   .     S
C228   O423    1.265   .     D
C228   O424    1.279   .     S
C229   S344    1.746   .     S
C229   C230    1.367   .     D
C230   C231    1.434   .     S
C231   C232    1.410   .     S
C231   C242    1.409   .     D
C232   S344    1.727   .     S
C233   O426    1.279   .     D
C233   C234    1.448   .     S
C233   O425    1.266   .     S
C234   S345    1.747   .     S
C234   C235    1.367   .     D
C235   C236    1.433   .     S
C236   C237    1.409   .     S
C237   S345    1.728   .     S
C238   O428    1.277   .     D
C238   C239    1.453   1_545 S
C238   O427    1.264   1_545 S
C239   S346    1.749   .     S
C239   C240    1.368   .     D
C239   C238    1.453   1_565 S
C240   C241    1.434   .     S
C241   C242    1.409   .     S
C242   S346    1.727   .     S
C243   O430    1.278   .     D
C243   C244    1.450   1_455 S
C243   O429    1.267   1_455 S
C244   C245    1.367   .     D
C244   S347    1.748   .     S
C244   C243    1.450   1_655 S
C245   C246    1.434   .     S
C246   C247    1.410   .     D
C247   S347    1.728   .     S
C248   O432    1.277   .     D
C248   C249    1.450   1_554 S
C248   O431    1.267   1_554 S
C249   C250    1.367   .     D
C249   S348    1.748   .     S
C249   C248    1.450   1_556 S
C250   C251    1.435   .     S
C251   C252    1.409   .     D
C252   S348    1.727   .     S
C253   O434    1.276   .     D
C253   O433    1.268   .     S
C253   C254    1.448   .     S
C254   S349    1.746   .     S
C254   C255    1.368   .     D
C255   C256    1.433   .     S
C256   C257    1.411   .     D
C256   C277    1.409   .     S
C257   S349    1.726   .     S
C257   C296    1.409   .     S
C258   C259    1.449   .     S
C258   O436    1.277   .     D
C258   O435    1.267   .     S
C259   S350    1.748   .     S
C259   C260    1.367   .     D
C260   C261    1.434   .     S
C261   C287    1.409   .     D
C261   C262    1.410   .     S
C262   C311    1.409   .     D
C262   S350    1.728   .     S
C263   O438    1.277   .     D
C263   O437    1.266   .     S
C263   C264    1.449   .     S
C264   C265    1.367   .     D
C264   S351    1.747   .     S
C265   C266    1.434   .     S
C266   C292    1.410   .     S
C266   C267    1.409   .     D
C267   C301    1.409   .     S
C267   S351    1.728   .     S
C268   O439    1.268   .     D
C268   C269    1.449   .     S
C268   O440    1.277   .     S
C269   C270    1.367   .     D
C269   S352    1.748   .     S
C270   C271    1.434   .     S
C271   C282    1.410   .     D
C271   C272    1.410   .     S
C272   S352    1.727   .     S
C272   C306    1.409   .     D
C273   C274    1.449   .     S
C273   O442    1.276   .     D
C273   O441    1.267   .     S
C274   S353    1.747   .     S
C274   C275    1.367   .     D
C275   C276    1.434   .     S
C276   C297    1.410   .     S
C276   C277    1.409   .     D
C277   S353    1.728   .     S
C278   O444    1.276   .     D
C278   O443    1.267   .     S
C278   C279    1.449   .     S
C279   S354    1.747   .     S
C279   C280    1.367   .     D
C280   C281    1.434   .     S
C281   C282    1.409   .     S
C281   C307    1.410   .     D
C282   S354    1.727   .     S
C283   O445    1.268   .     S
C283   C284    1.447   .     S
C283   O446    1.276   .     D
C284   C285    1.367   .     D
C284   S355    1.747   .     S
C285   C286    1.434   .     S
C286   C312    1.410   .     D
C286   C287    1.410   .     S
C287   S355    1.726   .     S
C288   O448    1.277   .     D
C288   O447    1.267   .     S
C288   C289    1.450   .     S
C289   C290    1.367   .     D
C289   S356    1.748   .     S
C290   C291    1.434   .     S
C291   C292    1.409   .     D
C291   C302    1.409   .     S
C292   S356    1.729   .     S
C293   O449    1.268   .     S
C293   C294    1.448   .     S
C293   O450    1.276   .     D
C294   C295    1.367   .     D
C294   S357    1.747   .     S
C295   C296    1.433   .     S
C296   C297    1.410   .     D
C297   S357    1.727   .     S
C298   O452    1.276   .     D
C298   O451    1.268   .     S
C298   C299    1.448   .     S
C299   C300    1.367   .     D
C299   S358    1.747   .     S
C300   C301    1.434   .     S
C301   C302    1.410   .     D
C302   S358    1.726   .     S
C303   C304    1.449   .     S
C303   O454    1.277   .     S
C303   O453    1.266   .     D
C304   S359    1.747   .     S
C304   C305    1.367   .     D
C305   C306    1.435   .     S
C306   C307    1.410   .     S
C307   S359    1.728   .     S
C308   O456    1.277   .     S
C308   O455    1.267   .     D
C308   C309    1.449   .     S
C309   S360    1.747   .     S
C309   C310    1.366   .     D
C310   C311    1.434   .     S
C311   C312    1.410   .     S
C312   S360    1.727   .     S
O361   Cd17    2.231   1_545 S
O361   C73     1.265   1_554 S
O363   Cd19    2.229   1_455 S
O365   C83     1.266   1_455 S
O367   C88     1.268   1_545 S
O367   Cd20    2.225   1_554 S
O369   C93     1.268   1_545 S
O371   Cd14    2.227   1_455 S
O371   C98     1.268   1_554 S
O373   C103    1.268   1_455 S
O373   Cd15    2.224   1_554 S
O375   Cd13    2.236   1_545 S
O377   Cd22    2.235   1_554 S
O379   C118    1.263   1_545 S
O379   Cd24    2.222   1_455 S
O381   C123    1.266   1_455 S
O381   Cd21    2.231   1_545 S
O383   C128    1.267   1_554 S
O409   Cd20    2.231   1_565 S
O409   C193    1.264   1_556 S
O411   Cd18    2.228   1_655 S
O413   C203    1.265   1_655 S
O415   C208    1.267   1_565 S
O415   Cd17    2.225   1_556 S
O417   C213    1.268   1_565 S
O419   Cd15    2.226   1_655 S
O419   C218    1.268   1_556 S
O421   C223    1.268   1_655 S
O421   Cd14    2.224   1_556 S
O423   Cd16    2.236   1_565 S
O425   Cd23    2.236   1_556 S
O427   C238    1.264   1_565 S
O427   Cd21    2.222   1_655 S
O429   C243    1.267   1_655 S
O429   Cd24    2.231   1_565 S
O431   C248    1.267   1_556 S
