# Supplementary material for: Excavating hidden adsorption sites in metal-organic frameworks using rational defect engineering
Source: Nat Commun. 2017 Nov 16;8:1539. doi: 10.1038/s41467-017-01478-4 (PMC5691151; doi:10.1038/s41467-017-01478-4)
Supplement: Supplementary file 30 — Supplementary Data 27 [file 41467_2017_1478_MOESM30_ESM.cif]

data_QAGQEW_modul_relaxed
_audit_creation_date              2017-08-02
_audit_creation_method            'Materials Studio'
_symmetry_space_group_name_H-M    'P1'
_symmetry_Int_Tables_number       1
_symmetry_cell_setting            triclinic
loop_
_symmetry_equiv_pos_as_xyz
  x,y,z
_cell_length_a                    27.8156
_cell_length_b                    27.8117
_cell_length_c                    27.8123
_cell_angle_alpha                 60.1652
_cell_angle_beta                  60.1354
_cell_angle_gamma                 60.2213
loop_
_atom_site_label
_atom_site_type_symbol
_atom_site_fract_x
_atom_site_fract_y
_atom_site_fract_z
_atom_site_U_iso_or_equiv
_atom_site_adp_type
_atom_site_occupancy
Cd1    Cd    0.54615   0.08448   0.91078   0.00000  Uiso   1.00
Cd2    Cd    0.09046   0.54178   0.45363   0.00000  Uiso   1.00
Cd3    Cd    0.91372   0.45402   0.54076   0.00000  Uiso   1.00
Cd4    Cd    0.45688   0.91037   0.08564   0.00000  Uiso   1.00
Cd5    Cd    0.54684   0.90845   0.45288   0.00000  Uiso   1.00
Cd6    Cd    0.09005   0.45311   0.90933   0.00000  Uiso   1.00
Cd7    Cd    0.91360   0.54214   0.08572   0.00000  Uiso   1.00
Cd8    Cd    0.45658   0.08726   0.54217   0.00000  Uiso   1.00
Cd9    Cd    0.54586   0.45426   0.08564   0.00000  Uiso   1.00
Cd10   Cd    0.09177   0.90904   0.54190   0.00000  Uiso   1.00
Cd11   Cd    0.91168   0.08654   0.45315   0.00000  Uiso   1.00
Cd12   Cd    0.45717   0.54142   0.90937   0.00000  Uiso   1.00
Cd13   Cd    0.41506   0.95333   0.58543   0.00000  Uiso   1.00
Cd14   Cd    0.95706   0.40961   0.04159   0.00000  Uiso   1.00
Cd15   Cd    0.04695   0.58562   0.95342   0.00000  Uiso   1.00
Cd16   Cd    0.58839   0.04225   0.40963   0.00000  Uiso   1.00
Cd17   Cd    0.59083   0.95322   0.04167   0.00000  Uiso   1.00
Cd18   Cd    0.04544   0.40995   0.58578   0.00000  Uiso   1.00
Cd19   Cd    0.95810   0.58581   0.40914   0.00000  Uiso   1.00
Cd20   Cd    0.41235   0.04275   0.95347   0.00000  Uiso   1.00
Cd21   Cd    0.04648   0.95393   0.41011   0.00000  Uiso   1.00
Cd22   Cd    0.58950   0.40964   0.95316   0.00000  Uiso   1.00
Cd23   Cd    0.41311   0.58569   0.04189   0.00000  Uiso   1.00
Cd24   Cd    0.95696   0.04166   0.58503   0.00000  Uiso   1.00
H25    H     0.55774   0.03623   0.11320   0.00000  Uiso   1.00
H26    H     0.03976   0.55574   0.28750   0.00000  Uiso   1.00
H27    H     0.11630   0.28839   0.55588   0.00000  Uiso   1.00
H28    H     0.29026   0.11382   0.03561   0.00000  Uiso   1.00
H29    H     0.55816   0.11389   0.28799   0.00000  Uiso   1.00
H30    H     0.03875   0.28816   0.11351   0.00000  Uiso   1.00
H31    H     0.11681   0.55589   0.03534   0.00000  Uiso   1.00
H32    H     0.29023   0.03625   0.55580   0.00000  Uiso   1.00
H33    H     0.55845   0.28805   0.03565   0.00000  Uiso   1.00
H34    H     0.03817   0.11368   0.55593   0.00000  Uiso   1.00
H35    H     0.11601   0.03615   0.28794   0.00000  Uiso   1.00
H36    H     0.29182   0.55602   0.11241   0.00000  Uiso   1.00
H37    H     0.46654   0.93700   0.38338   0.00000  Uiso   1.00
H38    H     0.94095   0.46099   0.20908   0.00000  Uiso   1.00
H39    H     0.38610   0.20915   0.46093   0.00000  Uiso   1.00
H40    H     0.38853   0.93671   0.20877   0.00000  Uiso   1.00
H41    H     0.21235   0.46098   0.38334   0.00000  Uiso   1.00
H42    H     0.94133   0.38360   0.46080   0.00000  Uiso   1.00
H43    H     0.21457   0.93713   0.46071   0.00000  Uiso   1.00
H44    H     0.46410   0.38325   0.20890   0.00000  Uiso   1.00
H45    H     0.94013   0.20914   0.38312   0.00000  Uiso   1.00
H46    H     0.44584   0.95983   0.88119   0.00000  Uiso   1.00
H47    H     0.96386   0.43985   0.70742   0.00000  Uiso   1.00
H48    H     0.88716   0.70711   0.43930   0.00000  Uiso   1.00
H49    H     0.71310   0.88173   0.95931   0.00000  Uiso   1.00
H50    H     0.44531   0.88168   0.70698   0.00000  Uiso   1.00
H51    H     0.96505   0.70766   0.88084   0.00000  Uiso   1.00
H52    H     0.88641   0.44007   0.95958   0.00000  Uiso   1.00
H53    H     0.71331   0.95929   0.43926   0.00000  Uiso   1.00
H54    H     0.44526   0.70756   0.95922   0.00000  Uiso   1.00
H55    H     0.96532   0.88191   0.43912   0.00000  Uiso   1.00
H56    H     0.88732   0.95966   0.70707   0.00000  Uiso   1.00
H57    H     0.71170   0.43981   0.88190   0.00000  Uiso   1.00
H58    H     0.53694   0.05854   0.61167   0.00000  Uiso   1.00
H59    H     0.06225   0.53482   0.78619   0.00000  Uiso   1.00
H60    H     0.79054   0.61182   0.05803   0.00000  Uiso   1.00
H61    H     0.61739   0.78641   0.53421   0.00000  Uiso   1.00
H62    H     0.61472   0.05879   0.78641   0.00000  Uiso   1.00
H63    H     0.79119   0.53464   0.61171   0.00000  Uiso   1.00
H64    H     0.06212   0.61201   0.53430   0.00000  Uiso   1.00
H65    H     0.53878   0.78593   0.05803   0.00000  Uiso   1.00
H66    H     0.78887   0.05844   0.53439   0.00000  Uiso   1.00
H67    H     0.61538   0.53431   0.05803   0.00000  Uiso   1.00
H68    H     0.53949   0.61224   0.78633   0.00000  Uiso   1.00
H69    H     0.06326   0.78648   0.61193   0.00000  Uiso   1.00
C70    C     0.55430   0.10064   0.99606   0.00000  Uiso   1.00
C71    C     0.55849   0.11577   0.03649   0.00000  Uiso   1.00
C72    C     0.55960   0.08070   0.09219   0.00000  Uiso   1.00
C73    C     0.56213   0.10909   0.12168   0.00000  Uiso   1.00
C74    C     0.56228   0.16698   0.08660   0.00000  Uiso   1.00
C75    C     0.10494   0.55162   0.34369   0.00000  Uiso   1.00
C76    C     0.11922   0.55720   0.28372   0.00000  Uiso   1.00
C77    C     0.08406   0.55799   0.26214   0.00000  Uiso   1.00
C78    C     0.11224   0.56071   0.20182   0.00000  Uiso   1.00
C79    C     0.17013   0.56114   0.17870   0.00000  Uiso   1.00
C80    C     0.99939   0.34443   0.55078   0.00000  Uiso   1.00
C81    C     0.03932   0.28457   0.55690   0.00000  Uiso   1.00
C82    C     0.09504   0.26302   0.55804   0.00000  Uiso   1.00
C83    C     0.12421   0.20274   0.56094   0.00000  Uiso   1.00
C84    C     0.08893   0.17970   0.56120   0.00000  Uiso   1.00
C85    C     0.34664   0.99662   0.10023   0.00000  Uiso   1.00
C86    C     0.28695   0.03669   0.11491   0.00000  Uiso   1.00
C87    C     0.26528   0.09258   0.08010   0.00000  Uiso   1.00
C88    C     0.20524   0.12202   0.10872   0.00000  Uiso   1.00
C89    C     0.18216   0.08676   0.16648   0.00000  Uiso   1.00
C90    C     0.55456   0.99607   0.34386   0.00000  Uiso   1.00
C91    C     0.55950   0.03667   0.28425   0.00000  Uiso   1.00
C92    C     0.56026   0.09258   0.26271   0.00000  Uiso   1.00
C93    C     0.56264   0.12203   0.20248   0.00000  Uiso   1.00
C94    C     0.56283   0.08691   0.17936   0.00000  Uiso   1.00
C95    C     0.10368   0.34420   0.99628   0.00000  Uiso   1.00
C96    C     0.11835   0.28474   0.03675   0.00000  Uiso   1.00
C97    C     0.08324   0.26297   0.09245   0.00000  Uiso   1.00
C98    C     0.11153   0.20278   0.12186   0.00000  Uiso   1.00
C99    C     0.16948   0.17987   0.08682   0.00000  Uiso   1.00
C100   C     0.99963   0.55165   0.10036   0.00000  Uiso   1.00
C101   C     0.03980   0.55700   0.11483   0.00000  Uiso   1.00
C102   C     0.09562   0.55788   0.07974   0.00000  Uiso   1.00
C103   C     0.12511   0.56035   0.10810   0.00000  Uiso   1.00
C104   C     0.08999   0.56090   0.16595   0.00000  Uiso   1.00
C105   C     0.34691   0.10086   0.55197   0.00000  Uiso   1.00
C106   C     0.28700   0.11543   0.55725   0.00000  Uiso   1.00
C107   C     0.26504   0.08057   0.55808   0.00000  Uiso   1.00
C108   C     0.20481   0.10899   0.56081   0.00000  Uiso   1.00
C109   C     0.18194   0.16679   0.56129   0.00000  Uiso   1.00
C110   C     0.55492   0.34441   0.10032   0.00000  Uiso   1.00
C111   C     0.55982   0.28459   0.11505   0.00000  Uiso   1.00
C112   C     0.56037   0.26293   0.08010   0.00000  Uiso   1.00
C113   C     0.56249   0.20283   0.10863   0.00000  Uiso   1.00
C114   C     0.56306   0.17980   0.16648   0.00000  Uiso   1.00
C115   C     0.10368   0.99656   0.55144   0.00000  Uiso   1.00
C116   C     0.11764   0.03691   0.55707   0.00000  Uiso   1.00
C117   C     0.08250   0.09262   0.55808   0.00000  Uiso   1.00
C118   C     0.11083   0.12198   0.56085   0.00000  Uiso   1.00
C119   C     0.16871   0.08689   0.56112   0.00000  Uiso   1.00
C120   C     0.99866   0.10048   0.34382   0.00000  Uiso   1.00
C121   C     0.03894   0.11526   0.28412   0.00000  Uiso   1.00
C122   C     0.09487   0.08043   0.26262   0.00000  Uiso   1.00
C123   C     0.12442   0.10881   0.20248   0.00000  Uiso   1.00
C124   C     0.08927   0.16666   0.17949   0.00000  Uiso   1.00
C125   C     0.34779   0.55076   0.99562   0.00000  Uiso   1.00
C126   C     0.28804   0.55617   0.03587   0.00000  Uiso   1.00
C127   C     0.26641   0.55776   0.09144   0.00000  Uiso   1.00
C128   C     0.20610   0.56052   0.12094   0.00000  Uiso   1.00
C129   C     0.18297   0.56043   0.08603   0.00000  Uiso   1.00
C130   C     0.40072   0.94291   0.49992   0.00000  Uiso   1.00
C131   C     0.38693   0.93618   0.46018   0.00000  Uiso   1.00
C132   C     0.42225   0.93464   0.40457   0.00000  Uiso   1.00
C133   C     0.39418   0.93135   0.37534   0.00000  Uiso   1.00
C134   C     0.33626   0.93103   0.41046   0.00000  Uiso   1.00
C135   C     0.94618   0.39583   0.15206   0.00000  Uiso   1.00
C136   C     0.93955   0.38175   0.21229   0.00000  Uiso   1.00
C137   C     0.93842   0.41673   0.23431   0.00000  Uiso   1.00
C138   C     0.93523   0.38851   0.29471   0.00000  Uiso   1.00
C139   C     0.93464   0.33072   0.31766   0.00000  Uiso   1.00
C140   C     0.15691   0.50003   0.94256   0.00000  Uiso   1.00
C141   C     0.50270   0.15253   0.39578   0.00000  Uiso   1.00
C142   C     0.46312   0.21259   0.38158   0.00000  Uiso   1.00
C143   C     0.40744   0.23446   0.41666   0.00000  Uiso   1.00
C144   C     0.37847   0.29477   0.38848   0.00000  Uiso   1.00
C145   C     0.41369   0.31775   0.33063   0.00000  Uiso   1.00
C146   C     0.50506   0.94249   0.15193   0.00000  Uiso   1.00
C147   C     0.46562   0.93583   0.21215   0.00000  Uiso   1.00
C148   C     0.40994   0.93439   0.23409   0.00000  Uiso   1.00
C149   C     0.38097   0.93117   0.29454   0.00000  Uiso   1.00
C150   C     0.41623   0.93089   0.31757   0.00000  Uiso   1.00
C151   C     0.15574   0.39576   0.50014   0.00000  Uiso   1.00
C152   C     0.21576   0.38170   0.46040   0.00000  Uiso   1.00
C153   C     0.23760   0.41676   0.40462   0.00000  Uiso   1.00
C154   C     0.29786   0.38859   0.37543   0.00000  Uiso   1.00
C155   C     0.32079   0.33079   0.41064   0.00000  Uiso   1.00
C156   C     0.94739   0.50029   0.39472   0.00000  Uiso   1.00
C157   C     0.94044   0.46040   0.38123   0.00000  Uiso   1.00
C158   C     0.93895   0.40482   0.41648   0.00000  Uiso   1.00
C159   C     0.93553   0.37548   0.38857   0.00000  Uiso   1.00
C160   C     0.93508   0.41064   0.33072   0.00000  Uiso   1.00
C161   C     0.39930   0.15270   0.94274   0.00000  Uiso   1.00
C162   C     0.15737   0.94283   0.39538   0.00000  Uiso   1.00
C163   C     0.21771   0.93593   0.38136   0.00000  Uiso   1.00
C164   C     0.23975   0.93464   0.41644   0.00000  Uiso   1.00
C165   C     0.30023   0.93129   0.38835   0.00000  Uiso   1.00
C166   C     0.32321   0.93079   0.33050   0.00000  Uiso   1.00
C167   C     0.50409   0.39521   0.94248   0.00000  Uiso   1.00
C168   C     0.39936   0.49994   0.15228   0.00000  Uiso   1.00
C169   C     0.38503   0.46025   0.21242   0.00000  Uiso   1.00
C170   C     0.41992   0.40454   0.23422   0.00000  Uiso   1.00
C171   C     0.39169   0.37546   0.29458   0.00000  Uiso   1.00
C172   C     0.33395   0.41065   0.31762   0.00000  Uiso   1.00
C173   C     0.94584   0.15236   0.49983   0.00000  Uiso   1.00
C174   C     0.93950   0.21242   0.46018   0.00000  Uiso   1.00
C175   C     0.93804   0.23436   0.40448   0.00000  Uiso   1.00
C176   C     0.93508   0.29472   0.37543   0.00000  Uiso   1.00
C177   C     0.93504   0.31775   0.41059   0.00000  Uiso   1.00
C178   C     0.44870   0.89575  -0.00119   0.00000  Uiso   1.00
C179   C     0.44413   0.88080   0.95848   0.00000  Uiso   1.00
C180   C     0.44359   0.91552   0.90247   0.00000  Uiso   1.00
C181   C     0.44104   0.88691   0.87324   0.00000  Uiso   1.00
C182   C     0.44059   0.82909   0.90849   0.00000  Uiso   1.00
C183   C     0.89873   0.44401   0.65110   0.00000  Uiso   1.00
C184   C     0.88445   0.43840   0.71102   0.00000  Uiso   1.00
C185   C     0.91953   0.43757   0.73274   0.00000  Uiso   1.00
C186   C     0.89129   0.43490   0.79305   0.00000  Uiso   1.00
C187   C     0.83343   0.43447   0.81604   0.00000  Uiso   1.00
C188   C     0.00419   0.65108   0.44422   0.00000  Uiso   1.00
C189   C     0.96418   0.71090   0.43825   0.00000  Uiso   1.00
C190   C     0.90846   0.73245   0.43710   0.00000  Uiso   1.00
C191   C     0.87928   0.79279   0.43416   0.00000  Uiso   1.00
C192   C     0.91458   0.81584   0.43385   0.00000  Uiso   1.00
C193   C     0.65676  -0.00105   0.89487   0.00000  Uiso   1.00
H194   H     0.20166   0.47031   0.93663   0.00000  Uiso   1.00
H195   H     0.39020   0.19761   0.93672   0.00000  Uiso   1.00
H196   H     0.47388   0.38647   0.93663   0.00000  Uiso   1.00
C197   C     0.71647   0.95884   0.88018   0.00000  Uiso   1.00
C198   C     0.73830   0.90293   0.91491   0.00000  Uiso   1.00
C199   C     0.79839   0.87359   0.88638   0.00000  Uiso   1.00
C200   C     0.82130   0.90892   0.82853   0.00000  Uiso   1.00
C201   C     0.44890  -0.00041   0.65110   0.00000  Uiso   1.00
C202   C     0.44396   0.95893   0.71063   0.00000  Uiso   1.00
C203   C     0.44322   0.90301   0.73221   0.00000  Uiso   1.00
C204   C     0.44078   0.87360   0.79244   0.00000  Uiso   1.00
C205   C     0.44060   0.90881   0.81552   0.00000  Uiso   1.00
C206   C     0.90053   0.65140  -0.00154   0.00000  Uiso   1.00
C207   C     0.88598   0.71099   0.95813   0.00000  Uiso   1.00
C208   C     0.92073   0.73280   0.90216   0.00000  Uiso   1.00
C209   C     0.89217   0.79296   0.87297   0.00000  Uiso   1.00
C210   C     0.83437   0.81582   0.90827   0.00000  Uiso   1.00
C211   C     0.00369   0.44406   0.89469   0.00000  Uiso   1.00
C212   C     0.96344   0.43864   0.88031   0.00000  Uiso   1.00
C213   C     0.90761   0.43776   0.91526   0.00000  Uiso   1.00
C214   C     0.87829   0.43499   0.88695   0.00000  Uiso   1.00
C215   C     0.91348   0.43462   0.82906   0.00000  Uiso   1.00
C216   C     0.65663   0.89471   0.44299   0.00000  Uiso   1.00
C217   C     0.71647   0.88011   0.43781   0.00000  Uiso   1.00
C218   C     0.73847   0.91498   0.43697   0.00000  Uiso   1.00
C219   C     0.79872   0.88651   0.43424   0.00000  Uiso   1.00
C220   C     0.82155   0.82872   0.43376   0.00000  Uiso   1.00
C221   C     0.44862   0.65119   0.89469   0.00000  Uiso   1.00
C222   C     0.44374   0.71100   0.88001   0.00000  Uiso   1.00
C223   C     0.44310   0.73285   0.91487   0.00000  Uiso   1.00
C224   C     0.44077   0.79300   0.88643   0.00000  Uiso   1.00
C225   C     0.44030   0.81590   0.82857   0.00000  Uiso   1.00
C226   C     0.89979  -0.00096   0.44356   0.00000  Uiso   1.00
C227   C     0.88586   0.95869   0.43794   0.00000  Uiso   1.00
C228   C     0.92103   0.90294   0.43693   0.00000  Uiso   1.00
C229   C     0.89268   0.87356   0.43420   0.00000  Uiso   1.00
C230   C     0.83483   0.90863   0.43389   0.00000  Uiso   1.00
C231   C     0.00474   0.89521   0.65115   0.00000  Uiso   1.00
C232   C     0.96442   0.88058   0.71080   0.00000  Uiso   1.00
C233   C     0.90847   0.91539   0.73234   0.00000  Uiso   1.00
C234   C     0.87902   0.88694   0.79244   0.00000  Uiso   1.00
C235   C     0.91419   0.82912   0.81534   0.00000  Uiso   1.00
C236   C     0.65560   0.44433  -0.00097   0.00000  Uiso   1.00
C237   C     0.71545   0.43862   0.95896   0.00000  Uiso   1.00
C238   C     0.73710   0.43761   0.90313   0.00000  Uiso   1.00
C239   C     0.79742   0.43488   0.87381   0.00000  Uiso   1.00
C240   C     0.82053   0.43462   0.90902   0.00000  Uiso   1.00
C241   C     0.60279   0.05263   0.49513   0.00000  Uiso   1.00
C242   C     0.61651   0.05939   0.53491   0.00000  Uiso   1.00
C243   C     0.58123   0.06093   0.59053   0.00000  Uiso   1.00
C244   C     0.60921   0.06431   0.61976   0.00000  Uiso   1.00
C245   C     0.66709   0.06468   0.58459   0.00000  Uiso   1.00
C246   C     0.05742   0.59967   0.84299   0.00000  Uiso   1.00
C247   C     0.06382   0.61408   0.78277   0.00000  Uiso   1.00
C248   C     0.06486   0.57903   0.76083   0.00000  Uiso   1.00
C249   C     0.06815   0.60713   0.70043   0.00000  Uiso   1.00
C250   C     0.06883   0.66491   0.67739   0.00000  Uiso   1.00
C251   C     0.84688   0.49528   0.05245   0.00000  Uiso   1.00
C252   C     0.78679   0.53489   0.05904   0.00000  Uiso   1.00
C253   C     0.76509   0.59051   0.06045   0.00000  Uiso   1.00
C254   C     0.70468   0.61960   0.06366   0.00000  Uiso   1.00
C255   C     0.68144   0.58437   0.06409   0.00000  Uiso   1.00
C256   C     0.50079   0.84305   0.59927   0.00000  Uiso   1.00
C257   C     0.54032   0.78298   0.61352   0.00000  Uiso   1.00
C258   C     0.59599   0.76110   0.57848   0.00000  Uiso   1.00
C259   C     0.62498   0.70072   0.60661   0.00000  Uiso   1.00
C260   C     0.58975   0.67773   0.66447   0.00000  Uiso   1.00
C261   C     0.49827   0.05326   0.84312   0.00000  Uiso   1.00
C262   C     0.53769   0.05970   0.78294   0.00000  Uiso   1.00
C263   C     0.59340   0.06113   0.76105   0.00000  Uiso   1.00
C264   C     0.62240   0.06443   0.70060   0.00000  Uiso   1.00
C265   C     0.58709   0.06476   0.67752   0.00000  Uiso   1.00
C266   C     0.84773   0.59999   0.49478   0.00000  Uiso   1.00
C267   C     0.78773   0.61388   0.53465   0.00000  Uiso   1.00
C268   C     0.76591   0.57884   0.59039   0.00000  Uiso   1.00
C269   C     0.70554   0.60690   0.61967   0.00000  Uiso   1.00
C270   C     0.68258   0.66470   0.58446   0.00000  Uiso   1.00
C271   C     0.05626   0.49547   0.60006   0.00000  Uiso   1.00
C272   C     0.06303   0.53523   0.61382   0.00000  Uiso   1.00
C273   C     0.06454   0.59085   0.57857   0.00000  Uiso   1.00
C274   C     0.06797   0.62007   0.60657   0.00000  Uiso   1.00
C275   C     0.06836   0.58495   0.66442   0.00000  Uiso   1.00
C276   C     0.60404   0.84305   0.05231   0.00000  Uiso   1.00
C277   C     0.61822   0.78280   0.05886   0.00000  Uiso   1.00
C278   C     0.58304   0.76072   0.06036   0.00000  Uiso   1.00
C279   C     0.61102   0.70029   0.06370   0.00000  Uiso   1.00
C280   C     0.66888   0.67736   0.06401   0.00000  Uiso   1.00
C281   C     0.84607   0.05279   0.59967   0.00000  Uiso   1.00
C282   C     0.78573   0.05964   0.61374   0.00000  Uiso   1.00
C283   C     0.76363   0.06103   0.57861   0.00000  Uiso   1.00
C284   C     0.70317   0.06436   0.60675   0.00000  Uiso   1.00
C285   C     0.68015   0.06487   0.66460   0.00000  Uiso   1.00
C286   C     0.49872   0.60018   0.05240   0.00000  Uiso   1.00
C287   C     0.53864   0.61379   0.05908   0.00000  Uiso   1.00
C288   C     0.59426   0.57854   0.06045   0.00000  Uiso   1.00
C289   C     0.62367   0.60644   0.06374   0.00000  Uiso   1.00
C290   C     0.58869   0.66431   0.06414   0.00000  Uiso   1.00
C291   C     0.60382   0.49563   0.84282   0.00000  Uiso   1.00
C292   C     0.61854   0.53522   0.78272   0.00000  Uiso   1.00
C293   C     0.58365   0.59093   0.76092   0.00000  Uiso   1.00
C294   C     0.61179   0.62003   0.70052   0.00000  Uiso   1.00
C295   C     0.66956   0.58481   0.67744   0.00000  Uiso   1.00
C296   C     0.05757   0.84323   0.49522   0.00000  Uiso   1.00
C297   C     0.06397   0.78312   0.53487   0.00000  Uiso   1.00
C298   C     0.06543   0.76124   0.59053   0.00000  Uiso   1.00
C299   C     0.06843   0.70085   0.61967   0.00000  Uiso   1.00
C300   C     0.06852   0.67783   0.58446   0.00000  Uiso   1.00
S301   S     0.56060   0.18488   0.01811   0.00000  Uiso   1.00
S302   S     0.18768   0.56060   0.23057   0.00000  Uiso   1.00
S303   S     0.02049   0.23144   0.56019   0.00000  Uiso   1.00
S304   S     0.23398   0.01811   0.18358   0.00000  Uiso   1.00
S305   S     0.56231   0.01825   0.23106   0.00000  Uiso   1.00
S306   S     0.18742   0.23206   0.01838   0.00000  Uiso   1.00
S307   S     0.02133   0.56011   0.18340   0.00000  Uiso   1.00
S308   S     0.23420   0.18396   0.56059   0.00000  Uiso   1.00
S309   S     0.56289   0.23173   0.18362   0.00000  Uiso   1.00
S310   S     0.18620   0.01840   0.56015   0.00000  Uiso   1.00
S311   S     0.02053   0.18383   0.23119   0.00000  Uiso   1.00
S312   S     0.23494   0.55843   0.01758   0.00000  Uiso   1.00
S313   S     0.31857   0.93255   0.47886   0.00000  Uiso   1.00
S314   S     0.93555   0.31345   0.26539   0.00000  Uiso   1.00
S315   S     0.48203   0.26570   0.31322   0.00000  Uiso   1.00
S316   S     0.48467   0.93217   0.26535   0.00000  Uiso   1.00
S317   S     0.26880   0.31338   0.47913   0.00000  Uiso   1.00
S318   S     0.93648   0.47908   0.31300   0.00000  Uiso   1.00
S319   S     0.27086   0.93204   0.31300   0.00000  Uiso   1.00
S320   S     0.31668   0.47909   0.26557   0.00000  Uiso   1.00
S321   S     0.93631   0.26558   0.47900   0.00000  Uiso   1.00
S322   S     0.44118   0.81204   0.97716   0.00000  Uiso   1.00
S323   S     0.81596   0.43507   0.76408   0.00000  Uiso   1.00
S324   S     0.98299   0.76407   0.43495   0.00000  Uiso   1.00
S325   S     0.76940   0.97747   0.81147   0.00000  Uiso   1.00
S326   S     0.44113   0.97745   0.76377   0.00000  Uiso   1.00
S327   S     0.81725   0.76377   0.97681   0.00000  Uiso   1.00
S328   S     0.98205   0.43550   0.81169   0.00000  Uiso   1.00
S329   S     0.76925   0.81155   0.43455   0.00000  Uiso   1.00
S330   S     0.44069   0.76386   0.81138   0.00000  Uiso   1.00
S331   S     0.81726   0.97713   0.43495   0.00000  Uiso   1.00
S332   S     0.98284   0.81197   0.76360   0.00000  Uiso   1.00
S333   S     0.76868   0.43545   0.97760   0.00000  Uiso   1.00
S334   S     0.68488   0.06312   0.51619   0.00000  Uiso   1.00
S335   S     0.06780   0.68235   0.72966   0.00000  Uiso   1.00
S336   S     0.73341   0.51600   0.06278   0.00000  Uiso   1.00
S337   S     0.52142   0.72982   0.68188   0.00000  Uiso   1.00
S338   S     0.51875   0.06334   0.72971   0.00000  Uiso   1.00
S339   S     0.73458   0.68218   0.51588   0.00000  Uiso   1.00
S340   S     0.06687   0.51656   0.68214   0.00000  Uiso   1.00
S341   S     0.68657   0.72971   0.06256   0.00000  Uiso   1.00
S342   S     0.73253   0.06359   0.68205   0.00000  Uiso   1.00
S343   S     0.52019   0.68205   0.06286   0.00000  Uiso   1.00
S344   S     0.68686   0.51638   0.72957   0.00000  Uiso   1.00
S345   S     0.06724   0.72996   0.51606   0.00000  Uiso   1.00
O346   O     0.55196   0.05118   0.00844   0.00000  Uiso   1.00
O347   O     0.55054   0.13736   0.94577   0.00000  Uiso   1.00
O348   O     0.05580   0.54892   0.38312   0.00000  Uiso   1.00
O349   O     0.14226   0.54699   0.36101   0.00000  Uiso   1.00
O350   O     0.01198   0.38453   0.54692   0.00000  Uiso   1.00
O351   O     0.94946   0.36116   0.54643   0.00000  Uiso   1.00
O352   O     0.38602   0.00874   0.05091   0.00000  Uiso   1.00
O353   O     0.36419   0.94686   0.13742   0.00000  Uiso   1.00
O354   O     0.55007   0.00844   0.38435   0.00000  Uiso   1.00
O355   O     0.55211   0.94538   0.35991   0.00000  Uiso   1.00
O356   O     0.05470   0.38385   0.00862   0.00000  Uiso   1.00
O357   O     0.14063   0.36103   0.94586   0.00000  Uiso   1.00
O358   O     0.01189   0.54931   0.05104   0.00000  Uiso   1.00
O359   O     0.94985   0.54669   0.13764   0.00000  Uiso   1.00
O360   O     0.38600   0.05154   0.55030   0.00000  Uiso   1.00
O361   O     0.36433   0.13843   0.54687   0.00000  Uiso   1.00
O362   O     0.55306   0.38341   0.05086   0.00000  Uiso   1.00
O363   O     0.54994   0.36202   0.13760   0.00000  Uiso   1.00
O364   O     0.05481   0.00789   0.54903   0.00000  Uiso   1.00
O365   O     0.14171   0.94701   0.54634   0.00000  Uiso   1.00
O366   O     0.01110   0.05148   0.38321   0.00000  Uiso   1.00
O367   O     0.94846   0.13746   0.36083   0.00000  Uiso   1.00
O368   O     0.38791   0.54671   0.00835   0.00000  Uiso   1.00
O369   O     0.36446   0.54736   0.94525   0.00000  Uiso   1.00
O370   O     0.44962   0.94639   0.48757   0.00000  Uiso   1.00
O371   O     0.36325   0.94805   0.54955   0.00000  Uiso   1.00
O372   O     0.95009   0.44455   0.11236   0.00000  Uiso   1.00
O373   O     0.95096   0.35854   0.13461   0.00000  Uiso   1.00
O374   O     0.11734   0.48781   0.94520   0.00000  Uiso   1.00
O375   O     0.13991   0.54886   0.94872   0.00000  Uiso   1.00
O376   O     0.48995   0.11297   0.44466   0.00000  Uiso   1.00
O377   O     0.55248   0.13513   0.35850   0.00000  Uiso   1.00
O378   O     0.49238   0.94586   0.11223   0.00000  Uiso   1.00
O379   O     0.55473   0.94774   0.13452   0.00000  Uiso   1.00
O380   O     0.11607   0.44451   0.48744   0.00000  Uiso   1.00
O381   O     0.13836   0.35864   0.55004   0.00000  Uiso   1.00
O382   O     0.95116   0.48800   0.44343   0.00000  Uiso   1.00
O383   O     0.95251   0.54994   0.35723   0.00000  Uiso   1.00
O384   O     0.44806   0.11320   0.94577   0.00000  Uiso   1.00
O385   O     0.36135   0.13569   0.94854   0.00000  Uiso   1.00
O386   O     0.11777   0.94675   0.44422   0.00000  Uiso   1.00
O387   O     0.13955   0.94793   0.35819   0.00000  Uiso   1.00
O388   O     0.49238   0.44404   0.94538   0.00000  Uiso   1.00
O389   O     0.55297   0.35738   0.94823   0.00000  Uiso   1.00
O390   O     0.44824   0.48726   0.11276   0.00000  Uiso   1.00
O391   O     0.36216   0.54970   0.13492   0.00000  Uiso   1.00
O392   O     0.94894   0.11265   0.48731   0.00000  Uiso   1.00
O393   O     0.95123   0.13475   0.54947   0.00000  Uiso   1.00
O394   O     0.45033   0.94524   0.98710   0.00000  Uiso   1.00
O395   O     0.45339   0.85853   0.04875   0.00000  Uiso   1.00
O396   O     0.94792   0.44678   0.61158   0.00000  Uiso   1.00
O397   O     0.86158   0.44868   0.63356   0.00000  Uiso   1.00
O398   O     0.99175   0.61100   0.44792   0.00000  Uiso   1.00
O399   O     0.05415   0.63446   0.44849   0.00000  Uiso   1.00
O400   O     0.61740   0.98704   0.94445   0.00000  Uiso   1.00
O401   O     0.63896   0.04848   0.85776   0.00000  Uiso   1.00
O402   O     0.45338   0.98730   0.61048   0.00000  Uiso   1.00
O403   O     0.45140   0.05024   0.63506   0.00000  Uiso   1.00
O404   O     0.94962   0.61191   0.98652   0.00000  Uiso   1.00
O405   O     0.86319   0.63435   0.04844   0.00000  Uiso   1.00
O406   O     0.99195   0.44592   0.94410   0.00000  Uiso   1.00
O407   O     0.05330   0.44933   0.85724   0.00000  Uiso   1.00
O408   O     0.61750   0.94409   0.44462   0.00000  Uiso   1.00
O409   O     0.63915   0.85718   0.44809   0.00000  Uiso   1.00
O410   O     0.44992   0.61210   0.94428   0.00000  Uiso   1.00
O411   O     0.45391   0.63355   0.85724   0.00000  Uiso   1.00
O412   O     0.94865   0.98777   0.44594   0.00000  Uiso   1.00
O413   O     0.86173   0.04861   0.44862   0.00000  Uiso   1.00
O414   O     0.99250   0.94420   0.61167   0.00000  Uiso   1.00
O415   O     0.05493   0.85814   0.63418   0.00000  Uiso   1.00
O416   O     0.61564   0.44768   0.98670   0.00000  Uiso   1.00
O417   O     0.63865   0.44872   0.04906   0.00000  Uiso   1.00
O418   O     0.55389   0.04921   0.50744   0.00000  Uiso   1.00
O419   O     0.64024   0.04751   0.44545   0.00000  Uiso   1.00
O420   O     0.05367   0.55083   0.88242   0.00000  Uiso   1.00
O421   O     0.05301   0.63663   0.86071   0.00000  Uiso   1.00
O422   O     0.88671   0.50772   0.04915   0.00000  Uiso   1.00
O423   O     0.86410   0.44564   0.04721   0.00000  Uiso   1.00
O424   O     0.51357   0.88261   0.55039   0.00000  Uiso   1.00
O425   O     0.45093   0.86049   0.63646   0.00000  Uiso   1.00
O426   O     0.51109   0.04974   0.88278   0.00000  Uiso   1.00
O427   O     0.44830   0.04845   0.86071   0.00000  Uiso   1.00
O428   O     0.88753   0.55132   0.50735   0.00000  Uiso   1.00
O429   O     0.86507   0.63717   0.44484   0.00000  Uiso   1.00
O430   O     0.05283   0.50781   0.55118   0.00000  Uiso   1.00
O431   O     0.05108   0.44580   0.63748   0.00000  Uiso   1.00
O432   O     0.55507   0.88245   0.04919   0.00000  Uiso   1.00
O433   O     0.64157   0.86056   0.04713   0.00000  Uiso   1.00
O434   O     0.88569   0.04878   0.55087   0.00000  Uiso   1.00
O435   O     0.86385   0.04779   0.63682   0.00000  Uiso   1.00
O436   O     0.51095   0.55145   0.04871   0.00000  Uiso   1.00
O437   O     0.44901   0.63755   0.04752   0.00000  Uiso   1.00
O438   O     0.55484   0.50847   0.88212   0.00000  Uiso   1.00
O439   O     0.64062   0.44552   0.86049   0.00000  Uiso   1.00
O440   O     0.05453   0.88295   0.50770   0.00000  Uiso   1.00
O441   O     0.05222   0.86083   0.44559   0.00000  Uiso   1.00
loop_
_geom_bond_atom_site_label_1
_geom_bond_atom_site_label_2
_geom_bond_distance
_geom_bond_site_symmetry_2
_ccdc_geom_bond_type
Cd1    O347    2.201   .     S
Cd1    O384    2.235   .     S
Cd1    O401    2.225   .     S
Cd1    O426    2.221   .     S
Cd1    O346    2.459   1_556 S
Cd2    O430    2.225   .     S
Cd2    O349    2.207   .     S
Cd2    O380    2.221   .     S
Cd2    O399    2.208   .     S
Cd3    O397    2.212   .     S
Cd3    O351    2.210   .     S
Cd3    O382    2.220   .     S
Cd3    O396    2.471   .     S
Cd3    O428    2.221   .     S
Cd4    O353    2.216   .     S
Cd4    O378    2.218   .     S
Cd4    O395    2.202   .     S
Cd4    O432    2.238   .     S
Cd5    O424    2.225   .     S
Cd5    O355    2.212   .     S
Cd5    O370    2.222   .     S
Cd5    O409    2.203   .     S
Cd6    O357    2.197   .     S
Cd6    O374    2.223   .     S
Cd6    O407    2.211   .     S
Cd6    O420    2.229   .     S
Cd7    O359    2.208   .     S
Cd7    O372    2.226   .     S
Cd7    O405    2.202   .     S
Cd7    O422    2.225   .     S
Cd8    O403    2.210   .     S
Cd8    O361    2.202   .     S
Cd8    O376    2.225   .     S
Cd8    O418    2.224   .     S
Cd9    O363    2.206   .     S
Cd9    O390    2.227   .     S
Cd9    O417    2.206   .     S
Cd9    O436    2.220   .     S
Cd10   O365    2.195   .     S
Cd10   O386    2.228   .     S
Cd10   O415    2.202   .     S
Cd10   O440    2.218   .     S
Cd11   O367    2.202   .     S
Cd11   O392    2.218   .     S
Cd11   O413    2.196   .     S
Cd11   O434    2.229   .     S
Cd12   O388    2.223   .     S
Cd12   O369    2.203   .     S
Cd12   O411    2.209   .     S
Cd12   O438    2.228   .     S
Cd13   O371    2.210   .     S
Cd13   O402    2.216   .     S
Cd13   O425    2.210   .     S
Cd13   O370    2.470   .     S
Cd13   O360    2.238   1_565 S
Cd14   O423    2.212   .     S
Cd14   O373    2.210   .     S
Cd14   O356    2.230   1_655 S
Cd14   O406    2.223   1_554 S
Cd15   O421    2.203   .     S
Cd15   O375    2.218   .     S
Cd15   O358    2.226   1_556 S
Cd15   O404    2.221   1_455 S
Cd16   O377    2.211   .     S
Cd16   O354    2.217   .     S
Cd16   O419    2.209   .     S
Cd16   O418    2.469   .     S
Cd16   O408    2.236   1_545 S
Cd17   O433    2.206   .     S
Cd17   O379    2.209   .     S
Cd17   O346    2.238   1_565 S
Cd17   O400    2.216   1_554 S
Cd18   O350    2.225   .     S
Cd18   O381    2.212   .     S
Cd18   O431    2.212   .     S
Cd18   O396    2.226   1_455 S
Cd19   O383    2.217   .     S
Cd19   O429    2.214   .     S
Cd19   O398    2.222   .     S
Cd19   O382    2.470   .     S
Cd19   O348    2.230   1_655 S
Cd20   O427    2.205   .     S
Cd20   O385    2.216   .     S
Cd20   O352    2.222   1_556 S
Cd20   O394    2.227   1_545 S
Cd21   O387    2.214   .     S
Cd21   O441    2.215   .     S
Cd21   O366    2.225   1_565 S
Cd21   O412    2.230   1_455 S
Cd22   O439    2.205   .     S
Cd22   O389    2.229   .     S
Cd22   O416    2.222   .     S
Cd22   O388    2.463   .     S
Cd22   O362    2.228   1_556 S
Cd23   O368    2.225   .     S
Cd23   O437    2.217   .     S
Cd23   O391    2.210   .     S
Cd23   O436    2.472   .     S
Cd23   O410    2.226   1_554 S
Cd24   O393    2.215   .     S
Cd24   O435    2.214   .     S
Cd24   O364    2.231   1_655 S
Cd24   O414    2.223   1_545 S
H25    C72     1.090   .     S
H26    C77     1.089   .     S
H27    C82     1.090   .     S
H28    C87     1.089   .     S
H29    C92     1.090   .     S
H30    C97     1.091   .     S
H31    C102    1.089   .     S
H32    C107    1.091   .     S
H33    C112    1.090   .     S
H34    C117    1.090   .     S
H35    C122    1.090   .     S
H36    C127    1.091   .     S
H37    C132    1.090   .     S
H38    C137    1.091   .     S
H39    C143    1.090   .     S
H40    C148    1.090   .     S
H41    C153    1.090   .     S
H42    C158    1.091   .     S
H43    C164    1.090   .     S
H44    C170    1.089   .     S
H45    C175    1.090   .     S
H46    C180    1.089   .     S
H47    C185    1.090   .     S
H48    C190    1.090   .     S
H49    C198    1.090   .     S
H50    C203    1.089   .     S
H51    C208    1.090   .     S
H52    C213    1.090   .     S
H53    C218    1.091   .     S
H54    C223    1.090   .     S
H55    C228    1.090   .     S
H56    C233    1.090   .     S
H57    C238    1.090   .     S
H58    C243    1.090   .     S
H59    C248    1.091   .     S
H60    C253    1.090   .     S
H61    C258    1.091   .     S
H62    C263    1.089   .     S
H63    C268    1.090   .     S
H64    C273    1.090   .     S
H65    C278    1.090   .     S
H66    C283    1.090   .     S
H67    C288    1.090   .     S
H68    C293    1.090   .     S
H69    C298    1.091   .     S
C70    O347    1.276   .     D
C70    C71     1.451   1_556 S
C70    O346    1.269   1_556 S
C71    S301    1.750   .     S
C71    C72     1.366   .     D
C71    C70     1.451   1_554 S
C72    C73     1.435   .     S
C73    C74     1.408   .     D
C73    C94     1.410   .     S
C74    S301    1.732   .     S
C74    C113    1.409   .     S
C75    C76     1.452   .     S
C75    O349    1.277   .     D
C75    O348    1.266   .     S
C76    S302    1.748   .     S
C76    C77     1.367   .     D
C77    C78     1.434   .     S
C78    C104    1.409   .     D
C78    C79     1.410   .     S
C79    C128    1.411   .     D
C79    S302    1.730   .     S
C80    O351    1.277   .     D
C80    C81     1.451   1_655 S
C80    O350    1.269   1_655 S
C81    C82     1.367   .     D
C81    S303    1.747   .     S
C81    C80     1.451   1_455 S
C82    C83     1.434   .     S
C83    C84     1.409   .     D
C83    C109    1.410   .     S
C84    S303    1.729   .     S
C84    C118    1.409   .     S
C85    O353    1.277   .     D
C85    C86     1.451   1_565 S
C85    O352    1.267   1_565 S
C86    C87     1.368   .     D
C86    S304    1.748   .     S
C86    C85     1.451   1_545 S
C87    C88     1.435   .     S
C88    C99     1.410   .     D
C88    C89     1.409   .     S
C89    S304    1.730   .     S
C89    C123    1.411   .     D
C90    O355    1.277   .     D
C90    C91     1.452   1_565 S
C90    O354    1.267   1_565 S
C91    S305    1.748   .     S
C91    C92     1.368   .     D
C91    C90     1.452   1_545 S
C92    C93     1.435   .     S
C93    C114    1.411   .     S
C93    C94     1.408   .     D
C94    S305    1.729   .     S
C95    O357    1.277   .     D
C95    C96     1.450   1_556 S
C95    O356    1.268   1_556 S
C96    S306    1.752   .     S
C96    C97     1.367   .     D
C96    C95     1.450   1_554 S
C97    C98     1.435   .     S
C98    C99     1.410   .     S
C98    C124    1.410   .     D
C99    S306    1.733   .     S
C100   O359    1.276   .     D
C100   C101    1.451   1_655 S
C100   O358    1.266   1_655 S
C101   C102    1.367   .     D
C101   S307    1.747   .     S
C101   C100    1.451   1_455 S
C102   C103    1.433   .     S
C103   C129    1.409   .     D
C103   C104    1.410   .     S
C104   S307    1.730   .     S
C105   O361    1.278   .     D
C105   O360    1.264   .     S
C105   C106    1.452   .     S
C106   C107    1.366   .     D
C106   S308    1.749   .     S
C107   C108    1.434   .     S
C108   C119    1.409   .     S
C108   C109    1.409   .     D
C109   S308    1.730   .     S
C110   O362    1.266   .     D
C110   C111    1.451   .     S
C110   O363    1.276   .     S
C111   C112    1.366   .     D
C111   S309    1.747   .     S
C112   C113    1.434   .     S
C113   C114    1.410   .     D
C114   S309    1.729   .     S
C115   O365    1.279   .     D
C115   C116    1.450   1_565 S
C115   O364    1.263   1_565 S
C116   C117    1.367   .     D
C116   S310    1.747   .     S
C116   C115    1.450   1_545 S
C117   C118    1.434   .     S
C118   C119    1.410   .     D
C119   S310    1.727   .     S
C120   O367    1.277   .     D
C120   C121    1.451   1_655 S
C120   O366    1.265   1_655 S
C121   S311    1.748   .     S
C121   C122    1.367   .     D
C121   C120    1.451   1_455 S
C122   C123    1.435   .     S
C123   C124    1.410   .     S
C124   S311    1.729   .     S
C125   O369    1.276   .     D
C125   C126    1.451   1_556 S
C125   O368    1.270   1_556 S
C126   S312    1.752   .     S
C126   C127    1.367   .     D
C126   C125    1.451   1_554 S
C127   C128    1.434   .     S
C128   C129    1.408   .     S
C129   S312    1.733   .     S
C130   C131    1.450   .     S
C130   O370    1.269   .     S
C130   O371    1.276   .     D
C131   C132    1.367   .     D
C131   S313    1.747   .     S
C132   C133    1.434   .     S
C133   C150    1.410   .     D
C133   C134    1.410   .     S
C134   C165    1.409   .     D
C134   S313    1.729   .     S
C135   O372    1.267   .     D
C135   O373    1.276   .     S
C135   C136    1.451   .     S
C136   C137    1.366   .     D
C136   S314    1.748   .     S
C137   C138    1.433   .     S
C138   C139    1.409   .     D
C138   C160    1.410   .     S
C139   S314    1.729   .     S
C139   C176    1.411   .     S
C140   H194    1.081   .     S
C140   O374    1.265   .     D
C140   O375    1.269   .     S
C141   O377    1.277   .     D
C141   C142    1.452   .     S
C141   O376    1.266   .     S
C142   S315    1.748   .     S
C142   C143    1.368   .     D
C143   C144    1.434   .     S
C144   C145    1.409   .     D
C144   C155    1.411   .     S
C145   C171    1.411   .     S
C145   S315    1.729   .     S
C146   O378    1.267   .     D
C146   O379    1.276   .     S
C146   C147    1.451   .     S
C147   C148    1.367   .     D
C147   S316    1.748   .     S
C148   C149    1.434   .     S
C149   C150    1.409   .     S
C149   C166    1.410   .     D
C150   S316    1.731   .     S
C151   C152    1.451   .     S
C151   O380    1.267   .     D
C151   O381    1.276   .     S
C152   C153    1.368   .     D
C152   S317    1.748   .     S
C153   C154    1.434   .     S
C154   C172    1.411   .     S
C154   C155    1.410   .     D
C155   S317    1.729   .     S
C156   O383    1.277   .     D
C156   C157    1.452   .     S
C156   O382    1.268   .     S
C157   S318    1.747   .     S
C157   C158    1.367   .     D
C158   C159    1.435   .     S
C159   C160    1.410   .     D
C159   C177    1.410   .     S
C160   S318    1.729   .     S
C161   H195    1.083   .     S
C161   O384    1.263   .     D
C161   O385    1.270   .     S
C162   O387    1.277   .     S
C162   C163    1.452   .     S
C162   O386    1.268   .     D
C163   S319    1.749   .     S
C163   C164    1.367   .     D
C164   C165    1.434   .     S
C165   C166    1.410   .     S
C166   S319    1.731   .     S
C167   H196    1.082   .     S
C167   O388    1.265   .     S
C167   O389    1.269   .     D
C168   O390    1.266   .     D
C168   O391    1.277   .     S
C168   C169    1.453   .     S
C169   C170    1.367   .     D
C169   S320    1.748   .     S
C170   C171    1.434   .     S
C171   C172    1.409   .     D
C172   S320    1.730   .     S
C173   C174    1.451   .     S
C173   O392    1.268   .     D
C173   O393    1.276   .     S
C174   C175    1.368   .     D
C174   S321    1.749   .     S
C175   C176    1.434   .     S
C176   C177    1.410   .     D
C177   S321    1.731   .     S
C178   O395    1.278   .     D
C178   C179    1.451   1_554 S
C178   O394    1.267   1_554 S
C179   C180    1.368   .     D
C179   S322    1.749   .     S
C179   C178    1.451   1_556 S
C180   C181    1.434   .     S
C181   C205    1.410   .     D
C181   C182    1.409   .     S
C182   C224    1.410   .     D
C182   S322    1.731   .     S
C183   O396    1.268   .     S
C183   O397    1.276   .     D
C183   C184    1.450   .     S
C184   C185    1.367   .     D
C184   S323    1.748   .     S
C185   C186    1.435   .     S
C186   C187    1.409   .     D
C186   C215    1.410   .     S
C187   S323    1.730   .     S
C187   C239    1.410   .     S
C188   O399    1.277   .     D
C188   C189    1.450   1_455 S
C188   O398    1.268   1_455 S
C189   S324    1.748   .     S
C189   C190    1.367   .     D
C189   C188    1.450   1_655 S
C190   C191    1.435   .     S
C191   C220    1.411   .     D
C191   C192    1.409   .     S
C192   C229    1.409   .     D
C192   S324    1.729   .     S
C193   O401    1.275   .     D
C193   C197    1.452   1_545 S
C193   O400    1.270   1_545 S
C197   S325    1.749   .     S
C197   C198    1.368   .     D
C197   C193    1.452   1_565 S
C198   C199    1.435   .     S
C199   C200    1.410   .     D
C199   C210    1.411   .     S
C200   C234    1.411   .     S
C200   S325    1.730   .     S
C201   O403    1.276   .     D
C201   C202    1.450   1_545 S
C201   O402    1.269   1_545 S
C202   C203    1.368   .     D
C202   S326    1.749   .     S
C202   C201    1.450   1_565 S
C203   C204    1.435   .     S
C204   C205    1.410   .     S
C204   C225    1.410   .     D
C205   S326    1.729   .     S
C206   O405    1.277   .     D
C206   C207    1.451   1_554 S
C206   O404    1.266   1_554 S
C207   C208    1.367   .     D
C207   S327    1.750   .     S
C207   C206    1.451   1_556 S
C208   C209    1.435   .     S
C209   C235    1.409   .     S
C209   C210    1.410   .     D
C210   S327    1.729   .     S
C211   O407    1.276   .     D
C211   C212    1.452   1_455 S
C211   O406    1.267   1_455 S
C212   S328    1.748   .     S
C212   C213    1.367   .     D
C212   C211    1.452   1_655 S
C213   C214    1.433   .     S
C214   C215    1.410   .     D
C214   C240    1.409   .     S
C215   S328    1.729   .     S
C216   C217    1.451   .     S
C216   O408    1.265   .     D
C216   O409    1.278   .     S
C217   S329    1.749   .     S
C217   C218    1.367   .     D
C218   C219    1.434   .     S
C219   C220    1.409   .     S
C219   C230    1.409   .     D
C220   S329    1.730   .     S
C221   O411    1.277   .     S
C221   C222    1.452   .     S
C221   O410    1.266   .     D
C222   S330    1.748   .     S
C222   C223    1.367   .     D
C223   C224    1.434   .     S
C224   C225    1.410   .     S
C225   S330    1.729   .     S
C226   O413    1.279   .     D
C226   C227    1.449   1_545 S
C226   O412    1.263   1_545 S
C227   S331    1.748   .     S
C227   C228    1.368   .     D
C227   C226    1.449   1_565 S
C228   C229    1.434   .     S
C229   C230    1.410   .     S
C230   S331    1.728   .     S
C231   O415    1.278   .     D
C231   C232    1.451   1_455 S
C231   O414    1.265   1_455 S
C232   C233    1.367   .     D
C232   S332    1.747   .     S
C232   C231    1.451   1_655 S
C233   C234    1.434   .     S
C234   C235    1.410   .     D
C235   S332    1.728   .     S
C236   O417    1.277   .     D
C236   C237    1.451   1_554 S
C236   O416    1.268   1_554 S
C237   C238    1.367   .     D
C237   S333    1.749   .     S
C237   C236    1.451   1_556 S
C238   C239    1.435   .     S
C239   C240    1.410   .     D
C240   S333    1.729   .     S
C241   O419    1.277   .     D
C241   O418    1.268   .     S
C241   C242    1.451   .     S
C242   S334    1.748   .     S
C242   C243    1.367   .     D
C243   C244    1.434   .     S
C244   C245    1.410   .     D
C244   C265    1.410   .     S
C245   S334    1.729   .     S
C245   C284    1.410   .     S
C246   C247    1.451   .     S
C246   O421    1.278   .     D
C246   O420    1.266   .     S
C247   S335    1.747   .     S
C247   C248    1.367   .     D
C248   C249    1.433   .     S
C249   C275    1.410   .     D
C249   C250    1.409   .     S
C250   C299    1.409   .     D
C250   S335    1.731   .     S
C251   O423    1.277   .     D
C251   O422    1.266   .     S
C251   C252    1.452   .     S
C252   C253    1.367   .     D
C252   S336    1.749   .     S
C253   C254    1.435   .     S
C254   C280    1.410   .     S
C254   C255    1.410   .     D
C255   S336    1.730   .     S
C255   C289    1.410   .     S
C256   O424    1.267   .     D
C256   C257    1.452   .     S
C256   O425    1.277   .     S
C257   C258    1.367   .     D
C257   S337    1.748   .     S
C258   C259    1.435   .     S
C259   C270    1.410   .     D
C259   C260    1.409   .     S
C260   S337    1.730   .     S
C260   C294    1.411   .     D
C261   C262    1.451   .     S
C261   O427    1.277   .     D
C261   O426    1.266   .     S
C262   S338    1.748   .     S
C262   C263    1.368   .     D
C263   C264    1.433   .     S
C264   C285    1.410   .     S
C264   C265    1.410   .     D
C265   S338    1.730   .     S
C266   O429    1.277   .     D
C266   O428    1.267   .     S
C266   C267    1.452   .     S
C267   S339    1.749   .     S
C267   C268    1.367   .     D
C268   C269    1.435   .     S
C269   C270    1.410   .     S
C269   C295    1.410   .     D
C270   S339    1.730   .     S
C271   O430    1.268   .     D
C271   C272    1.451   .     S
C271   O431    1.277   .     S
C272   C273    1.368   .     D
C272   S340    1.748   .     S
C273   C274    1.434   .     S
C274   C300    1.411   .     D
C274   C275    1.409   .     S
C275   S340    1.729   .     S
C276   O433    1.278   .     D
C276   O432    1.266   .     S
C276   C277    1.452   .     S
C277   C278    1.367   .     D
C277   S341    1.749   .     S
C278   C279    1.434   .     S
C279   C280    1.409   .     D
C279   C290    1.409   .     S
C280   S341    1.731   .     S
C281   O434    1.268   .     D
C281   C282    1.452   .     S
C281   O435    1.276   .     S
C282   C283    1.368   .     D
C282   S342    1.749   .     S
C283   C284    1.434   .     S
C284   C285    1.409   .     D
C285   S342    1.731   .     S
C286   O437    1.276   .     D
C286   O436    1.268   .     S
C286   C287    1.450   .     S
C287   C288    1.368   .     D
C287   S343    1.748   .     S
C288   C289    1.434   .     S
C289   C290    1.410   .     D
C290   S343    1.730   .     S
C291   C292    1.452   .     S
C291   O439    1.278   .     S
C291   O438    1.265   .     D
C292   S344    1.748   .     S
C292   C293    1.367   .     D
C293   C294    1.434   .     S
C294   C295    1.410   .     S
C295   S344    1.731   .     S
C296   O441    1.276   .     S
C296   O440    1.268   .     D
C296   C297    1.452   .     S
C297   S345    1.748   .     S
C297   C298    1.367   .     D
C298   C299    1.435   .     S
C299   C300    1.410   .     S
C300   S345    1.730   .     S
O346   Cd17    2.238   1_545 S
O346   Cd1     2.459   1_554 S
O346   C70     1.269   1_554 S
O348   Cd19    2.230   1_455 S
O350   C80     1.269   1_455 S
O352   C85     1.267   1_545 S
O352   Cd20    2.222   1_554 S
O354   C90     1.267   1_545 S
O356   Cd14    2.230   1_455 S
O356   C95     1.268   1_554 S
O358   C100    1.266   1_455 S
O358   Cd15    2.226   1_554 S
O360   Cd13    2.238   1_545 S
O362   Cd22    2.228   1_554 S
O364   C115    1.263   1_545 S
O364   Cd24    2.231   1_455 S
O366   C120    1.265   1_455 S
O366   Cd21    2.225   1_545 S
O368   C125    1.270   1_554 S
O394   Cd20    2.227   1_565 S
O394   C178    1.267   1_556 S
O396   Cd18    2.226   1_655 S
O398   C188    1.268   1_655 S
O400   C193    1.270   1_565 S
O400   Cd17    2.216   1_556 S
O402   C201    1.269   1_565 S
O404   Cd15    2.221   1_655 S
O404   C206    1.266   1_556 S
O406   C211    1.267   1_655 S
O406   Cd14    2.223   1_556 S
O408   Cd16    2.236   1_565 S
O410   Cd23    2.226   1_556 S
O412   C226    1.263   1_565 S
O412   Cd21    2.230   1_655 S
O414   C231    1.265   1_655 S
O414   Cd24    2.223   1_565 S
O416   C236    1.268   1_556 S
