# Supplementary material for: Excavating hidden adsorption sites in metal-organic frameworks using rational defect engineering
Source: Nat Commun. 2017 Nov 16;8:1539. doi: 10.1038/s41467-017-01478-4 (PMC5691151; doi:10.1038/s41467-017-01478-4)
Supplement: Supplementary file 31 — Supplementary Data 28 [file 41467_2017_1478_MOESM31_ESM.cif]

data_QAGQEW_waterOH_relaxed
_audit_creation_date              2017-08-02
_audit_creation_method            'Materials Studio'
_symmetry_space_group_name_H-M    'P1'
_symmetry_Int_Tables_number       1
_symmetry_cell_setting            triclinic
loop_
_symmetry_equiv_pos_as_xyz
  x,y,z
_cell_length_a                    27.7968
_cell_length_b                    27.8595
_cell_length_c                    27.8469
_cell_angle_alpha                 59.9349
_cell_angle_beta                  60.2299
_cell_angle_gamma                 60.2315
loop_
_atom_site_label
_atom_site_type_symbol
_atom_site_fract_x
_atom_site_fract_y
_atom_site_fract_z
_atom_site_U_iso_or_equiv
_atom_site_adp_type
_atom_site_occupancy
Cd1    Cd    0.54286   0.08104   0.91255   0.00000  Uiso   1.00
Cd2    Cd    0.09301   0.53899   0.45038   0.00000  Uiso   1.00
Cd3    Cd    0.91674   0.44982   0.54022   0.00000  Uiso   1.00
Cd4    Cd    0.46024   0.90838   0.08325   0.00000  Uiso   1.00
Cd5    Cd    0.54917   0.90602   0.45271   0.00000  Uiso   1.00
Cd6    Cd    0.08796   0.45500   0.90965   0.00000  Uiso   1.00
Cd7    Cd    0.91569   0.53867   0.08237   0.00000  Uiso   1.00
Cd8    Cd    0.45921   0.08057   0.54374   0.00000  Uiso   1.00
Cd9    Cd    0.54791   0.45076   0.08417   0.00000  Uiso   1.00
Cd10   Cd    0.09015   0.90585   0.54374   0.00000  Uiso   1.00
Cd11   Cd    0.91900   0.08205   0.45065   0.00000  Uiso   1.00
Cd12   Cd    0.46107   0.53331   0.91396   0.00000  Uiso   1.00
Cd13   Cd    0.41701   0.94734   0.58646   0.00000  Uiso   1.00
Cd14   Cd    0.95871   0.40437   0.04228   0.00000  Uiso   1.00
Cd15   Cd    0.04488   0.59537   0.95246   0.00000  Uiso   1.00
Cd16   Cd    0.59123   0.03932   0.40977   0.00000  Uiso   1.00
Cd17   Cd    0.59259   0.94987   0.04290   0.00000  Uiso   1.00
Cd18   Cd    0.04894   0.40655   0.58462   0.00000  Uiso   1.00
Cd19   Cd    0.95984   0.58278   0.40700   0.00000  Uiso   1.00
Cd20   Cd    0.40587   0.03719   0.95105   0.00000  Uiso   1.00
Cd21   Cd    0.04951   0.94782   0.40924   0.00000  Uiso   1.00
Cd22   Cd    0.58533   0.40886   0.95312   0.00000  Uiso   1.00
Cd23   Cd    0.41485   0.58284   0.04263   0.00000  Uiso   1.00
Cd24   Cd    0.95822   0.03899   0.58607   0.00000  Uiso   1.00
H25    H     0.56225   0.03043   0.11357   0.00000  Uiso   1.00
H26    H     0.03970   0.55296   0.28429   0.00000  Uiso   1.00
H27    H     0.11869   0.28276   0.55737   0.00000  Uiso   1.00
H28    H     0.29598   0.11941   0.03138   0.00000  Uiso   1.00
H29    H     0.56039   0.11128   0.28653   0.00000  Uiso   1.00
H30    H     0.04029   0.28473   0.11322   0.00000  Uiso   1.00
H31    H     0.12231   0.54760   0.03288   0.00000  Uiso   1.00
H32    H     0.29167   0.03040   0.55908   0.00000  Uiso   1.00
H33    H     0.55862   0.28452   0.03411   0.00000  Uiso   1.00
H34    H     0.04001   0.10878   0.55706   0.00000  Uiso   1.00
H35    H     0.12322   0.03132   0.28306   0.00000  Uiso   1.00
H36    H     0.29025   0.55883   0.11045   0.00000  Uiso   1.00
H37    H     0.46862   0.93252   0.38340   0.00000  Uiso   1.00
H38    H     0.94076   0.45821   0.20851   0.00000  Uiso   1.00
H39    H     0.38890   0.20582   0.46177   0.00000  Uiso   1.00
H40    H     0.38937   0.93399   0.20878   0.00000  Uiso   1.00
H41    H     0.21580   0.45794   0.38239   0.00000  Uiso   1.00
H42    H     0.94260   0.38007   0.46032   0.00000  Uiso   1.00
H43    H     0.21650   0.93209   0.46159   0.00000  Uiso   1.00
H44    H     0.46750   0.38086   0.20944   0.00000  Uiso   1.00
H45    H     0.94315   0.20552   0.38243   0.00000  Uiso   1.00
H46    H     0.44709   0.95281   0.88336   0.00000  Uiso   1.00
H47    H     0.96749   0.43222   0.70887   0.00000  Uiso   1.00
H48    H     0.89012   0.70538   0.43667   0.00000  Uiso   1.00
H49    H     0.71174   0.88110   0.96094   0.00000  Uiso   1.00
H50    H     0.44719   0.87491   0.70927   0.00000  Uiso   1.00
H51    H     0.96282   0.70799   0.88429   0.00000  Uiso   1.00
H52    H     0.88842   0.43308   0.96063   0.00000  Uiso   1.00
H53    H     0.71657   0.95716   0.43707   0.00000  Uiso   1.00
H54    H     0.44569   0.70122   0.96204   0.00000  Uiso   1.00
H55    H     0.96839   0.87834   0.43904   0.00000  Uiso   1.00
H56    H     0.88605   0.95888   0.70821   0.00000  Uiso   1.00
H57    H     0.71497   0.43122   0.88209   0.00000  Uiso   1.00
H58    H     0.53868   0.05509   0.61248   0.00000  Uiso   1.00
H59    H     0.06890   0.52871   0.78636   0.00000  Uiso   1.00
H60    H     0.79373   0.60930   0.05626   0.00000  Uiso   1.00
H61    H     0.62013   0.78313   0.53354   0.00000  Uiso   1.00
H62    H     0.61421   0.06289   0.78465   0.00000  Uiso   1.00
H63    H     0.79368   0.52950   0.60760   0.00000  Uiso   1.00
H64    H     0.06507   0.60754   0.53517   0.00000  Uiso   1.00
H65    H     0.54056   0.78211   0.06017   0.00000  Uiso   1.00
H66    H     0.79066   0.05499   0.53561   0.00000  Uiso   1.00
H67    H     0.61819   0.53188   0.05701   0.00000  Uiso   1.00
H68    H     0.54281   0.60418   0.78302   0.00000  Uiso   1.00
H69    H     0.06668   0.78129   0.61213   0.00000  Uiso   1.00
C70    C     0.55800   0.09377   0.99623   0.00000  Uiso   1.00
C71    C     0.56195   0.10978   0.03617   0.00000  Uiso   1.00
C72    C     0.56332   0.07530   0.09199   0.00000  Uiso   1.00
C73    C     0.56503   0.10470   0.12091   0.00000  Uiso   1.00
C74    C     0.56416   0.16289   0.08549   0.00000  Uiso   1.00
C75    C     0.10513   0.54944   0.34077   0.00000  Uiso   1.00
C76    C     0.11833   0.55603   0.28081   0.00000  Uiso   1.00
C77    C     0.08371   0.55607   0.25901   0.00000  Uiso   1.00
C78    C     0.11211   0.55888   0.19875   0.00000  Uiso   1.00
C79    C     0.16943   0.56075   0.17581   0.00000  Uiso   1.00
C80    C     1.00204   0.33957   0.55152   0.00000  Uiso   1.00
C81    C     0.04171   0.27961   0.55776   0.00000  Uiso   1.00
C82    C     0.09736   0.25763   0.55930   0.00000  Uiso   1.00
C83    C     0.12636   0.19737   0.56229   0.00000  Uiso   1.00
C84    C     0.09100   0.17448   0.56246   0.00000  Uiso   1.00
C85    C     0.35431   1.00033   0.09406   0.00000  Uiso   1.00
C86    C     0.29458   0.04019   0.10905   0.00000  Uiso   1.00
C87    C     0.27155   0.09644   0.07555   0.00000  Uiso   1.00
C88    C     0.21102   0.12361   0.10483   0.00000  Uiso   1.00
C89    C     0.18887   0.08647   0.16192   0.00000  Uiso   1.00
C90    C     0.55776   0.99303   0.34305   0.00000  Uiso   1.00
C91    C     0.56277   0.03348   0.28328   0.00000  Uiso   1.00
C92    C     0.56275   0.08969   0.26143   0.00000  Uiso   1.00
C93    C     0.56479   0.11885   0.20126   0.00000  Uiso   1.00
C94    C     0.56575   0.08302   0.17854   0.00000  Uiso   1.00
C95    C     0.10176   0.34482   0.99632   0.00000  Uiso   1.00
C96    C     0.11909   0.28502   0.03582   0.00000  Uiso   1.00
C97    C     0.08524   0.26127   0.09147   0.00000  Uiso   1.00
C98    C     0.11557   0.20144   0.11964   0.00000  Uiso   1.00
C99    C     0.17376   0.18098   0.08395   0.00000  Uiso   1.00
C100   C     1.00477   0.54294   0.09652   0.00000  Uiso   1.00
C101   C     0.04409   0.54954   0.11102   0.00000  Uiso   1.00
C102   C     0.09983   0.55090   0.07687   0.00000  Uiso   1.00
C103   C     0.12741   0.55592   0.10535   0.00000  Uiso   1.00
C104   C     0.09131   0.55729   0.16267   0.00000  Uiso   1.00
C105   C     0.34882   0.09509   0.55411   0.00000  Uiso   1.00
C106   C     0.28891   0.10976   0.55943   0.00000  Uiso   1.00
C107   C     0.26673   0.07478   0.56075   0.00000  Uiso   1.00
C108   C     0.20660   0.10339   0.56299   0.00000  Uiso   1.00
C109   C     0.18397   0.16125   0.56295   0.00000  Uiso   1.00
C110   C     0.55393   0.34206   0.09837   0.00000  Uiso   1.00
C111   C     0.55951   0.28201   0.11309   0.00000  Uiso   1.00
C112   C     0.56062   0.25982   0.07837   0.00000  Uiso   1.00
C113   C     0.56352   0.19946   0.10711   0.00000  Uiso   1.00
C114   C     0.56422   0.17685   0.16491   0.00000  Uiso   1.00
C115   C     0.10484   0.99199   0.55279   0.00000  Uiso   1.00
C116   C     0.11920   0.03194   0.55855   0.00000  Uiso   1.00
C117   C     0.08428   0.08763   0.55943   0.00000  Uiso   1.00
C118   C     0.11267   0.11678   0.56238   0.00000  Uiso   1.00
C119   C     0.17043   0.08148   0.56308   0.00000  Uiso   1.00
C120   C     1.00556   0.09484   0.34050   0.00000  Uiso   1.00
C121   C     0.04561   0.10972   0.28073   0.00000  Uiso   1.00
C122   C     0.10173   0.07595   0.25840   0.00000  Uiso   1.00
C123   C     0.13079   0.10601   0.19862   0.00000  Uiso   1.00
C124   C     0.09461   0.16361   0.17669   0.00000  Uiso   1.00
C125   C     0.34933   0.54853   0.99615   0.00000  Uiso   1.00
C126   C     0.28905   0.55485   0.03490   0.00000  Uiso   1.00
C127   C     0.26601   0.55843   0.08971   0.00000  Uiso   1.00
C128   C     0.20609   0.55992   0.11850   0.00000  Uiso   1.00
C129   C     0.18465   0.55746   0.08364   0.00000  Uiso   1.00
C130   C     0.40290   0.93863   0.49979   0.00000  Uiso   1.00
C131   C     0.38901   0.93228   0.45992   0.00000  Uiso   1.00
C132   C     0.42414   0.93066   0.40445   0.00000  Uiso   1.00
C133   C     0.39572   0.92776   0.37531   0.00000  Uiso   1.00
C134   C     0.33785   0.92743   0.41048   0.00000  Uiso   1.00
C135   C     0.94668   0.39161   0.15234   0.00000  Uiso   1.00
C136   C     0.94062   0.37820   0.21216   0.00000  Uiso   1.00
C137   C     0.93899   0.41369   0.23383   0.00000  Uiso   1.00
C138   C     0.93627   0.38550   0.29418   0.00000  Uiso   1.00
C139   C     0.93638   0.32743   0.31725   0.00000  Uiso   1.00
C140   C     0.50515   0.14906   0.39681   0.00000  Uiso   1.00
C141   C     0.46576   0.20920   0.38257   0.00000  Uiso   1.00
C142   C     0.41025   0.23108   0.41746   0.00000  Uiso   1.00
C143   C     0.38145   0.29147   0.38898   0.00000  Uiso   1.00
C144   C     0.41676   0.31449   0.33118   0.00000  Uiso   1.00
C145   C     0.50629   0.93930   0.15247   0.00000  Uiso   1.00
C146   C     0.46646   0.93288   0.21242   0.00000  Uiso   1.00
C147   C     0.41075   0.93157   0.23418   0.00000  Uiso   1.00
C148   C     0.38189   0.92818   0.29457   0.00000  Uiso   1.00
C149   C     0.41736   0.92764   0.31760   0.00000  Uiso   1.00
C150   C     0.15871   0.39254   0.49908   0.00000  Uiso   1.00
C151   C     0.21871   0.37847   0.45966   0.00000  Uiso   1.00
C152   C     0.24076   0.41361   0.40397   0.00000  Uiso   1.00
C153   C     0.30102   0.38525   0.37527   0.00000  Uiso   1.00
C154   C     0.32376   0.32741   0.41078   0.00000  Uiso   1.00
C155   C     0.94831   0.49673   0.39439   0.00000  Uiso   1.00
C156   C     0.94136   0.45709   0.38076   0.00000  Uiso   1.00
C157   C     0.94007   0.40134   0.41606   0.00000  Uiso   1.00
C158   C     0.93678   0.37222   0.38802   0.00000  Uiso   1.00
C159   C     0.93604   0.40759   0.33017   0.00000  Uiso   1.00
C160   C     0.15904   0.93776   0.39641   0.00000  Uiso   1.00
C161   C     0.21910   0.93178   0.38217   0.00000  Uiso   1.00
C162   C     0.24136   0.93030   0.41716   0.00000  Uiso   1.00
C163   C     0.30161   0.92768   0.38854   0.00000  Uiso   1.00
C164   C     0.32418   0.92765   0.33070   0.00000  Uiso   1.00
C165   C     0.40142   0.49707   0.15256   0.00000  Uiso   1.00
C166   C     0.38771   0.45705   0.21256   0.00000  Uiso   1.00
C167   C     0.42307   0.40159   0.23462   0.00000  Uiso   1.00
C168   C     0.39492   0.37222   0.29492   0.00000  Uiso   1.00
C169   C     0.33705   0.40728   0.31760   0.00000  Uiso   1.00
C170   C     0.94982   0.14834   0.49891   0.00000  Uiso   1.00
C171   C     0.94272   0.20861   0.45939   0.00000  Uiso   1.00
C172   C     0.94085   0.23067   0.40384   0.00000  Uiso   1.00
C173   C     0.93714   0.29126   0.37492   0.00000  Uiso   1.00
C174   C     0.93681   0.31427   0.41012   0.00000  Uiso   1.00
C175   C     0.44733   0.89001   0.00180   0.00000  Uiso   1.00
C176   C     0.44293   0.87464   0.96182   0.00000  Uiso   1.00
C177   C     0.44362   0.90893   0.90530   0.00000  Uiso   1.00
C178   C     0.44158   0.88038   0.87585   0.00000  Uiso   1.00
C179   C     0.44048   0.82273   0.91149   0.00000  Uiso   1.00
C180   C     0.90228   0.43886   0.65085   0.00000  Uiso   1.00
C181   C     0.88812   0.43183   0.71124   0.00000  Uiso   1.00
C182   C     0.92307   0.43010   0.73375   0.00000  Uiso   1.00
C183   C     0.89462   0.42681   0.79410   0.00000  Uiso   1.00
C184   C     0.83679   0.42641   0.81660   0.00000  Uiso   1.00
C185   C     0.00703   0.64864   0.44173   0.00000  Uiso   1.00
C186   C     0.96711   0.70842   0.43636   0.00000  Uiso   1.00
C187   C     0.91140   0.73048   0.43496   0.00000  Uiso   1.00
C188   C     0.88233   0.79064   0.43241   0.00000  Uiso   1.00
C189   C     0.91765   0.81332   0.43258   0.00000  Uiso   1.00
C190   C     0.65397  -0.00329   0.89554   0.00000  Uiso   1.00
C191   C     0.71419   0.95788   0.88108   0.00000  Uiso   1.00
C192   C     0.73662   0.90249   0.91642   0.00000  Uiso   1.00
C193   C     0.79685   0.87378   0.88829   0.00000  Uiso   1.00
C194   C     0.81949   0.90882   0.83005   0.00000  Uiso   1.00
C195   C     0.45147  -0.00739   0.65279   0.00000  Uiso   1.00
C196   C     0.44614   0.95208   0.71256   0.00000  Uiso   1.00
C197   C     0.44520   0.89620   0.73441   0.00000  Uiso   1.00
C198   C     0.44244   0.86702   0.79476   0.00000  Uiso   1.00
C199   C     0.44198   0.90231   0.81774   0.00000  Uiso   1.00
C200   C     0.89879   0.65175   0.00154   0.00000  Uiso   1.00
C201   C     0.88419   0.71166   0.96173   0.00000  Uiso   1.00
C202   C     0.91885   0.73328   0.90565   0.00000  Uiso   1.00
C203   C     0.89052   0.79330   0.87594   0.00000  Uiso   1.00
C204   C     0.83291   0.81632   0.91101   0.00000  Uiso   1.00
C205   C     0.00422   0.44136   0.89470   0.00000  Uiso   1.00
C206   C     0.96517   0.43316   0.88125   0.00000  Uiso   1.00
C207   C     0.90975   0.43101   0.91628   0.00000  Uiso   1.00
C208   C     0.88098   0.42733   0.88798   0.00000  Uiso   1.00
C209   C     0.91642   0.42683   0.83031   0.00000  Uiso   1.00
C210   C     0.65950   0.89213   0.44203   0.00000  Uiso   1.00
C211   C     0.71957   0.87800   0.43601   0.00000  Uiso   1.00
C212   C     0.74166   0.91288   0.43496   0.00000  Uiso   1.00
C213   C     0.80191   0.88448   0.43236   0.00000  Uiso   1.00
C214   C     0.82463   0.82679   0.43188   0.00000  Uiso   1.00
C215   C     0.45294   0.64378   0.89637   0.00000  Uiso   1.00
C216   C     0.44659   0.70409   0.88187   0.00000  Uiso   1.00
C217   C     0.44439   0.72619   0.91734   0.00000  Uiso   1.00
C218   C     0.44153   0.78648   0.88917   0.00000  Uiso   1.00
C219   C     0.44211   0.80920   0.83093   0.00000  Uiso   1.00
C220   C     0.90348  -0.00470   0.44366   0.00000  Uiso   1.00
C221   C     0.88925   0.95541   0.43773   0.00000  Uiso   1.00
C222   C     0.92414   0.89978   0.43654   0.00000  Uiso   1.00
C223   C     0.89579   0.87088   0.43320   0.00000  Uiso   1.00
C224   C     0.83804   0.90623   0.43250   0.00000  Uiso   1.00
C225   C     0.00304   0.89283   0.65301   0.00000  Uiso   1.00
C226   C     0.96255   0.87936   0.71274   0.00000  Uiso   1.00
C227   C     0.90690   0.91464   0.73392   0.00000  Uiso   1.00
C228   C     0.87727   0.88674   0.79427   0.00000  Uiso   1.00
C229   C     0.91235   0.82903   0.81787   0.00000  Uiso   1.00
C230   C     0.65793   0.43878  -0.00185   0.00000  Uiso   1.00
C231   C     0.71788   0.43231   0.95826   0.00000  Uiso   1.00
C232   C     0.74003   0.42989   0.90305   0.00000  Uiso   1.00
C233   C     0.80048   0.42686   0.87418   0.00000  Uiso   1.00
C234   C     0.82322   0.42704   0.90943   0.00000  Uiso   1.00
C235   C     0.60527   0.04794   0.49645   0.00000  Uiso   1.00
C236   C     0.61871   0.05462   0.53644   0.00000  Uiso   1.00
C237   C     0.58312   0.05702   0.59156   0.00000  Uiso   1.00
C238   C     0.61099   0.06090   0.62061   0.00000  Uiso   1.00
C239   C     0.66899   0.06088   0.58576   0.00000  Uiso   1.00
C240   C     0.06365   0.59745   0.84205   0.00000  Uiso   1.00
C241   C     0.06892   0.60875   0.78298   0.00000  Uiso   1.00
C242   C     0.07034   0.57334   0.76144   0.00000  Uiso   1.00
C243   C     0.07225   0.60147   0.70127   0.00000  Uiso   1.00
C244   C     0.07234   0.65949   0.67797   0.00000  Uiso   1.00
C245   C     0.85036   0.49320   0.04888   0.00000  Uiso   1.00
C246   C     0.79033   0.53292   0.05591   0.00000  Uiso   1.00
C247   C     0.76841   0.58811   0.05828   0.00000  Uiso   1.00
C248   C     0.70777   0.61701   0.06233   0.00000  Uiso   1.00
C249   C     0.68457   0.58200   0.06241   0.00000  Uiso   1.00
C250   C     0.50359   0.83799   0.59925   0.00000  Uiso   1.00
C251   C     0.54332   0.77795   0.61270   0.00000  Uiso   1.00
C252   C     0.59896   0.75690   0.57732   0.00000  Uiso   1.00
C253   C     0.62792   0.69612   0.60448   0.00000  Uiso   1.00
C254   C     0.59272   0.67201   0.66184   0.00000  Uiso   1.00
C255   C     0.49577   0.05595   0.84108   0.00000  Uiso   1.00
C256   C     0.53806   0.06078   0.78218   0.00000  Uiso   1.00
C257   C     0.59336   0.06299   0.76021   0.00000  Uiso   1.00
C258   C     0.62335   0.06388   0.70048   0.00000  Uiso   1.00
C259   C     0.58874   0.06256   0.67780   0.00000  Uiso   1.00
C260   C     0.85046   0.59672   0.49276   0.00000  Uiso   1.00
C261   C     0.79047   0.61041   0.53218   0.00000  Uiso   1.00
C262   C     0.76842   0.57416   0.58703   0.00000  Uiso   1.00
C263   C     0.70815   0.60178   0.61617   0.00000  Uiso   1.00
C264   C     0.68546   0.66047   0.58198   0.00000  Uiso   1.00
C265   C     0.06011   0.49152   0.59908   0.00000  Uiso   1.00
C266   C     0.06639   0.53039   0.61442   0.00000  Uiso   1.00
C267   C     0.06762   0.58615   0.57943   0.00000  Uiso   1.00
C268   C     0.07102   0.61493   0.60774   0.00000  Uiso   1.00
C269   C     0.07191   0.57946   0.66553   0.00000  Uiso   1.00
C270   C     0.60634   0.83947   0.05367   0.00000  Uiso   1.00
C271   C     0.62036   0.77931   0.06013   0.00000  Uiso   1.00
C272   C     0.58512   0.75716   0.06180   0.00000  Uiso   1.00
C273   C     0.61343   0.69710   0.06417   0.00000  Uiso   1.00
C274   C     0.67160   0.67429   0.06378   0.00000  Uiso   1.00
C275   C     0.84719   0.05228   0.59912   0.00000  Uiso   1.00
C276   C     0.78686   0.05857   0.61380   0.00000  Uiso   1.00
C277   C     0.76513   0.05846   0.57934   0.00000  Uiso   1.00
C278   C     0.70468   0.06168   0.60752   0.00000  Uiso   1.00
C279   C     0.68131   0.06382   0.66465   0.00000  Uiso   1.00
C280   C     0.50103   0.59664   0.05345   0.00000  Uiso   1.00
C281   C     0.54103   0.61054   0.05982   0.00000  Uiso   1.00
C282   C     0.59702   0.57573   0.06004   0.00000  Uiso   1.00
C283   C     0.62647   0.60379   0.06303   0.00000  Uiso   1.00
C284   C     0.59112   0.66115   0.06448   0.00000  Uiso   1.00
C285   C     0.60580   0.48837   0.83836   0.00000  Uiso   1.00
C286   C     0.62145   0.52722   0.77779   0.00000  Uiso   1.00
C287   C     0.58666   0.58343   0.75691   0.00000  Uiso   1.00
C288   C     0.61461   0.61354   0.69687   0.00000  Uiso   1.00
C289   C     0.67208   0.57851   0.67336   0.00000  Uiso   1.00
C290   C     0.05946   0.83816   0.49596   0.00000  Uiso   1.00
C291   C     0.06641   0.77795   0.53565   0.00000  Uiso   1.00
C292   C     0.06846   0.75610   0.59108   0.00000  Uiso   1.00
C293   C     0.07160   0.69568   0.62026   0.00000  Uiso   1.00
C294   C     0.07138   0.67272   0.58536   0.00000  Uiso   1.00
S295   S     0.56254   0.17973   0.01723   0.00000  Uiso   1.00
S296   S     0.18627   0.56103   0.22768   0.00000  Uiso   1.00
S297   S     0.02273   0.22663   0.56097   0.00000  Uiso   1.00
S298   S     0.24232   0.01877   0.17753   0.00000  Uiso   1.00
S299   S     0.56625   0.01415   0.23053   0.00000  Uiso   1.00
S300   S     0.18959   0.23497   0.01626   0.00000  Uiso   1.00
S301   S     0.02359   0.55487   0.17915   0.00000  Uiso   1.00
S302   S     0.23642   0.17849   0.56185   0.00000  Uiso   1.00
S303   S     0.56295   0.22942   0.18179   0.00000  Uiso   1.00
S304   S     0.18768   0.01314   0.56207   0.00000  Uiso   1.00
S305   S     0.02594   0.17896   0.22873   0.00000  Uiso   1.00
S306   S     0.23779   0.55442   0.01622   0.00000  Uiso   1.00
S307   S     0.32041   0.92908   0.47860   0.00000  Uiso   1.00
S308   S     0.93781   0.30951   0.26534   0.00000  Uiso   1.00
S309   S     0.48490   0.26231   0.31404   0.00000  Uiso   1.00
S310   S     0.48566   0.92908   0.26556   0.00000  Uiso   1.00
S311   S     0.27146   0.30996   0.47900   0.00000  Uiso   1.00
S312   S     0.93729   0.47603   0.31250   0.00000  Uiso   1.00
S313   S     0.27163   0.92890   0.31352   0.00000  Uiso   1.00
S314   S     0.31925   0.47547   0.26530   0.00000  Uiso   1.00
S315   S     0.93888   0.26180   0.47834   0.00000  Uiso   1.00
S316   S     0.43947   0.80611   0.98072   0.00000  Uiso   1.00
S317   S     0.81959   0.42814   0.76381   0.00000  Uiso   1.00
S318   S     0.98596   0.76119   0.43377   0.00000  Uiso   1.00
S319   S     0.76686   0.97668   0.81229   0.00000  Uiso   1.00
S320   S     0.44324   0.97078   0.76544   0.00000  Uiso   1.00
S321   S     0.81599   0.76474   0.98015   0.00000  Uiso   1.00
S322   S     0.98445   0.42903   0.81300   0.00000  Uiso   1.00
S323   S     0.77237   0.80963   0.43263   0.00000  Uiso   1.00
S324   S     0.44406   0.75696   0.81308   0.00000  Uiso   1.00
S325   S     0.82082   0.97438   0.43395   0.00000  Uiso   1.00
S326   S     0.98074   0.81110   0.76636   0.00000  Uiso   1.00
S327   S     0.77070   0.42952   0.97716   0.00000  Uiso   1.00
S328   S     0.68729   0.05787   0.51798   0.00000  Uiso   1.00
S329   S     0.07096   0.67776   0.72957   0.00000  Uiso   1.00
S330   S     0.73673   0.51423   0.05969   0.00000  Uiso   1.00
S331   S     0.52447   0.72370   0.68021   0.00000  Uiso   1.00
S332   S     0.52049   0.06092   0.72970   0.00000  Uiso   1.00
S333   S     0.73777   0.67936   0.51425   0.00000  Uiso   1.00
S334   S     0.07031   0.51113   0.68285   0.00000  Uiso   1.00
S335   S     0.68903   0.72632   0.06312   0.00000  Uiso   1.00
S336   S     0.73349   0.06386   0.68144   0.00000  Uiso   1.00
S337   S     0.52223   0.67832   0.06443   0.00000  Uiso   1.00
S338   S     0.68912   0.50881   0.72439   0.00000  Uiso   1.00
S339   S     0.06953   0.72495   0.51702   0.00000  Uiso   1.00
O340   O     0.54866   0.04652   0.01261   0.00000  Uiso   1.00
O341   O     0.56060   0.12769   0.94376   0.00000  Uiso   1.00
O342   O     0.05677   0.54532   0.38116   0.00000  Uiso   1.00
O343   O     0.14291   0.54475   0.35760   0.00000  Uiso   1.00
O344   O     0.01440   0.37915   0.54866   0.00000  Uiso   1.00
O345   O     0.95236   0.35690   0.54625   0.00000  Uiso   1.00
O346   O     0.39495   0.01330   0.04597   0.00000  Uiso   1.00
O347   O     0.36940   0.94889   0.13080   0.00000  Uiso   1.00
O348   O     0.55441   0.00529   0.38296   0.00000  Uiso   1.00
O349   O     0.55371   0.94291   0.35997   0.00000  Uiso   1.00
O350   O     0.05462   0.38441   0.01319   0.00000  Uiso   1.00
O351   O     0.13457   0.36102   0.94332   0.00000  Uiso   1.00
O352   O     0.01785   0.53727   0.04839   0.00000  Uiso   1.00
O353   O     0.95387   0.54102   0.13322   0.00000  Uiso   1.00
O354   O     0.38746   0.04539   0.55350   0.00000  Uiso   1.00
O355   O     0.36700   0.13258   0.54792   0.00000  Uiso   1.00
O356   O     0.54779   0.38223   0.05041   0.00000  Uiso   1.00
O357   O     0.55236   0.35840   0.13472   0.00000  Uiso   1.00
O358   O     0.05559   0.00385   0.55051   0.00000  Uiso   1.00
O359   O     0.14217   0.94242   0.54774   0.00000  Uiso   1.00
O360   O     0.01701   0.04539   0.37980   0.00000  Uiso   1.00
O361   O     0.95620   0.13240   0.35795   0.00000  Uiso   1.00
O362   O     0.38863   0.54366   0.01072   0.00000  Uiso   1.00
O363   O     0.36707   0.54445   0.94613   0.00000  Uiso   1.00
O364   O     0.45168   0.94221   0.48761   0.00000  Uiso   1.00
O365   O     0.36551   0.94314   0.54954   0.00000  Uiso   1.00
O366   O     0.94834   0.44090   0.11230   0.00000  Uiso   1.00
O367   O     0.95259   0.35342   0.13551   0.00000  Uiso   1.00
O368   O     0.11127   0.45846   0.97338   0.00000  Uiso   1.00
O369   O     0.12812   0.55594   0.94824   0.00000  Uiso   1.00
O370   O     0.49272   0.10942   0.44577   0.00000  Uiso   1.00
O371   O     0.55461   0.13185   0.35923   0.00000  Uiso   1.00
O372   O     0.49356   0.94406   0.11204   0.00000  Uiso   1.00
O373   O     0.55644   0.94313   0.13599   0.00000  Uiso   1.00
O374   O     0.11920   0.44154   0.48647   0.00000  Uiso   1.00
O375   O     0.14120   0.35499   0.54871   0.00000  Uiso   1.00
O376   O     0.95311   0.48380   0.44274   0.00000  Uiso   1.00
O377   O     0.95266   0.54673   0.35690   0.00000  Uiso   1.00
O378   O     0.45305   0.10342   0.97523   0.00000  Uiso   1.00
O379   O     0.36894   0.12147   0.94393   0.00000  Uiso   1.00
O380   O     0.11980   0.93986   0.44555   0.00000  Uiso   1.00
O381   O     0.14168   0.94323   0.35866   0.00000  Uiso   1.00
O382   O     0.50598   0.44054   0.93290   0.00000  Uiso   1.00
O383   O     0.59900   0.33133   0.93180   0.00000  Uiso   1.00
O384   O     0.45024   0.48509   0.11283   0.00000  Uiso   1.00
O385   O     0.36386   0.54668   0.13555   0.00000  Uiso   1.00
O386   O     0.95604   0.10788   0.48537   0.00000  Uiso   1.00
O387   O     0.95300   0.13166   0.54941   0.00000  Uiso   1.00
H388   H     0.15090   0.56818   0.90683   0.00000  Uiso   1.00
H389   H     0.07487   0.46206   1.00779   0.00000  Uiso   1.00
H390   H     0.12207   0.49457   0.96112   0.00000  Uiso   1.00
H391   H     0.38032   0.14340   0.90187   0.00000  Uiso   1.00
H392   H     0.44996   0.06662   1.00916   0.00000  Uiso   1.00
H393   H     0.41953   0.11530   0.96037   0.00000  Uiso   1.00
H394   H     0.62379   0.34162   0.89004   0.00000  Uiso   1.00
H395   H     0.52391   0.44069   0.89215   0.00000  Uiso   1.00
H396   H     0.55928   0.34360   0.93096   0.00000  Uiso   1.00
O397   O     0.44452   0.94128   0.99127   0.00000  Uiso   1.00
O398   O     0.45605   0.85293   0.05015   0.00000  Uiso   1.00
O399   O     0.95115   0.44261   0.61156   0.00000  Uiso   1.00
O400   O     0.86509   0.44404   0.63292   0.00000  Uiso   1.00
O401   O     0.99507   0.60944   0.44331   0.00000  Uiso   1.00
O402   O     0.05677   0.63105   0.44704   0.00000  Uiso   1.00
O403   O     0.61521   0.98493   0.94573   0.00000  Uiso   1.00
O404   O     0.63457   0.04481   0.85792   0.00000  Uiso   1.00
O405   O     0.45517   0.98069   0.61248   0.00000  Uiso   1.00
O406   O     0.45518   0.04283   0.63631   0.00000  Uiso   1.00
O407   O     0.94916   0.61319   0.98995   0.00000  Uiso   1.00
O408   O     0.86172   0.63233   0.05002   0.00000  Uiso   1.00
O409   O     0.99437   0.44005   0.94499   0.00000  Uiso   1.00
O410   O     0.05081   0.45284   0.85603   0.00000  Uiso   1.00
O411   O     0.62020   0.94128   0.44419   0.00000  Uiso   1.00
O412   O     0.64180   0.85460   0.44762   0.00000  Uiso   1.00
O413   O     0.45527   0.60488   0.94608   0.00000  Uiso   1.00
O414   O     0.45847   0.62569   0.85945   0.00000  Uiso   1.00
O415   O     0.95229   0.98301   0.44735   0.00000  Uiso   1.00
O416   O     0.86644   0.04529   0.44770   0.00000  Uiso   1.00
O417   O     0.99140   0.94141   0.61248   0.00000  Uiso   1.00
O418   O     0.05281   0.85519   0.63674   0.00000  Uiso   1.00
O419   O     0.61830   0.43983   0.98718   0.00000  Uiso   1.00
O420   O     0.64084   0.44541   0.04699   0.00000  Uiso   1.00
O421   O     0.55654   0.04443   0.50831   0.00000  Uiso   1.00
O422   O     0.64286   0.04327   0.44682   0.00000  Uiso   1.00
O423   O     0.08131   0.54678   0.87835   0.00000  Uiso   1.00
O424   O     0.04328   0.63972   0.86003   0.00000  Uiso   1.00
O425   O     0.89170   0.50662   0.04145   0.00000  Uiso   1.00
O426   O     0.86595   0.44249   0.04707   0.00000  Uiso   1.00
O427   O     0.51550   0.87815   0.55047   0.00000  Uiso   1.00
O428   O     0.45414   0.85473   0.63701   0.00000  Uiso   1.00
O429   O     0.49220   0.07466   0.87655   0.00000  Uiso   1.00
O430   O     0.45607   0.03474   0.85959   0.00000  Uiso   1.00
O431   O     0.88990   0.54755   0.50489   0.00000  Uiso   1.00
O432   O     0.86804   0.63443   0.44326   0.00000  Uiso   1.00
O433   O     0.05848   0.50453   0.54928   0.00000  Uiso   1.00
O434   O     0.05380   0.44202   0.63635   0.00000  Uiso   1.00
O435   O     0.55787   0.87945   0.04914   0.00000  Uiso   1.00
O436   O     0.64347   0.85687   0.04927   0.00000  Uiso   1.00
O437   O     0.88548   0.05211   0.54928   0.00000  Uiso   1.00
O438   O     0.86572   0.04482   0.63701   0.00000  Uiso   1.00
O439   O     0.51388   0.54813   0.04932   0.00000  Uiso   1.00
O440   O     0.45113   0.63378   0.04914   0.00000  Uiso   1.00
O441   O     0.56379   0.50836   0.87835   0.00000  Uiso   1.00
O442   O     0.63330   0.43315   0.85457   0.00000  Uiso   1.00
O443   O     0.05479   0.87827   0.50884   0.00000  Uiso   1.00
O444   O     0.05506   0.85503   0.44599   0.00000  Uiso   1.00
loop_
_geom_bond_atom_site_label_1
_geom_bond_atom_site_label_2
_geom_bond_distance
_geom_bond_site_symmetry_2
_ccdc_geom_bond_type
Cd1    O404    2.228   .     S
Cd1    O429    2.202   .     S
Cd1    O341    2.209   .     S
Cd1    O378    2.210   .     S
Cd1    O403    2.467   1_545 S
Cd2    O433    2.251   .     S
Cd2    O343    2.207   .     S
Cd2    O374    2.223   .     S
Cd2    O402    2.211   .     S
Cd3    O400    2.210   .     S
Cd3    O345    2.212   .     S
Cd3    O376    2.222   .     S
Cd3    O431    2.228   .     S
Cd4    O347    2.180   .     S
Cd4    O372    2.223   .     S
Cd4    O398    2.227   .     S
Cd4    O435    2.225   .     S
Cd4    O397    2.440   1_554 S
Cd5    O427    2.228   .     S
Cd5    O349    2.211   .     S
Cd5    O364    2.227   .     S
Cd5    O412    2.209   .     S
Cd6    O410    2.232   .     S
Cd6    O423    2.188   .     S
Cd6    O351    2.189   .     S
Cd6    O368    2.226   .     S
Cd6    O409    2.456   1_455 S
Cd7    O353    2.189   .     S
Cd7    O366    2.227   .     S
Cd7    O408    2.230   .     S
Cd7    O425    2.215   .     S
Cd7    O407    2.447   1_554 S
Cd8    O406    2.208   .     S
Cd8    O355    2.206   .     S
Cd8    O370    2.231   .     S
Cd8    O421    2.224   .     S
Cd9    O357    2.201   .     S
Cd9    O384    2.227   .     S
Cd9    O420    2.210   .     S
Cd9    O439    2.218   .     S
Cd10   O359    2.208   .     S
Cd10   O380    2.235   .     S
Cd10   O418    2.214   .     S
Cd10   O443    2.224   .     S
Cd11   O361    2.205   .     S
Cd11   O386    2.221   .     S
Cd11   O416    2.209   .     S
Cd11   O437    2.246   .     S
Cd12   O363    2.208   .     S
Cd12   O382    2.145   .     S
Cd12   O414    2.223   .     S
Cd12   O441    2.351   .     S
Cd13   O365    2.206   .     S
Cd13   O405    2.221   .     S
Cd13   O428    2.205   .     S
Cd13   O354    2.233   1_565 S
Cd14   O426    2.208   .     S
Cd14   O367    2.212   .     S
Cd14   O366    2.461   .     S
Cd14   O350    2.215   1_655 S
Cd14   O409    2.219   1_554 S
Cd15   O424    2.242   .     S
Cd15   O369    1.977   .     S
Cd15   O352    2.281   1_556 S
Cd15   O407    2.206   1_455 S
Cd16   O371    2.201   .     S
Cd16   O348    2.222   .     S
Cd16   O422    2.208   .     S
Cd16   O421    2.471   .     S
Cd16   O411    2.233   1_545 S
Cd17   O436    2.212   .     S
Cd17   O373    2.209   .     S
Cd17   O340    2.222   1_565 S
Cd17   O403    2.223   1_554 S
Cd18   O344    2.226   .     S
Cd18   O375    2.208   .     S
Cd18   O434    2.196   .     S
Cd18   O399    2.231   1_455 S
Cd19   O377    2.208   .     S
Cd19   O432    2.203   .     S
Cd19   O401    2.234   .     S
Cd19   O342    2.214   1_655 S
Cd20   O430    2.234   .     S
Cd20   O379    1.987   .     S
Cd20   O346    2.272   1_556 S
Cd20   O397    2.212   1_545 S
Cd21   O381    2.199   .     S
Cd21   O444    2.205   .     S
Cd21   O360    2.223   1_565 S
Cd21   O415    2.226   1_455 S
Cd22   O442    2.273   .     S
Cd22   O419    2.226   .     S
Cd22   O382    2.182   .     S
Cd22   O383    2.325   .     S
Cd22   O356    2.220   1_556 S
Cd23   O362    2.217   .     S
Cd23   O440    2.219   .     S
Cd23   O385    2.210   .     S
Cd23   O413    2.213   1_554 S
Cd24   O387    2.205   .     S
Cd24   O438    2.201   .     S
Cd24   O358    2.223   1_655 S
Cd24   O417    2.228   1_545 S
H25    C72     1.091   .     S
H26    C77     1.090   .     S
H27    C82     1.090   .     S
H28    C87     1.094   .     S
H29    C92     1.091   .     S
H30    C97     1.091   .     S
H31    C102    1.093   .     S
H32    C107    1.089   .     S
H33    C112    1.084   .     S
H34    C117    1.090   .     S
H35    C122    1.090   .     S
H36    C127    1.090   .     S
H37    C132    1.090   .     S
H38    C137    1.090   .     S
H39    C142    1.089   .     S
H40    C147    1.090   .     S
H41    C152    1.090   .     S
H42    C157    1.090   .     S
H43    C162    1.091   .     S
H44    C167    1.090   .     S
H45    C172    1.089   .     S
H46    C177    1.089   .     S
H47    C182    1.091   .     S
H48    C187    1.091   .     S
H49    C192    1.090   .     S
H50    C197    1.091   .     S
H51    C202    1.089   .     S
H52    C207    1.091   .     S
H53    C212    1.090   .     S
H54    C217    1.089   .     S
H55    C222    1.090   .     S
H56    C227    1.089   .     S
H57    C232    1.088   .     S
H58    C237    1.090   .     S
H59    C242    1.089   .     S
H60    C247    1.090   .     S
H61    C252    1.090   .     S
H62    C257    1.089   .     S
H63    C262    1.089   .     S
H64    C267    1.090   .     S
H65    C272    1.090   .     S
H66    C277    1.090   .     S
H67    C282    1.089   .     S
H68    C287    1.091   .     S
H69    C292    1.090   .     S
C70    O341    1.270   .     D
C70    C71     1.454   1_556 S
C70    O340    1.276   1_556 S
C71    S295    1.752   .     S
C71    C72     1.366   .     D
C71    C70     1.454   1_554 S
C72    C73     1.435   .     S
C73    C74     1.409   .     D
C73    C94     1.410   .     S
C74    S295    1.734   .     S
C74    C113    1.410   .     S
C75    C76     1.452   .     S
C75    O343    1.277   .     D
C75    O342    1.268   .     S
C76    S296    1.748   .     S
C76    C77     1.368   .     D
C77    C78     1.435   .     S
C78    C104    1.412   .     D
C78    C79     1.410   .     S
C79    C128    1.409   .     D
C79    S296    1.729   .     S
C80    O345    1.277   .     D
C80    C81     1.451   1_655 S
C80    O344    1.266   1_655 S
C81    C82     1.367   .     D
C81    S297    1.749   .     S
C81    C80     1.451   1_455 S
C82    C83     1.435   .     S
C83    C84     1.410   .     D
C83    C109    1.410   .     S
C84    S297    1.730   .     S
C84    C118    1.410   .     S
C85    O347    1.279   .     D
C85    C86     1.452   1_565 S
C85    O346    1.272   1_565 S
C86    C87     1.367   .     D
C86    S298    1.753   .     S
C86    C85     1.452   1_545 S
C87    C88     1.435   .     S
C88    C99     1.410   .     D
C88    C89     1.411   .     S
C89    S298    1.730   .     S
C89    C123    1.412   .     D
C90    O349    1.276   .     D
C90    C91     1.451   1_565 S
C90    O348    1.267   1_565 S
C91    S299    1.748   .     S
C91    C92     1.367   .     D
C91    C90     1.451   1_545 S
C92    C93     1.435   .     S
C93    C114    1.410   .     S
C93    C94     1.410   .     D
C94    S299    1.729   .     S
C95    O351    1.272   .     D
C95    C96     1.453   1_556 S
C95    O350    1.276   1_556 S
C96    S300    1.752   .     S
C96    C97     1.366   .     D
C96    C95     1.453   1_554 S
C97    C98     1.434   .     S
C98    C99     1.409   .     S
C98    C124    1.410   .     D
C99    S300    1.733   .     S
C100   O353    1.278   .     D
C100   C101    1.450   1_655 S
C100   O352    1.275   1_655 S
C101   C102    1.366   .     D
C101   S301    1.752   .     S
C101   C100    1.450   1_455 S
C102   C103    1.435   .     S
C103   C129    1.409   .     D
C103   C104    1.410   .     S
C104   S301    1.731   .     S
C105   O355    1.278   .     D
C105   O354    1.265   .     S
C105   C106    1.450   .     S
C106   C107    1.367   .     D
C106   S302    1.749   .     S
C107   C108    1.434   .     S
C108   C109    1.409   .     D
C108   C119    1.410   .     S
C109   S302    1.730   .     S
C110   O356    1.266   .     D
C110   C111    1.452   .     S
C110   O357    1.278   .     S
C111   C112    1.367   .     D
C111   S303    1.746   .     S
C112   C113    1.434   .     S
C113   C114    1.411   .     D
C114   S303    1.729   .     S
C115   O359    1.277   .     D
C115   C116    1.452   1_565 S
C115   O358    1.267   1_565 S
C116   C117    1.367   .     D
C116   S304    1.747   .     S
C116   C115    1.452   1_545 S
C117   C118    1.434   .     S
C118   C119    1.410   .     D
C119   S304    1.729   .     S
C120   O361    1.279   .     D
C120   C121    1.452   1_655 S
C120   O360    1.264   1_655 S
C121   S305    1.748   .     S
C121   C122    1.368   .     D
C121   C120    1.452   1_455 S
C122   C123    1.437   .     S
C123   C124    1.409   .     S
C124   S305    1.729   .     S
C125   O363    1.272   .     D
C125   C126    1.451   1_556 S
C125   O362    1.271   1_556 S
C126   S306    1.749   .     S
C126   C127    1.367   .     D
C126   C125    1.451   1_554 S
C127   C128    1.434   .     S
C128   C129    1.408   .     S
C129   S306    1.731   .     S
C130   C131    1.450   .     S
C130   O364    1.268   .     D
C130   O365    1.277   .     S
C131   C132    1.367   .     D
C131   S307    1.747   .     S
C132   C133    1.433   .     S
C133   C149    1.410   .     D
C133   C134    1.410   .     S
C134   C163    1.410   .     D
C134   S307    1.729   .     S
C135   O366    1.268   .     S
C135   O367    1.276   .     D
C135   C136    1.450   .     S
C136   C137    1.367   .     D
C136   S308    1.748   .     S
C137   C138    1.434   .     S
C138   C139    1.409   .     D
C138   C159    1.411   .     S
C139   S308    1.728   .     S
C139   C173    1.409   .     S
C140   O371    1.278   .     D
C140   C141    1.451   .     S
C140   O370    1.265   .     S
C141   S309    1.749   .     S
C141   C142    1.367   .     D
C142   C143    1.434   .     S
C143   C144    1.410   .     D
C143   C154    1.411   .     S
C144   C168    1.410   .     S
C144   S309    1.730   .     S
C145   O372    1.269   .     D
C145   O373    1.276   .     S
C145   C146    1.451   .     S
C146   C147    1.367   .     D
C146   S310    1.749   .     S
C147   C148    1.434   .     S
C148   C149    1.410   .     S
C148   C164    1.411   .     D
C149   S310    1.730   .     S
C150   C151    1.451   .     S
C150   O374    1.268   .     D
C150   O375    1.277   .     S
C151   C152    1.367   .     D
C151   S311    1.749   .     S
C152   C153    1.435   .     S
C153   C169    1.409   .     S
C153   C154    1.410   .     D
C154   S311    1.730   .     S
C155   O377    1.277   .     D
C155   C156    1.451   .     S
C155   O376    1.267   .     S
C156   S312    1.747   .     S
C156   C157    1.368   .     D
C157   C158    1.434   .     S
C158   C159    1.410   .     D
C158   C174    1.410   .     S
C159   S312    1.729   .     S
C160   O381    1.277   .     S
C160   C161    1.451   .     S
C160   O380    1.265   .     D
C161   S313    1.749   .     S
C161   C162    1.366   .     D
C162   C163    1.434   .     S
C163   C164    1.409   .     S
C164   S313    1.729   .     S
C165   O384    1.267   .     D
C165   O385    1.276   .     S
C165   C166    1.450   .     S
C166   C167    1.368   .     D
C166   S314    1.747   .     S
C167   C168    1.434   .     S
C168   C169    1.410   .     D
C169   S314    1.728   .     S
C170   C171    1.451   .     S
C170   O386    1.269   .     D
C170   O387    1.276   .     S
C171   C172    1.367   .     D
C171   S315    1.748   .     S
C172   C173    1.434   .     S
C173   C174    1.410   .     D
C174   S315    1.730   .     S
C175   O398    1.273   .     D
C175   C176    1.450   1_554 S
C175   O397    1.274   1_554 S
C176   C177    1.368   .     D
C176   S316    1.748   .     S
C176   C175    1.450   1_556 S
C177   C178    1.433   .     S
C178   C199    1.411   .     D
C178   C179    1.409   .     S
C179   C218    1.411   .     D
C179   S316    1.731   .     S
C180   O399    1.266   .     D
C180   O400    1.277   .     S
C180   C181    1.453   .     S
C181   C182    1.367   .     D
C181   S317    1.748   .     S
C182   C183    1.434   .     S
C183   C184    1.410   .     D
C183   C209    1.411   .     S
C184   S317    1.731   .     S
C184   C233    1.411   .     S
C185   O402    1.277   .     D
C185   C186    1.452   1_455 S
C185   O401    1.266   1_455 S
C186   S318    1.750   .     S
C186   C187    1.367   .     D
C186   C185    1.452   1_655 S
C187   C188    1.435   .     S
C188   C214    1.411   .     D
C188   C189    1.410   .     S
C189   C223    1.411   .     D
C189   S318    1.730   .     S
C190   O404    1.273   .     D
C190   C191    1.450   1_545 S
C190   O403    1.272   1_545 S
C191   S319    1.749   .     S
C191   C192    1.368   .     D
C191   C190    1.450   1_565 S
C192   C193    1.432   .     S
C193   C194    1.410   .     D
C193   C204    1.410   .     S
C194   C228    1.412   .     S
C194   S319    1.730   .     S
C195   O406    1.277   .     D
C195   C196    1.451   1_545 S
C195   O405    1.267   1_545 S
C196   C197    1.367   .     D
C196   S320    1.748   .     S
C196   C195    1.451   1_565 S
C197   C198    1.434   .     S
C198   C199    1.409   .     S
C198   C219    1.410   .     D
C199   S320    1.730   .     S
C200   O408    1.272   .     D
C200   C201    1.449   1_554 S
C200   O407    1.274   1_554 S
C201   C202    1.367   .     D
C201   S321    1.748   .     S
C201   C200    1.449   1_556 S
C202   C203    1.433   .     S
C203   C229    1.409   .     S
C203   C204    1.409   .     D
C204   S321    1.730   .     S
C205   O410    1.273   .     D
C205   C206    1.451   1_455 S
C205   O409    1.271   1_455 S
C206   S322    1.749   .     S
C206   C207    1.367   .     D
C206   C205    1.451   1_655 S
C207   C208    1.435   .     S
C208   C209    1.410   .     D
C208   C234    1.411   .     S
C209   S322    1.730   .     S
C210   C211    1.451   .     S
C210   O411    1.266   .     D
C210   O412    1.277   .     S
C211   S323    1.749   .     S
C211   C212    1.367   .     D
C212   C213    1.434   .     S
C213   C214    1.410   .     S
C213   C224    1.409   .     D
C214   S323    1.729   .     S
C215   O414    1.273   .     S
C215   C216    1.454   .     S
C215   O413    1.269   .     D
C216   S324    1.746   .     S
C216   C217    1.368   .     D
C217   C218    1.433   .     S
C218   C219    1.410   .     S
C219   S324    1.728   .     S
C220   O416    1.277   .     D
C220   C221    1.450   1_545 S
C220   O415    1.269   1_545 S
C221   S325    1.747   .     S
C221   C222    1.368   .     D
C221   C220    1.450   1_565 S
C222   C223    1.434   .     S
C223   C224    1.410   .     S
C224   S325    1.729   .     S
C225   O418    1.277   .     D
C225   C226    1.452   1_455 S
C225   O417    1.268   1_455 S
C226   C227    1.368   .     D
C226   S326    1.747   .     S
C226   C225    1.452   1_655 S
C227   C228    1.435   .     S
C228   C229    1.410   .     D
C229   S326    1.729   .     S
C230   O420    1.278   .     D
C230   C231    1.452   1_554 S
C230   O419    1.265   1_554 S
C231   C232    1.367   .     D
C231   S327    1.747   .     S
C231   C230    1.452   1_556 S
C232   C233    1.436   .     S
C233   C234    1.410   .     D
C234   S327    1.729   .     S
C235   O422    1.276   .     D
C235   O421    1.268   .     S
C235   C236    1.451   .     S
C236   S328    1.749   .     S
C236   C237    1.367   .     D
C237   C238    1.435   .     S
C238   C239    1.410   .     D
C238   C259    1.410   .     S
C239   S328    1.729   .     S
C239   C278    1.409   .     S
C240   C241    1.454   .     S
C240   O424    1.267   .     D
C240   O423    1.277   .     S
C241   S329    1.752   .     S
C241   C242    1.366   .     D
C242   C243    1.436   .     S
C243   C269    1.412   .     D
C243   C244    1.409   .     S
C244   C293    1.410   .     D
C244   S329    1.727   .     S
C245   O425    1.271   .     D
C245   O426    1.276   .     S
C245   C246    1.451   .     S
C246   C247    1.368   .     D
C246   S330    1.750   .     S
C247   C248    1.434   .     S
C248   C249    1.410   .     D
C248   C274    1.411   .     S
C249   S330    1.729   .     S
C249   C283    1.409   .     S
C250   O427    1.267   .     D
C250   C251    1.451   .     S
C250   O428    1.277   .     S
C251   C252    1.368   .     D
C251   S331    1.748   .     S
C252   C253    1.434   .     S
C253   C264    1.410   .     D
C253   C254    1.409   .     S
C254   S331    1.731   .     S
C254   C288    1.410   .     D
C255   C256    1.453   .     S
C255   O430    1.269   .     D
C255   O429    1.274   .     S
C256   S332    1.754   .     S
C256   C257    1.365   .     D
C257   C258    1.437   .     S
C258   C279    1.412   .     S
C258   C259    1.410   .     D
C259   S332    1.728   .     S
C260   O432    1.278   .     D
C260   O431    1.267   .     S
C260   C261    1.450   .     S
C261   S333    1.748   .     S
C261   C262    1.367   .     D
C262   C263    1.433   .     S
C263   C264    1.411   .     S
C263   C289    1.410   .     D
C264   S333    1.729   .     S
C265   O433    1.265   .     D
C265   C266    1.453   .     S
C265   O434    1.279   .     S
C266   C267    1.366   .     D
C266   S334    1.748   .     S
C267   C268    1.434   .     S
C268   C294    1.409   .     D
C268   C269    1.410   .     S
C269   S334    1.732   .     S
C270   O435    1.269   .     D
C270   O436    1.276   .     S
C270   C271    1.453   .     S
C271   C272    1.367   .     D
C271   S335    1.751   .     S
C272   C273    1.434   .     S
C273   C274    1.410   .     D
C273   C284    1.411   .     S
C274   S335    1.732   .     S
C275   O437    1.263   .     D
C275   C276    1.452   .     S
C275   O438    1.279   .     S
C276   C277    1.366   .     D
C276   S336    1.748   .     S
C277   C278    1.435   .     S
C278   C279    1.410   .     D
C279   S336    1.731   .     S
C280   O440    1.275   .     S
C280   O439    1.266   .     D
C280   C281    1.452   .     S
C281   C282    1.367   .     D
C281   S337    1.747   .     S
C282   C283    1.434   .     S
C283   C284    1.410   .     D
C284   S337    1.729   .     S
C285   C286    1.454   .     S
C285   O442    1.278   .     S
C285   O441    1.264   .     D
C286   S338    1.744   .     S
C286   C287    1.367   .     D
C287   C288    1.433   .     S
C288   C289    1.409   .     S
C289   S338    1.733   .     S
C290   O444    1.276   .     S
C290   O443    1.267   .     D
C290   C291    1.451   .     S
C291   S339    1.747   .     S
C291   C292    1.367   .     D
C292   C293    1.434   .     S
C293   C294    1.409   .     S
C294   S339    1.729   .     S
O340   Cd17    2.222   1_545 S
O340   C70     1.276   1_554 S
O342   Cd19    2.214   1_455 S
O344   C80     1.266   1_455 S
O346   C85     1.272   1_545 S
O346   Cd20    2.272   1_554 S
O348   C90     1.267   1_545 S
O350   Cd14    2.215   1_455 S
O350   C95     1.276   1_554 S
O352   C100    1.275   1_455 S
O352   Cd15    2.281   1_554 S
O354   Cd13    2.233   1_545 S
O356   Cd22    2.220   1_554 S
O358   C115    1.267   1_545 S
O358   Cd24    2.223   1_455 S
O360   C120    1.264   1_455 S
O360   Cd21    2.223   1_545 S
O362   C125    1.271   1_554 S
O368   H390    1.036   .     S
O368   H389    0.992   .     S
O369   H388    0.971   .     S
O378   H393    1.043   .     S
O378   H392    0.994   .     S
O379   H391    0.976   .     S
O382   H395    0.986   .     S
O383   H394    0.988   .     S
O383   H396    0.990   .     S
O397   Cd20    2.212   1_565 S
O397   Cd4     2.440   1_556 S
O397   C175    1.274   1_556 S
O399   Cd18    2.231   1_655 S
O401   C185    1.266   1_655 S
O403   C190    1.272   1_565 S
O403   Cd1     2.467   1_565 S
O403   Cd17    2.223   1_556 S
O405   C195    1.267   1_565 S
O407   Cd15    2.206   1_655 S
O407   C200    1.274   1_556 S
O407   Cd7     2.447   1_556 S
O409   C205    1.271   1_655 S
O409   Cd6     2.456   1_655 S
O409   Cd14    2.219   1_556 S
O411   Cd16    2.233   1_565 S
O413   Cd23    2.213   1_556 S
O415   C220    1.269   1_565 S
O415   Cd21    2.226   1_655 S
O417   C225    1.268   1_655 S
O417   Cd24    2.228   1_565 S
O419   C230    1.265   1_556 S
