# Supplementary material for: Excavating hidden adsorption sites in metal-organic frameworks using rational defect engineering
Source: Nat Commun. 2017 Nov 16;8:1539. doi: 10.1038/s41467-017-01478-4 (PMC5691151; doi:10.1038/s41467-017-01478-4)
Supplement: Supplementary file 32 — Supplementary Data 29 [file 41467_2017_1478_MOESM32_ESM.cif]

data_REGYOT_cation_relaxed
_audit_creation_date              2017-08-02
_audit_creation_method            'Materials Studio'
_symmetry_space_group_name_H-M    'P1'
_symmetry_Int_Tables_number       1
_symmetry_cell_setting            triclinic
loop_
_symmetry_equiv_pos_as_xyz
  x,y,z
_cell_length_a                    29.4682
_cell_length_b                    29.4503
_cell_length_c                    29.3193
_cell_angle_alpha                 59.9439
_cell_angle_beta                  60.1206
_cell_angle_gamma                 59.9537
loop_
_atom_site_label
_atom_site_type_symbol
_atom_site_fract_x
_atom_site_fract_y
_atom_site_fract_z
_atom_site_U_iso_or_equiv
_atom_site_adp_type
_atom_site_occupancy
Cu1    Cu    0.54823   0.44699   0.07903   0.00000  Uiso   1.00
Cu2    Cu    0.44858   0.54721   0.91962   0.00000  Uiso   1.00
Cu3    Cu    0.07681   0.91889   0.54936   0.00000  Uiso   1.00
Cu4    Cu    0.91984   0.07503   0.44979   0.00000  Uiso   1.00
Cu5    Cu    0.54885   0.07571   0.92091   0.00000  Uiso   1.00
Cu6    Cu    0.44768   0.91827   0.07840   0.00000  Uiso   1.00
Cu7    Cu    0.07546   0.54607   0.45083   0.00000  Uiso   1.00
Cu8    Cu    0.92114   0.44749   0.54869   0.00000  Uiso   1.00
Cu9    Cu    0.54902   0.91615   0.44858   0.00000  Uiso   1.00
Cu10   Cu    0.44843   0.07724   0.54994   0.00000  Uiso   1.00
Cu11   Cu    0.08001   0.44629   0.91853   0.00000  Uiso   1.00
Cu12   Cu    0.91806   0.54745   0.07928   0.00000  Uiso   1.00
Cu13   Cu    0.04601   0.94882   0.42311   0.00000  Uiso   1.00
Cu14   Cu    0.95080   0.04503   0.57591   0.00000  Uiso   1.00
Cu15   Cu    0.57829   0.41806   0.94926   0.00000  Uiso   1.00
Cu16   Cu    0.41875   0.57572   0.04935   0.00000  Uiso   1.00
Cu17   Cu    0.41916   0.94691   0.57854   0.00000  Uiso   1.00
Cu18   Cu    0.57783   0.04682   0.42057   0.00000  Uiso   1.00
Cu19   Cu    0.94818   0.41772   0.04876   0.00000  Uiso   1.00
Cu20   Cu    0.04960   0.57629   0.94942   0.00000  Uiso   1.00
Cu21   Cu    0.57591   0.94805   0.04822   0.00000  Uiso   1.00
Cu22   Cu    0.42092   0.04630   0.95059   0.00000  Uiso   1.00
Cu23   Cu    0.04730   0.42048   0.57633   0.00000  Uiso   1.00
Cu24   Cu    0.94943   0.57374   0.42261   0.00000  Uiso   1.00
H25    H     0.56229   0.27250   0.03937   0.00000  Uiso   1.00
H26    H     0.55962   0.19234   0.23496   0.00000  Uiso   1.00
H27    H     0.56005   0.28869   0.17809   0.00000  Uiso   1.00
H28    H     0.27294   0.56221   0.11986   0.00000  Uiso   1.00
H29    H     0.19296   0.55951   0.00735   0.00000  Uiso   1.00
Li30   Li    0.53767   0.45886   0.85129   0.00000  Uiso   1.00
H31    H     0.28905   0.56035   0.96696   0.00000  Uiso   1.00
H32    H     0.04110   0.11764   0.56485   0.00000  Uiso   1.00
H33    H     0.23591   0.00599   0.56159   0.00000  Uiso   1.00
H34    H     0.17921   0.96573   0.56213   0.00000  Uiso   1.00
H35    H     0.12113   0.03878   0.27391   0.00000  Uiso   1.00
H36    H     0.00943   0.23377   0.19267   0.00000  Uiso   1.00
H37    H     0.96889   0.17662   0.28906   0.00000  Uiso   1.00
H38    H     0.56268   0.03625   0.12257   0.00000  Uiso   1.00
H39    H     0.55937   0.23138   0.01052   0.00000  Uiso   1.00
H40    H     0.56056   0.17448   0.96976   0.00000  Uiso   1.00
H41    H     0.27408   0.12125   0.03699   0.00000  Uiso   1.00
H42    H     0.19346   0.01001   0.23274   0.00000  Uiso   1.00
H43    H     0.28951   0.96892   0.17597   0.00000  Uiso   1.00
H44    H     0.03774   0.56208   0.27328   0.00000  Uiso   1.00
H45    H     0.23231   0.55913   0.19262   0.00000  Uiso   1.00
H46    H     0.17595   0.55941   0.28948   0.00000  Uiso   1.00
H47    H     0.12323   0.27151   0.56443   0.00000  Uiso   1.00
H48    H     0.01283   0.18996   0.56126   0.00000  Uiso   1.00
H49    H     0.97206   0.28670   0.56159   0.00000  Uiso   1.00
H50    H     0.56241   0.11923   0.27637   0.00000  Uiso   1.00
H51    H     0.55941   0.00765   0.19576   0.00000  Uiso   1.00
H52    H     0.56065   0.96691   0.29227   0.00000  Uiso   1.00
H53    H     0.27673   0.03509   0.56455   0.00000  Uiso   1.00
H54    H     0.19675   0.23003   0.56142   0.00000  Uiso   1.00
H55    H     0.29304   0.17351   0.56188   0.00000  Uiso   1.00
H56    H     0.03813   0.27465   0.12019   0.00000  Uiso   1.00
H57    H     0.23247   0.19506   0.00768   0.00000  Uiso   1.00
H58    H     0.17556   0.29124   0.96713   0.00000  Uiso   1.00
H59    H     0.11971   0.56237   0.03649   0.00000  Uiso   1.00
H60    H     0.00905   0.55885   0.23220   0.00000  Uiso   1.00
H61    H     0.96833   0.55937   0.17580   0.00000  Uiso   1.00
H62    H     0.22578   0.93049   0.46165   0.00000  Uiso   1.00
H63    H     0.30561   0.93391   0.26597   0.00000  Uiso   1.00
H64    H     0.20928   0.93342   0.32288   0.00000  Uiso   1.00
H65    H     0.93168   0.22419   0.37656   0.00000  Uiso   1.00
H66    H     0.93490   0.30459   0.48841   0.00000  Uiso   1.00
H67    H     0.93494   0.20783   0.52878   0.00000  Uiso   1.00
H68    H     0.37714   0.45898   0.93456   0.00000  Uiso   1.00
H69    H     0.48916   0.26408   0.93757   0.00000  Uiso   1.00
H70    H     0.52922   0.32074   0.93715   0.00000  Uiso   1.00
H71    H     0.46149   0.37439   0.22531   0.00000  Uiso   1.00
H72    H     0.26679   0.48616   0.30538   0.00000  Uiso   1.00
H73    H     0.32315   0.52651   0.20865   0.00000  Uiso   1.00
H74    H     0.46186   0.93102   0.37752   0.00000  Uiso   1.00
H75    H     0.26745   0.93389   0.49012   0.00000  Uiso   1.00
H76    H     0.32419   0.93363   0.53024   0.00000  Uiso   1.00
H77    H     0.37810   0.22153   0.46265   0.00000  Uiso   1.00
H78    H     0.49000   0.30087   0.26714   0.00000  Uiso   1.00
H79    H     0.53003   0.20452   0.32425   0.00000  Uiso   1.00
H80    H     0.93088   0.46111   0.22302   0.00000  Uiso   1.00
H81    H     0.93437   0.26601   0.30305   0.00000  Uiso   1.00
H82    H     0.93376   0.32276   0.20632   0.00000  Uiso   1.00
H83    H     0.22452   0.37515   0.93481   0.00000  Uiso   1.00
H84    H     0.30373   0.48751   0.93782   0.00000  Uiso   1.00
H85    H     0.20746   0.52744   0.93748   0.00000  Uiso   1.00
H86    H     0.37788   0.93101   0.22477   0.00000  Uiso   1.00
H87    H     0.49045   0.93397   0.30434   0.00000  Uiso   1.00
H88    H     0.52995   0.93376   0.20761   0.00000  Uiso   1.00
H89    H     0.46082   0.22276   0.93444   0.00000  Uiso   1.00
H90    H     0.26600   0.30226   0.93778   0.00000  Uiso   1.00
H91    H     0.32301   0.20578   0.93736   0.00000  Uiso   1.00
H92    H     0.22565   0.45787   0.37832   0.00000  Uiso   1.00
H93    H     0.30529   0.26274   0.49112   0.00000  Uiso   1.00
H94    H     0.20900   0.31988   0.53095   0.00000  Uiso   1.00
H95    H     0.93181   0.37721   0.45973   0.00000  Uiso   1.00
H96    H     0.93406   0.48975   0.26422   0.00000  Uiso   1.00
H97    H     0.93397   0.52951   0.32133   0.00000  Uiso   1.00
H98    H     0.43438   0.72177   0.95990   0.00000  Uiso   1.00
H99    H     0.43713   0.80177   0.76432   0.00000  Uiso   1.00
H100   H     0.43669   0.70544   0.82126   0.00000  Uiso   1.00
H101   H     0.72344   0.43183   0.87962   0.00000  Uiso   1.00
H102   H     0.80354   0.43454   0.99201   0.00000  Uiso   1.00
H103   H     0.70748   0.43371   0.03248   0.00000  Uiso   1.00
H104   H     0.95586   0.87622   0.43434   0.00000  Uiso   1.00
H105   H     0.76100   0.98768   0.43760   0.00000  Uiso   1.00
H106   H     0.81761   0.02806   0.43706   0.00000  Uiso   1.00
H107   H     0.87581   0.95495   0.72557   0.00000  Uiso   1.00
H108   H     0.98754   0.75997   0.80669   0.00000  Uiso   1.00
H109   H     0.02802   0.81715   0.71029   0.00000  Uiso   1.00
H110   H     0.43406   0.95787   0.87678   0.00000  Uiso   1.00
H111   H     0.43742   0.76269   0.98867   0.00000  Uiso   1.00
H112   H     0.43620   0.81950   0.02956   0.00000  Uiso   1.00
H113   H     0.72288   0.87241   0.96245   0.00000  Uiso   1.00
H114   H     0.80348   0.98367   0.76665   0.00000  Uiso   1.00
H115   H     0.70742   0.02474   0.82347   0.00000  Uiso   1.00
H116   H     0.95874   0.43186   0.72616   0.00000  Uiso   1.00
H117   H     0.76417   0.43484   0.80673   0.00000  Uiso   1.00
H118   H     0.82060   0.43456   0.70988   0.00000  Uiso   1.00
H119   H     0.87385   0.72224   0.43476   0.00000  Uiso   1.00
H120   H     0.98419   0.80383   0.43793   0.00000  Uiso   1.00
H121   H     0.02500   0.70709   0.43760   0.00000  Uiso   1.00
H122   H     0.43443   0.87487   0.72282   0.00000  Uiso   1.00
H123   H     0.43737   0.98656   0.80335   0.00000  Uiso   1.00
H124   H     0.43612   0.02725   0.70687   0.00000  Uiso   1.00
H125   H     0.72031   0.95859   0.43459   0.00000  Uiso   1.00
H126   H     0.80039   0.76360   0.43777   0.00000  Uiso   1.00
H127   H     0.70409   0.82009   0.43726   0.00000  Uiso   1.00
H128   H     0.95872   0.71895   0.87933   0.00000  Uiso   1.00
H129   H     0.76434   0.79871   0.99167   0.00000  Uiso   1.00
H130   H     0.82114   0.70249   0.03235   0.00000  Uiso   1.00
H131   H     0.87664   0.43145   0.96308   0.00000  Uiso   1.00
H132   H     0.98742   0.43507   0.76728   0.00000  Uiso   1.00
H133   H     0.02804   0.43446   0.82385   0.00000  Uiso   1.00
H134   H     0.77113   0.06343   0.53750   0.00000  Uiso   1.00
H135   H     0.69116   0.06003   0.73321   0.00000  Uiso   1.00
H136   H     0.78752   0.06051   0.67635   0.00000  Uiso   1.00
H137   H     0.06526   0.77011   0.62200   0.00000  Uiso   1.00
H138   H     0.06198   0.68963   0.51028   0.00000  Uiso   1.00
H139   H     0.06199   0.78639   0.46983   0.00000  Uiso   1.00
H140   H     0.62003   0.53480   0.06475   0.00000  Uiso   1.00
H141   H     0.50775   0.72969   0.06166   0.00000  Uiso   1.00
H142   H     0.46784   0.67290   0.06212   0.00000  Uiso   1.00
H143   H     0.53559   0.61962   0.77367   0.00000  Uiso   1.00
H144   H     0.73034   0.50796   0.69339   0.00000  Uiso   1.00
H145   H     0.67400   0.46757   0.79012   0.00000  Uiso   1.00
H146   H     0.53492   0.06307   0.62158   0.00000  Uiso   1.00
H147   H     0.72938   0.06011   0.50890   0.00000  Uiso   1.00
H148   H     0.67259   0.06044   0.46883   0.00000  Uiso   1.00
H149   H     0.61870   0.77269   0.53642   0.00000  Uiso   1.00
H150   H     0.50698   0.69302   0.73196   0.00000  Uiso   1.00
H151   H     0.46685   0.78942   0.67493   0.00000  Uiso   1.00
H152   H     0.06592   0.53349   0.77575   0.00000  Uiso   1.00
H153   H     0.06247   0.72859   0.69535   0.00000  Uiso   1.00
H154   H     0.06312   0.67197   0.79216   0.00000  Uiso   1.00
H155   H     0.77234   0.61909   0.06454   0.00000  Uiso   1.00
H156   H     0.69360   0.50641   0.06145   0.00000  Uiso   1.00
H157   H     0.78977   0.46670   0.06183   0.00000  Uiso   1.00
H158   H     0.61884   0.06295   0.77438   0.00000  Uiso   1.00
H159   H     0.50641   0.06006   0.69460   0.00000  Uiso   1.00
H160   H     0.46683   0.06026   0.79137   0.00000  Uiso   1.00
H161   H     0.53590   0.77113   0.06492   0.00000  Uiso   1.00
H162   H     0.73069   0.69200   0.06154   0.00000  Uiso   1.00
H163   H     0.67349   0.78842   0.06200   0.00000  Uiso   1.00
H164   H     0.77135   0.53630   0.62054   0.00000  Uiso   1.00
H165   H     0.69159   0.73142   0.50778   0.00000  Uiso   1.00
H166   H     0.78793   0.67429   0.46791   0.00000  Uiso   1.00
H167   H     0.06503   0.61697   0.53909   0.00000  Uiso   1.00
H168   H     0.06284   0.50462   0.73463   0.00000  Uiso   1.00
H169   H     0.06289   0.46474   0.67765   0.00000  Uiso   1.00
C170   C     0.56269   0.34304   0.07080   0.00000  Uiso   1.00
C171   C     0.56185   0.28544   0.10525   0.00000  Uiso   1.00
C172   C     0.56193   0.25385   0.08262   0.00000  Uiso   1.00
C173   C     0.56130   0.19907   0.11426   0.00000  Uiso   1.00
C174   C     0.56107   0.17628   0.16958   0.00000  Uiso   1.00
C175   C     0.56051   0.20924   0.19200   0.00000  Uiso   1.00
C176   C     0.56073   0.26318   0.16052   0.00000  Uiso   1.00
C177   C     0.34349   0.56256   0.01737   0.00000  Uiso   1.00
C178   C     0.28605   0.56175   0.04137   0.00000  Uiso   1.00
C179   C     0.25446   0.56180   0.09560   0.00000  Uiso   1.00
C180   C     0.19981   0.56114   0.11944   0.00000  Uiso   1.00
C181   C     0.17693   0.56088   0.08734   0.00000  Uiso   1.00
C182   C     0.20988   0.56039   0.03244   0.00000  Uiso   1.00
C183   C     0.26370   0.56078   0.00952   0.00000  Uiso   1.00
C184   C     0.07217   0.01544   0.56501   0.00000  Uiso   1.00
C185   C     0.10678   0.03970   0.56414   0.00000  Uiso   1.00
C186   C     0.08423   0.09370   0.56430   0.00000  Uiso   1.00
C187   C     0.11582   0.11757   0.56355   0.00000  Uiso   1.00
C188   C     0.17084   0.08559   0.56322   0.00000  Uiso   1.00
C189   C     0.19318   0.03092   0.56259   0.00000  Uiso   1.00
C190   C     0.16178   0.00807   0.56288   0.00000  Uiso   1.00
C191   C     0.01839   0.06973   0.34388   0.00000  Uiso   1.00
C192   C     0.04313   0.10442   0.28606   0.00000  Uiso   1.00
C193   C     0.09726   0.08188   0.25479   0.00000  Uiso   1.00
C194   C     0.12112   0.11345   0.19985   0.00000  Uiso   1.00
C195   C     0.08905   0.16857   0.17693   0.00000  Uiso   1.00
C196   C     0.03435   0.19094   0.20966   0.00000  Uiso   1.00
C197   C     0.01139   0.15939   0.26359   0.00000  Uiso   1.00
C198   C     0.56333   0.06782   0.01962   0.00000  Uiso   1.00
C199   C     0.56215   0.10207   0.04425   0.00000  Uiso   1.00
C200   C     0.56218   0.07937   0.09861   0.00000  Uiso   1.00
C201   C     0.56138   0.11097   0.12261   0.00000  Uiso   1.00
C202   C     0.56102   0.16611   0.09047   0.00000  Uiso   1.00
C203   C     0.56042   0.18850   0.03553   0.00000  Uiso   1.00
C204   C     0.56100   0.15711   0.01244   0.00000  Uiso   1.00
C205   C     0.34374   0.01822   0.06922   0.00000  Uiso   1.00
C206   C     0.28649   0.04313   0.10316   0.00000  Uiso   1.00
C207   C     0.25528   0.09744   0.08020   0.00000  Uiso   1.00
C208   C     0.20064   0.12169   0.11155   0.00000  Uiso   1.00
C209   C     0.17787   0.08970   0.16691   0.00000  Uiso   1.00
C210   C     0.21054   0.03481   0.18962   0.00000  Uiso   1.00
C211   C     0.26416   0.01154   0.15839   0.00000  Uiso   1.00
C212   C     0.06963   0.56178   0.34392   0.00000  Uiso   1.00
C213   C     0.10367   0.56134   0.28580   0.00000  Uiso   1.00
C214   C     0.08078   0.56158   0.25433   0.00000  Uiso   1.00
C215   C     0.11210   0.56104   0.19935   0.00000  Uiso   1.00
C216   C     0.16706   0.56075   0.17659   0.00000  Uiso   1.00
C217   C     0.18963   0.56007   0.20953   0.00000  Uiso   1.00
C218   C     0.15854   0.56020   0.26364   0.00000  Uiso   1.00
C219   C     0.02091   0.34146   0.56405   0.00000  Uiso   1.00
C220   C     0.04579   0.28352   0.56359   0.00000  Uiso   1.00
C221   C     0.09976   0.25238   0.56393   0.00000  Uiso   1.00
C222   C     0.12398   0.19753   0.56338   0.00000  Uiso   1.00
C223   C     0.09217   0.17452   0.56309   0.00000  Uiso   1.00
C224   C     0.03751   0.20715   0.56230   0.00000  Uiso   1.00
C225   C     0.01438   0.26112   0.56242   0.00000  Uiso   1.00
C226   C     0.56254   0.01683   0.34688   0.00000  Uiso   1.00
C227   C     0.56194   0.04108   0.28931   0.00000  Uiso   1.00
C228   C     0.56202   0.09528   0.25767   0.00000  Uiso   1.00
C229   C     0.56137   0.11929   0.20268   0.00000  Uiso   1.00
C230   C     0.56103   0.08733   0.17976   0.00000  Uiso   1.00
C231   C     0.56052   0.03252   0.21279   0.00000  Uiso   1.00
C232   C     0.56100   0.00940   0.26685   0.00000  Uiso   1.00
C233   C     0.34711   0.06691   0.56405   0.00000  Uiso   1.00
C234   C     0.28999   0.10079   0.56376   0.00000  Uiso   1.00
C235   C     0.25831   0.07809   0.56405   0.00000  Uiso   1.00
C236   C     0.20361   0.10951   0.56347   0.00000  Uiso   1.00
C237   C     0.18079   0.16471   0.56309   0.00000  Uiso   1.00
C238   C     0.21383   0.18707   0.56238   0.00000  Uiso   1.00
C239   C     0.26767   0.15590   0.56259   0.00000  Uiso   1.00
C240   C     0.06888   0.34519   0.01741   0.00000  Uiso   1.00
C241   C     0.10319   0.28805   0.04154   0.00000  Uiso   1.00
C242   C     0.08100   0.25624   0.09589   0.00000  Uiso   1.00
C243   C     0.11270   0.20151   0.11977   0.00000  Uiso   1.00
C244   C     0.16772   0.17869   0.08767   0.00000  Uiso   1.00
C245   C     0.18967   0.21191   0.03273   0.00000  Uiso   1.00
C246   C     0.15818   0.26581   0.00973   0.00000  Uiso   1.00
C247   C     0.01753   0.56197   0.06880   0.00000  Uiso   1.00
C248   C     0.04186   0.56140   0.10257   0.00000  Uiso   1.00
C249   C     0.09589   0.56174   0.07970   0.00000  Uiso   1.00
C250   C     0.12006   0.56111   0.11105   0.00000  Uiso   1.00
C251   C     0.08829   0.56075   0.16641   0.00000  Uiso   1.00
C252   C     0.03369   0.55997   0.18903   0.00000  Uiso   1.00
C253   C     0.01057   0.56018   0.15789   0.00000  Uiso   1.00
C254   C     0.15492   0.93095   0.42962   0.00000  Uiso   1.00
C255   C     0.21306   0.93136   0.39552   0.00000  Uiso   1.00
C256   C     0.24455   0.93111   0.41835   0.00000  Uiso   1.00
C257   C     0.29924   0.93183   0.38671   0.00000  Uiso   1.00
C258   C     0.32177   0.93221   0.33143   0.00000  Uiso   1.00
C259   C     0.28883   0.93290   0.30893   0.00000  Uiso   1.00
C260   C     0.23503   0.93261   0.34033   0.00000  Uiso   1.00
C261   C     0.93296   0.15310   0.47889   0.00000  Uiso   1.00
C262   C     0.93285   0.21143   0.45447   0.00000  Uiso   1.00
C263   C     0.93224   0.24304   0.40036   0.00000  Uiso   1.00
C264   C     0.93263   0.29795   0.37631   0.00000  Uiso   1.00
C265   C     0.93303   0.32062   0.40850   0.00000  Uiso   1.00
C266   C     0.93393   0.28766   0.46336   0.00000  Uiso   1.00
C267   C     0.93395   0.23360   0.48628   0.00000  Uiso   1.00
C268   C     0.47934   0.42714   0.93490   0.00000  Uiso   1.00
C269   C     0.45509   0.39334   0.93531   0.00000  Uiso   1.00
C270   C     0.40109   0.41590   0.93506   0.00000  Uiso   1.00
C271   C     0.37722   0.38439   0.93569   0.00000  Uiso   1.00
C272   C     0.40942   0.32925   0.93598   0.00000  Uiso   1.00
C273   C     0.46409   0.30695   0.93665   0.00000  Uiso   1.00
C274   C     0.48688   0.33824   0.93644   0.00000  Uiso   1.00
C275   C     0.42937   0.47695   0.15434   0.00000  Uiso   1.00
C276   C     0.39583   0.45243   0.21212   0.00000  Uiso   1.00
C277   C     0.41851   0.39830   0.24393   0.00000  Uiso   1.00
C278   C     0.38709   0.37434   0.29887   0.00000  Uiso   1.00
C279   C     0.33207   0.40645   0.32158   0.00000  Uiso   1.00
C280   C     0.30966   0.46120   0.28839   0.00000  Uiso   1.00
C281   C     0.34078   0.48408   0.23433   0.00000  Uiso   1.00
C282   C     0.43013   0.93204   0.47968   0.00000  Uiso   1.00
C283   C     0.39655   0.93191   0.45588   0.00000  Uiso   1.00
C284   C     0.41900   0.93149   0.40170   0.00000  Uiso   1.00
C285   C     0.38737   0.93200   0.37798   0.00000  Uiso   1.00
C286   C     0.33234   0.93223   0.41017   0.00000  Uiso   1.00
C287   C     0.31030   0.93293   0.46503   0.00000  Uiso   1.00
C288   C     0.34158   0.93289   0.48782   0.00000  Uiso   1.00
C289   C     0.48008   0.15056   0.43084   0.00000  Uiso   1.00
C290   C     0.45610   0.20800   0.39698   0.00000  Uiso   1.00
C291   C     0.40218   0.23988   0.41944   0.00000  Uiso   1.00
C292   C     0.37849   0.29467   0.38754   0.00000  Uiso   1.00
C293   C     0.41054   0.31734   0.33223   0.00000  Uiso   1.00
C294   C     0.46508   0.28405   0.31010   0.00000  Uiso   1.00
C295   C     0.48777   0.23011   0.34171   0.00000  Uiso   1.00
C296   C     0.93176   0.42917   0.15188   0.00000  Uiso   1.00
C297   C     0.93188   0.39550   0.20945   0.00000  Uiso   1.00
C298   C     0.93154   0.41800   0.24143   0.00000  Uiso   1.00
C299   C     0.93231   0.38637   0.29632   0.00000  Uiso   1.00
C300   C     0.93274   0.33113   0.31924   0.00000  Uiso   1.00
C301   C     0.93337   0.30896   0.28593   0.00000  Uiso   1.00
C302   C     0.93306   0.34033   0.23182   0.00000  Uiso   1.00
C303   C     0.15316   0.47732   0.93544   0.00000  Uiso   1.00
C304   C     0.21079   0.45336   0.93565   0.00000  Uiso   1.00
C305   C     0.24285   0.39935   0.93527   0.00000  Uiso   1.00
C306   C     0.29761   0.37569   0.93577   0.00000  Uiso   1.00
C307   C     0.32029   0.40780   0.93607   0.00000  Uiso   1.00
C308   C     0.28696   0.46247   0.93682   0.00000  Uiso   1.00
C309   C     0.23303   0.48509   0.93673   0.00000  Uiso   1.00
C310   C     0.47945   0.93163   0.15363   0.00000  Uiso   1.00
C311   C     0.45579   0.93186   0.21153   0.00000  Uiso   1.00
C312   C     0.40197   0.93150   0.24339   0.00000  Uiso   1.00
C313   C     0.37852   0.93201   0.29833   0.00000  Uiso   1.00
C314   C     0.41080   0.93233   0.32087   0.00000  Uiso   1.00
C315   C     0.46531   0.93305   0.28760   0.00000  Uiso   1.00
C316   C     0.48775   0.93294   0.23354   0.00000  Uiso   1.00
C317   C     0.42935   0.15186   0.93485   0.00000  Uiso   1.00
C318   C     0.39525   0.20969   0.93527   0.00000  Uiso   1.00
C319   C     0.41773   0.24141   0.93498   0.00000  Uiso   1.00
C320   C     0.38599   0.29618   0.93565   0.00000  Uiso   1.00
C321   C     0.33091   0.31873   0.93602   0.00000  Uiso   1.00
C322   C     0.30877   0.28558   0.93673   0.00000  Uiso   1.00
C323   C     0.34026   0.23165   0.93648   0.00000  Uiso   1.00
C324   C     0.15494   0.42643   0.48043   0.00000  Uiso   1.00
C325   C     0.21291   0.39210   0.45638   0.00000  Uiso   1.00
C326   C     0.24445   0.41468   0.40228   0.00000  Uiso   1.00
C327   C     0.29910   0.38292   0.37865   0.00000  Uiso   1.00
C328   C     0.32165   0.32781   0.41105   0.00000  Uiso   1.00
C329   C     0.28869   0.30554   0.46586   0.00000  Uiso   1.00
C330   C     0.23486   0.33710   0.48845   0.00000  Uiso   1.00
C331   C     0.93284   0.47874   0.42787   0.00000  Uiso   1.00
C332   C     0.93252   0.45511   0.39364   0.00000  Uiso   1.00
C333   C     0.93219   0.40117   0.41643   0.00000  Uiso   1.00
C334   C     0.93265   0.37756   0.38471   0.00000  Uiso   1.00
C335   C     0.93272   0.40990   0.32947   0.00000  Uiso   1.00
C336   C     0.93331   0.46461   0.30705   0.00000  Uiso   1.00
C337   C     0.93330   0.48719   0.33857   0.00000  Uiso   1.00
C338   C     0.43408   0.65111   0.92847   0.00000  Uiso   1.00
C339   C     0.43484   0.70872   0.89411   0.00000  Uiso   1.00
C340   C     0.43479   0.74036   0.91669   0.00000  Uiso   1.00
C341   C     0.43543   0.79513   0.88497   0.00000  Uiso   1.00
C342   C     0.43566   0.81792   0.82965   0.00000  Uiso   1.00
C343   C     0.43620   0.78495   0.80727   0.00000  Uiso   1.00
C344   C     0.43597   0.73100   0.83879   0.00000  Uiso   1.00
C345   C     0.65301   0.43157   0.98199   0.00000  Uiso   1.00
C346   C     0.71040   0.43229   0.95811   0.00000  Uiso   1.00
C347   C     0.74199   0.43222   0.90384   0.00000  Uiso   1.00
C348   C     0.79664   0.43286   0.87996   0.00000  Uiso   1.00
C349   C     0.81949   0.43306   0.91210   0.00000  Uiso   1.00
C350   C     0.78658   0.43359   0.96700   0.00000  Uiso   1.00
C351   C     0.73279   0.43327   0.98992   0.00000  Uiso   1.00
C352   C     0.92464   0.97841   0.43422   0.00000  Uiso   1.00
C353   C     0.89010   0.95414   0.43501   0.00000  Uiso   1.00
C354   C     0.91271   0.90013   0.43488   0.00000  Uiso   1.00
C355   C     0.88117   0.87622   0.43564   0.00000  Uiso   1.00
C356   C     0.82615   0.90812   0.43597   0.00000  Uiso   1.00
C357   C     0.80373   0.96283   0.43660   0.00000  Uiso   1.00
C358   C     0.83509   0.98568   0.43630   0.00000  Uiso   1.00
C359   C     0.97851   0.92410   0.65552   0.00000  Uiso   1.00
C360   C     0.95384   0.88933   0.71334   0.00000  Uiso   1.00
C361   C     0.89973   0.91184   0.74461   0.00000  Uiso   1.00
C362   C     0.87586   0.88023   0.79955   0.00000  Uiso   1.00
C363   C     0.90790   0.82510   0.82247   0.00000  Uiso   1.00
C364   C     0.96259   0.80279   0.78970   0.00000  Uiso   1.00
C365   C     0.98557   0.83433   0.73580   0.00000  Uiso   1.00
C366   C     0.43343   0.92619   0.97973   0.00000  Uiso   1.00
C367   C     0.43460   0.89197   0.95510   0.00000  Uiso   1.00
C368   C     0.43458   0.91472   0.90075   0.00000  Uiso   1.00
C369   C     0.43540   0.88320   0.87662   0.00000  Uiso   1.00
C370   C     0.43576   0.82805   0.90876   0.00000  Uiso   1.00
C371   C     0.43637   0.80558   0.96370   0.00000  Uiso   1.00
C372   C     0.43581   0.83691   0.98687   0.00000  Uiso   1.00
C373   C     0.65321   0.97545   0.93018   0.00000  Uiso   1.00
C374   C     0.71050   0.95049   0.89628   0.00000  Uiso   1.00
C375   C     0.74168   0.89622   0.91924   0.00000  Uiso   1.00
C376   C     0.79631   0.87199   0.88785   0.00000  Uiso   1.00
C377   C     0.81908   0.90398   0.83249   0.00000  Uiso   1.00
C378   C     0.78643   0.95883   0.80978   0.00000  Uiso   1.00
C379   C     0.73277   0.98212   0.84105   0.00000  Uiso   1.00
C380   C     0.92691   0.43224   0.65540   0.00000  Uiso   1.00
C381   C     0.89284   0.43262   0.71355   0.00000  Uiso   1.00
C382   C     0.91568   0.43236   0.74511   0.00000  Uiso   1.00
C383   C     0.88437   0.43291   0.80005   0.00000  Uiso   1.00
C384   C     0.82941   0.43320   0.82280   0.00000  Uiso   1.00
C385   C     0.80684   0.43388   0.78987   0.00000  Uiso   1.00
C386   C     0.83798   0.43377   0.73572   0.00000  Uiso   1.00
C387   C     0.97611   0.65233   0.43514   0.00000  Uiso   1.00
C388   C     0.95129   0.71023   0.43559   0.00000  Uiso   1.00
C389   C     0.89732   0.74137   0.43526   0.00000  Uiso   1.00
C390   C     0.87310   0.79622   0.43580   0.00000  Uiso   1.00
C391   C     0.90488   0.81923   0.43610   0.00000  Uiso   1.00
C392   C     0.95950   0.78663   0.43693   0.00000  Uiso   1.00
C393   C     0.98268   0.73267   0.43676   0.00000  Uiso   1.00
C394   C     0.43422   0.97724   0.65226   0.00000  Uiso   1.00
C395   C     0.43483   0.95308   0.70979   0.00000  Uiso   1.00
C396   C     0.43478   0.89890   0.74152   0.00000  Uiso   1.00
C397   C     0.43543   0.87489   0.79650   0.00000  Uiso   1.00
C398   C     0.43573   0.90688   0.81947   0.00000  Uiso   1.00
C399   C     0.43628   0.96163   0.78636   0.00000  Uiso   1.00
C400   C     0.43576   0.98475   0.73230   0.00000  Uiso   1.00
C401   C     0.64999   0.92669   0.43509   0.00000  Uiso   1.00
C402   C     0.70711   0.89285   0.43543   0.00000  Uiso   1.00
C403   C     0.73874   0.91555   0.43509   0.00000  Uiso   1.00
C404   C     0.79339   0.88420   0.43572   0.00000  Uiso   1.00
C405   C     0.81629   0.82901   0.43605   0.00000  Uiso   1.00
C406   C     0.78332   0.80657   0.43676   0.00000  Uiso   1.00
C407   C     0.72946   0.83771   0.43655   0.00000  Uiso   1.00
C408   C     0.92798   0.64851   0.98195   0.00000  Uiso   1.00
C409   C     0.89358   0.70558   0.95798   0.00000  Uiso   1.00
C410   C     0.91582   0.73735   0.90363   0.00000  Uiso   1.00
C411   C     0.88423   0.79213   0.87962   0.00000  Uiso   1.00
C412   C     0.82921   0.81494   0.91173   0.00000  Uiso   1.00
C413   C     0.80714   0.78176   0.96667   0.00000  Uiso   1.00
C414   C     0.83854   0.72788   0.98975   0.00000  Uiso   1.00
C415   C     0.97890   0.43189   0.93064   0.00000  Uiso   1.00
C416   C     0.95445   0.43242   0.89699   0.00000  Uiso   1.00
C417   C     0.90046   0.43208   0.91987   0.00000  Uiso   1.00
C418   C     0.87634   0.43279   0.88839   0.00000  Uiso   1.00
C419   C     0.90813   0.43319   0.83303   0.00000  Uiso   1.00
C420   C     0.96272   0.43395   0.81045   0.00000  Uiso   1.00
C421   C     0.98579   0.43368   0.84167   0.00000  Uiso   1.00
C422   C     0.84190   0.06294   0.56961   0.00000  Uiso   1.00
C423   C     0.78381   0.06254   0.60367   0.00000  Uiso   1.00
C424   C     0.75230   0.06285   0.58079   0.00000  Uiso   1.00
C425   C     0.69764   0.06216   0.61235   0.00000  Uiso   1.00
C426   C     0.67507   0.06176   0.66767   0.00000  Uiso   1.00
C427   C     0.70795   0.06104   0.69026   0.00000  Uiso   1.00
C428   C     0.76176   0.06129   0.65886   0.00000  Uiso   1.00
C429   C     0.06392   0.84110   0.51976   0.00000  Uiso   1.00
C430   C     0.06408   0.78284   0.54410   0.00000  Uiso   1.00
C431   C     0.06468   0.75126   0.59824   0.00000  Uiso   1.00
C432   C     0.06424   0.69639   0.62229   0.00000  Uiso   1.00
C433   C     0.06387   0.67365   0.59019   0.00000  Uiso   1.00
C434   C     0.06300   0.70658   0.53529   0.00000  Uiso   1.00
C435   C     0.06298   0.76062   0.51233   0.00000  Uiso   1.00
C436   C     0.51769   0.56650   0.06450   0.00000  Uiso   1.00
C437   C     0.54197   0.60035   0.06404   0.00000  Uiso   1.00
C438   C     0.59601   0.57788   0.06425   0.00000  Uiso   1.00
C439   C     0.61980   0.60947   0.06362   0.00000  Uiso   1.00
C440   C     0.58753   0.66457   0.06333   0.00000  Uiso   1.00
C441   C     0.53287   0.68681   0.06262   0.00000  Uiso   1.00
C442   C     0.51019   0.65544   0.06283   0.00000  Uiso   1.00
C443   C     0.56782   0.51713   0.84455   0.00000  Uiso   1.00
C444   C     0.60137   0.54163   0.78673   0.00000  Uiso   1.00
C445   C     0.57860   0.59574   0.75496   0.00000  Uiso   1.00
C446   C     0.60994   0.61974   0.70002   0.00000  Uiso   1.00
C447   C     0.66497   0.58764   0.67727   0.00000  Uiso   1.00
C448   C     0.68748   0.53293   0.71038   0.00000  Uiso   1.00
C449   C     0.65639   0.50996   0.76444   0.00000  Uiso   1.00
C450   C     0.56665   0.06205   0.51942   0.00000  Uiso   1.00
C451   C     0.60021   0.06220   0.54318   0.00000  Uiso   1.00
C452   C     0.57781   0.06257   0.59737   0.00000  Uiso   1.00
C453   C     0.60946   0.06202   0.62108   0.00000  Uiso   1.00
C454   C     0.66449   0.06179   0.58889   0.00000  Uiso   1.00
C455   C     0.68650   0.06109   0.53404   0.00000  Uiso   1.00
C456   C     0.65519   0.06116   0.51128   0.00000  Uiso   1.00
C457   C     0.51674   0.84350   0.56835   0.00000  Uiso   1.00
C458   C     0.54072   0.78606   0.60221   0.00000  Uiso   1.00
C459   C     0.59467   0.75426   0.57962   0.00000  Uiso   1.00
C460   C     0.61845   0.69943   0.61144   0.00000  Uiso   1.00
C461   C     0.58647   0.67673   0.66671   0.00000  Uiso   1.00
C462   C     0.53188   0.70993   0.68896   0.00000  Uiso   1.00
C463   C     0.50907   0.76388   0.65744   0.00000  Uiso   1.00
C464   C     0.06498   0.56556   0.84673   0.00000  Uiso   1.00
C465   C     0.06493   0.59925   0.78907   0.00000  Uiso   1.00
C466   C     0.06529   0.57654   0.75726   0.00000  Uiso   1.00
C467   C     0.06454   0.60811   0.70232   0.00000  Uiso   1.00
C468   C     0.06414   0.66332   0.67936   0.00000  Uiso   1.00
C469   C     0.06349   0.68566   0.71255   0.00000  Uiso   1.00
C470   C     0.06380   0.65436   0.76665   0.00000  Uiso   1.00
C471   C     0.84398   0.51681   0.06400   0.00000  Uiso   1.00
C472   C     0.78634   0.54075   0.06375   0.00000  Uiso   1.00
C473   C     0.75413   0.59477   0.06408   0.00000  Uiso   1.00
C474   C     0.69935   0.61837   0.06354   0.00000  Uiso   1.00
C475   C     0.67675   0.58618   0.06325   0.00000  Uiso   1.00
C476   C     0.71022   0.53156   0.06250   0.00000  Uiso   1.00
C477   C     0.76416   0.50898   0.06266   0.00000  Uiso   1.00
C478   C     0.51735   0.06220   0.84543   0.00000  Uiso   1.00
C479   C     0.54099   0.06210   0.78749   0.00000  Uiso   1.00
C480   C     0.59480   0.06248   0.75572   0.00000  Uiso   1.00
C481   C     0.61830   0.06197   0.70073   0.00000  Uiso   1.00
C482   C     0.58604   0.06170   0.67819   0.00000  Uiso   1.00
C483   C     0.53152   0.06093   0.71138   0.00000  Uiso   1.00
C484   C     0.50904   0.06102   0.76548   0.00000  Uiso   1.00
C485   C     0.56713   0.84219   0.06462   0.00000  Uiso   1.00
C486   C     0.60135   0.78434   0.06412   0.00000  Uiso   1.00
C487   C     0.57899   0.75256   0.06438   0.00000  Uiso   1.00
C488   C     0.61086   0.69776   0.06367   0.00000  Uiso   1.00
C489   C     0.66590   0.67532   0.06333   0.00000  Uiso   1.00
C490   C     0.68792   0.70858   0.06262   0.00000  Uiso   1.00
C491   C     0.65631   0.76248   0.06287   0.00000  Uiso   1.00
C492   C     0.84205   0.56770   0.51842   0.00000  Uiso   1.00
C493   C     0.78406   0.60209   0.54243   0.00000  Uiso   1.00
C494   C     0.75253   0.57951   0.59653   0.00000  Uiso   1.00
C495   C     0.69788   0.61122   0.62020   0.00000  Uiso   1.00
C496   C     0.67528   0.66637   0.58781   0.00000  Uiso   1.00
C497   C     0.70824   0.68864   0.53299   0.00000  Uiso   1.00
C498   C     0.76208   0.65709   0.51036   0.00000  Uiso   1.00
C499   C     0.06407   0.51535   0.57111   0.00000  Uiso   1.00
C500   C     0.06433   0.53908   0.60530   0.00000  Uiso   1.00
C501   C     0.06468   0.59302   0.58238   0.00000  Uiso   1.00
C502   C     0.06425   0.61668   0.61407   0.00000  Uiso   1.00
C503   C     0.06416   0.58446   0.66930   0.00000  Uiso   1.00
C504   C     0.06357   0.52972   0.69180   0.00000  Uiso   1.00
C505   C     0.06358   0.50707   0.66036   0.00000  Uiso   1.00
Cl506  Cl    0.49824   0.49725   0.00113   0.00000  Uiso   1.00
Cl507  Cl   -0.00211  -0.00337   0.50060   0.00000  Uiso   1.00
Cl508  Cl    0.49839  -0.00396   0.00046   0.00000  Uiso   1.00
Cl509  Cl   -0.00093   0.49706   0.49951   0.00000  Uiso   1.00
Cl510  Cl    0.49747  -0.00162   0.50043   0.00000  Uiso   1.00
Cl511  Cl   -0.00473   0.49794   0.00225   0.00000  Uiso   1.00
O512   O     0.55681   0.37285   0.09372   0.00000  Uiso   1.00
O513   O     0.56962   0.35921   0.02016   0.00000  Uiso   1.00
O514   O     0.37326   0.55730   0.97034   0.00000  Uiso   1.00
O515   O     0.35976   0.56901   0.04525   0.00000  Uiso   1.00
O516   O     0.09578   0.96881   0.55913   0.00000  Uiso   1.00
O517   O     0.02201   0.04322   0.57203   0.00000  Uiso   1.00
O518   O     0.97079   0.09274   0.37176   0.00000  Uiso   1.00
O519   O     0.04694   0.01981   0.35982   0.00000  Uiso   1.00
O520   O     0.55824   0.09107   0.97239   0.00000  Uiso   1.00
O521   O     0.56985   0.01746   0.04730   0.00000  Uiso   1.00
O522   O     0.37280   0.97093   0.09209   0.00000  Uiso   1.00
O523   O     0.35990   0.04592   0.01870   0.00000  Uiso   1.00
O524   O     0.09329   0.55574   0.37293   0.00000  Uiso   1.00
O525   O     0.01959   0.56845   0.35941   0.00000  Uiso   1.00
O526   O     0.97438   0.37022   0.55817   0.00000  Uiso   1.00
O527   O     0.04855   0.35735   0.57086   0.00000  Uiso   1.00
O528   O     0.55741   0.96983   0.37677   0.00000  Uiso   1.00
O529   O     0.56883   0.04417   0.36391   0.00000  Uiso   1.00
O530   O     0.37765   0.08918   0.55800   0.00000  Uiso   1.00
O531   O     0.36411   0.01616   0.57086   0.00000  Uiso   1.00
O532   O     0.09120   0.37492   0.97013   0.00000  Uiso   1.00
O533   O     0.01819   0.36226   0.04450   0.00000  Uiso   1.00
O534   O     0.97098   0.55595   0.09093   0.00000  Uiso   1.00
O535   O     0.04464   0.56924   0.01779   0.00000  Uiso   1.00
O536   O     0.12612   0.93721   0.40583   0.00000  Uiso   1.00
O537   O     0.13991   0.92381   0.48014   0.00000  Uiso   1.00
O538   O     0.93975   0.12401   0.52523   0.00000  Uiso   1.00
O539   O     0.92583   0.13779   0.45087   0.00000  Uiso   1.00
O540   O     0.52577   0.40407   0.94112   0.00000  Uiso   1.00
O541   O     0.45192   0.47782   0.92797   0.00000  Uiso   1.00
O542   O     0.40628   0.52346   0.12453   0.00000  Uiso   1.00
O543   O     0.48008   0.44980   0.13789   0.00000  Uiso   1.00
O544   O     0.40782   0.93858   0.52623   0.00000  Uiso   1.00
O545   O     0.48091   0.92520   0.45259   0.00000  Uiso   1.00
O546   O     0.52640   0.12027   0.40842   0.00000  Uiso   1.00
O547   O     0.45324   0.13367   0.48198   0.00000  Uiso   1.00
O548   O     0.93787   0.40691   0.12128   0.00000  Uiso   1.00
O549   O     0.92491   0.48018   0.13480   0.00000  Uiso   1.00
O550   O     0.12289   0.52380   0.94191   0.00000  Uiso   1.00
O551   O     0.13656   0.45019   0.92847   0.00000  Uiso   1.00
O552   O     0.52564   0.93802   0.12403   0.00000  Uiso   1.00
O553   O     0.45175   0.92459   0.13781   0.00000  Uiso   1.00
O554   O     0.40612   0.12257   0.94103   0.00000  Uiso   1.00
O555   O     0.47973   0.13614   0.92788   0.00000  Uiso   1.00
O556   O     0.12610   0.40283   0.52690   0.00000  Uiso   1.00
O557   O     0.13953   0.47674   0.45229   0.00000  Uiso   1.00
O558   O     0.93933   0.52501   0.40420   0.00000  Uiso   1.00
O559   O     0.92621   0.45072   0.47830   0.00000  Uiso   1.00
O560   O     0.44000   0.62152   0.90538   0.00000  Uiso   1.00
O561   O     0.42719   0.63489   0.97915   0.00000  Uiso   1.00
O562   O     0.62311   0.43688   0.02910   0.00000  Uiso   1.00
O563   O     0.63682   0.42515   0.95410   0.00000  Uiso   1.00
O564   O     0.90101   0.02502   0.44015   0.00000  Uiso   1.00
O565   O     0.97477   0.95060   0.42729   0.00000  Uiso   1.00
O566   O     0.02612   0.90114   0.62751   0.00000  Uiso   1.00
O567   O     0.94998   0.97401   0.63962   0.00000  Uiso   1.00
O568   O     0.43854   0.90300   0.02701   0.00000  Uiso   1.00
O569   O     0.42694   0.97649   0.95197   0.00000  Uiso   1.00
O570   O     0.62413   0.02263   0.90730   0.00000  Uiso   1.00
O571   O     0.63699   0.94765   0.98078   0.00000  Uiso   1.00
O572   O     0.90320   0.43827   0.62642   0.00000  Uiso   1.00
O573   O     0.97695   0.42554   0.63987   0.00000  Uiso   1.00
O574   O     0.02263   0.62350   0.44098   0.00000  Uiso   1.00
O575   O     0.94838   0.63646   0.42837   0.00000  Uiso   1.00
O576   O     0.43944   0.02425   0.62212   0.00000  Uiso   1.00
O577   O     0.42786   0.94989   0.63527   0.00000  Uiso   1.00
O578   O     0.61964   0.90428   0.44111   0.00000  Uiso   1.00
O579   O     0.63293   0.97742   0.42837   0.00000  Uiso   1.00
O580   O     0.90577   0.61839   0.02943   0.00000  Uiso   1.00
O581   O     0.97845   0.63159   0.95485   0.00000  Uiso   1.00
O582   O     0.02523   0.43797   0.90834   0.00000  Uiso   1.00
O583   O     0.95171   0.42468   0.98182   0.00000  Uiso   1.00
O584   O     0.87077   0.05665   0.59336   0.00000  Uiso   1.00
O585   O     0.85691   0.07009   0.51909   0.00000  Uiso   1.00
O586   O     0.05717   0.87011   0.47342   0.00000  Uiso   1.00
O587   O     0.07099   0.85646   0.54777   0.00000  Uiso   1.00
O588   O     0.47130   0.58946   0.05824   0.00000  Uiso   1.00
O589   O     0.54514   0.51575   0.07151   0.00000  Uiso   1.00
O590   O     0.59103   0.47061   0.87428   0.00000  Uiso   1.00
O591   O     0.51721   0.54433   0.86096   0.00000  Uiso   1.00
O592   O     0.58894   0.05558   0.47292   0.00000  Uiso   1.00
O593   O     0.51574   0.06898   0.54648   0.00000  Uiso   1.00
O594   O     0.47032   0.87384   0.59085   0.00000  Uiso   1.00
O595   O     0.54356   0.86039   0.51734   0.00000  Uiso   1.00
O596   O     0.05894   0.58794   0.87720   0.00000  Uiso   1.00
O597   O     0.07171   0.51474   0.86359   0.00000  Uiso   1.00
O598   O     0.87429   0.47037   0.05753   0.00000  Uiso   1.00
O599   O     0.86069   0.54386   0.07110   0.00000  Uiso   1.00
O600   O     0.47113   0.05576   0.87495   0.00000  Uiso   1.00
O601   O     0.54507   0.06906   0.86130   0.00000  Uiso   1.00
O602   O     0.59028   0.87153   0.05841   0.00000  Uiso   1.00
O603   O     0.51675   0.85790   0.07160   0.00000  Uiso   1.00
O604   O     0.87086   0.59135   0.47196   0.00000  Uiso   1.00
O605   O     0.85747   0.51743   0.54656   0.00000  Uiso   1.00
O606   O     0.05759   0.46907   0.59482   0.00000  Uiso   1.00
O607   O     0.07075   0.54334   0.52068   0.00000  Uiso   1.00
Li608  Li    0.35399   0.04979   0.64520   0.00000  Uiso   1.00
Li609  Li    0.84516   0.46147   0.14954   0.00000  Uiso   1.00
Li610  Li    0.03298   0.64739   0.34842   0.00000  Uiso   1.00
Li611  Li    0.45666   0.14652   0.85108   0.00000  Uiso   1.00
Li612  Li    0.84818   0.14769   0.53729   0.00000  Uiso   1.00
loop_
_geom_bond_atom_site_label_1
_geom_bond_atom_site_label_2
_geom_bond_distance
_geom_bond_site_symmetry_2
_ccdc_geom_bond_type
Cu1    O512    1.906   .     S
Cu1    O543    1.882   .     S
Cu1    O562    1.913   .     S
Cu1    O589    1.883   .     S
Cu2    O514    1.929   .     S
Cu2    O541    1.889   .     S
Cu2    O560    1.914   .     S
Cu2    O591    1.888   .     S
Cu3    O516    1.990   .     S
Cu3    O537    1.953   .     S
Cu3    O566    1.982   .     S
Cu3    O587    1.955   .     S
Cu4    O518    1.982   .     S
Cu4    O539    1.959   .     S
Cu4    O564    1.987   .     S
Cu4    O585    1.951   .     S
Cu5    O520    1.945   .     S
Cu5    O555    1.918   .     S
Cu5    O570    1.948   .     S
Cu5    O601    1.914   .     S
Cu6    O522    1.936   .     S
Cu6    O553    1.907   .     S
Cu6    O568    1.936   .     S
Cu6    O603    1.916   .     S
Cu7    O524    1.969   .     S
Cu7    O557    1.967   .     S
Cu7    O574    1.985   .     S
Cu7    O607    1.945   .     S
Cu8    O526    1.986   .     S
Cu8    O559    1.949   .     S
Cu8    O572    1.968   .     S
Cu8    O605    1.971   .     S
Cu9    O528    1.879   .     S
Cu9    O545    1.837   .     S
Cu9    O578    1.843   .     S
Cu9    O595    1.847   .     S
Cu10   O530    1.841   .     S
Cu10   O547    1.841   .     S
Cu10   O576    1.879   .     S
Cu10   O593    1.829   .     S
Cu11   O532    1.853   .     S
Cu11   O551    1.893   .     S
Cu11   O582    1.925   .     S
Cu11   O597    1.834   .     S
Cu12   O534    1.902   .     S
Cu12   O549    1.820   .     S
Cu12   O580    1.828   .     S
Cu12   O599    1.880   .     S
Cu13   O519    1.984   1_565 S
Cu13   O536    2.030   .     S
Cu13   O565    2.016   1_455 S
Cu13   O586    1.988   .     S
Cu14   O517    2.019   1_655 S
Cu14   O538    1.997   .     S
Cu14   O567    1.989   1_545 S
Cu14   O584    2.026   .     S
Cu15   O513    1.923   1_556 S
Cu15   O540    1.931   .     S
Cu15   O563    1.916   .     S
Cu15   O590    1.929   .     S
Cu16   O515    1.911   .     S
Cu16   O542    1.930   .     S
Cu16   O561    1.915   1_554 S
Cu16   O588    1.940   .     S
Cu17   O531    1.853   1_565 S
Cu17   O544    1.869   .     S
Cu17   O577    1.853   .     S
Cu17   O594    1.884   .     S
Cu18   O529    1.851   .     S
Cu18   O546    1.894   .     S
Cu18   O579    1.856   1_545 S
Cu18   O592    1.874   .     S
Cu19   O533    1.874   1_655 S
Cu19   O548    1.868   .     S
Cu19   O583    1.822   1_554 S
Cu19   O598    1.916   .     S
Cu20   O535    1.845   1_556 S
Cu20   O550    1.904   .     S
Cu20   O581    1.893   1_455 S
Cu20   O596    1.861   .     S
Cu21   O521    1.948   1_565 S
Cu21   O552    1.929   .     S
Cu21   O571    1.899   1_554 S
Cu21   O602    1.960   .     S
Cu22   O523    1.908   1_556 S
Cu22   O554    1.956   .     S
Cu22   O569    1.954   1_545 S
Cu22   O600    1.926   .     S
Cu23   O527    1.926   .     S
Cu23   O556    1.989   .     S
Cu23   O573    1.978   1_455 S
Cu23   O606    1.952   .     S
Cu24   O525    1.970   1_655 S
Cu24   O558    1.950   .     S
Cu24   O575    1.921   .     S
Cu24   O604    1.984   .     S
H25    C172    1.097   .     S
H26    C175    1.090   .     S
H27    C176    1.092   .     S
H28    C179    1.097   .     S
H29    C182    1.090   .     S
H31    C183    1.092   1_556 S
H32    C186    1.098   .     S
H33    C189    1.088   .     S
H34    C190    1.093   1_565 S
H35    C193    1.098   .     S
H36    C196    1.089   .     S
H37    C197    1.093   1_655 S
H38    C200    1.097   .     S
H39    C203    1.090   .     S
H40    C204    1.094   1_556 S
H41    C207    1.097   .     S
H42    C210    1.093   .     S
H43    C211    1.093   1_565 S
H44    C214    1.098   .     S
H45    C217    1.089   .     S
H46    C218    1.094   .     S
H47    C221    1.098   .     S
H48    C224    1.092   .     S
H49    C225    1.093   1_655 S
H50    C228    1.096   .     S
H51    C231    1.092   .     S
H52    C232    1.092   1_565 S
H53    C235    1.095   .     S
H54    C238    1.093   .     S
H55    C239    1.091   .     S
H56    C242    1.096   .     S
H57    C245    1.092   .     S
H58    C246    1.092   1_556 S
H59    C249    1.096   .     S
H60    C252    1.094   .     S
H61    C253    1.092   1_655 S
H62    C256    1.098   .     S
H63    C259    1.090   .     S
H64    C260    1.093   .     S
H65    C263    1.097   .     S
H66    C266    1.091   .     S
H67    C267    1.094   .     S
H68    C270    1.097   .     S
H69    C273    1.092   .     S
H70    C274    1.093   .     S
H71    C277    1.096   .     S
H72    C280    1.093   .     S
H73    C281    1.093   .     S
H74    C284    1.095   .     S
H75    C287    1.094   .     S
H76    C288    1.091   .     S
H77    C291    1.097   .     S
H78    C294    1.090   .     S
H79    C295    1.092   .     S
H80    C298    1.096   .     S
H81    C301    1.093   .     S
H82    C302    1.090   .     S
H83    C305    1.097   .     S
H84    C308    1.091   .     S
H85    C309    1.093   .     S
H86    C312    1.098   .     S
H87    C315    1.089   .     S
H88    C316    1.093   .     S
H89    C319    1.098   .     S
H90    C322    1.089   .     S
H91    C323    1.093   .     S
H92    C326    1.098   .     S
H93    C329    1.089   .     S
H94    C330    1.095   .     S
H95    C333    1.098   .     S
H96    C336    1.088   .     S
H97    C337    1.092   .     S
H98    C340    1.096   .     S
H99    C343    1.089   .     S
H100   C344    1.092   .     S
H101   C347    1.097   .     S
H102   C350    1.090   .     S
H103   C351    1.092   1_554 S
H104   C354    1.099   .     S
H105   C357    1.088   .     S
H106   C358    1.094   1_545 S
H107   C361    1.098   .     S
H108   C364    1.089   .     S
H109   C365    1.092   1_455 S
H110   C368    1.098   .     S
H111   C371    1.091   .     S
H112   C372    1.093   1_554 S
H113   C375    1.097   .     S
H114   C378    1.093   .     S
H115   C379    1.093   1_545 S
H116   C382    1.098   .     S
H117   C385    1.089   .     S
H118   C386    1.093   .     S
H119   C389    1.098   .     S
H120   C392    1.092   .     S
H121   C393    1.093   1_455 S
H122   C396    1.097   .     S
H123   C399    1.093   .     S
H124   C400    1.092   1_545 S
H125   C403    1.096   .     S
H126   C406    1.093   .     S
H127   C407    1.091   .     S
H128   C410    1.097   .     S
H129   C413    1.092   .     S
H130   C414    1.092   1_554 S
H131   C417    1.096   .     S
H132   C420    1.094   .     S
H133   C421    1.092   1_455 S
H134   C424    1.098   .     S
H135   C427    1.090   .     S
H136   C428    1.095   .     S
H137   C431    1.097   .     S
H138   C434    1.091   .     S
H139   C435    1.094   .     S
H140   C438    1.097   .     S
H141   C441    1.092   .     S
H142   C442    1.093   .     S
H143   C445    1.097   .     S
H144   C448    1.093   .     S
H145   C449    1.093   .     S
H146   C452    1.095   .     S
H147   C455    1.094   .     S
H148   C456    1.092   .     S
H149   C459    1.097   .     S
H150   C462    1.091   .     S
H151   C463    1.091   .     S
H152   C466    1.095   .     S
H153   C469    1.092   .     S
H154   C470    1.092   .     S
H155   C473    1.097   .     S
H156   C476    1.091   .     S
H157   C477    1.092   .     S
H158   C480    1.098   .     S
H159   C483    1.088   .     S
H160   C484    1.093   .     S
H161   C487    1.098   .     S
H162   C490    1.090   .     S
H163   C491    1.093   .     S
H164   C494    1.099   .     S
H165   C497    1.088   .     S
H166   C498    1.094   .     S
H167   C501    1.098   .     S
H168   C504    1.088   .     S
H169   C505    1.093   .     S
C170   C171    1.483   .     S
C170   O512    1.255   .     D
C170   O513    1.249   .     S
C171   C172    1.386   .     D
C171   C176    1.400   .     S
C172   C173    1.406   .     S
C173   C174    1.409   .     S
C173   C202    1.457   .     D
C174   C175    1.409   .     S
C174   C229    1.456   .     D
C175   C176    1.382   .     D
C177   C178    1.482   .     S
C177   O514    1.252   1_554 D
C177   O515    1.254   .     S
C178   C179    1.386   .     S
C178   C183    1.402   .     D
C179   C180    1.407   .     D
C180   C181    1.409   .     S
C180   C216    1.456   .     S
C181   C182    1.409   .     D
C181   C250    1.457   .     S
C182   C183    1.384   .     S
C183   H31     1.092   1_554 S
C184   C185    1.496   .     S
C184   O516    1.249   1_545 D
C184   O517    1.245   .     S
C185   C186    1.385   .     S
C185   C190    1.400   .     D
C186   C187    1.407   .     D
C187   C188    1.407   .     S
C187   C223    1.454   .     S
C188   C189    1.408   .     D
C188   C236    1.457   .     S
C189   C190    1.385   .     S
C190   H34     1.093   1_545 S
C191   C192    1.493   .     S
C191   O518    1.247   1_455 D
C191   O519    1.246   .     S
C192   C193    1.385   .     S
C192   C197    1.400   .     D
C193   C194    1.407   .     D
C194   C195    1.408   .     S
C194   C209    1.454   .     S
C195   C196    1.408   .     D
C195   C243    1.456   .     S
C196   C197    1.383   .     S
C197   H37     1.093   1_455 S
C198   C199    1.487   .     S
C198   O520    1.250   1_554 D
C198   O521    1.249   .     S
C199   C200    1.386   .     D
C199   C204    1.400   .     S
C200   C201    1.407   .     S
C201   C202    1.409   .     S
C201   C230    1.454   .     D
C202   C203    1.408   .     S
C203   C204    1.383   .     D
C204   H40     1.094   1_554 S
C205   C206    1.481   .     S
C205   O522    1.251   1_545 D
C205   O523    1.250   .     S
C206   C207    1.386   .     S
C206   C211    1.401   .     D
C207   C208    1.407   .     D
C208   C209    1.410   .     S
C208   C244    1.455   .     S
C209   C210    1.409   .     D
C210   C211    1.381   .     S
C211   H43     1.093   1_545 S
C212   C213    1.488   .     S
C212   O524    1.248   .     D
C212   O525    1.246   .     S
C213   C214    1.384   .     S
C213   C218    1.399   .     D
C214   C215    1.407   .     D
C215   C216    1.408   .     S
C215   C251    1.454   .     S
C216   C217    1.408   .     D
C217   C218    1.382   .     S
C219   C220    1.487   .     S
C219   O526    1.247   1_455 D
C219   O527    1.249   .     S
C220   C221    1.384   .     D
C220   C225    1.400   .     S
C221   C222    1.407   .     S
C222   C223    1.410   .     D
C222   C237    1.453   .     S
C223   C224    1.408   .     S
C224   C225    1.382   .     D
C225   H49     1.093   1_455 S
C226   C227    1.473   .     S
C226   O528    1.253   1_545 S
C226   O529    1.255   .     D
C227   C228    1.388   .     D
C227   C232    1.402   .     S
C228   C229    1.405   .     S
C229   C230    1.410   .     S
C230   C231    1.410   .     S
C231   C232    1.381   .     D
C232   H52     1.092   1_545 S
C233   C234    1.467   .     S
C233   O530    1.260   .     S
C233   O531    1.255   .     D
C234   C235    1.389   .     S
C234   C239    1.402   .     D
C235   C236    1.404   .     D
C236   C237    1.411   .     S
C237   C238    1.411   .     D
C238   C239    1.380   .     S
C240   C241    1.473   .     S
C240   O532    1.254   1_554 S
C240   O533    1.257   .     D
C241   C242    1.387   .     S
C241   C246    1.403   .     D
C242   C243    1.405   .     D
C243   C244    1.410   .     S
C244   C245    1.410   .     D
C245   C246    1.382   .     S
C246   H58     1.092   1_554 S
C247   C248    1.474   .     S
C247   O534    1.255   1_455 S
C247   O535    1.257   .     D
C248   C249    1.389   .     S
C248   C253    1.402   .     D
C249   C250    1.405   .     D
C250   C251    1.410   .     S
C251   C252    1.410   .     D
C252   C253    1.381   .     S
C253   H61     1.092   1_455 S
C254   C255    1.496   .     S
C254   O536    1.243   .     D
C254   O537    1.250   .     S
C255   C256    1.385   .     S
C255   C260    1.400   .     D
C256   C257    1.408   .     D
C257   C258    1.409   .     S
C257   C286    1.454   .     S
C258   C259    1.408   .     D
C258   C313    1.455   .     S
C259   C260    1.383   .     S
C261   C262    1.493   .     S
C261   O538    1.246   .     D
C261   O539    1.249   .     S
C262   C263    1.384   .     S
C262   C267    1.400   .     D
C263   C264    1.407   .     D
C264   C265    1.409   .     S
C264   C300    1.454   .     S
C265   C266    1.408   .     D
C265   C334    1.455   .     S
C266   C267    1.384   .     S
C268   C269    1.481   .     S
C268   O540    1.249   .     D
C268   O541    1.255   .     S
C269   C270    1.386   .     S
C269   C274    1.402   .     D
C270   C271    1.407   .     D
C271   C272    1.410   .     S
C271   C307    1.456   .     S
C272   C273    1.409   .     D
C272   C320    1.454   .     S
C273   C274    1.382   .     S
C275   C276    1.480   .     S
C275   O542    1.250   .     D
C275   O543    1.256   .     S
C276   C277    1.387   .     S
C276   C281    1.402   .     D
C277   C278    1.407   .     D
C278   C279    1.409   .     S
C278   C293    1.456   .     S
C279   C280    1.409   .     D
C279   C327    1.455   .     S
C280   C281    1.381   .     S
C282   C283    1.470   .     S
C282   O544    1.255   .     D
C282   O545    1.259   .     S
C283   C284    1.388   .     S
C283   C288    1.404   .     D
C284   C285    1.405   .     D
C285   C286    1.411   .     S
C285   C314    1.456   .     S
C286   C287    1.410   .     D
C287   C288    1.381   .     S
C289   C290    1.472   .     S
C289   O546    1.251   .     D
C289   O547    1.260   .     S
C290   C291    1.387   .     D
C290   C295    1.402   .     S
C291   C292    1.406   .     S
C292   C293    1.410   .     D
C292   C328    1.456   .     S
C293   C294    1.409   .     S
C294   C295    1.381   .     D
C296   C297    1.469   .     S
C296   O548    1.256   .     D
C296   O549    1.262   .     S
C297   C298    1.387   .     S
C297   C302    1.404   .     D
C298   C299    1.404   .     D
C299   C300    1.411   .     S
C299   C335    1.456   .     S
C300   C301    1.411   .     D
C301   C302    1.381   .     S
C303   C304    1.479   .     S
C303   O550    1.255   .     D
C303   O551    1.255   .     S
C304   C305    1.387   .     S
C304   C309    1.403   .     D
C305   C306    1.406   .     D
C306   C307    1.410   .     S
C306   C321    1.457   .     S
C307   C308    1.410   .     D
C308   C309    1.383   .     S
C310   C311    1.482   .     S
C310   O552    1.248   .     S
C310   O553    1.252   .     D
C311   C312    1.385   .     S
C311   C316    1.400   .     D
C312   C313    1.406   .     D
C313   C314    1.408   .     S
C314   C315    1.409   .     D
C315   C316    1.381   .     S
C317   C318    1.485   .     S
C317   O554    1.247   .     S
C317   O555    1.251   .     D
C318   C319    1.385   .     S
C318   C323    1.401   .     D
C319   C320    1.407   .     D
C320   C321    1.409   .     S
C321   C322    1.408   .     D
C322   C323    1.383   .     S
C324   C325    1.491   .     S
C324   O556    1.245   .     S
C324   O557    1.248   .     D
C325   C326    1.384   .     S
C325   C330    1.399   .     D
C326   C327    1.406   .     D
C327   C328    1.408   .     S
C328   C329    1.408   .     D
C329   C330    1.383   .     S
C331   C332    1.486   .     S
C331   O558    1.248   .     S
C331   O559    1.248   .     D
C332   C333    1.384   .     S
C332   C337    1.399   .     D
C333   C334    1.405   .     D
C334   C335    1.408   .     S
C335   C336    1.409   .     D
C336   C337    1.382   .     S
C338   C339    1.482   .     S
C338   O560    1.253   .     D
C338   O561    1.250   .     S
C339   C340    1.387   .     D
C339   C344    1.401   .     S
C340   C341    1.406   .     S
C341   C342    1.409   .     S
C341   C370    1.456   .     D
C342   C343    1.409   .     S
C342   C397    1.456   .     D
C343   C344    1.383   .     D
C345   C346    1.481   .     S
C345   O562    1.255   1_556 D
C345   O563    1.251   .     S
C346   C347    1.387   .     D
C346   C351    1.402   .     S
C347   C348    1.406   .     S
C348   C349    1.409   .     S
C348   C384    1.456   .     D
C349   C350    1.409   .     S
C349   C418    1.457   .     D
C350   C351    1.383   .     D
C351   H103    1.092   1_556 S
C352   C353    1.495   .     S
C352   O564    1.249   1_565 D
C352   O565    1.245   .     S
C353   C354    1.384   .     S
C353   C358    1.399   .     D
C354   C355    1.407   .     D
C355   C356    1.407   .     S
C355   C391    1.455   .     S
C356   C357    1.409   .     D
C356   C404    1.457   .     S
C357   C358    1.384   .     S
C358   H106    1.094   1_565 S
C359   C360    1.493   .     S
C359   O566    1.248   1_655 D
C359   O567    1.246   .     S
C360   C361    1.384   .     S
C360   C365    1.400   .     D
C361   C362    1.407   .     D
C362   C363    1.408   .     S
C362   C377    1.455   .     S
C363   C364    1.408   .     D
C363   C411    1.456   .     S
C364   C365    1.383   .     S
C365   H109    1.092   1_655 S
C366   C367    1.486   .     S
C366   O568    1.252   1_556 D
C366   O569    1.248   .     S
C367   C368    1.385   .     D
C367   C372    1.400   .     S
C368   C369    1.407   .     S
C369   C370    1.409   .     S
C369   C398    1.454   .     D
C370   C371    1.408   .     S
C371   C372    1.384   .     D
C372   H112    1.093   1_556 S
C373   C374    1.482   .     S
C373   O570    1.250   1_565 D
C373   O571    1.252   .     S
C374   C375    1.386   .     S
C374   C379    1.401   .     D
C375   C376    1.407   .     D
C376   C377    1.410   .     S
C376   C412    1.456   .     S
C377   C378    1.408   .     D
C378   C379    1.382   .     S
C379   H115    1.093   1_565 S
C380   C381    1.489   .     S
C380   O572    1.248   .     D
C380   O573    1.245   .     S
C381   C382    1.385   .     D
C381   C386    1.399   .     S
C382   C383    1.406   .     S
C383   C384    1.408   .     S
C383   C419    1.454   .     D
C384   C385    1.408   .     S
C385   C386    1.383   .     D
C387   C388    1.486   .     S
C387   O574    1.246   1_655 D
C387   O575    1.250   .     S
C388   C389    1.384   .     D
C388   C393    1.400   .     S
C389   C390    1.407   .     S
C390   C391    1.409   .     D
C390   C405    1.453   .     S
C391   C392    1.408   .     S
C392   C393    1.382   .     D
C393   H121    1.093   1_655 S
C394   C395    1.472   .     S
C394   O576    1.254   1_565 S
C394   O577    1.256   .     D
C395   C396    1.388   .     D
C395   C400    1.402   .     S
C396   C397    1.405   .     S
C397   C398    1.411   .     S
C398   C399    1.409   .     S
C399   C400    1.382   .     D
C400   H124    1.092   1_565 S
C401   C402    1.467   .     S
C401   O578    1.259   .     S
C401   O579    1.255   .     D
C402   C403    1.387   .     S
C402   C407    1.403   .     D
C403   C404    1.403   .     D
C404   C405    1.410   .     S
C405   C406    1.411   .     D
C406   C407    1.381   .     S
C408   C409    1.472   .     S
C408   O580    1.261   1_556 S
C408   O581    1.252   .     D
C409   C410    1.387   .     S
C409   C414    1.404   .     D
C410   C411    1.406   .     D
C411   C412    1.410   .     S
C412   C413    1.410   .     D
C413   C414    1.382   .     S
C414   H130    1.092   1_556 S
C415   C416    1.474   .     S
C415   O582    1.250   1_655 S
C415   O583    1.262   .     D
C416   C417    1.388   .     D
C416   C421    1.402   .     S
C417   C418    1.406   .     S
C418   C419    1.410   .     S
C419   C420    1.410   .     S
C420   C421    1.381   .     D
C421   H133    1.092   1_655 S
C422   C423    1.494   .     S
C422   O584    1.244   .     D
C422   O585    1.250   .     S
C423   C424    1.385   .     D
C423   C428    1.399   .     S
C424   C425    1.407   .     S
C425   C426    1.410   .     S
C425   C454    1.454   .     D
C426   C427    1.408   .     S
C426   C481    1.456   .     D
C427   C428    1.383   .     D
C429   C430    1.491   .     S
C429   O586    1.246   .     D
C429   O587    1.249   .     S
C430   C431    1.385   .     S
C430   C435    1.400   .     D
C431   C432    1.407   .     D
C432   C433    1.408   .     S
C432   C468    1.454   .     S
C433   C434    1.409   .     D
C433   C502    1.455   .     S
C434   C435    1.383   .     S
C436   C437    1.482   .     S
C436   O588    1.249   .     D
C436   O589    1.256   .     S
C437   C438    1.387   .     S
C437   C442    1.402   .     D
C438   C439    1.408   .     D
C439   C440    1.409   .     S
C439   C475    1.457   .     S
C440   C441    1.410   .     D
C440   C488    1.455   .     S
C441   C442    1.382   .     S
C443   C444    1.480   .     S
C443   O590    1.251   .     D
C443   O591    1.254   .     S
C444   C445    1.387   .     D
C444   C449    1.402   .     S
C445   C446    1.406   .     S
C446   C447    1.410   .     S
C446   C461    1.455   .     D
C447   C448    1.408   .     S
C447   C495    1.455   .     D
C448   C449    1.382   .     D
C450   C451    1.469   .     S
C450   O592    1.253   .     D
C450   O593    1.262   .     S
C451   C452    1.388   .     D
C451   C456    1.404   .     S
C452   C453    1.405   .     S
C453   C454    1.411   .     S
C453   C482    1.456   .     D
C454   C455    1.410   .     S
C455   C456    1.381   .     D
C457   C458    1.472   .     S
C457   O594    1.254   .     D
C457   O595    1.257   .     S
C458   C459    1.387   .     D
C458   C463    1.402   .     S
C459   C460    1.406   .     S
C460   C461    1.409   .     S
C460   C496    1.456   .     D
C461   C462    1.410   .     S
C462   C463    1.382   .     D
C464   C465    1.471   .     S
C464   O596    1.256   .     D
C464   O597    1.258   .     S
C465   C466    1.388   .     S
C465   C470    1.402   .     D
C466   C467    1.405   .     D
C467   C468    1.411   .     S
C467   C503    1.455   .     S
C468   C469    1.411   .     D
C469   C470    1.381   .     S
C471   C472    1.480   .     S
C471   O598    1.254   .     D
C471   O599    1.258   .     S
C472   C473    1.388   .     D
C472   C477    1.402   .     S
C473   C474    1.407   .     S
C474   C475    1.410   .     D
C474   C489    1.458   .     S
C475   C476    1.409   .     S
C476   C477    1.384   .     D
C478   C479    1.482   .     S
C478   O600    1.249   .     S
C478   O601    1.250   .     D
C479   C480    1.385   .     D
C479   C484    1.400   .     S
C480   C481    1.407   .     S
C481   C482    1.407   .     S
C482   C483    1.409   .     S
C483   C484    1.382   .     D
C485   C486    1.486   .     S
C485   O602    1.247   .     S
C485   O603    1.251   .     D
C486   C487    1.384   .     S
C486   C491    1.400   .     D
C487   C488    1.408   .     D
C488   C489    1.409   .     S
C489   C490    1.409   .     D
C490   C491    1.382   .     S
C492   C493    1.491   .     S
C492   O604    1.245   .     S
C492   O605    1.247   .     D
C493   C494    1.384   .     D
C493   C498    1.399   .     S
C494   C495    1.406   .     S
C495   C496    1.409   .     S
C496   C497    1.408   .     S
C497   C498    1.383   .     D
C499   C500    1.486   .     S
C499   O606    1.248   .     S
C499   O607    1.247   .     D
C500   C501    1.384   .     S
C500   C505    1.399   .     D
C501   C502    1.406   .     D
C502   C503    1.408   .     S
C503   C504    1.409   .     D
C504   C505    1.382   .     S
O513   Cu15    1.923   1_554 S
O514   C177    1.252   1_556 D
O516   C184    1.249   1_565 D
O517   Cu14    2.019   1_455 S
O518   C191    1.247   1_655 D
O519   Cu13    1.984   1_545 S
O520   C198    1.250   1_556 D
O521   Cu21    1.948   1_545 S
O522   C205    1.251   1_565 D
O523   Cu22    1.908   1_554 S
O525   Cu24    1.970   1_455 S
O526   C219    1.247   1_655 D
O528   C226    1.253   1_565 S
O531   Cu17    1.853   1_545 S
O532   C240    1.254   1_556 S
O533   Cu19    1.874   1_455 S
O534   C247    1.255   1_655 S
O535   Cu20    1.845   1_554 S
O561   Cu16    1.915   1_556 S
O562   C345    1.255   1_554 D
O564   C352    1.249   1_545 D
O565   Cu13    2.016   1_655 S
O566   C359    1.248   1_455 D
O567   Cu14    1.989   1_565 S
O568   C366    1.252   1_554 D
O569   Cu22    1.954   1_565 S
O570   C373    1.250   1_545 D
O571   Cu21    1.899   1_556 S
O573   Cu23    1.978   1_655 S
O574   C387    1.246   1_455 D
O576   C394    1.254   1_545 S
O579   Cu18    1.856   1_565 S
O580   C408    1.261   1_554 S
O581   Cu20    1.893   1_655 S
O582   C415    1.250   1_455 S
O583   Cu19    1.822   1_556 S
