# Supplementary material for: Excavating hidden adsorption sites in metal-organic frameworks using rational defect engineering
Source: Nat Commun. 2017 Nov 16;8:1539. doi: 10.1038/s41467-017-01478-4 (PMC5691151; doi:10.1038/s41467-017-01478-4)
Supplement: Supplementary file 33 — Supplementary Data 30 [file 41467_2017_1478_MOESM33_ESM.cif]

data_REGYOT_modul_cation_relaxed
_audit_creation_date              2017-08-02
_audit_creation_method            'Materials Studio'
_symmetry_space_group_name_H-M    'P1'
_symmetry_Int_Tables_number       1
_symmetry_cell_setting            triclinic
loop_
_symmetry_equiv_pos_as_xyz
  x,y,z
_cell_length_a                    29.3499
_cell_length_b                    29.5339
_cell_length_c                    29.3351
_cell_angle_alpha                 60.2407
_cell_angle_beta                  60.4022
_cell_angle_gamma                 59.9599
loop_
_atom_site_label
_atom_site_type_symbol
_atom_site_fract_x
_atom_site_fract_y
_atom_site_fract_z
_atom_site_U_iso_or_equiv
_atom_site_adp_type
_atom_site_occupancy
Cu1    Cu    0.54872   0.44894   0.08093   0.00000  Uiso   1.00
Cu2    Cu    0.44440   0.55705   0.91608   0.00000  Uiso   1.00
Cu3    Cu    0.08174   0.91875   0.54582   0.00000  Uiso   1.00
Cu4    Cu    0.92296   0.07677   0.44960   0.00000  Uiso   1.00
Cu5    Cu    0.55377   0.07594   0.91816   0.00000  Uiso   1.00
Cu6    Cu    0.45319   0.92010   0.07499   0.00000  Uiso   1.00
Cu7    Cu    0.07955   0.54641   0.44840   0.00000  Uiso   1.00
Cu8    Cu    0.92532   0.44831   0.54661   0.00000  Uiso   1.00
Cu9    Cu    0.55487   0.91543   0.44358   0.00000  Uiso   1.00
Cu10   Cu    0.45494   0.07653   0.54545   0.00000  Uiso   1.00
Cu11   Cu    0.09462   0.44655   0.90839   0.00000  Uiso   1.00
Cu12   Cu    0.92314   0.54872   0.07511   0.00000  Uiso   1.00
Cu13   Cu    0.04943   0.95004   0.42073   0.00000  Uiso   1.00
Cu14   Cu    0.95584   0.04505   0.57329   0.00000  Uiso   1.00
Cu15   Cu    0.58463   0.42232   0.94495   0.00000  Uiso   1.00
Cu16   Cu    0.41646   0.58230   0.04553   0.00000  Uiso   1.00
Cu17   Cu    0.42494   0.94550   0.57499   0.00000  Uiso   1.00
Cu18   Cu    0.58472   0.04479   0.41579   0.00000  Uiso   1.00
Cu19   Cu    0.95941   0.41771   0.04105   0.00000  Uiso   1.00
Cu20   Cu    0.05818   0.57781   0.94076   0.00000  Uiso   1.00
Cu21   Cu    0.57893   0.94907   0.04470   0.00000  Uiso   1.00
Cu22   Cu    0.42431   0.04665   0.94990   0.00000  Uiso   1.00
Cu23   Cu    0.05093   0.42063   0.57453   0.00000  Uiso   1.00
Cu24   Cu    0.95209   0.57559   0.42090   0.00000  Uiso   1.00
H25    H     0.56653   0.27687   0.03498   0.00000  Uiso   1.00
H26    H     0.56329   0.19839   0.22991   0.00000  Uiso   1.00
H27    H     0.56470   0.29374   0.17333   0.00000  Uiso   1.00
H28    H     0.27454   0.56065   0.11728   0.00000  Uiso   1.00
H29    H     0.19307   0.55791   0.00557   0.00000  Uiso   1.00
H30    H     0.28937   0.55844   0.96518   0.00000  Uiso   1.00
H31    H     0.04576   0.11744   0.56061   0.00000  Uiso   1.00
H32    H     0.24112   0.00622   0.55796   0.00000  Uiso   1.00
H33    H     0.18423   0.96597   0.55858   0.00000  Uiso   1.00
H34    H     0.12194   0.03969   0.27416   0.00000  Uiso   1.00
H35    H     0.00936   0.23359   0.19344   0.00000  Uiso   1.00
H36    H     0.96908   0.17701   0.28957   0.00000  Uiso   1.00
H37    H     0.56600   0.04181   0.11870   0.00000  Uiso   1.00
H38    H     0.56303   0.23546   0.00594   0.00000  Uiso   1.00
H39    H     0.56385   0.17802   0.96626   0.00000  Uiso   1.00
H40    H     0.27464   0.12047   0.03839   0.00000  Uiso   1.00
H41    H     0.19447   0.01058   0.23307   0.00000  Uiso   1.00
H42    H     0.29063   0.96948   0.17657   0.00000  Uiso   1.00
H43    H     0.03937   0.56099   0.27133   0.00000  Uiso   1.00
H44    H     0.23430   0.55835   0.18941   0.00000  Uiso   1.00
H45    H     0.17865   0.55925   0.28583   0.00000  Uiso   1.00
H46    H     0.12782   0.27106   0.56057   0.00000  Uiso   1.00
H47    H     0.01674   0.18994   0.55783   0.00000  Uiso   1.00
H48    H     0.97585   0.28631   0.55808   0.00000  Uiso   1.00
H49    H     0.56498   0.12516   0.27237   0.00000  Uiso   1.00
H50    H     0.56196   0.01468   0.19044   0.00000  Uiso   1.00
H51    H     0.56272   0.97414   0.28695   0.00000  Uiso   1.00
H52    H     0.28261   0.03558   0.55991   0.00000  Uiso   1.00
H53    H     0.20147   0.22955   0.55775   0.00000  Uiso   1.00
H54    H     0.29827   0.17367   0.55796   0.00000  Uiso   1.00
H55    H     0.03803   0.27455   0.12102   0.00000  Uiso   1.00
H56    H     0.23282   0.19352   0.00964   0.00000  Uiso   1.00
H57    H     0.17618   0.28943   0.96930   0.00000  Uiso   1.00
H58    H     0.11988   0.55995   0.03552   0.00000  Uiso   1.00
H59    H     0.01023   0.55746   0.23037   0.00000  Uiso   1.00
H60    H     0.96858   0.55785   0.17445   0.00000  Uiso   1.00
H61    H     0.22865   0.93222   0.45858   0.00000  Uiso   1.00
H62    H     0.30982   0.93388   0.26390   0.00000  Uiso   1.00
H63    H     0.21319   0.93366   0.31990   0.00000  Uiso   1.00
H64    H     0.93857   0.22598   0.37050   0.00000  Uiso   1.00
H65    H     0.94152   0.30683   0.48197   0.00000  Uiso   1.00
H66    H     0.94195   0.21050   0.52210   0.00000  Uiso   1.00
H67    H     0.46839   0.37147   0.22256   0.00000  Uiso   1.00
H68    H     0.27330   0.48463   0.30096   0.00000  Uiso   1.00
H69    H     0.32999   0.52381   0.20494   0.00000  Uiso   1.00
H70    H     0.46395   0.93353   0.37690   0.00000  Uiso   1.00
H71    H     0.26948   0.93564   0.48758   0.00000  Uiso   1.00
H72    H     0.32544   0.93631   0.52842   0.00000  Uiso   1.00
H73    H     0.38296   0.22163   0.45900   0.00000  Uiso   1.00
H74    H     0.49662   0.29821   0.26498   0.00000  Uiso   1.00
H75    H     0.53605   0.20236   0.32260   0.00000  Uiso   1.00
H76    H     0.93727   0.46218   0.21815   0.00000  Uiso   1.00
H77    H     0.94055   0.26844   0.29651   0.00000  Uiso   1.00
H78    H     0.93994   0.32497   0.20017   0.00000  Uiso   1.00
H79    H     0.38211   0.93209   0.22289   0.00000  Uiso   1.00
H80    H     0.49389   0.93430   0.30457   0.00000  Uiso   1.00
H81    H     0.53401   0.93411   0.20789   0.00000  Uiso   1.00
H82    H     0.23126   0.45716   0.37349   0.00000  Uiso   1.00
H83    H     0.31081   0.26342   0.48666   0.00000  Uiso   1.00
H84    H     0.21427   0.32089   0.52584   0.00000  Uiso   1.00
H85    H     0.93875   0.37848   0.45401   0.00000  Uiso   1.00
H86    H     0.93924   0.49103   0.26003   0.00000  Uiso   1.00
H87    H     0.93936   0.53045   0.31737   0.00000  Uiso   1.00
H88    H     0.44104   0.72462   0.95384   0.00000  Uiso   1.00
H89    H     0.44287   0.80357   0.75929   0.00000  Uiso   1.00
H90    H     0.44208   0.70781   0.81616   0.00000  Uiso   1.00
H91    H     0.72399   0.43451   0.87769   0.00000  Uiso   1.00
H92    H     0.80310   0.43750   0.99136   0.00000  Uiso   1.00
H93    H     0.70722   0.43618   0.03108   0.00000  Uiso   1.00
H94    H     0.96081   0.87798   0.43369   0.00000  Uiso   1.00
H95    H     0.76524   0.98821   0.43639   0.00000  Uiso   1.00
H96    H     0.82158   0.02908   0.43577   0.00000  Uiso   1.00
H97    H     0.88286   0.95237   0.72335   0.00000  Uiso   1.00
H98    H     0.99535   0.75857   0.80386   0.00000  Uiso   1.00
H99    H     0.03565   0.81517   0.70802   0.00000  Uiso   1.00
H100   H     0.43989   0.95954   0.87208   0.00000  Uiso   1.00
H101   H     0.44307   0.76553   0.98301   0.00000  Uiso   1.00
H102   H     0.44180   0.82219   0.02397   0.00000  Uiso   1.00
H103   H     0.72944   0.87187   0.95850   0.00000  Uiso   1.00
H104   H     0.81048   0.98123   0.76398   0.00000  Uiso   1.00
H105   H     0.71410   0.02260   0.82002   0.00000  Uiso   1.00
H106   H     0.95944   0.43462   0.72634   0.00000  Uiso   1.00
H107   H     0.76499   0.43716   0.80511   0.00000  Uiso   1.00
H108   H     0.82203   0.43618   0.70893   0.00000  Uiso   1.00
H109   H     0.87916   0.72371   0.43369   0.00000  Uiso   1.00
H110   H     0.99020   0.80488   0.43652   0.00000  Uiso   1.00
H111   H     0.03115   0.70847   0.43614   0.00000  Uiso   1.00
H112   H     0.44076   0.87648   0.71745   0.00000  Uiso   1.00
H113   H     0.44347   0.98765   0.79867   0.00000  Uiso   1.00
H114   H     0.44252   0.02809   0.70224   0.00000  Uiso   1.00
H115   H     0.72450   0.95872   0.43436   0.00000  Uiso   1.00
H116   H     0.80630   0.76442   0.43656   0.00000  Uiso   1.00
H117   H     0.70935   0.82039   0.43635   0.00000  Uiso   1.00
H118   H     0.96520   0.71682   0.87690   0.00000  Uiso   1.00
H119   H     0.77076   0.79892   0.98754   0.00000  Uiso   1.00
H120   H     0.82679   0.70266   0.02858   0.00000  Uiso   1.00
H121   H     0.87662   0.43551   0.96269   0.00000  Uiso   1.00
H122   H     0.98720   0.43834   0.76776   0.00000  Uiso   1.00
H123   H     0.02794   0.43815   0.82414   0.00000  Uiso   1.00
H124   H     0.77593   0.06306   0.53614   0.00000  Uiso   1.00
H125   H     0.69499   0.06134   0.73078   0.00000  Uiso   1.00
H126   H     0.79163   0.06155   0.67470   0.00000  Uiso   1.00
H127   H     0.06573   0.77339   0.61886   0.00000  Uiso   1.00
H128   H     0.06293   0.69133   0.50831   0.00000  Uiso   1.00
H129   H     0.06276   0.78772   0.46751   0.00000  Uiso   1.00
H130   H     0.62901   0.52951   0.06398   0.00000  Uiso   1.00
H131   H     0.51442   0.72372   0.06099   0.00000  Uiso   1.00
H132   H     0.47523   0.66628   0.06165   0.00000  Uiso   1.00
H133   H     0.53992   0.62086   0.77578   0.00000  Uiso   1.00
H134   H     0.73444   0.50941   0.69443   0.00000  Uiso   1.00
H135   H     0.67923   0.46914   0.79107   0.00000  Uiso   1.00
H136   H     0.53950   0.06248   0.61882   0.00000  Uiso   1.00
H137   H     0.73397   0.05997   0.50710   0.00000  Uiso   1.00
H138   H     0.67746   0.05947   0.46693   0.00000  Uiso   1.00
H139   H     0.62120   0.77235   0.53943   0.00000  Uiso   1.00
H140   H     0.50934   0.69375   0.73353   0.00000  Uiso   1.00
H141   H     0.46883   0.78961   0.67669   0.00000  Uiso   1.00
H142   H     0.06486   0.53945   0.77333   0.00000  Uiso   1.00
H143   H     0.06298   0.73315   0.69157   0.00000  Uiso   1.00
H144   H     0.06304   0.67776   0.78849   0.00000  Uiso   1.00
H145   H     0.77968   0.61719   0.06236   0.00000  Uiso   1.00
H146   H     0.70242   0.50224   0.06070   0.00000  Uiso   1.00
H147   H     0.79910   0.46371   0.06070   0.00000  Uiso   1.00
H148   H     0.62342   0.06215   0.77216   0.00000  Uiso   1.00
H149   H     0.51063   0.06068   0.69107   0.00000  Uiso   1.00
H150   H     0.47112   0.06039   0.78791   0.00000  Uiso   1.00
H151   H     0.54211   0.76666   0.06302   0.00000  Uiso   1.00
H152   H     0.73721   0.68921   0.06020   0.00000  Uiso   1.00
H153   H     0.67912   0.78544   0.06028   0.00000  Uiso   1.00
H154   H     0.77518   0.53745   0.62160   0.00000  Uiso   1.00
H155   H     0.69315   0.73139   0.51043   0.00000  Uiso   1.00
H156   H     0.78975   0.67488   0.47000   0.00000  Uiso   1.00
H157   H     0.06531   0.61883   0.53764   0.00000  Uiso   1.00
H158   H     0.06468   0.50895   0.73207   0.00000  Uiso   1.00
H159   H     0.06456   0.46798   0.67611   0.00000  Uiso   1.00
C160   C     0.56896   0.34699   0.06618   0.00000  Uiso   1.00
C161   C     0.56654   0.29068   0.10025   0.00000  Uiso   1.00
C162   C     0.56602   0.25893   0.07806   0.00000  Uiso   1.00
C163   C     0.56493   0.20458   0.10964   0.00000  Uiso   1.00
C164   C     0.56460   0.18202   0.16494   0.00000  Uiso   1.00
C165   C     0.56432   0.21514   0.18700   0.00000  Uiso   1.00
C166   C     0.56506   0.26856   0.15563   0.00000  Uiso   1.00
C167   C     0.34398   0.56202   0.01504   0.00000  Uiso   1.00
C168   C     0.28693   0.56026   0.03909   0.00000  Uiso   1.00
C169   C     0.25567   0.56026   0.09323   0.00000  Uiso   1.00
C170   C     0.20092   0.55965   0.11724   0.00000  Uiso   1.00
C171   C     0.17774   0.55925   0.08538   0.00000  Uiso   1.00
C172   C     0.21034   0.55868   0.03062   0.00000  Uiso   1.00
C173   C     0.26424   0.55904   0.00760   0.00000  Uiso   1.00
C174   C     0.07693   0.01553   0.56115   0.00000  Uiso   1.00
C175   C     0.11169   0.03978   0.56020   0.00000  Uiso   1.00
C176   C     0.08898   0.09366   0.56028   0.00000  Uiso   1.00
C177   C     0.12048   0.11759   0.55970   0.00000  Uiso   1.00
C178   C     0.17576   0.08565   0.55941   0.00000  Uiso   1.00
C179   C     0.19822   0.03111   0.55887   0.00000  Uiso   1.00
C180   C     0.16679   0.00825   0.55916   0.00000  Uiso   1.00
C181   C     0.01929   0.07057   0.34375   0.00000  Uiso   1.00
C182   C     0.04364   0.10508   0.28625   0.00000  Uiso   1.00
C183   C     0.09786   0.08254   0.25513   0.00000  Uiso   1.00
C184   C     0.12154   0.11374   0.20046   0.00000  Uiso   1.00
C185   C     0.08915   0.16857   0.17773   0.00000  Uiso   1.00
C186   C     0.03438   0.19099   0.21039   0.00000  Uiso   1.00
C187   C     0.01162   0.15982   0.26406   0.00000  Uiso   1.00
C188   C     0.56791   0.07103   0.01600   0.00000  Uiso   1.00
C189   C     0.56597   0.10636   0.04046   0.00000  Uiso   1.00
C190   C     0.56563   0.08470   0.09460   0.00000  Uiso   1.00
C191   C     0.56472   0.11678   0.11815   0.00000  Uiso   1.00
C192   C     0.56451   0.17151   0.08600   0.00000  Uiso   1.00
C193   C     0.56397   0.19301   0.03132   0.00000  Uiso   1.00
C194   C     0.56457   0.16108   0.00873   0.00000  Uiso   1.00
C195   C     0.34504   0.01764   0.07000   0.00000  Uiso   1.00
C196   C     0.28737   0.04298   0.10403   0.00000  Uiso   1.00
C197   C     0.25587   0.09700   0.08139   0.00000  Uiso   1.00
C198   C     0.20112   0.12133   0.11267   0.00000  Uiso   1.00
C199   C     0.17842   0.08977   0.16772   0.00000  Uiso   1.00
C200   C     0.21135   0.03518   0.19019   0.00000  Uiso   1.00
C201   C     0.26510   0.01189   0.15899   0.00000  Uiso   1.00
C202   C     0.07209   0.56226   0.34105   0.00000  Uiso   1.00
C203   C     0.10578   0.56082   0.28309   0.00000  Uiso   1.00
C204   C     0.08250   0.56062   0.25206   0.00000  Uiso   1.00
C205   C     0.11338   0.55981   0.19730   0.00000  Uiso   1.00
C206   C     0.16851   0.55955   0.17416   0.00000  Uiso   1.00
C207   C     0.19151   0.55920   0.20661   0.00000  Uiso   1.00
C208   C     0.16079   0.55968   0.26049   0.00000  Uiso   1.00
C209   C     0.02472   0.34118   0.56107   0.00000  Uiso   1.00
C210   C     0.04989   0.28341   0.55999   0.00000  Uiso   1.00
C211   C     0.10414   0.25211   0.56016   0.00000  Uiso   1.00
C212   C     0.12851   0.19732   0.55966   0.00000  Uiso   1.00
C213   C     0.09656   0.17436   0.55941   0.00000  Uiso   1.00
C214   C     0.04166   0.20706   0.55870   0.00000  Uiso   1.00
C215   C     0.01844   0.26090   0.55887   0.00000  Uiso   1.00
C216   C     0.56606   0.02187   0.34163   0.00000  Uiso   1.00
C217   C     0.56466   0.04774   0.28425   0.00000  Uiso   1.00
C218   C     0.56477   0.10157   0.25318   0.00000  Uiso   1.00
C219   C     0.56444   0.12556   0.19817   0.00000  Uiso   1.00
C220   C     0.56409   0.09369   0.17516   0.00000  Uiso   1.00
C221   C     0.56318   0.03931   0.20777   0.00000  Uiso   1.00
C222   C     0.56345   0.01631   0.26169   0.00000  Uiso   1.00
C223   C     0.35314   0.06711   0.56024   0.00000  Uiso   1.00
C224   C     0.29588   0.10090   0.55953   0.00000  Uiso   1.00
C225   C     0.26394   0.07837   0.55978   0.00000  Uiso   1.00
C226   C     0.20888   0.10944   0.55949   0.00000  Uiso   1.00
C227   C     0.18564   0.16451   0.55929   0.00000  Uiso   1.00
C228   C     0.21886   0.18676   0.55858   0.00000  Uiso   1.00
C229   C     0.27305   0.15590   0.55858   0.00000  Uiso   1.00
C230   C     0.07156   0.34429   0.01666   0.00000  Uiso   1.00
C231   C     0.10330   0.28708   0.04304   0.00000  Uiso   1.00
C232   C     0.08095   0.25587   0.09705   0.00000  Uiso   1.00
C233   C     0.11267   0.20120   0.12094   0.00000  Uiso   1.00
C234   C     0.16783   0.17801   0.08920   0.00000  Uiso   1.00
C235   C     0.18994   0.21074   0.03448   0.00000  Uiso   1.00
C236   C     0.15851   0.26437   0.01159   0.00000  Uiso   1.00
C237   C     0.01820   0.56081   0.06705   0.00000  Uiso   1.00
C238   C     0.04211   0.55955   0.10154   0.00000  Uiso   1.00
C239   C     0.09634   0.55968   0.07852   0.00000  Uiso   1.00
C240   C     0.12081   0.55936   0.10947   0.00000  Uiso   1.00
C241   C     0.08931   0.55925   0.16465   0.00000  Uiso   1.00
C242   C     0.03461   0.55843   0.18737   0.00000  Uiso   1.00
C243   C     0.01099   0.55849   0.15663   0.00000  Uiso   1.00
C244   C     0.15849   0.93150   0.42642   0.00000  Uiso   1.00
C245   C     0.21639   0.93229   0.39252   0.00000  Uiso   1.00
C246   C     0.24762   0.93238   0.41558   0.00000  Uiso   1.00
C247   C     0.30239   0.93295   0.38446   0.00000  Uiso   1.00
C248   C     0.32533   0.93293   0.32946   0.00000  Uiso   1.00
C249   C     0.29264   0.93329   0.30669   0.00000  Uiso   1.00
C250   C     0.23872   0.93313   0.33760   0.00000  Uiso   1.00
C251   C     0.93899   0.15554   0.47354   0.00000  Uiso   1.00
C252   C     0.93961   0.21358   0.44819   0.00000  Uiso   1.00
C253   C     0.93895   0.24497   0.39422   0.00000  Uiso   1.00
C254   C     0.93903   0.29973   0.37029   0.00000  Uiso   1.00
C255   C     0.93943   0.32248   0.40245   0.00000  Uiso   1.00
C256   C     0.94054   0.28980   0.45700   0.00000  Uiso   1.00
C257   C     0.94078   0.23597   0.47977   0.00000  Uiso   1.00
C258   C     0.49019   0.42784   0.93440   0.00000  Uiso   1.00
C259   C     0.43484   0.47540   0.15135   0.00000  Uiso   1.00
C260   C     0.40299   0.44965   0.20860   0.00000  Uiso   1.00
C261   C     0.42540   0.39582   0.24063   0.00000  Uiso   1.00
C262   C     0.39362   0.37255   0.29535   0.00000  Uiso   1.00
C263   C     0.33843   0.40495   0.31770   0.00000  Uiso   1.00
C264   C     0.31630   0.45941   0.28425   0.00000  Uiso   1.00
C265   C     0.34767   0.48159   0.23058   0.00000  Uiso   1.00
C266   C     0.43212   0.93479   0.47806   0.00000  Uiso   1.00
C267   C     0.39802   0.93462   0.45476   0.00000  Uiso   1.00
C268   C     0.42102   0.93374   0.40079   0.00000  Uiso   1.00
C269   C     0.39011   0.93349   0.37669   0.00000  Uiso   1.00
C270   C     0.33500   0.93370   0.40839   0.00000  Uiso   1.00
C271   C     0.31237   0.93482   0.46303   0.00000  Uiso   1.00
C272   C     0.34312   0.93535   0.48621   0.00000  Uiso   1.00
C273   C     0.48552   0.14990   0.42867   0.00000  Uiso   1.00
C274   C     0.46149   0.20706   0.39452   0.00000  Uiso   1.00
C275   C     0.40752   0.23941   0.41616   0.00000  Uiso   1.00
C276   C     0.38428   0.29397   0.38396   0.00000  Uiso   1.00
C277   C     0.41675   0.31586   0.32904   0.00000  Uiso   1.00
C278   C     0.47133   0.28205   0.30764   0.00000  Uiso   1.00
C279   C     0.49367   0.22841   0.33955   0.00000  Uiso   1.00
C280   C     0.93763   0.43095   0.14653   0.00000  Uiso   1.00
C281   C     0.93808   0.39735   0.20366   0.00000  Uiso   1.00
C282   C     0.93773   0.41944   0.23614   0.00000  Uiso   1.00
C283   C     0.93835   0.38794   0.29090   0.00000  Uiso   1.00
C284   C     0.93891   0.33293   0.31346   0.00000  Uiso   1.00
C285   C     0.93947   0.31120   0.27977   0.00000  Uiso   1.00
C286   C     0.93921   0.34246   0.22584   0.00000  Uiso   1.00
C287   C     0.16115   0.48164   0.93565   0.00000  Uiso   1.00
C288   C     0.48406   0.93230   0.15260   0.00000  Uiso   1.00
C289   C     0.45995   0.93267   0.21072   0.00000  Uiso   1.00
C290   C     0.40603   0.93240   0.24196   0.00000  Uiso   1.00
C291   C     0.38218   0.93284   0.29680   0.00000  Uiso   1.00
C292   C     0.41413   0.93324   0.31986   0.00000  Uiso   1.00
C293   C     0.46886   0.93366   0.28733   0.00000  Uiso   1.00
C294   C     0.49166   0.93354   0.23332   0.00000  Uiso   1.00
C295   C     0.43199   0.15320   0.93245   0.00000  Uiso   1.00
C296   C     0.15992   0.42711   0.47565   0.00000  Uiso   1.00
C297   C     0.21819   0.39242   0.45147   0.00000  Uiso   1.00
C298   C     0.25001   0.41427   0.39763   0.00000  Uiso   1.00
C299   C     0.30491   0.38233   0.37437   0.00000  Uiso   1.00
C300   C     0.32738   0.32753   0.40694   0.00000  Uiso   1.00
C301   C     0.29417   0.30596   0.46136   0.00000  Uiso   1.00
C302   C     0.24018   0.33775   0.48355   0.00000  Uiso   1.00
C303   C     0.93763   0.48018   0.42414   0.00000  Uiso   1.00
C304   C     0.93840   0.45640   0.38907   0.00000  Uiso   1.00
C305   C     0.93859   0.40264   0.41105   0.00000  Uiso   1.00
C306   C     0.93881   0.37920   0.37923   0.00000  Uiso   1.00
C307   C     0.93859   0.41141   0.32430   0.00000  Uiso   1.00
C308   C     0.93888   0.46587   0.30258   0.00000  Uiso   1.00
C309   C     0.93894   0.48826   0.33427   0.00000  Uiso   1.00
C310   C     0.43906   0.65464   0.92318   0.00000  Uiso   1.00
C311   C     0.44086   0.71134   0.88853   0.00000  Uiso   1.00
C312   C     0.44112   0.74295   0.91088   0.00000  Uiso   1.00
C313   C     0.44152   0.79748   0.87935   0.00000  Uiso   1.00
C314   C     0.44164   0.82003   0.82422   0.00000  Uiso   1.00
C315   C     0.44206   0.78688   0.80212   0.00000  Uiso   1.00
C316   C     0.44177   0.73331   0.83349   0.00000  Uiso   1.00
C317   C     0.65384   0.43299   0.98064   0.00000  Uiso   1.00
C318   C     0.71047   0.43455   0.95658   0.00000  Uiso   1.00
C319   C     0.74224   0.43477   0.90237   0.00000  Uiso   1.00
C320   C     0.79686   0.43557   0.87898   0.00000  Uiso   1.00
C321   C     0.81952   0.43597   0.91142   0.00000  Uiso   1.00
C322   C     0.78631   0.43644   0.96614   0.00000  Uiso   1.00
C323   C     0.73261   0.43581   0.98866   0.00000  Uiso   1.00
C324   C     0.92851   0.98019   0.43332   0.00000  Uiso   1.00
C325   C     0.89435   0.95547   0.43415   0.00000  Uiso   1.00
C326   C     0.91757   0.90153   0.43403   0.00000  Uiso   1.00
C327   C     0.88646   0.87726   0.43457   0.00000  Uiso   1.00
C328   C     0.83118   0.90900   0.43486   0.00000  Uiso   1.00
C329   C     0.80819   0.96361   0.43544   0.00000  Uiso   1.00
C330   C     0.83923   0.98682   0.43515   0.00000  Uiso   1.00
H331   H     0.47817   0.39693   0.93714   0.00000  Uiso   1.00
H332   H     0.20155   0.46692   0.94005   0.00000  Uiso   1.00
H333   H     0.40585   0.19529   0.93328   0.00000  Uiso   1.00
C334   C     0.98552   0.92208   0.65314   0.00000  Uiso   1.00
C335   C     0.96127   0.88723   0.71084   0.00000  Uiso   1.00
C336   C     0.90704   0.90949   0.74221   0.00000  Uiso   1.00
C337   C     0.88320   0.87819   0.79684   0.00000  Uiso   1.00
C338   C     0.91532   0.82326   0.81978   0.00000  Uiso   1.00
C339   C     0.97019   0.80113   0.78704   0.00000  Uiso   1.00
C340   C     0.99304   0.83244   0.73332   0.00000  Uiso   1.00
C341   C     0.43818   0.92830   0.97549   0.00000  Uiso   1.00
C342   C     0.43999   0.89414   0.94994   0.00000  Uiso   1.00
C343   C     0.44032   0.91663   0.89568   0.00000  Uiso   1.00
C344   C     0.44122   0.88523   0.87138   0.00000  Uiso   1.00
C345   C     0.44162   0.83040   0.90332   0.00000  Uiso   1.00
C346   C     0.44205   0.80807   0.95816   0.00000  Uiso   1.00
C347   C     0.44132   0.83944   0.98139   0.00000  Uiso   1.00
C348   C     0.65920   0.97465   0.92655   0.00000  Uiso   1.00
C349   C     0.71702   0.94926   0.89269   0.00000  Uiso   1.00
C350   C     0.74836   0.89521   0.91554   0.00000  Uiso   1.00
C351   C     0.80317   0.87072   0.88450   0.00000  Uiso   1.00
C352   C     0.82620   0.90216   0.82946   0.00000  Uiso   1.00
C353   C     0.79338   0.95677   0.80681   0.00000  Uiso   1.00
C354   C     0.73950   0.98022   0.83776   0.00000  Uiso   1.00
C355   C     0.92886   0.43318   0.65509   0.00000  Uiso   1.00
C356   C     0.89416   0.43461   0.71309   0.00000  Uiso   1.00
C357   C     0.91640   0.43487   0.74499   0.00000  Uiso   1.00
C358   C     0.88475   0.43561   0.79975   0.00000  Uiso   1.00
C359   C     0.82977   0.43580   0.82202   0.00000  Uiso   1.00
C360   C     0.80765   0.43623   0.78874   0.00000  Uiso   1.00
C361   C     0.83923   0.43575   0.73486   0.00000  Uiso   1.00
C362   C     0.98197   0.65363   0.43319   0.00000  Uiso   1.00
C363   C     0.95719   0.71133   0.43423   0.00000  Uiso   1.00
C364   C     0.90294   0.74259   0.43411   0.00000  Uiso   1.00
C365   C     0.87878   0.79730   0.43461   0.00000  Uiso   1.00
C366   C     0.91056   0.82041   0.43486   0.00000  Uiso   1.00
C367   C     0.96542   0.78771   0.43556   0.00000  Uiso   1.00
C368   C     0.98860   0.73384   0.43535   0.00000  Uiso   1.00
C369   C     0.43970   0.97872   0.64757   0.00000  Uiso   1.00
C370   C     0.44088   0.95444   0.70474   0.00000  Uiso   1.00
C371   C     0.44094   0.90050   0.73627   0.00000  Uiso   1.00
C372   C     0.44144   0.87666   0.79119   0.00000  Uiso   1.00
C373   C     0.44167   0.90852   0.81433   0.00000  Uiso   1.00
C374   C     0.44236   0.96297   0.78139   0.00000  Uiso   1.00
C375   C     0.44198   0.98586   0.72746   0.00000  Uiso   1.00
C376   C     0.65489   0.92600   0.43394   0.00000  Uiso   1.00
C377   C     0.71219   0.89294   0.43469   0.00000  Uiso   1.00
C378   C     0.74351   0.91593   0.43448   0.00000  Uiso   1.00
C379   C     0.79851   0.88486   0.43477   0.00000  Uiso   1.00
C380   C     0.82171   0.82987   0.43498   0.00000  Uiso   1.00
C381   C     0.78888   0.80723   0.43569   0.00000  Uiso   1.00
C382   C     0.73475   0.83802   0.43565   0.00000  Uiso   1.00
C383   C     0.93361   0.64746   0.97869   0.00000  Uiso   1.00
C384   C     0.89949   0.70445   0.95501   0.00000  Uiso   1.00
C385   C     0.92229   0.73575   0.90083   0.00000  Uiso   1.00
C386   C     0.89135   0.79058   0.87657   0.00000  Uiso   1.00
C387   C     0.83613   0.81387   0.90827   0.00000  Uiso   1.00
C388   C     0.81365   0.78131   0.96294   0.00000  Uiso   1.00
C389   C     0.84454   0.72746   0.98625   0.00000  Uiso   1.00
C390   C     0.98182   0.43510   0.92862   0.00000  Uiso   1.00
C391   C     0.95439   0.43595   0.89726   0.00000  Uiso   1.00
C392   C     0.90036   0.43574   0.91982   0.00000  Uiso   1.00
C393   C     0.87627   0.43597   0.88833   0.00000  Uiso   1.00
C394   C     0.90801   0.43623   0.83315   0.00000  Uiso   1.00
C395   C     0.96256   0.43724   0.81080   0.00000  Uiso   1.00
C396   C     0.98561   0.43718   0.84200   0.00000  Uiso   1.00
C397   C     0.84618   0.06375   0.56851   0.00000  Uiso   1.00
C398   C     0.78823   0.06297   0.60216   0.00000  Uiso   1.00
C399   C     0.75690   0.06290   0.57914   0.00000  Uiso   1.00
C400   C     0.70207   0.06242   0.61022   0.00000  Uiso   1.00
C401   C     0.67939   0.06226   0.66531   0.00000  Uiso   1.00
C402   C     0.71208   0.06197   0.68799   0.00000  Uiso   1.00
C403   C     0.76600   0.06212   0.65708   0.00000  Uiso   1.00
C404   C     0.06561   0.84282   0.51649   0.00000  Uiso   1.00
C405   C     0.06490   0.78512   0.54125   0.00000  Uiso   1.00
C406   C     0.06532   0.75423   0.59526   0.00000  Uiso   1.00
C407   C     0.06499   0.69961   0.61936   0.00000  Uiso   1.00
C408   C     0.06469   0.67636   0.58766   0.00000  Uiso   1.00
C409   C     0.06386   0.70865   0.53299   0.00000  Uiso   1.00
C410   C     0.06376   0.76247   0.50989   0.00000  Uiso   1.00
C411   C     0.52439   0.56158   0.06435   0.00000  Uiso   1.00
C412   C     0.55010   0.59400   0.06352   0.00000  Uiso   1.00
C413   C     0.60435   0.57234   0.06352   0.00000  Uiso   1.00
C414   C     0.62759   0.60455   0.06273   0.00000  Uiso   1.00
C415   C     0.59488   0.65954   0.06240   0.00000  Uiso   1.00
C416   C     0.54000   0.68090   0.06190   0.00000  Uiso   1.00
C417   C     0.51777   0.64908   0.06232   0.00000  Uiso   1.00
C418   C     0.57229   0.51940   0.84603   0.00000  Uiso   1.00
C419   C     0.60607   0.54285   0.78874   0.00000  Uiso   1.00
C420   C     0.58280   0.59677   0.75704   0.00000  Uiso   1.00
C421   C     0.61335   0.62053   0.70204   0.00000  Uiso   1.00
C422   C     0.66850   0.58861   0.67894   0.00000  Uiso   1.00
C423   C     0.69147   0.53420   0.71188   0.00000  Uiso   1.00
C424   C     0.66107   0.51135   0.76593   0.00000  Uiso   1.00
C425   C     0.57144   0.06141   0.51649   0.00000  Uiso   1.00
C426   C     0.60471   0.06154   0.54076   0.00000  Uiso   1.00
C427   C     0.58235   0.06218   0.59472   0.00000  Uiso   1.00
C428   C     0.61392   0.06209   0.61845   0.00000  Uiso   1.00
C429   C     0.66902   0.06186   0.58658   0.00000  Uiso   1.00
C430   C     0.69106   0.06089   0.53195   0.00000  Uiso   1.00
C431   C     0.65979   0.06058   0.50918   0.00000  Uiso   1.00
C432   C     0.51948   0.84325   0.56967   0.00000  Uiso   1.00
C433   C     0.54288   0.78611   0.60461   0.00000  Uiso   1.00
C434   C     0.59697   0.75419   0.58234   0.00000  Uiso   1.00
C435   C     0.62092   0.69954   0.61388   0.00000  Uiso   1.00
C436   C     0.58912   0.67714   0.66892   0.00000  Uiso   1.00
C437   C     0.53431   0.71034   0.69086   0.00000  Uiso   1.00
C438   C     0.51129   0.76409   0.65945   0.00000  Uiso   1.00
C439   C     0.06530   0.57121   0.84287   0.00000  Uiso   1.00
C440   C     0.06439   0.60532   0.78575   0.00000  Uiso   1.00
C441   C     0.06483   0.58208   0.75438   0.00000  Uiso   1.00
C442   C     0.06491   0.61259   0.69942   0.00000  Uiso   1.00
C443   C     0.06467   0.66743   0.67632   0.00000  Uiso   1.00
C444   C     0.06381   0.69041   0.70906   0.00000  Uiso   1.00
C445   C     0.06368   0.66000   0.76315   0.00000  Uiso   1.00
C446   C     0.85217   0.51546   0.06178   0.00000  Uiso   1.00
C447   C     0.79456   0.53848   0.06194   0.00000  Uiso   1.00
C448   C     0.76178   0.59229   0.06232   0.00000  Uiso   1.00
C449   C     0.70671   0.61502   0.06219   0.00000  Uiso   1.00
C450   C     0.68473   0.58214   0.06215   0.00000  Uiso   1.00
C451   C     0.71884   0.52774   0.06140   0.00000  Uiso   1.00
C452   C     0.77296   0.50592   0.06128   0.00000  Uiso   1.00
C453   C     0.52185   0.06147   0.84292   0.00000  Uiso   1.00
C454   C     0.54547   0.06158   0.78467   0.00000  Uiso   1.00
C455   C     0.59927   0.06208   0.75318   0.00000  Uiso   1.00
C456   C     0.62266   0.06217   0.69817   0.00000  Uiso   1.00
C457   C     0.59040   0.06192   0.67536   0.00000  Uiso   1.00
C458   C     0.53580   0.06125   0.70818   0.00000  Uiso   1.00
C459   C     0.51340   0.06103   0.76228   0.00000  Uiso   1.00
C460   C     0.57218   0.83888   0.06273   0.00000  Uiso   1.00
C461   C     0.60719   0.78061   0.06224   0.00000  Uiso   1.00
C462   C     0.58530   0.74832   0.06265   0.00000  Uiso   1.00
C463   C     0.61752   0.69353   0.06240   0.00000  Uiso   1.00
C464   C     0.67277   0.67172   0.06199   0.00000  Uiso   1.00
C465   C     0.69440   0.70531   0.06120   0.00000  Uiso   1.00
C466   C     0.66222   0.75917   0.06120   0.00000  Uiso   1.00
C467   C     0.84515   0.56852   0.51919   0.00000  Uiso   1.00
C468   C     0.78700   0.60284   0.54391   0.00000  Uiso   1.00
C469   C     0.75587   0.58039   0.59792   0.00000  Uiso   1.00
C470   C     0.70106   0.61180   0.62198   0.00000  Uiso   1.00
C471   C     0.67788   0.66664   0.58999   0.00000  Uiso   1.00
C472   C     0.71032   0.68878   0.53535   0.00000  Uiso   1.00
C473   C     0.76434   0.65757   0.51238   0.00000  Uiso   1.00
C474   C     0.06598   0.51668   0.56971   0.00000  Uiso   1.00
C475   C     0.06545   0.54142   0.60366   0.00000  Uiso   1.00
C476   C     0.06536   0.59533   0.58064   0.00000  Uiso   1.00
C477   C     0.06510   0.61962   0.61167   0.00000  Uiso   1.00
C478   C     0.06512   0.58814   0.66672   0.00000  Uiso   1.00
C479   C     0.06498   0.53352   0.68941   0.00000  Uiso   1.00
C480   C     0.06498   0.51025   0.65850   0.00000  Uiso   1.00
Cl481  Cl    0.51482   0.48603   0.00174   0.00000  Uiso   1.00
Cl482  Cl    0.00229  -0.00195   0.49801   0.00000  Uiso   1.00
Cl483  Cl    0.50227  -0.00559   0.00000   0.00000  Uiso   1.00
Cl484  Cl    0.00251   0.49797   0.49713   0.00000  Uiso   1.00
Cl485  Cl    0.49691   0.00468   0.50270   0.00000  Uiso   1.00
Cl486  Cl   -0.00926   0.49640   0.00943   0.00000  Uiso   1.00
O487   O     0.56327   0.37753   0.08857   0.00000  Uiso   1.00
O488   O     0.57750   0.36421   0.01496   0.00000  Uiso   1.00
O489   O     0.37303   0.55842   0.96726   0.00000  Uiso   1.00
O490   O     0.36084   0.56738   0.04312   0.00000  Uiso   1.00
O491   O     0.10031   0.96880   0.55584   0.00000  Uiso   1.00
O492   O     0.02673   0.04359   0.56809   0.00000  Uiso   1.00
O493   O     0.97129   0.09316   0.37142   0.00000  Uiso   1.00
O494   O     0.04863   0.02110   0.35949   0.00000  Uiso   1.00
O495   O     0.56376   0.09421   0.96859   0.00000  Uiso   1.00
O496   O     0.57410   0.02135   0.04420   0.00000  Uiso   1.00
O497   O     0.37358   0.97053   0.09319   0.00000  Uiso   1.00
O498   O     0.36090   0.04515   0.01973   0.00000  Uiso   1.00
O499   O     0.09629   0.55680   0.36930   0.00000  Uiso   1.00
O500   O     0.02169   0.56954   0.35654   0.00000  Uiso   1.00
O501   O     0.97769   0.36971   0.55580   0.00000  Uiso   1.00
O502   O     0.05244   0.35702   0.56805   0.00000  Uiso   1.00
O503   O     0.56162   0.97533   0.36996   0.00000  Uiso   1.00
O504   O     0.57285   0.04881   0.35920   0.00000  Uiso   1.00
O505   O     0.38415   0.08910   0.55442   0.00000  Uiso   1.00
O506   O     0.37059   0.01643   0.56743   0.00000  Uiso   1.00
O507   O     0.09378   0.37237   0.97054   0.00000  Uiso   1.00
O508   O     0.01903   0.36355   0.04337   0.00000  Uiso   1.00
O509   O     0.97043   0.55544   0.08957   0.00000  Uiso   1.00
O510   O     0.04399   0.56777   0.01695   0.00000  Uiso   1.00
O511   O     0.12950   0.93712   0.40299   0.00000  Uiso   1.00
O512   O     0.14349   0.92440   0.47682   0.00000  Uiso   1.00
O513   O     0.94567   0.12684   0.51961   0.00000  Uiso   1.00
O514   O     0.93102   0.14019   0.44599   0.00000  Uiso   1.00
O515   O     0.53830   0.40852   0.93914   0.00000  Uiso   1.00
O516   O     0.46076   0.47647   0.92700   0.00000  Uiso   1.00
O517   O     0.41248   0.52078   0.12181   0.00000  Uiso   1.00
O518   O     0.48754   0.44874   0.13378   0.00000  Uiso   1.00
O519   O     0.41024   0.94069   0.52534   0.00000  Uiso   1.00
O520   O     0.48215   0.92853   0.45081   0.00000  Uiso   1.00
O521   O     0.53197   0.11991   0.40685   0.00000  Uiso   1.00
O522   O     0.45822   0.13316   0.47985   0.00000  Uiso   1.00
O523   O     0.94409   0.40984   0.11475   0.00000  Uiso   1.00
O524   O     0.92956   0.48220   0.12991   0.00000  Uiso   1.00
O525   O     0.12932   0.52935   0.93922   0.00000  Uiso   1.00
O526   O     0.14930   0.45212   0.92779   0.00000  Uiso   1.00
O527   O     0.53047   0.93825   0.12368   0.00000  Uiso   1.00
O528   O     0.45581   0.92538   0.13731   0.00000  Uiso   1.00
O529   O     0.40900   0.12385   0.93843   0.00000  Uiso   1.00
O530   O     0.48221   0.13886   0.92505   0.00000  Uiso   1.00
O531   O     0.13134   0.40413   0.52214   0.00000  Uiso   1.00
O532   O     0.14473   0.47708   0.44715   0.00000  Uiso   1.00
O533   O     0.94284   0.52684   0.40104   0.00000  Uiso   1.00
O534   O     0.93127   0.45214   0.47412   0.00000  Uiso   1.00
O535   O     0.44269   0.62590   0.90029   0.00000  Uiso   1.00
O536   O     0.43329   0.63788   0.97337   0.00000  Uiso   1.00
O537   O     0.62280   0.43739   0.02742   0.00000  Uiso   1.00
O538   O     0.63738   0.42582   0.95247   0.00000  Uiso   1.00
O539   O     0.90487   0.02678   0.43884   0.00000  Uiso   1.00
O540   O     0.97883   0.95222   0.42634   0.00000  Uiso   1.00
O541   O     0.03354   0.89942   0.62509   0.00000  Uiso   1.00
O542   O     0.95658   0.97158   0.63731   0.00000  Uiso   1.00
O543   O     0.44293   0.90452   0.02256   0.00000  Uiso   1.00
O544   O     0.43127   0.97833   0.94774   0.00000  Uiso   1.00
O545   O     0.63086   0.02175   0.90316   0.00000  Uiso   1.00
O546   O     0.64344   0.94693   0.97673   0.00000  Uiso   1.00
O547   O     0.90507   0.43839   0.62655   0.00000  Uiso   1.00
O548   O     0.97907   0.42615   0.63992   0.00000  Uiso   1.00
O549   O     0.02907   0.62487   0.43822   0.00000  Uiso   1.00
O550   O     0.95391   0.63794   0.42646   0.00000  Uiso   1.00
O551   O     0.44455   0.02577   0.61732   0.00000  Uiso   1.00
O552   O     0.43284   0.95195   0.63033   0.00000  Uiso   1.00
O553   O     0.62589   0.90305   0.43914   0.00000  Uiso   1.00
O554   O     0.63734   0.97694   0.42717   0.00000  Uiso   1.00
O555   O     0.91144   0.61666   0.02630   0.00000  Uiso   1.00
O556   O     0.98390   0.63000   0.95268   0.00000  Uiso   1.00
O557   O     0.02756   0.44039   0.90573   0.00000  Uiso   1.00
O558   O     0.95555   0.42728   0.98135   0.00000  Uiso   1.00
O559   O     0.87511   0.05817   0.59194   0.00000  Uiso   1.00
O560   O     0.86114   0.07096   0.51803   0.00000  Uiso   1.00
O561   O     0.05922   0.87141   0.47017   0.00000  Uiso   1.00
O562   O     0.07322   0.85834   0.54412   0.00000  Uiso   1.00
O563   O     0.47847   0.58357   0.05854   0.00000  Uiso   1.00
O564   O     0.55113   0.50911   0.07271   0.00000  Uiso   1.00
O565   O     0.59578   0.47226   0.87686   0.00000  Uiso   1.00
O566   O     0.52198   0.54480   0.86315   0.00000  Uiso   1.00
O567   O     0.59332   0.05522   0.47034   0.00000  Uiso   1.00
O568   O     0.51971   0.06861   0.54325   0.00000  Uiso   1.00
O569   O     0.47202   0.87411   0.59182   0.00000  Uiso   1.00
O570   O     0.54636   0.85932   0.51982   0.00000  Uiso   1.00
O571   O     0.06138   0.59395   0.87233   0.00000  Uiso   1.00
O572   O     0.07046   0.52174   0.85991   0.00000  Uiso   1.00
O573   O     0.88375   0.46952   0.05530   0.00000  Uiso   1.00
O574   O     0.86807   0.54326   0.06938   0.00000  Uiso   1.00
O575   O     0.47549   0.05559   0.87187   0.00000  Uiso   1.00
O576   O     0.55056   0.06803   0.85800   0.00000  Uiso   1.00
O577   O     0.59542   0.86771   0.05704   0.00000  Uiso   1.00
O578   O     0.52192   0.85350   0.06963   0.00000  Uiso   1.00
O579   O     0.87339   0.59204   0.47250   0.00000  Uiso   1.00
O580   O     0.86071   0.51859   0.54711   0.00000  Uiso   1.00
O581   O     0.06040   0.47021   0.59331   0.00000  Uiso   1.00
O582   O     0.07263   0.54415   0.51944   0.00000  Uiso   1.00
Li583  Li    0.85165   0.53234   0.46401   0.00000  Uiso   1.00
Li584  Li    0.14989   0.84782   0.45568   0.00000  Uiso   1.00
Li585  Li    0.64726   0.95916   0.35049   0.00000  Uiso   1.00
Li586  Li    0.54121   0.84872   0.14503   0.00000  Uiso   1.00
Li587  Li    0.85629   0.44415   0.14359   0.00000  Uiso   1.00
Li588  Li    0.46004   0.53709   0.14653   0.00000  Uiso   1.00
loop_
_geom_bond_atom_site_label_1
_geom_bond_atom_site_label_2
_geom_bond_distance
_geom_bond_site_symmetry_2
_ccdc_geom_bond_type
Cu1    Cl481   2.500   .     S
Cu1    O487    1.845   .     S
Cu1    O518    1.697   .     S
Cu1    O537    1.930   .     S
Cu1    O564    1.704   .     S
Cu2    O489    1.874   .     S
Cu2    O516    2.061   .     S
Cu2    O535    1.827   .     S
Cu2    O566    1.992   .     S
Cu3    O491    1.991   .     S
Cu3    O512    1.937   .     S
Cu3    O541    1.994   .     S
Cu3    O562    1.948   .     S
Cu4    O493    1.969   .     S
Cu4    O514    1.949   .     S
Cu4    O539    1.994   .     S
Cu4    O560    1.929   .     S
Cu5    O495    1.986   .     S
Cu5    O530    1.988   .     S
Cu5    O545    1.991   .     S
Cu5    O576    1.943   .     S
Cu6    O497    2.009   .     S
Cu6    O528    1.951   .     S
Cu6    O543    1.992   .     S
Cu6    O578    1.996   .     S
Cu7    O499    2.009   .     S
Cu7    O532    1.984   .     S
Cu7    O549    1.992   .     S
Cu7    O582    1.961   .     S
Cu8    O501    2.010   .     S
Cu8    O534    1.995   .     S
Cu8    O547    2.013   .     S
Cu8    O580    1.992   .     S
Cu9    O503    1.992   .     S
Cu9    O520    1.886   .     S
Cu9    O553    1.874   .     S
Cu9    O570    1.998   .     S
Cu10   Cl485   2.468   .     S
Cu10   O505    1.819   .     S
Cu10   O522    1.815   .     S
Cu10   O551    1.863   .     S
Cu10   O568    1.767   .     S
Cu11   O507    2.042   .     S
Cu11   O526    2.046   .     S
Cu11   O557    2.107   .     S
Cu11   O572    1.934   .     S
Cu12   Cl486   2.479   1_655 S
Cu12   O509    1.757   .     S
Cu12   O524    1.809   .     S
Cu12   O555    1.772   .     S
Cu12   O574    1.795   .     S
Cu13   O494    1.970   1_565 S
Cu13   O511    2.008   .     S
Cu13   O540    1.966   1_455 S
Cu13   O561    1.995   .     S
Cu14   O492    1.989   1_655 S
Cu14   O513    2.090   .     S
Cu14   O542    2.045   1_545 S
Cu14   O559    2.018   .     S
Cu15   Cl481   2.529   1_556 S
Cu15   O488    1.909   1_556 S
Cu15   O515    1.702   .     S
Cu15   O538    1.725   .     S
Cu15   O565    1.785   .     S
Cu16   O490    1.931   .     S
Cu16   O517    2.059   .     S
Cu16   O536    1.936   1_554 S
Cu16   O563    2.056   .     S
Cu17   O506    1.878   1_565 S
Cu17   O519    1.793   .     S
Cu17   O552    1.857   .     S
Cu17   O569    1.822   .     S
Cu18   O504    1.796   .     S
Cu18   O521    1.942   .     S
Cu18   O554    1.805   1_545 S
Cu18   O567    1.920   .     S
Cu19   Cl486   2.503   1_655 S
Cu19   O508    1.683   1_655 S
Cu19   O523    1.891   .     S
Cu19   O558    1.683   1_554 S
Cu19   O573    1.940   .     S
Cu20   O510    1.950   1_556 S
Cu20   O525    1.841   .     S
Cu20   O556    1.915   1_455 S
Cu20   O571    1.782   .     S
Cu21   O496    2.061   1_565 S
Cu21   O527    1.989   .     S
Cu21   O546    1.960   1_554 S
Cu21   O577    2.070   .     S
Cu22   O498    1.972   1_556 S
Cu22   O529    1.969   .     S
Cu22   O544    1.954   1_545 S
Cu22   O575    1.991   .     S
Cu23   O502    1.957   .     S
Cu23   O531    2.044   .     S
Cu23   O548    2.031   1_455 S
Cu23   O581    1.971   .     S
Cu24   O500    1.982   1_655 S
Cu24   O533    1.966   .     S
Cu24   O550    1.956   .     S
Cu24   O579    2.004   .     S
H25    C162    1.097   .     S
H26    C165    1.091   .     S
H27    C166    1.092   .     S
H28    C169    1.098   .     S
H29    C172    1.092   .     S
H30    C173    1.093   1_556 S
H31    C176    1.098   .     S
H32    C179    1.089   .     S
H33    C180    1.093   1_565 S
H34    C183    1.098   .     S
H35    C186    1.088   .     S
H36    C187    1.094   1_655 S
H37    C190    1.100   .     S
H38    C193    1.089   .     S
H39    C194    1.095   1_556 S
H40    C197    1.097   .     S
H41    C200    1.092   .     S
H42    C201    1.094   1_565 S
H43    C204    1.099   .     S
H44    C207    1.090   .     S
H45    C208    1.094   .     S
H46    C211    1.096   .     S
H47    C214    1.092   .     S
H48    C215    1.095   1_655 S
H49    C218    1.095   .     S
H50    C221    1.095   .     S
H51    C222    1.093   1_565 S
H52    C225    1.096   .     S
H53    C228    1.093   .     S
H54    C229    1.091   .     S
H55    C232    1.095   .     S
H56    C235    1.093   .     S
H57    C236    1.092   1_556 S
H58    C239    1.097   .     S
H59    C242    1.094   .     S
H60    C243    1.093   1_655 S
H61    C246    1.097   .     S
H62    C249    1.092   .     S
H63    C250    1.094   .     S
H64    C253    1.096   .     S
H65    C256    1.091   .     S
H66    C257    1.095   .     S
H67    C261    1.095   .     S
H68    C264    1.095   .     S
H69    C265    1.094   .     S
H70    C268    1.097   .     S
H71    C271    1.093   .     S
H72    C272    1.090   .     S
H73    C275    1.097   .     S
H74    C278    1.091   .     S
H75    C279    1.094   .     S
H76    C282    1.096   .     S
H77    C285    1.094   .     S
H78    C286    1.093   .     S
H79    C290    1.098   .     S
H80    C293    1.089   .     S
H81    C294    1.093   .     S
H82    C298    1.098   .     S
H83    C301    1.089   .     S
H84    C302    1.095   .     S
H85    C305    1.099   .     S
H86    C308    1.088   .     S
H87    C309    1.093   .     S
H88    C312    1.096   .     S
H89    C315    1.091   .     S
H90    C316    1.093   .     S
H91    C319    1.097   .     S
H92    C322    1.091   .     S
H93    C323    1.092   1_554 S
H94    C326    1.098   .     S
H95    C329    1.089   .     S
H96    C330    1.092   1_545 S
H97    C336    1.098   .     S
H98    C339    1.088   .     S
H99    C340    1.093   1_455 S
H100   C343    1.099   .     S
H101   C346    1.089   .     S
H102   C347    1.095   1_554 S
H103   C350    1.096   .     S
H104   C353    1.092   .     S
H105   C354    1.093   1_545 S
H106   C357    1.098   .     S
H107   C360    1.088   .     S
H108   C361    1.094   .     S
H109   C364    1.097   .     S
H110   C367    1.091   .     S
H111   C368    1.093   1_455 S
H112   C371    1.097   .     S
H113   C374    1.094   .     S
H114   C375    1.093   1_545 S
H115   C378    1.095   .     S
H116   C381    1.093   .     S
H117   C382    1.091   .     S
H118   C385    1.097   .     S
H119   C388    1.093   .     S
H120   C389    1.091   1_554 S
H121   C392    1.095   .     S
H122   C395    1.095   .     S
H123   C396    1.094   1_455 S
H124   C399    1.097   .     S
H125   C402    1.092   .     S
H126   C403    1.093   .     S
H127   C406    1.097   .     S
H128   C409    1.090   .     S
H129   C410    1.094   .     S
H130   C413    1.095   .     S
H131   C416    1.095   .     S
H132   C417    1.094   .     S
H133   C420    1.096   .     S
H134   C423    1.095   .     S
H135   C424    1.092   .     S
H136   C427    1.095   .     S
H137   C430    1.094   .     S
H138   C431    1.093   .     S
H139   C434    1.098   .     S
H140   C437    1.090   .     S
H141   C438    1.092   .     S
H142   C441    1.095   .     S
H143   C444    1.093   .     S
H144   C445    1.092   .     S
H145   C448    1.098   .     S
H146   C451    1.090   .     S
H147   C452    1.092   .     S
H148   C455    1.098   .     S
H149   C458    1.089   .     S
H150   C459    1.092   .     S
H151   C462    1.098   .     S
H152   C465    1.089   .     S
H153   C466    1.095   .     S
H154   C469    1.099   .     S
H155   C472    1.090   .     S
H156   C473    1.095   .     S
H157   C476    1.098   .     S
H158   C479    1.090   .     S
H159   C480    1.093   .     S
C160   C161    1.472   .     S
C160   O487    1.266   .     D
C160   O488    1.256   .     S
C161   C162    1.390   .     D
C161   C166    1.405   .     S
C162   C163    1.408   .     S
C163   C164    1.412   .     S
C163   C192    1.459   .     D
C164   C165    1.411   .     S
C164   C219    1.456   .     D
C165   C166    1.382   .     D
C167   C168    1.479   .     S
C167   O489    1.257   1_554 D
C167   O490    1.249   .     S
C168   C169    1.387   .     S
C168   C173    1.401   .     D
C169   C170    1.406   .     D
C170   C171    1.409   .     S
C170   C206    1.457   .     S
C171   C172    1.410   .     D
C171   C240    1.456   .     S
C172   C173    1.383   .     S
C173   H30     1.093   1_554 S
C174   C175    1.496   .     S
C174   O491    1.249   1_545 D
C174   O492    1.244   .     S
C175   C176    1.384   .     S
C175   C180    1.398   .     D
C176   C177    1.408   .     D
C177   C178    1.409   .     S
C177   C213    1.455   .     S
C178   C179    1.408   .     D
C178   C226    1.458   .     S
C179   C180    1.384   .     S
C180   H33     1.093   1_545 S
C181   C182    1.492   .     S
C181   O493    1.247   1_455 D
C181   O494    1.246   .     S
C182   C183    1.384   .     S
C182   C187    1.399   .     D
C183   C184    1.406   .     D
C184   C185    1.408   .     S
C184   C199    1.456   .     S
C185   C186    1.408   .     D
C185   C233    1.455   .     S
C186   C187    1.382   .     S
C187   H36     1.094   1_455 S
C188   C189    1.500   .     S
C188   O495    1.247   1_554 D
C188   O496    1.244   .     S
C189   C190    1.383   .     D
C189   C194    1.399   .     S
C190   C191    1.408   .     S
C191   C192    1.409   .     S
C191   C220    1.453   .     D
C192   C193    1.407   .     S
C193   C194    1.386   .     D
C194   H39     1.095   1_554 S
C195   C196    1.492   .     S
C195   O497    1.248   1_545 D
C195   O498    1.250   .     S
C196   C197    1.385   .     S
C196   C201    1.400   .     D
C197   C198    1.408   .     D
C198   C199    1.409   .     S
C198   C234    1.454   .     S
C199   C200    1.408   .     D
C200   C201    1.383   .     S
C201   H42     1.094   1_545 S
C202   C203    1.496   .     S
C202   O499    1.246   .     D
C202   O500    1.247   .     S
C203   C204    1.386   .     S
C203   C208    1.399   .     D
C204   C205    1.407   .     D
C205   C206    1.410   .     S
C205   C241    1.454   .     S
C206   C207    1.407   .     D
C207   C208    1.383   .     S
C209   C210    1.492   .     S
C209   O501    1.248   1_455 D
C209   O502    1.250   .     S
C210   C211    1.386   .     D
C210   C215    1.400   .     S
C211   C212    1.409   .     S
C212   C213    1.410   .     D
C212   C227    1.455   .     S
C213   C214    1.409   .     S
C214   C215    1.383   .     D
C215   H48     1.095   1_455 S
C216   C217    1.476   .     S
C216   O503    1.239   1_545 S
C216   O504    1.267   .     D
C217   C218    1.386   .     D
C217   C222    1.402   .     S
C218   C219    1.407   .     S
C219   C220    1.410   .     S
C220   C221    1.410   .     S
C221   C222    1.380   .     D
C222   H51     1.093   1_545 S
C223   C224    1.468   .     S
C223   O505    1.268   .     S
C223   O506    1.254   .     D
C224   C225    1.391   .     S
C224   C229    1.404   .     D
C225   C226    1.405   .     D
C226   C227    1.412   .     S
C227   C228    1.411   .     D
C228   C229    1.381   .     S
C230   C231    1.470   .     S
C230   O507    1.225   1_554 S
C230   O508    1.298   .     D
C231   C232    1.385   .     S
C231   C236    1.406   .     D
C232   C233    1.407   .     D
C233   C234    1.411   .     S
C234   C235    1.411   .     D
C235   C236    1.380   .     S
C236   H57     1.092   1_554 S
C237   C238    1.468   .     S
C237   O509    1.277   1_455 S
C237   O510    1.238   .     D
C238   C239    1.390   .     S
C238   C243    1.403   .     D
C239   C240    1.403   .     D
C240   C241    1.412   .     S
C241   C242    1.410   .     D
C242   C243    1.382   .     S
C243   H60     1.093   1_455 S
C244   C245    1.492   .     S
C244   O511    1.244   .     D
C244   O512    1.251   .     S
C245   C246    1.384   .     S
C245   C250    1.400   .     D
C246   C247    1.407   .     D
C247   C248    1.409   .     S
C247   C270    1.453   .     S
C248   C249    1.408   .     D
C248   C291    1.456   .     S
C249   C250    1.383   .     S
C251   C252    1.498   .     S
C251   O513    1.242   .     D
C251   O514    1.253   .     S
C252   C253    1.386   .     D
C252   C257    1.400   .     S
C253   C254    1.408   .     S
C254   C255    1.410   .     S
C254   C284    1.456   .     D
C255   C256    1.407   .     S
C255   C306    1.456   .     D
C256   C257    1.383   .     D
C258   H331    1.089   .     S
C258   O515    1.283   .     S
C258   O516    1.221   .     D
C259   C260    1.472   .     S
C259   O517    1.227   .     D
C259   O518    1.294   .     S
C260   C261    1.387   .     S
C260   C265    1.406   .     D
C261   C262    1.409   .     D
C262   C263    1.411   .     S
C262   C277    1.457   .     S
C263   C264    1.410   .     D
C263   C299    1.455   .     S
C264   C265    1.380   .     S
C266   C267    1.467   .     S
C266   O519    1.271   .     D
C266   O520    1.243   .     S
C267   C268    1.389   .     S
C267   C272    1.402   .     D
C268   C269    1.403   .     D
C269   C270    1.411   .     S
C269   C292    1.457   .     S
C270   C271    1.411   .     D
C271   C272    1.381   .     S
C273   C274    1.476   .     S
C273   O521    1.243   .     D
C273   O522    1.270   .     S
C274   C275    1.385   .     D
C274   C279    1.404   .     S
C275   C276    1.407   .     S
C276   C277    1.410   .     D
C276   C300    1.456   .     S
C277   C278    1.409   .     S
C278   C279    1.382   .     D
C280   C281    1.467   .     S
C280   O523    1.256   .     D
C280   O524    1.268   .     S
C281   C282    1.391   .     D
C281   C286    1.404   .     S
C282   C283    1.405   .     S
C283   C284    1.412   .     S
C283   C307    1.458   .     D
C284   C285    1.411   .     S
C285   C286    1.382   .     D
C287   H332    1.091   .     S
C287   O525    1.265   .     S
C287   O526    1.231   .     D
C288   C289    1.492   .     S
C288   O527    1.247   .     S
C288   O528    1.248   .     D
C289   C290    1.385   .     S
C289   C294    1.399   .     D
C290   C291    1.406   .     D
C291   C292    1.408   .     S
C292   C293    1.409   .     D
C293   C294    1.383   .     S
C295   H333    1.091   .     S
C295   O529    1.247   .     S
C295   O530    1.245   .     D
C296   C297    1.499   .     S
C296   O531    1.243   .     S
C296   O532    1.249   .     D
C297   C298    1.385   .     S
C297   C302    1.399   .     D
C298   C299    1.408   .     D
C299   C300    1.409   .     S
C300   C301    1.407   .     D
C301   C302    1.383   .     S
C303   C304    1.493   .     S
C303   O533    1.250   .     S
C303   O534    1.245   .     D
C304   C305    1.384   .     D
C304   C309    1.399   .     S
C305   C306    1.408   .     S
C306   C307    1.408   .     S
C307   C308    1.409   .     S
C308   C309    1.384   .     D
C310   C311    1.478   .     S
C310   O535    1.260   .     D
C310   O536    1.247   .     S
C311   C312    1.386   .     D
C311   C316    1.401   .     S
C312   C313    1.407   .     S
C313   C314    1.410   .     S
C313   C345    1.457   .     D
C314   C315    1.410   .     S
C314   C372    1.457   .     D
C315   C316    1.382   .     D
C317   C318    1.466   .     S
C317   O537    1.246   1_556 D
C317   O538    1.277   .     S
C318   C319    1.389   .     D
C318   C323    1.404   .     S
C319   C320    1.406   .     S
C320   C321    1.412   .     S
C320   C359    1.458   .     D
C321   C322    1.411   .     S
C321   C393    1.456   .     D
C322   C323    1.382   .     D
C323   H93     1.092   1_556 S
C324   C325    1.493   .     S
C324   O539    1.247   1_565 D
C324   O540    1.246   .     S
C325   C326    1.385   .     S
C325   C330    1.399   .     D
C326   C327    1.406   .     D
C327   C328    1.408   .     S
C327   C366    1.457   .     S
C328   C329    1.408   .     D
C328   C379    1.455   .     S
C329   C330    1.383   .     S
C330   H96     1.092   1_565 S
C334   C335    1.498   .     S
C334   O541    1.252   1_655 D
C334   O542    1.244   .     S
C335   C336    1.385   .     S
C335   C340    1.400   .     D
C336   C337    1.408   .     D
C337   C338    1.409   .     S
C337   C352    1.456   .     S
C338   C339    1.409   .     D
C338   C386    1.459   .     S
C339   C340    1.385   .     S
C340   H99     1.093   1_655 S
C341   C342    1.497   .     S
C341   O543    1.245   1_556 D
C341   O544    1.248   .     S
C342   C343    1.384   .     D
C342   C347    1.398   .     S
C343   C344    1.408   .     S
C344   C345    1.409   .     S
C344   C373    1.455   .     D
C345   C346    1.408   .     S
C346   C347    1.384   .     D
C347   H102    1.095   1_556 S
C348   C349    1.493   .     S
C348   O545    1.247   1_565 D
C348   O546    1.250   .     S
C349   C350    1.386   .     S
C349   C354    1.400   .     D
C350   C351    1.408   .     D
C351   C352    1.410   .     S
C351   C387    1.456   .     S
C352   C353    1.408   .     D
C353   C354    1.384   .     S
C354   H105    1.093   1_565 S
C355   C356    1.500   .     S
C355   O547    1.247   .     D
C355   O548    1.245   .     S
C356   C357    1.385   .     D
C356   C361    1.399   .     S
C357   C358    1.409   .     S
C358   C359    1.408   .     S
C358   C394    1.455   .     D
C359   C360    1.407   .     S
C360   C361    1.385   .     D
C362   C363    1.491   .     S
C362   O549    1.247   1_655 D
C362   O550    1.251   .     S
C363   C364    1.385   .     D
C363   C368    1.399   .     S
C364   C365    1.407   .     S
C365   C366    1.409   .     D
C365   C380    1.453   .     S
C366   C367    1.408   .     S
C367   C368    1.384   .     D
C368   H111    1.093   1_655 S
C369   C370    1.472   .     S
C369   O551    1.260   1_565 S
C369   O552    1.256   .     D
C370   C371    1.389   .     D
C370   C375    1.404   .     S
C371   C372    1.407   .     S
C372   C373    1.411   .     S
C373   C374    1.411   .     S
C374   C375    1.381   .     D
C375   H114    1.093   1_565 S
C376   C377    1.468   .     S
C376   O553    1.246   .     S
C376   O554    1.263   .     D
C377   C378    1.386   .     S
C377   C382    1.403   .     D
C378   C379    1.404   .     D
C379   C380    1.410   .     S
C380   C381    1.410   .     D
C381   C382    1.380   .     S
C383   C384    1.469   .     S
C383   O555    1.279   1_556 S
C383   O556    1.242   .     D
C384   C385    1.392   .     S
C384   C389    1.401   .     D
C385   C386    1.406   .     D
C386   C387    1.412   .     S
C387   C388    1.411   .     D
C388   C389    1.381   .     S
C389   H120    1.091   1_556 S
C390   C391    1.478   .     S
C390   O557    1.222   1_655 S
C390   O558    1.298   .     D
C391   C392    1.386   .     D
C391   C396    1.406   .     S
C392   C393    1.410   .     S
C393   C394    1.412   .     S
C394   C395    1.409   .     S
C395   C396    1.380   .     D
C396   H123    1.094   1_655 S
C397   C398    1.492   .     S
C397   O559    1.243   .     D
C397   O560    1.253   .     S
C398   C399    1.385   .     D
C398   C403    1.400   .     S
C399   C400    1.408   .     S
C400   C401    1.410   .     S
C400   C429    1.454   .     D
C401   C402    1.407   .     S
C401   C456    1.455   .     D
C402   C403    1.383   .     D
C404   C405    1.491   .     S
C404   O561    1.245   .     D
C404   O562    1.252   .     S
C405   C406    1.384   .     S
C405   C410    1.400   .     D
C406   C407    1.407   .     D
C407   C408    1.409   .     S
C407   C443    1.453   .     S
C408   C409    1.407   .     D
C408   C477    1.456   .     S
C409   C410    1.383   .     S
C411   C412    1.473   .     S
C411   O563    1.228   .     D
C411   O564    1.293   .     S
C412   C413    1.387   .     S
C412   C417    1.407   .     D
C413   C414    1.408   .     D
C414   C415    1.411   .     S
C414   C450    1.457   .     S
C415   C416    1.410   .     D
C415   C463    1.455   .     S
C416   C417    1.380   .     S
C418   C419    1.474   .     S
C418   O565    1.279   .     D
C418   O566    1.236   .     S
C419   C420    1.391   .     D
C419   C424    1.402   .     S
C420   C421    1.406   .     S
C421   C422    1.411   .     S
C421   C436    1.458   .     D
C422   C423    1.410   .     S
C422   C470    1.455   .     D
C423   C424    1.382   .     D
C425   C426    1.467   .     S
C425   O567    1.244   .     D
C425   O568    1.277   .     S
C426   C427    1.389   .     D
C426   C431    1.405   .     S
C427   C428    1.406   .     S
C428   C429    1.411   .     S
C428   C457    1.456   .     D
C429   C430    1.411   .     S
C430   C431    1.381   .     D
C432   C433    1.479   .     S
C432   O569    1.271   .     D
C432   O570    1.238   .     S
C433   C434    1.387   .     D
C433   C438    1.401   .     S
C434   C435    1.407   .     S
C435   C436    1.409   .     S
C435   C471    1.457   .     D
C436   C437    1.410   .     S
C437   C438    1.384   .     D
C439   C440    1.471   .     S
C439   O571    1.269   .     D
C439   O572    1.239   .     S
C440   C441    1.387   .     S
C440   C445    1.402   .     D
C441   C442    1.403   .     D
C442   C443    1.409   .     S
C442   C478    1.456   .     S
C443   C444    1.411   .     D
C444   C445    1.381   .     S
C446   C447    1.471   .     S
C446   O573    1.248   .     D
C446   O574    1.269   .     S
C447   C448    1.388   .     D
C447   C452    1.403   .     S
C448   C449    1.407   .     S
C449   C450    1.410   .     D
C449   C464    1.457   .     S
C450   C451    1.409   .     S
C451   C452    1.382   .     D
C453   C454    1.492   .     S
C453   O575    1.246   .     S
C453   O576    1.249   .     D
C454   C455    1.384   .     D
C454   C459    1.398   .     S
C455   C456    1.407   .     S
C456   C457    1.408   .     S
C457   C458    1.409   .     S
C458   C459    1.383   .     D
C460   C461    1.502   .     S
C460   O577    1.243   .     S
C460   O578    1.248   .     D
C461   C462    1.384   .     S
C461   C466    1.399   .     D
C462   C463    1.409   .     D
C463   C464    1.409   .     S
C464   C465    1.407   .     D
C465   C466    1.385   .     S
C467   C468    1.497   .     S
C467   O579    1.247   .     S
C467   O580    1.245   .     D
C468   C469    1.385   .     D
C468   C473    1.399   .     S
C469   C470    1.407   .     S
C470   C471    1.409   .     S
C471   C472    1.407   .     S
C472   C473    1.384   .     D
C474   C475    1.490   .     S
C474   O581    1.249   .     S
C474   O582    1.248   .     D
C475   C476    1.386   .     S
C475   C480    1.399   .     D
C476   C477    1.407   .     D
C477   C478    1.408   .     S
C478   C479    1.408   .     D
C479   C480    1.383   .     S
Cl481  Cu15    2.529   1_554 S
Cl486  Cu19    2.503   1_455 S
Cl486  Cu12    2.479   1_455 S
O488   Cu15    1.909   1_554 S
O489   C167    1.257   1_556 D
O491   C174    1.249   1_565 D
O492   Cu14    1.989   1_455 S
O493   C181    1.247   1_655 D
O494   Cu13    1.970   1_545 S
O495   C188    1.247   1_556 D
O496   Cu21    2.061   1_545 S
O497   C195    1.248   1_565 D
O498   Cu22    1.972   1_554 S
O500   Cu24    1.982   1_455 S
O501   C209    1.248   1_655 D
O503   C216    1.239   1_565 S
O506   Cu17    1.878   1_545 S
O507   C230    1.225   1_556 S
O508   Cu19    1.683   1_455 S
O509   C237    1.277   1_655 S
O510   Cu20    1.950   1_554 S
O536   Cu16    1.936   1_556 S
O537   C317    1.246   1_554 D
O539   C324    1.247   1_545 D
O540   Cu13    1.966   1_655 S
O541   C334    1.252   1_455 D
O542   Cu14    2.045   1_565 S
O543   C341    1.245   1_554 D
O544   Cu22    1.954   1_565 S
O545   C348    1.247   1_545 D
O546   Cu21    1.960   1_556 S
O548   Cu23    2.031   1_655 S
O549   C362    1.247   1_455 D
O551   C369    1.260   1_545 S
O554   Cu18    1.805   1_565 S
O555   C383    1.279   1_554 S
O556   Cu20    1.915   1_655 S
O557   C390    1.222   1_455 S
O558   Cu19    1.683   1_556 S
