# Supplementary material for: Excavating hidden adsorption sites in metal-organic frameworks using rational defect engineering
Source: Nat Commun. 2017 Nov 16;8:1539. doi: 10.1038/s41467-017-01478-4 (PMC5691151; doi:10.1038/s41467-017-01478-4)
Supplement: Supplementary file 34 — Supplementary Data 31 [file 41467_2017_1478_MOESM34_ESM.cif]

data_REGYOT_waterOH_cation_relaxed
_audit_creation_date              2017-08-02
_audit_creation_method            'Materials Studio'
_symmetry_space_group_name_H-M    'P1'
_symmetry_Int_Tables_number       1
_symmetry_cell_setting            triclinic
loop_
_symmetry_equiv_pos_as_xyz
  x,y,z
_cell_length_a                    29.3969
_cell_length_b                    29.3996
_cell_length_c                    29.3299
_cell_angle_alpha                 60.1996
_cell_angle_beta                  60.2908
_cell_angle_gamma                 60.3336
loop_
_atom_site_label
_atom_site_type_symbol
_atom_site_fract_x
_atom_site_fract_y
_atom_site_fract_z
_atom_site_U_iso_or_equiv
_atom_site_adp_type
_atom_site_occupancy
Cu1    Cu    0.54821   0.44953   0.08025   0.00000  Uiso   1.00
Cu2    Cu    0.45191   0.54979   0.92629   0.00000  Uiso   1.00
Cu3    Cu    0.08539   0.91839   0.54563   0.00000  Uiso   1.00
Cu4    Cu    0.92468   0.07631   0.44941   0.00000  Uiso   1.00
Cu5    Cu    0.55826   0.06732   0.92300   0.00000  Uiso   1.00
Cu6    Cu    0.45768   0.92005   0.07914   0.00000  Uiso   1.00
Cu7    Cu    0.08038   0.54536   0.45042   0.00000  Uiso   1.00
Cu8    Cu    0.92808   0.44783   0.54534   0.00000  Uiso   1.00
Cu9    Cu    0.56262   0.91186   0.44246   0.00000  Uiso   1.00
Cu10   Cu    0.45529   0.07945   0.54415   0.00000  Uiso   1.00
Cu11   Cu    0.07812   0.44825   0.92184   0.00000  Uiso   1.00
Cu12   Cu    0.92783   0.54025   0.07832   0.00000  Uiso   1.00
Cu13   Cu    0.05409   0.94976   0.42116   0.00000  Uiso   1.00
Cu14   Cu    0.95687   0.04296   0.57416   0.00000  Uiso   1.00
Cu15   Cu    0.59352   0.41677   0.94281   0.00000  Uiso   1.00
Cu16   Cu    0.42414   0.57706   0.04818   0.00000  Uiso   1.00
Cu17   Cu    0.42941   0.94404   0.57604   0.00000  Uiso   1.00
Cu18   Cu    0.58716   0.04302   0.41498   0.00000  Uiso   1.00
Cu19   Cu    0.95837   0.41512   0.04309   0.00000  Uiso   1.00
Cu20   Cu    0.05804   0.58549   0.93823   0.00000  Uiso   1.00
Cu21   Cu    0.58619   0.94645   0.04825   0.00000  Uiso   1.00
Cu22   Cu    0.42287   0.04377   0.94570   0.00000  Uiso   1.00
Cu23   Cu    0.05288   0.41941   0.57610   0.00000  Uiso   1.00
Cu24   Cu    0.95449   0.57554   0.42149   0.00000  Uiso   1.00
H25    H     0.56847   0.27274   0.03643   0.00000  Uiso   1.00
H26    H     0.56268   0.19423   0.23247   0.00000  Uiso   1.00
H27    H     0.56526   0.28985   0.17518   0.00000  Uiso   1.00
H28    H     0.27635   0.56136   0.11930   0.00000  Uiso   1.00
H29    H     0.19682   0.55968   0.00544   0.00000  Uiso   1.00
H30    H     0.29281   0.56046   0.96599   0.00000  Uiso   1.00
H31    H     0.04835   0.11601   0.56217   0.00000  Uiso   1.00
H32    H     0.24249   0.00420   0.55986   0.00000  Uiso   1.00
H33    H     0.18524   0.96418   0.56031   0.00000  Uiso   1.00
H34    H     0.12629   0.03823   0.27228   0.00000  Uiso   1.00
H35    H     0.01569   0.23233   0.19060   0.00000  Uiso   1.00
H36    H     0.97500   0.17596   0.28714   0.00000  Uiso   1.00
H37    H     0.56595   0.03739   0.12075   0.00000  Uiso   1.00
H38    H     0.56438   0.23169   0.00761   0.00000  Uiso   1.00
H39    H     0.56549   0.17426   0.96756   0.00000  Uiso   1.00
H40    H     0.27860   0.11881   0.03490   0.00000  Uiso   1.00
H41    H     0.19878   0.00895   0.23103   0.00000  Uiso   1.00
H42    H     0.29448   0.96800   0.17425   0.00000  Uiso   1.00
H43    H     0.04175   0.55981   0.27247   0.00000  Uiso   1.00
H44    H     0.23607   0.55819   0.19100   0.00000  Uiso   1.00
H45    H     0.18016   0.55855   0.28769   0.00000  Uiso   1.00
H46    H     0.13094   0.26996   0.56183   0.00000  Uiso   1.00
H47    H     0.02020   0.18762   0.55939   0.00000  Uiso   1.00
H48    H     0.97973   0.28425   0.55941   0.00000  Uiso   1.00
H49    H     0.56454   0.12117   0.27430   0.00000  Uiso   1.00
H50    H     0.56217   0.00968   0.19251   0.00000  Uiso   1.00
H51    H     0.56366   0.96881   0.28887   0.00000  Uiso   1.00
H52    H     0.28403   0.03347   0.56213   0.00000  Uiso   1.00
H53    H     0.20468   0.22782   0.55953   0.00000  Uiso   1.00
H54    H     0.30081   0.17173   0.55997   0.00000  Uiso   1.00
H55    H     0.04568   0.27367   0.11838   0.00000  Uiso   1.00
H56    H     0.23863   0.19170   0.00618   0.00000  Uiso   1.00
H57    H     0.18325   0.28806   0.96559   0.00000  Uiso   1.00
H58    H     0.12452   0.55894   0.03563   0.00000  Uiso   1.00
H59    H     0.01312   0.55586   0.23047   0.00000  Uiso   1.00
H60    H     0.97298   0.55516   0.17407   0.00000  Uiso   1.00
H61    H     0.23270   0.93185   0.45981   0.00000  Uiso   1.00
H62    H     0.31608   0.93355   0.26478   0.00000  Uiso   1.00
H63    H     0.21934   0.93349   0.31988   0.00000  Uiso   1.00
H64    H     0.93875   0.22330   0.37424   0.00000  Uiso   1.00
H65    H     0.94159   0.30472   0.48568   0.00000  Uiso   1.00
H66    H     0.94177   0.20793   0.52604   0.00000  Uiso   1.00
H67    H     0.46340   0.37432   0.22488   0.00000  Uiso   1.00
H68    H     0.26953   0.48455   0.30706   0.00000  Uiso   1.00
H69    H     0.32496   0.52556   0.21018   0.00000  Uiso   1.00
H70    H     0.46727   0.93328   0.38069   0.00000  Uiso   1.00
H71    H     0.27302   0.93472   0.48993   0.00000  Uiso   1.00
H72    H     0.32789   0.93524   0.53194   0.00000  Uiso   1.00
H73    H     0.38108   0.22087   0.46209   0.00000  Uiso   1.00
H74    H     0.49294   0.30082   0.26725   0.00000  Uiso   1.00
H75    H     0.53284   0.20469   0.32393   0.00000  Uiso   1.00
H76    H     0.93887   0.45945   0.22062   0.00000  Uiso   1.00
H77    H     0.94017   0.26507   0.30148   0.00000  Uiso   1.00
H78    H     0.94002   0.32108   0.20479   0.00000  Uiso   1.00
H79    H     0.38817   0.93271   0.22429   0.00000  Uiso   1.00
H80    H     0.49812   0.93390   0.30828   0.00000  Uiso   1.00
H81    H     0.53956   0.93380   0.21135   0.00000  Uiso   1.00
H82    H     0.22915   0.45608   0.37910   0.00000  Uiso   1.00
H83    H     0.30911   0.26176   0.49108   0.00000  Uiso   1.00
H84    H     0.21293   0.31843   0.53131   0.00000  Uiso   1.00
H85    H     0.94014   0.37681   0.45643   0.00000  Uiso   1.00
H86    H     0.94090   0.48877   0.26198   0.00000  Uiso   1.00
H87    H     0.94175   0.52878   0.31854   0.00000  Uiso   1.00
H88    H     0.44426   0.72545   0.95513   0.00000  Uiso   1.00
H89    H     0.44634   0.80255   0.76063   0.00000  Uiso   1.00
H90    H     0.44566   0.70644   0.81866   0.00000  Uiso   1.00
H91    H     0.72783   0.43201   0.87553   0.00000  Uiso   1.00
H92    H     0.80837   0.43481   0.98791   0.00000  Uiso   1.00
H93    H     0.71251   0.43307   0.02847   0.00000  Uiso   1.00
H94    H     0.96479   0.87758   0.43453   0.00000  Uiso   1.00
H95    H     0.77029   0.98733   0.43688   0.00000  Uiso   1.00
H96    H     0.82645   0.02863   0.43643   0.00000  Uiso   1.00
H97    H     0.88670   0.95193   0.72497   0.00000  Uiso   1.00
H98    H     0.99924   0.75803   0.80417   0.00000  Uiso   1.00
H99    H     0.03881   0.81547   0.70785   0.00000  Uiso   1.00
H100   H     0.44251   0.96227   0.87089   0.00000  Uiso   1.00
H101   H     0.44633   0.76717   0.98304   0.00000  Uiso   1.00
H102   H     0.44356   0.82491   0.02390   0.00000  Uiso   1.00
H103   H     0.73443   0.86863   0.96141   0.00000  Uiso   1.00
H104   H     0.81485   0.98010   0.76651   0.00000  Uiso   1.00
H105   H     0.71855   0.02000   0.82285   0.00000  Uiso   1.00
H106   H     0.96284   0.43329   0.72238   0.00000  Uiso   1.00
H107   H     0.76833   0.43536   0.80283   0.00000  Uiso   1.00
H108   H     0.82488   0.43473   0.70616   0.00000  Uiso   1.00
H109   H     0.88312   0.72224   0.43512   0.00000  Uiso   1.00
H110   H     0.99394   0.80459   0.43752   0.00000  Uiso   1.00
H111   H     0.03436   0.70786   0.43750   0.00000  Uiso   1.00
H112   H     0.44425   0.87598   0.71798   0.00000  Uiso   1.00
H113   H     0.44716   0.98955   0.79677   0.00000  Uiso   1.00
H114   H     0.44520   0.02946   0.70090   0.00000  Uiso   1.00
H115   H     0.72970   0.95735   0.43494   0.00000  Uiso   1.00
H116   H     0.81109   0.76260   0.43740   0.00000  Uiso   1.00
H117   H     0.71464   0.81816   0.43712   0.00000  Uiso   1.00
H118   H     0.97043   0.71646   0.87712   0.00000  Uiso   1.00
H119   H     0.77671   0.79529   0.99015   0.00000  Uiso   1.00
H120   H     0.83343   0.69939   0.03030   0.00000  Uiso   1.00
H121   H     0.88052   0.43509   0.95797   0.00000  Uiso   1.00
H122   H     0.99155   0.43652   0.76327   0.00000  Uiso   1.00
H123   H     0.03187   0.43769   0.81929   0.00000  Uiso   1.00
H124   H     0.77396   0.06280   0.53770   0.00000  Uiso   1.00
H125   H     0.69370   0.06123   0.73231   0.00000  Uiso   1.00
H126   H     0.79027   0.06100   0.67593   0.00000  Uiso   1.00
H127   H     0.07114   0.77192   0.61939   0.00000  Uiso   1.00
H128   H     0.06823   0.68879   0.50952   0.00000  Uiso   1.00
H129   H     0.06820   0.78566   0.46827   0.00000  Uiso   1.00
H130   H     0.62924   0.53488   0.06291   0.00000  Uiso   1.00
H131   H     0.51714   0.72878   0.06120   0.00000  Uiso   1.00
H132   H     0.47713   0.67190   0.06124   0.00000  Uiso   1.00
H133   H     0.54291   0.61773   0.77607   0.00000  Uiso   1.00
H134   H     0.73679   0.50834   0.69288   0.00000  Uiso   1.00
H135   H     0.68227   0.46738   0.79001   0.00000  Uiso   1.00
H136   H     0.53728   0.06326   0.62096   0.00000  Uiso   1.00
H137   H     0.73187   0.06044   0.50872   0.00000  Uiso   1.00
H138   H     0.67505   0.06030   0.46876   0.00000  Uiso   1.00
H139   H     0.62374   0.77307   0.54044   0.00000  Uiso   1.00
H140   H     0.51301   0.69110   0.73462   0.00000  Uiso   1.00
H141   H     0.47228   0.78760   0.67903   0.00000  Uiso   1.00
H142   H     0.06900   0.53725   0.77549   0.00000  Uiso   1.00
H143   H     0.06934   0.73114   0.69211   0.00000  Uiso   1.00
H144   H     0.06689   0.67684   0.78974   0.00000  Uiso   1.00
H145   H     0.78112   0.62007   0.06402   0.00000  Uiso   1.00
H146   H     0.70226   0.50642   0.06128   0.00000  Uiso   1.00
H147   H     0.79827   0.46721   0.06190   0.00000  Uiso   1.00
H148   H     0.62099   0.06241   0.77431   0.00000  Uiso   1.00
H149   H     0.50883   0.06135   0.69263   0.00000  Uiso   1.00
H150   H     0.46915   0.05982   0.78980   0.00000  Uiso   1.00
H151   H     0.54603   0.77080   0.06260   0.00000  Uiso   1.00
H152   H     0.73996   0.69248   0.06072   0.00000  Uiso   1.00
H153   H     0.68320   0.78890   0.06050   0.00000  Uiso   1.00
H154   H     0.77729   0.53749   0.62041   0.00000  Uiso   1.00
H155   H     0.69586   0.73193   0.50997   0.00000  Uiso   1.00
H156   H     0.79201   0.67597   0.46899   0.00000  Uiso   1.00
H157   H     0.06916   0.61673   0.53965   0.00000  Uiso   1.00
H158   H     0.06879   0.50638   0.73414   0.00000  Uiso   1.00
H159   H     0.06755   0.46557   0.67862   0.00000  Uiso   1.00
C160   C     0.56983   0.34345   0.06874   0.00000  Uiso   1.00
C161   C     0.56763   0.28628   0.10221   0.00000  Uiso   1.00
C162   C     0.56730   0.25476   0.07967   0.00000  Uiso   1.00
C163   C     0.56562   0.20037   0.11152   0.00000  Uiso   1.00
C164   C     0.56465   0.17788   0.16696   0.00000  Uiso   1.00
C165   C     0.56429   0.21084   0.18934   0.00000  Uiso   1.00
C166   C     0.56568   0.26431   0.15767   0.00000  Uiso   1.00
C167   C     0.34667   0.56328   0.01653   0.00000  Uiso   1.00
C168   C     0.28936   0.56183   0.04060   0.00000  Uiso   1.00
C169   C     0.25782   0.56118   0.09484   0.00000  Uiso   1.00
C170   C     0.20329   0.56009   0.11834   0.00000  Uiso   1.00
C171   C     0.18066   0.55980   0.08600   0.00000  Uiso   1.00
C172   C     0.21354   0.56013   0.03101   0.00000  Uiso   1.00
C173   C     0.26725   0.56083   0.00847   0.00000  Uiso   1.00
C174   C     0.07869   0.01422   0.56231   0.00000  Uiso   1.00
C175   C     0.11351   0.03820   0.56178   0.00000  Uiso   1.00
C176   C     0.09134   0.09207   0.56189   0.00000  Uiso   1.00
C177   C     0.12310   0.11575   0.56143   0.00000  Uiso   1.00
C178   C     0.17799   0.08376   0.56124   0.00000  Uiso   1.00
C179   C     0.19990   0.02918   0.56071   0.00000  Uiso   1.00
C180   C     0.16827   0.00648   0.56089   0.00000  Uiso   1.00
C181   C     0.02418   0.06964   0.34249   0.00000  Uiso   1.00
C182   C     0.04873   0.10389   0.28434   0.00000  Uiso   1.00
C183   C     0.10263   0.08114   0.25311   0.00000  Uiso   1.00
C184   C     0.12668   0.11219   0.19813   0.00000  Uiso   1.00
C185   C     0.09499   0.16715   0.17514   0.00000  Uiso   1.00
C186   C     0.04044   0.18970   0.20772   0.00000  Uiso   1.00
C187   C     0.01734   0.15860   0.26172   0.00000  Uiso   1.00
C188   C     0.56944   0.06764   0.01703   0.00000  Uiso   1.00
C189   C     0.56703   0.10221   0.04213   0.00000  Uiso   1.00
C190   C     0.56600   0.08029   0.09651   0.00000  Uiso   1.00
C191   C     0.56499   0.11245   0.12012   0.00000  Uiso   1.00
C192   C     0.56522   0.16728   0.08783   0.00000  Uiso   1.00
C193   C     0.56514   0.18907   0.03290   0.00000  Uiso   1.00
C194   C     0.56588   0.15719   0.01015   0.00000  Uiso   1.00
C195   C     0.34880   0.01537   0.06825   0.00000  Uiso   1.00
C196   C     0.29148   0.04135   0.10108   0.00000  Uiso   1.00
C197   C     0.26036   0.09527   0.07816   0.00000  Uiso   1.00
C198   C     0.20611   0.11961   0.10982   0.00000  Uiso   1.00
C199   C     0.18319   0.08817   0.16521   0.00000  Uiso   1.00
C200   C     0.21574   0.03352   0.18787   0.00000  Uiso   1.00
C201   C     0.26915   0.01030   0.15652   0.00000  Uiso   1.00
C202   C     0.07410   0.56119   0.34254   0.00000  Uiso   1.00
C203   C     0.10770   0.55992   0.28449   0.00000  Uiso   1.00
C204   C     0.08471   0.55969   0.25326   0.00000  Uiso   1.00
C205   C     0.11570   0.55917   0.19830   0.00000  Uiso   1.00
C206   C     0.17059   0.55936   0.17542   0.00000  Uiso   1.00
C207   C     0.19337   0.55887   0.20811   0.00000  Uiso   1.00
C208   C     0.16252   0.55905   0.26213   0.00000  Uiso   1.00
C209   C     0.02809   0.33971   0.56207   0.00000  Uiso   1.00
C210   C     0.05345   0.28167   0.56124   0.00000  Uiso   1.00
C211   C     0.10740   0.25064   0.56152   0.00000  Uiso   1.00
C212   C     0.13154   0.19570   0.56126   0.00000  Uiso   1.00
C213   C     0.09957   0.17260   0.56104   0.00000  Uiso   1.00
C214   C     0.04502   0.20499   0.56024   0.00000  Uiso   1.00
C215   C     0.02203   0.25893   0.56023   0.00000  Uiso   1.00
C216   C     0.56662   0.01755   0.34323   0.00000  Uiso   1.00
C217   C     0.56479   0.04309   0.28604   0.00000  Uiso   1.00
C218   C     0.56453   0.09729   0.25514   0.00000  Uiso   1.00
C219   C     0.56426   0.12123   0.20015   0.00000  Uiso   1.00
C220   C     0.56408   0.08912   0.17721   0.00000  Uiso   1.00
C221   C     0.56331   0.03443   0.20975   0.00000  Uiso   1.00
C222   C     0.56385   0.01130   0.26359   0.00000  Uiso   1.00
C223   C     0.35454   0.06487   0.56302   0.00000  Uiso   1.00
C224   C     0.29782   0.09876   0.56186   0.00000  Uiso   1.00
C225   C     0.26577   0.07633   0.56193   0.00000  Uiso   1.00
C226   C     0.21110   0.10758   0.56144   0.00000  Uiso   1.00
C227   C     0.18829   0.16274   0.56113   0.00000  Uiso   1.00
C228   C     0.22165   0.18494   0.56048   0.00000  Uiso   1.00
C229   C     0.27545   0.15391   0.56068   0.00000  Uiso   1.00
C230   C     0.07888   0.34361   0.01554   0.00000  Uiso   1.00
C231   C     0.11131   0.28587   0.04016   0.00000  Uiso   1.00
C232   C     0.08830   0.25472   0.09429   0.00000  Uiso   1.00
C233   C     0.11906   0.19975   0.11817   0.00000  Uiso   1.00
C234   C     0.17369   0.17654   0.08612   0.00000  Uiso   1.00
C235   C     0.19629   0.20909   0.03122   0.00000  Uiso   1.00
C236   C     0.16572   0.26305   0.00819   0.00000  Uiso   1.00
C237   C     0.02364   0.55669   0.06710   0.00000  Uiso   1.00
C238   C     0.04669   0.55716   0.10129   0.00000  Uiso   1.00
C239   C     0.10046   0.55844   0.07863   0.00000  Uiso   1.00
C240   C     0.12412   0.55888   0.10984   0.00000  Uiso   1.00
C241   C     0.09229   0.55836   0.16519   0.00000  Uiso   1.00
C242   C     0.03791   0.55689   0.18744   0.00000  Uiso   1.00
C243   C     0.01514   0.55631   0.15637   0.00000  Uiso   1.00
C244   C     0.16335   0.93168   0.42634   0.00000  Uiso   1.00
C245   C     0.22144   0.93220   0.39298   0.00000  Uiso   1.00
C246   C     0.25218   0.93209   0.41669   0.00000  Uiso   1.00
C247   C     0.30701   0.93254   0.38616   0.00000  Uiso   1.00
C248   C     0.33055   0.93269   0.33095   0.00000  Uiso   1.00
C249   C     0.29848   0.93302   0.30760   0.00000  Uiso   1.00
C250   C     0.24446   0.93294   0.33801   0.00000  Uiso   1.00
C251   C     0.93949   0.15281   0.47671   0.00000  Uiso   1.00
C252   C     0.93979   0.21096   0.45199   0.00000  Uiso   1.00
C253   C     0.93918   0.24234   0.39802   0.00000  Uiso   1.00
C254   C     0.93937   0.29731   0.37403   0.00000  Uiso   1.00
C255   C     0.93987   0.32023   0.40600   0.00000  Uiso   1.00
C256   C     0.94072   0.28753   0.46073   0.00000  Uiso   1.00
C257   C     0.94082   0.23349   0.48364   0.00000  Uiso   1.00
C258   C     0.43078   0.47692   0.15483   0.00000  Uiso   1.00
C259   C     0.39757   0.45194   0.21259   0.00000  Uiso   1.00
C260   C     0.42063   0.39795   0.24393   0.00000  Uiso   1.00
C261   C     0.38994   0.37367   0.29903   0.00000  Uiso   1.00
C262   C     0.33508   0.40539   0.32216   0.00000  Uiso   1.00
C263   C     0.31226   0.45998   0.28951   0.00000  Uiso   1.00
C264   C     0.34281   0.48322   0.23541   0.00000  Uiso   1.00
C265   C     0.43551   0.93328   0.48183   0.00000  Uiso   1.00
C266   C     0.40096   0.93379   0.45858   0.00000  Uiso   1.00
C267   C     0.42442   0.93325   0.40432   0.00000  Uiso   1.00
C268   C     0.39413   0.93304   0.37959   0.00000  Uiso   1.00
C269   C     0.33904   0.93312   0.41083   0.00000  Uiso   1.00
C270   C     0.31590   0.93402   0.46567   0.00000  Uiso   1.00
C271   C     0.34607   0.93445   0.48952   0.00000  Uiso   1.00
C272   C     0.48413   0.15041   0.42946   0.00000  Uiso   1.00
C273   C     0.45907   0.20767   0.39670   0.00000  Uiso   1.00
C274   C     0.40525   0.23931   0.41913   0.00000  Uiso   1.00
C275   C     0.38173   0.29401   0.38746   0.00000  Uiso   1.00
C276   C     0.41353   0.31692   0.33224   0.00000  Uiso   1.00
C277   C     0.46803   0.28385   0.31011   0.00000  Uiso   1.00
C278   C     0.49064   0.23007   0.34149   0.00000  Uiso   1.00
C279   C     0.93917   0.42585   0.15007   0.00000  Uiso   1.00
C280   C     0.93898   0.39384   0.20755   0.00000  Uiso   1.00
C281   C     0.93888   0.41663   0.23921   0.00000  Uiso   1.00
C282   C     0.93921   0.38536   0.29414   0.00000  Uiso   1.00
C283   C     0.93931   0.33027   0.31719   0.00000  Uiso   1.00
C284   C     0.93960   0.30788   0.28416   0.00000  Uiso   1.00
C285   C     0.93956   0.33881   0.23018   0.00000  Uiso   1.00
C286   C     0.48967   0.93317   0.15477   0.00000  Uiso   1.00
C287   C     0.46583   0.93317   0.21284   0.00000  Uiso   1.00
C288   C     0.41182   0.93280   0.24375   0.00000  Uiso   1.00
C289   C     0.38739   0.93278   0.29884   0.00000  Uiso   1.00
C290   C     0.41879   0.93300   0.32255   0.00000  Uiso   1.00
C291   C     0.47356   0.93344   0.29044   0.00000  Uiso   1.00
C292   C     0.49708   0.93354   0.23622   0.00000  Uiso   1.00
C293   C     0.15906   0.42517   0.48091   0.00000  Uiso   1.00
C294   C     0.21672   0.39044   0.45702   0.00000  Uiso   1.00
C295   C     0.24799   0.41308   0.40297   0.00000  Uiso   1.00
C296   C     0.30251   0.38167   0.37916   0.00000  Uiso   1.00
C297   C     0.32508   0.32677   0.41132   0.00000  Uiso   1.00
C298   C     0.29237   0.30439   0.46607   0.00000  Uiso   1.00
C299   C     0.23863   0.33566   0.48889   0.00000  Uiso   1.00
C300   C     0.94015   0.47874   0.42520   0.00000  Uiso   1.00
C301   C     0.94039   0.45468   0.39069   0.00000  Uiso   1.00
C302   C     0.94002   0.40078   0.41341   0.00000  Uiso   1.00
C303   C     0.93979   0.37707   0.38209   0.00000  Uiso   1.00
C304   C     0.93973   0.40915   0.32707   0.00000  Uiso   1.00
C305   C     0.94047   0.46379   0.30462   0.00000  Uiso   1.00
C306   C     0.94095   0.48649   0.33583   0.00000  Uiso   1.00
C307   C     0.44425   0.65307   0.92526   0.00000  Uiso   1.00
C308   C     0.44464   0.71089   0.89044   0.00000  Uiso   1.00
C309   C     0.44452   0.74341   0.91212   0.00000  Uiso   1.00
C310   C     0.44486   0.79822   0.87991   0.00000  Uiso   1.00
C311   C     0.44512   0.82020   0.82481   0.00000  Uiso   1.00
C312   C     0.44554   0.78637   0.80340   0.00000  Uiso   1.00
C313   C     0.44530   0.73252   0.83551   0.00000  Uiso   1.00
C314   C     0.65867   0.42948   0.97941   0.00000  Uiso   1.00
C315   C     0.71545   0.43145   0.95413   0.00000  Uiso   1.00
C316   C     0.74656   0.43218   0.89977   0.00000  Uiso   1.00
C317   C     0.80107   0.43334   0.87592   0.00000  Uiso   1.00
C318   C     0.82395   0.43377   0.90799   0.00000  Uiso   1.00
C319   C     0.79127   0.43381   0.96297   0.00000  Uiso   1.00
C320   C     0.73772   0.43284   0.98594   0.00000  Uiso   1.00
C321   C     0.93278   0.97975   0.43411   0.00000  Uiso   1.00
C322   C     0.89869   0.95499   0.43492   0.00000  Uiso   1.00
C323   C     0.92177   0.90099   0.43485   0.00000  Uiso   1.00
C324   C     0.89069   0.87655   0.43541   0.00000  Uiso   1.00
C325   C     0.83575   0.90809   0.43564   0.00000  Uiso   1.00
C326   C     0.81295   0.96283   0.43610   0.00000  Uiso   1.00
C327   C     0.84389   0.98626   0.43587   0.00000  Uiso   1.00
C328   C     0.98826   0.92206   0.65354   0.00000  Uiso   1.00
C329   C     0.96462   0.88702   0.71176   0.00000  Uiso   1.00
C330   C     0.91080   0.90901   0.74366   0.00000  Uiso   1.00
C331   C     0.88733   0.87731   0.79855   0.00000  Uiso   1.00
C332   C     0.91962   0.82244   0.82095   0.00000  Uiso   1.00
C333   C     0.97408   0.80064   0.78770   0.00000  Uiso   1.00
C334   C     0.99654   0.83235   0.73374   0.00000  Uiso   1.00
C335   C     0.43840   0.93036   0.97643   0.00000  Uiso   1.00
C336   C     0.44162   0.89729   0.94939   0.00000  Uiso   1.00
C337   C     0.44282   0.91928   0.89485   0.00000  Uiso   1.00
C338   C     0.44438   0.88705   0.87082   0.00000  Uiso   1.00
C339   C     0.44475   0.83200   0.90315   0.00000  Uiso   1.00
C340   C     0.44493   0.81011   0.95809   0.00000  Uiso   1.00
C341   C     0.44346   0.84204   0.98118   0.00000  Uiso   1.00
C342   C     0.66328   0.97102   0.92819   0.00000  Uiso   1.00
C343   C     0.72146   0.94607   0.89553   0.00000  Uiso   1.00
C344   C     0.75310   0.89236   0.91835   0.00000  Uiso   1.00
C345   C     0.80793   0.86855   0.88702   0.00000  Uiso   1.00
C346   C     0.83065   0.90055   0.83183   0.00000  Uiso   1.00
C347   C     0.79777   0.95510   0.80941   0.00000  Uiso   1.00
C348   C     0.74395   0.97774   0.84052   0.00000  Uiso   1.00
C349   C     0.93132   0.43216   0.65212   0.00000  Uiso   1.00
C350   C     0.89703   0.43323   0.71001   0.00000  Uiso   1.00
C351   C     0.91986   0.43339   0.74135   0.00000  Uiso   1.00
C352   C     0.88855   0.43391   0.79617   0.00000  Uiso   1.00
C353   C     0.83365   0.43391   0.81886   0.00000  Uiso   1.00
C354   C     0.81104   0.43444   0.78599   0.00000  Uiso   1.00
C355   C     0.84221   0.43419   0.73201   0.00000  Uiso   1.00
C356   C     0.98498   0.65260   0.43497   0.00000  Uiso   1.00
C357   C     0.96066   0.71043   0.43571   0.00000  Uiso   1.00
C358   C     0.90681   0.74143   0.43541   0.00000  Uiso   1.00
C359   C     0.88295   0.79625   0.43565   0.00000  Uiso   1.00
C360   C     0.91466   0.81962   0.43584   0.00000  Uiso   1.00
C361   C     0.96920   0.78718   0.43666   0.00000  Uiso   1.00
C362   C     0.99210   0.73320   0.43669   0.00000  Uiso   1.00
C363   C     0.44152   0.97922   0.64769   0.00000  Uiso   1.00
C364   C     0.44366   0.95493   0.70447   0.00000  Uiso   1.00
C365   C     0.44423   0.90059   0.73639   0.00000  Uiso   1.00
C366   C     0.44488   0.87712   0.79124   0.00000  Uiso   1.00
C367   C     0.44509   0.90973   0.81372   0.00000  Uiso   1.00
C368   C     0.44573   0.96436   0.78024   0.00000  Uiso   1.00
C369   C     0.44493   0.98699   0.72647   0.00000  Uiso   1.00
C370   C     0.66033   0.92382   0.43477   0.00000  Uiso   1.00
C371   C     0.71747   0.89100   0.43554   0.00000  Uiso   1.00
C372   C     0.74853   0.91444   0.43526   0.00000  Uiso   1.00
C373   C     0.80323   0.88363   0.43557   0.00000  Uiso   1.00
C374   C     0.82626   0.82857   0.43586   0.00000  Uiso   1.00
C375   C     0.79372   0.80546   0.43656   0.00000  Uiso   1.00
C376   C     0.73991   0.83603   0.43648   0.00000  Uiso   1.00
C377   C     0.94030   0.64693   0.98039   0.00000  Uiso   1.00
C378   C     0.90578   0.70301   0.95611   0.00000  Uiso   1.00
C379   C     0.92776   0.73478   0.90166   0.00000  Uiso   1.00
C380   C     0.89616   0.78932   0.87798   0.00000  Uiso   1.00
C381   C     0.84123   0.81185   0.91032   0.00000  Uiso   1.00
C382   C     0.81943   0.77847   0.96512   0.00000  Uiso   1.00
C383   C     0.85078   0.72484   0.98794   0.00000  Uiso   1.00
C384   C     0.98214   0.43731   0.92487   0.00000  Uiso   1.00
C385   C     0.95794   0.43626   0.89190   0.00000  Uiso   1.00
C386   C     0.90424   0.43515   0.91508   0.00000  Uiso   1.00
C387   C     0.88047   0.43445   0.88410   0.00000  Uiso   1.00
C388   C     0.91227   0.43466   0.82897   0.00000  Uiso   1.00
C389   C     0.96680   0.43584   0.80620   0.00000  Uiso   1.00
C390   C     0.98965   0.43663   0.83701   0.00000  Uiso   1.00
C391   C     0.84522   0.06291   0.56943   0.00000  Uiso   1.00
C392   C     0.78691   0.06248   0.60339   0.00000  Uiso   1.00
C393   C     0.75516   0.06268   0.58072   0.00000  Uiso   1.00
C394   C     0.70023   0.06248   0.61205   0.00000  Uiso   1.00
C395   C     0.67753   0.06230   0.66721   0.00000  Uiso   1.00
C396   C     0.71056   0.06180   0.68958   0.00000  Uiso   1.00
C397   C     0.76456   0.06175   0.65833   0.00000  Uiso   1.00
C398   C     0.07055   0.84155   0.51693   0.00000  Uiso   1.00
C399   C     0.07018   0.78344   0.54193   0.00000  Uiso   1.00
C400   C     0.07070   0.75252   0.59597   0.00000  Uiso   1.00
C401   C     0.07033   0.69762   0.62045   0.00000  Uiso   1.00
C402   C     0.06981   0.67418   0.58896   0.00000  Uiso   1.00
C403   C     0.06910   0.70640   0.53413   0.00000  Uiso   1.00
C404   C     0.06911   0.76046   0.51072   0.00000  Uiso   1.00
C405   C     0.52630   0.56604   0.06328   0.00000  Uiso   1.00
C406   C     0.55122   0.59989   0.06248   0.00000  Uiso   1.00
C407   C     0.60519   0.57772   0.06269   0.00000  Uiso   1.00
C408   C     0.62897   0.60930   0.06252   0.00000  Uiso   1.00
C409   C     0.59687   0.66424   0.06227   0.00000  Uiso   1.00
C410   C     0.54224   0.68614   0.06172   0.00000  Uiso   1.00
C411   C     0.51953   0.65470   0.06173   0.00000  Uiso   1.00
C412   C     0.57603   0.51506   0.84586   0.00000  Uiso   1.00
C413   C     0.60907   0.54039   0.78816   0.00000  Uiso   1.00
C414   C     0.58573   0.59430   0.75694   0.00000  Uiso   1.00
C415   C     0.61622   0.61887   0.70182   0.00000  Uiso   1.00
C416   C     0.67111   0.58747   0.67821   0.00000  Uiso   1.00
C417   C     0.69410   0.53283   0.71068   0.00000  Uiso   1.00
C418   C     0.66393   0.50951   0.76496   0.00000  Uiso   1.00
C419   C     0.56962   0.06281   0.51782   0.00000  Uiso   1.00
C420   C     0.60241   0.06255   0.54284   0.00000  Uiso   1.00
C421   C     0.58012   0.06296   0.59683   0.00000  Uiso   1.00
C422   C     0.61189   0.06264   0.62041   0.00000  Uiso   1.00
C423   C     0.66697   0.06229   0.58844   0.00000  Uiso   1.00
C424   C     0.68896   0.06145   0.53372   0.00000  Uiso   1.00
C425   C     0.65754   0.06137   0.51107   0.00000  Uiso   1.00
C426   C     0.52274   0.84285   0.57131   0.00000  Uiso   1.00
C427   C     0.54574   0.78569   0.60622   0.00000  Uiso   1.00
C428   C     0.59969   0.75415   0.58334   0.00000  Uiso   1.00
C429   C     0.62377   0.69916   0.61405   0.00000  Uiso   1.00
C430   C     0.59219   0.67583   0.66922   0.00000  Uiso   1.00
C431   C     0.53767   0.70858   0.69183   0.00000  Uiso   1.00
C432   C     0.51452   0.76265   0.66115   0.00000  Uiso   1.00
C433   C     0.06773   0.57014   0.84537   0.00000  Uiso   1.00
C434   C     0.06797   0.60381   0.78785   0.00000  Uiso   1.00
C435   C     0.06898   0.58013   0.75639   0.00000  Uiso   1.00
C436   C     0.06965   0.61040   0.70111   0.00000  Uiso   1.00
C437   C     0.06990   0.66541   0.67751   0.00000  Uiso   1.00
C438   C     0.06922   0.68851   0.71011   0.00000  Uiso   1.00
C439   C     0.06788   0.65856   0.76466   0.00000  Uiso   1.00
C440   C     0.85229   0.51668   0.06398   0.00000  Uiso   1.00
C441   C     0.79489   0.54162   0.06359   0.00000  Uiso   1.00
C442   C     0.76296   0.59552   0.06364   0.00000  Uiso   1.00
C443   C     0.70832   0.61868   0.06289   0.00000  Uiso   1.00
C444   C     0.68569   0.58631   0.06259   0.00000  Uiso   1.00
C445   C     0.71901   0.53172   0.06217   0.00000  Uiso   1.00
C446   C     0.77272   0.50952   0.06251   0.00000  Uiso   1.00
C447   C     0.51883   0.06254   0.84462   0.00000  Uiso   1.00
C448   C     0.54308   0.06155   0.78694   0.00000  Uiso   1.00
C449   C     0.59693   0.06217   0.75545   0.00000  Uiso   1.00
C450   C     0.62070   0.06232   0.70031   0.00000  Uiso   1.00
C451   C     0.58847   0.06231   0.67737   0.00000  Uiso   1.00
C452   C     0.53386   0.06160   0.71008   0.00000  Uiso   1.00
C453   C     0.51127   0.06086   0.76439   0.00000  Uiso   1.00
C454   C     0.57669   0.84243   0.06211   0.00000  Uiso   1.00
C455   C     0.61133   0.78466   0.06187   0.00000  Uiso   1.00
C456   C     0.58894   0.75252   0.06234   0.00000  Uiso   1.00
C457   C     0.62037   0.69769   0.06235   0.00000  Uiso   1.00
C458   C     0.67524   0.67555   0.06227   0.00000  Uiso   1.00
C459   C     0.69736   0.70899   0.06142   0.00000  Uiso   1.00
C460   C     0.66602   0.76294   0.06119   0.00000  Uiso   1.00
C461   C     0.84728   0.56934   0.51782   0.00000  Uiso   1.00
C462   C     0.78931   0.60340   0.54273   0.00000  Uiso   1.00
C463   C     0.75817   0.58050   0.59684   0.00000  Uiso   1.00
C464   C     0.70351   0.61151   0.62117   0.00000  Uiso   1.00
C465   C     0.68044   0.66658   0.58956   0.00000  Uiso   1.00
C466   C     0.71289   0.68921   0.53475   0.00000  Uiso   1.00
C467   C     0.76669   0.65827   0.51147   0.00000  Uiso   1.00
C468   C     0.06805   0.51490   0.57225   0.00000  Uiso   1.00
C469   C     0.06860   0.53927   0.60601   0.00000  Uiso   1.00
C470   C     0.06925   0.59314   0.58269   0.00000  Uiso   1.00
C471   C     0.06966   0.61735   0.61344   0.00000  Uiso   1.00
C472   C     0.06960   0.58584   0.66857   0.00000  Uiso   1.00
C473   C     0.06898   0.53110   0.69151   0.00000  Uiso   1.00
C474   C     0.06833   0.50791   0.66083   0.00000  Uiso   1.00
Cl475  Cl    0.50370   0.49888  -0.00241   0.00000  Uiso   1.00
Cl476  Cl    0.00377  -0.00165   0.49819   0.00000  Uiso   1.00
Cl477  Cl    0.50517  -0.00093  -0.00704   0.00000  Uiso   1.00
Cl478  Cl    0.00432   0.49662   0.49821   0.00000  Uiso   1.00
Cl479  Cl    0.49307   0.00083   0.50947   0.00000  Uiso   1.00
Cl480  Cl   -0.00417   0.49785   0.00477   0.00000  Uiso   1.00
O481   O     0.56405   0.37220   0.09248   0.00000  Uiso   1.00
O482   O     0.57782   0.36066   0.01749   0.00000  Uiso   1.00
O483   O     0.37582   0.55709   0.96990   0.00000  Uiso   1.00
O484   O     0.36345   0.57086   0.04315   0.00000  Uiso   1.00
O485   O     0.10235   0.96730   0.55706   0.00000  Uiso   1.00
O486   O     0.02888   0.04205   0.56859   0.00000  Uiso   1.00
O487   O     0.97640   0.09215   0.37025   0.00000  Uiso   1.00
O488   O     0.05359   0.02036   0.35846   0.00000  Uiso   1.00
O489   O     0.56507   0.09092   0.96989   0.00000  Uiso   1.00
O490   O     0.57655   0.01696   0.04438   0.00000  Uiso   1.00
O491   O     0.37723   0.96936   0.09185   0.00000  Uiso   1.00
O492   O     0.36597   0.04187   0.01681   0.00000  Uiso   1.00
O493   O     0.09820   0.55576   0.37076   0.00000  Uiso   1.00
O494   O     0.02380   0.56841   0.35805   0.00000  Uiso   1.00
O495   O     0.98158   0.36796   0.55650   0.00000  Uiso   1.00
O496   O     0.05569   0.35559   0.56930   0.00000  Uiso   1.00
O497   O     0.56399   0.96982   0.37089   0.00000  Uiso   1.00
O498   O     0.57191   0.04575   0.36036   0.00000  Uiso   1.00
O499   O     0.38539   0.08745   0.55692   0.00000  Uiso   1.00
O500   O     0.37214   0.01382   0.57102   0.00000  Uiso   1.00
O501   O     0.10321   0.37309   0.96987   0.00000  Uiso   1.00
O502   O     0.02794   0.36056   0.04155   0.00000  Uiso   1.00
O503   O     0.97629   0.55084   0.08927   0.00000  Uiso   1.00
O504   O     0.05041   0.56235   0.01685   0.00000  Uiso   1.00
O505   O     0.13467   0.93778   0.40249   0.00000  Uiso   1.00
O506   O     0.14800   0.92438   0.47693   0.00000  Uiso   1.00
O507   O     0.94615   0.12366   0.52271   0.00000  Uiso   1.00
O508   O     0.93169   0.13771   0.44867   0.00000  Uiso   1.00
O509   O     0.55102   0.40256   0.93813   0.00000  Uiso   1.00
O510   O     0.45455   0.47395   0.92427   0.00000  Uiso   1.00
O511   O     0.40868   0.52366   0.12518   0.00000  Uiso   1.00
O512   O     0.48123   0.44902   0.13861   0.00000  Uiso   1.00
O513   O     0.41359   0.93890   0.52985   0.00000  Uiso   1.00
O514   O     0.48509   0.92691   0.45514   0.00000  Uiso   1.00
O515   O     0.52985   0.12075   0.40787   0.00000  Uiso   1.00
O516   O     0.45688   0.13303   0.48173   0.00000  Uiso   1.00
O517   O     0.94422   0.40393   0.12041   0.00000  Uiso   1.00
O518   O     0.93298   0.47774   0.13173   0.00000  Uiso   1.00
O519   O     0.12019   0.55181   0.92709   0.00000  Uiso   1.00
O520   O     0.14554   0.44740   0.94022   0.00000  Uiso   1.00
O521   O     0.53728   0.93659   0.12541   0.00000  Uiso   1.00
O522   O     0.46008   0.92908   0.13876   0.00000  Uiso   1.00
O523   O     0.40850   0.10617   0.93831   0.00000  Uiso   1.00
O524   O     0.48337   0.14573   0.91820   0.00000  Uiso   1.00
O525   O     0.13067   0.40191   0.52799   0.00000  Uiso   1.00
O526   O     0.14405   0.47493   0.45213   0.00000  Uiso   1.00
O527   O     0.94546   0.52545   0.40213   0.00000  Uiso   1.00
O528   O     0.93402   0.45000   0.47526   0.00000  Uiso   1.00
O529   O     0.45312   0.62272   0.90126   0.00000  Uiso   1.00
O530   O     0.43489   0.63788   0.97625   0.00000  Uiso   1.00
O531   O     0.62741   0.43726   0.02394   0.00000  Uiso   1.00
O532   O     0.64434   0.41723   0.95282   0.00000  Uiso   1.00
O533   O     0.90893   0.02688   0.43899   0.00000  Uiso   1.00
O534   O     0.98259   0.95209   0.42791   0.00000  Uiso   1.00
O535   O     0.03587   0.89985   0.62525   0.00000  Uiso   1.00
H536   H     0.37982   0.12553   0.96400   0.00000  Uiso   1.00
H537   H     0.48816   0.17014   0.88047   0.00000  Uiso   1.00
H538   H     0.45454   0.13203   0.92627   0.00000  Uiso   1.00
H539   H     0.53170   0.37643   0.96666   0.00000  Uiso   1.00
H540   H     0.45353   0.47670   0.89102   0.00000  Uiso   1.00
H541   H     0.49110   0.44647   0.92716   0.00000  Uiso   1.00
H542   H     0.14198   0.52528   0.95077   0.00000  Uiso   1.00
H543   H     0.16618   0.47094   0.90810   0.00000  Uiso   1.00
H544   H     0.17069   0.40990   0.94823   0.00000  Uiso   1.00
O545   O     0.95853   0.97124   0.63806   0.00000  Uiso   1.00
O546   O     0.44670   0.90810   0.02082   0.00000  Uiso   1.00
O547   O     0.42396   0.98339   0.95163   0.00000  Uiso   1.00
O548   O     0.63386   0.01503   0.90265   0.00000  Uiso   1.00
O549   O     0.64718   0.94647   0.97976   0.00000  Uiso   1.00
O550   O     0.90770   0.43699   0.62373   0.00000  Uiso   1.00
O551   O     0.98128   0.42575   0.63697   0.00000  Uiso   1.00
O552   O     0.03173   0.62410   0.43999   0.00000  Uiso   1.00
O553   O     0.95670   0.63690   0.42846   0.00000  Uiso   1.00
O554   O     0.44512   0.02677   0.61747   0.00000  Uiso   1.00
O555   O     0.43481   0.95155   0.63087   0.00000  Uiso   1.00
O556   O     0.63226   0.89984   0.43944   0.00000  Uiso   1.00
O557   O     0.64261   0.97438   0.42869   0.00000  Uiso   1.00
O558   O     0.91981   0.61352   0.02487   0.00000  Uiso   1.00
O559   O     0.99249   0.63413   0.95579   0.00000  Uiso   1.00
O560   O     0.02731   0.44594   0.90115   0.00000  Uiso   1.00
O561   O     0.95564   0.42893   0.97618   0.00000  Uiso   1.00
O562   O     0.87424   0.05648   0.59313   0.00000  Uiso   1.00
O563   O     0.86034   0.07063   0.51877   0.00000  Uiso   1.00
O564   O     0.06435   0.87019   0.47056   0.00000  Uiso   1.00
O565   O     0.07779   0.85735   0.54467   0.00000  Uiso   1.00
O566   O     0.47914   0.58824   0.05918   0.00000  Uiso   1.00
O567   O     0.55425   0.51566   0.06911   0.00000  Uiso   1.00
O568   O     0.60300   0.47376   0.87778   0.00000  Uiso   1.00
O569   O     0.52485   0.53281   0.86132   0.00000  Uiso   1.00
O570   O     0.59169   0.05666   0.47205   0.00000  Uiso   1.00
O571   O     0.51742   0.07078   0.54450   0.00000  Uiso   1.00
O572   O     0.47518   0.87443   0.59315   0.00000  Uiso   1.00
O573   O     0.54936   0.85914   0.52149   0.00000  Uiso   1.00
O574   O     0.04829   0.59561   0.87957   0.00000  Uiso   1.00
O575   O     0.08624   0.51891   0.85974   0.00000  Uiso   1.00
O576   O     0.88134   0.47069   0.05835   0.00000  Uiso   1.00
O577   O     0.87050   0.54337   0.07142   0.00000  Uiso   1.00
O578   O     0.47860   0.04391   0.87756   0.00000  Uiso   1.00
O579   O     0.53747   0.08211   0.85783   0.00000  Uiso   1.00
O580   O     0.59907   0.87168   0.05818   0.00000  Uiso   1.00
O581   O     0.52718   0.85792   0.06694   0.00000  Uiso   1.00
O582   O     0.87535   0.59312   0.47072   0.00000  Uiso   1.00
O583   O     0.86308   0.51938   0.54574   0.00000  Uiso   1.00
O584   O     0.06192   0.46835   0.59625   0.00000  Uiso   1.00
O585   O     0.07430   0.54274   0.52213   0.00000  Uiso   1.00
Li586  Li    0.85210   0.51087   0.48460   0.00000  Uiso   1.00
Li587  Li    0.57802   0.85579   1.13895   0.00000  Uiso   1.00
Li588  Li    0.87025   0.41359   1.13475   0.00000  Uiso   1.00
Li589  Li    0.43775   0.56081   1.13998   0.00000  Uiso   1.00
Li590  Li    0.64822   0.96493   1.35281   0.00000  Uiso   1.00
Li591  Li    1.14376   0.85841   1.42146   0.00000  Uiso   1.00
loop_
_geom_bond_atom_site_label_1
_geom_bond_atom_site_label_2
_geom_bond_distance
_geom_bond_site_symmetry_2
_ccdc_geom_bond_type
Cu1    O481    1.955   .     S
Cu1    O512    1.863   .     S
Cu1    O531    2.056   .     S
Cu1    O567    1.890   .     S
Cu2    O483    1.910   .     S
Cu2    O510    2.222   .     S
Cu2    O529    1.903   .     S
Cu2    O569    2.077   .     S
Cu3    O485    1.945   .     S
Cu3    O506    1.942   .     S
Cu3    O535    2.005   .     S
Cu3    O565    1.930   .     S
Cu4    O487    2.012   .     S
Cu4    O508    1.904   .     S
Cu4    O533    1.915   .     S
Cu4    O563    1.976   .     S
Cu5    O489    1.942   .     S
Cu5    O548    1.968   .     S
Cu5    O579    2.070   .     S
Cu6    O491    2.026   .     S
Cu6    O522    1.933   .     S
Cu6    O546    2.100   .     S
Cu6    O581    1.967   .     S
Cu7    O493    2.016   .     S
Cu7    O526    1.987   .     S
Cu7    O552    1.987   .     S
Cu7    O585    1.985   .     S
Cu8    O495    2.046   .     S
Cu8    O528    1.945   .     S
Cu8    O550    1.960   .     S
Cu8    O583    2.025   .     S
Cu9    O497    1.934   .     S
Cu9    O514    1.963   .     S
Cu9    O556    1.860   .     S
Cu9    O573    2.015   .     S
Cu10   Cl479   2.507   .     S
Cu10   O499    1.807   .     S
Cu10   O516    1.719   .     S
Cu10   O554    1.904   .     S
Cu10   O571    1.719   .     S
Cu11   O501    1.932   .     S
Cu11   O560    1.909   .     S
Cu11   O575    1.997   .     S
Cu12   Cl480   2.477   1_655 S
Cu12   O503    1.795   .     S
Cu12   O518    1.718   .     S
Cu12   O558    1.913   .     S
Cu12   O577    1.748   .     S
Cu13   O488    1.973   1_565 S
Cu13   O505    2.029   .     S
Cu13   O534    1.980   1_455 S
Cu13   O564    2.007   .     S
Cu14   O486    2.028   1_655 S
Cu14   O507    2.044   .     S
Cu14   O545    2.005   1_545 S
Cu14   O562    2.072   .     S
Cu15   O482    1.973   1_556 S
Cu15   O509    1.580   .     S
Cu15   O532    1.666   .     S
Cu15   O568    1.812   .     S
Cu16   O484    1.962   .     S
Cu16   O511    1.984   .     S
Cu16   O530    1.974   1_554 S
Cu16   O566    1.994   .     S
Cu17   Cl479   2.516   1_565 S
Cu17   O500    1.895   1_565 S
Cu17   O513    1.724   .     S
Cu17   O555    1.817   .     S
Cu17   O572    1.781   .     S
Cu18   O498    1.823   .     S
Cu18   O515    2.041   .     S
Cu18   O557    1.865   1_545 S
Cu18   O570    1.980   .     S
Cu19   O502    1.868   1_655 S
Cu19   O517    1.970   .     S
Cu19   O561    1.832   1_554 S
Cu19   O576    2.014   .     S
Cu20   O504    1.977   1_556 S
Cu20   O519    1.538   .     S
Cu20   O559    1.745   1_455 S
Cu20   O574    1.740   .     S
Cu21   O490    1.899   1_565 S
Cu21   O521    1.952   .     S
Cu21   O549    1.918   1_554 S
Cu21   O580    1.926   .     S
Cu22   O492    1.916   1_556 S
Cu22   O523    1.587   .     S
Cu22   O547    1.681   1_545 S
Cu22   O578    1.852   .     S
Cu23   O496    1.941   .     S
Cu23   O525    1.961   .     S
Cu23   O551    1.967   1_455 S
Cu23   O584    1.967   .     S
Cu24   O494    1.966   1_655 S
Cu24   O527    1.982   .     S
Cu24   O553    1.948   .     S
Cu24   O582    1.997   .     S
H25    C162    1.094   .     S
H26    C165    1.091   .     S
H27    C166    1.093   .     S
H28    C169    1.098   .     S
H29    C172    1.089   .     S
H30    C173    1.093   1_556 S
H31    C176    1.099   .     S
H32    C179    1.088   .     S
H33    C180    1.093   1_565 S
H34    C183    1.098   .     S
H35    C186    1.089   .     S
H36    C187    1.093   1_655 S
H37    C190    1.098   .     S
H38    C193    1.089   .     S
H39    C194    1.094   1_556 S
H40    C197    1.094   .     S
H41    C200    1.093   .     S
H42    C201    1.094   1_565 S
H43    C204    1.098   .     S
H44    C207    1.090   .     S
H45    C208    1.095   .     S
H46    C211    1.096   .     S
H47    C214    1.092   .     S
H48    C215    1.094   1_655 S
H49    C218    1.096   .     S
H50    C221    1.092   .     S
H51    C222    1.092   1_565 S
H52    C225    1.096   .     S
H53    C228    1.093   .     S
H54    C229    1.092   .     S
H55    C232    1.097   .     S
H56    C235    1.090   .     S
H57    C236    1.091   1_556 S
H58    C239    1.095   .     S
H59    C242    1.094   .     S
H60    C243    1.092   1_655 S
H61    C246    1.098   .     S
H62    C249    1.091   .     S
H63    C250    1.094   .     S
H64    C253    1.097   .     S
H65    C256    1.091   .     S
H66    C257    1.094   .     S
H67    C260    1.096   .     S
H68    C263    1.093   .     S
H69    C264    1.093   .     S
H70    C267    1.097   .     S
H71    C270    1.093   .     S
H72    C271    1.091   .     S
H73    C274    1.096   .     S
H74    C277    1.091   .     S
H75    C278    1.092   .     S
H76    C281    1.095   .     S
H77    C284    1.093   .     S
H78    C285    1.093   .     S
H79    C288    1.098   .     S
H80    C291    1.089   .     S
H81    C292    1.092   .     S
H82    C295    1.098   .     S
H83    C298    1.088   .     S
H84    C299    1.094   .     S
H85    C302    1.098   .     S
H86    C305    1.088   .     S
H87    C306    1.093   .     S
H88    C309    1.097   .     S
H89    C312    1.091   .     S
H90    C313    1.093   .     S
H91    C316    1.097   .     S
H92    C319    1.090   .     S
H93    C320    1.092   1_554 S
H94    C323    1.098   .     S
H95    C326    1.089   .     S
H96    C327    1.093   1_545 S
H97    C330    1.099   .     S
H98    C333    1.089   .     S
H99    C334    1.093   1_455 S
H100   C337    1.097   .     S
H101   C340    1.091   .     S
H102   C341    1.095   1_554 S
H103   C344    1.095   .     S
H104   C347    1.093   .     S
H105   C348    1.093   1_545 S
H106   C351    1.099   .     S
H107   C354    1.089   .     S
H108   C355    1.094   .     S
H109   C358    1.097   .     S
H110   C361    1.091   .     S
H111   C362    1.093   1_455 S
H112   C365    1.097   .     S
H113   C368    1.092   .     S
H114   C369    1.093   1_545 S
H115   C372    1.095   .     S
H116   C375    1.093   .     S
H117   C376    1.091   .     S
H118   C379    1.097   .     S
H119   C382    1.092   .     S
H120   C383    1.091   1_554 S
H121   C386    1.095   .     S
H122   C389    1.094   .     S
H123   C390    1.093   1_455 S
H124   C393    1.097   .     S
H125   C396    1.090   .     S
H126   C397    1.094   .     S
H127   C400    1.097   .     S
H128   C403    1.092   .     S
H129   C404    1.094   .     S
H130   C407    1.096   .     S
H131   C410    1.092   .     S
H132   C411    1.094   .     S
H133   C414    1.095   .     S
H134   C417    1.093   .     S
H135   C418    1.092   .     S
H136   C421    1.095   .     S
H137   C424    1.094   .     S
H138   C425    1.093   .     S
H139   C428    1.097   .     S
H140   C431    1.091   .     S
H141   C432    1.091   .     S
H142   C435    1.096   .     S
H143   C438    1.093   .     S
H144   C439    1.089   .     S
H145   C442    1.096   .     S
H146   C445    1.091   .     S
H147   C446    1.093   .     S
H148   C449    1.097   .     S
H149   C452    1.089   .     S
H150   C453    1.091   .     S
H151   C456    1.097   .     S
H152   C459    1.090   .     S
H153   C460    1.093   .     S
H154   C463    1.098   .     S
H155   C466    1.090   .     S
H156   C467    1.094   .     S
H157   C470    1.098   .     S
H158   C473    1.089   .     S
H159   C474    1.092   .     S
C160   C161    1.482   .     S
C160   O481    1.246   .     D
C160   O482    1.258   .     S
C161   C162    1.386   .     D
C161   C166    1.402   .     S
C162   C163    1.407   .     S
C163   C164    1.409   .     S
C163   C192    1.456   .     D
C164   C165    1.409   .     S
C164   C219    1.456   .     D
C165   C166    1.382   .     D
C167   C168    1.483   .     S
C167   O483    1.252   1_554 D
C167   O484    1.252   .     S
C168   C169    1.384   .     S
C168   C173    1.402   .     D
C169   C170    1.407   .     D
C170   C171    1.408   .     S
C170   C206    1.455   .     S
C171   C172    1.409   .     D
C171   C240    1.458   .     S
C172   C173    1.384   .     S
C173   H30     1.093   1_554 S
C174   C175    1.494   .     S
C174   O485    1.251   1_545 D
C174   O486    1.242   .     S
C175   C176    1.383   .     S
C175   C180    1.399   .     D
C176   C177    1.407   .     D
C177   C178    1.408   .     S
C177   C213    1.455   .     S
C178   C179    1.408   .     D
C178   C226    1.457   .     S
C179   C180    1.384   .     S
C180   H33     1.093   1_545 S
C181   C182    1.496   .     S
C181   O487    1.247   1_455 D
C181   O488    1.246   .     S
C182   C183    1.385   .     S
C182   C187    1.398   .     D
C183   C184    1.407   .     D
C184   C185    1.408   .     S
C184   C199    1.455   .     S
C185   C186    1.408   .     D
C185   C233    1.456   .     S
C186   C187    1.384   .     S
C187   H36     1.093   1_455 S
C188   C189    1.484   .     S
C188   O489    1.243   1_554 D
C188   O490    1.256   .     S
C189   C190    1.382   .     D
C189   C194    1.401   .     S
C190   C191    1.406   .     S
C191   C192    1.408   .     S
C191   C220    1.452   .     D
C192   C193    1.408   .     S
C193   C194    1.383   .     D
C194   H39     1.094   1_554 S
C195   C196    1.483   .     S
C195   O491    1.237   1_545 D
C195   O492    1.266   .     S
C196   C197    1.384   .     S
C196   C201    1.403   .     D
C197   C198    1.407   .     D
C198   C199    1.409   .     S
C198   C234    1.454   .     S
C199   C200    1.409   .     D
C200   C201    1.381   .     S
C201   H42     1.094   1_545 S
C202   C203    1.495   .     S
C202   O493    1.245   .     D
C202   O494    1.248   .     S
C203   C204    1.385   .     S
C203   C208    1.399   .     D
C204   C205    1.408   .     D
C205   C206    1.409   .     S
C205   C241    1.456   .     S
C206   C207    1.407   .     D
C207   C208    1.383   .     S
C209   C210    1.494   .     S
C209   O495    1.244   1_455 D
C209   O496    1.251   .     S
C210   C211    1.386   .     D
C210   C215    1.400   .     S
C211   C212    1.409   .     S
C212   C213    1.410   .     D
C212   C227    1.456   .     S
C213   C214    1.408   .     S
C214   C215    1.382   .     D
C215   H48     1.094   1_455 S
C216   C217    1.476   .     S
C216   O497    1.244   1_545 S
C216   O498    1.258   .     D
C217   C218    1.386   .     D
C217   C222    1.401   .     S
C218   C219    1.406   .     S
C219   C220    1.408   .     S
C220   C221    1.409   .     S
C221   C222    1.380   .     D
C222   H51     1.092   1_545 S
C223   C224    1.467   .     S
C223   O499    1.270   .     S
C223   O500    1.256   .     D
C224   C225    1.391   .     S
C224   C229    1.405   .     D
C225   C226    1.405   .     D
C226   C227    1.412   .     S
C227   C228    1.411   .     D
C228   C229    1.382   .     S
C230   C231    1.474   .     S
C230   O501    1.252   1_554 S
C230   O502    1.257   .     D
C231   C232    1.386   .     S
C231   C236    1.402   .     D
C232   C233    1.406   .     D
C233   C234    1.409   .     S
C234   C235    1.410   .     D
C235   C236    1.380   .     S
C236   H57     1.091   1_554 S
C237   C238    1.470   .     S
C237   O503    1.272   1_455 S
C237   O504    1.247   .     D
C238   C239    1.391   .     S
C238   C243    1.403   .     D
C239   C240    1.405   .     D
C240   C241    1.412   .     S
C241   C242    1.411   .     D
C242   C243    1.382   .     S
C243   H60     1.092   1_455 S
C244   C245    1.493   .     S
C244   O505    1.242   .     D
C244   O506    1.252   .     S
C245   C246    1.385   .     S
C245   C250    1.399   .     D
C246   C247    1.407   .     D
C247   C248    1.409   .     S
C247   C269    1.454   .     S
C248   C249    1.408   .     D
C248   C289    1.456   .     S
C249   C250    1.384   .     S
C251   C252    1.492   .     S
C251   O507    1.241   .     D
C251   O508    1.255   .     S
C252   C253    1.385   .     S
C252   C257    1.400   .     D
C253   C254    1.408   .     D
C254   C255    1.409   .     S
C254   C283    1.454   .     S
C255   C256    1.408   .     D
C255   C303    1.455   .     S
C256   C257    1.383   .     S
C258   C259    1.482   .     S
C258   O511    1.247   .     D
C258   O512    1.258   .     S
C259   C260    1.388   .     S
C259   C264    1.401   .     D
C260   C261    1.407   .     D
C261   C262    1.409   .     S
C261   C276    1.457   .     S
C262   C263    1.409   .     D
C262   C296    1.454   .     S
C263   C264    1.381   .     S
C265   C266    1.469   .     S
C265   O513    1.286   .     D
C265   O514    1.232   .     S
C266   C267    1.391   .     S
C266   C271    1.401   .     D
C267   C268    1.403   .     D
C268   C269    1.411   .     S
C268   C290    1.457   .     S
C269   C270    1.411   .     D
C270   C271    1.382   .     S
C272   C273    1.472   .     S
C272   O515    1.230   .     D
C272   O516    1.289   .     S
C273   C274    1.386   .     D
C273   C278    1.405   .     S
C274   C275    1.406   .     S
C275   C276    1.410   .     D
C275   C297    1.455   .     S
C276   C277    1.410   .     S
C277   C278    1.382   .     D
C279   C280    1.465   .     S
C279   O517    1.236   .     D
C279   O518    1.287   .     S
C280   C281    1.387   .     S
C280   C285    1.406   .     D
C281   C282    1.405   .     D
C282   C283    1.411   .     S
C282   C304    1.456   .     S
C283   C284    1.411   .     D
C284   C285    1.380   .     S
C286   C287    1.486   .     S
C286   O521    1.253   .     S
C286   O522    1.248   .     D
C287   C288    1.387   .     S
C287   C292    1.399   .     D
C288   C289    1.406   .     D
C289   C290    1.408   .     S
C290   C291    1.409   .     D
C291   C292    1.384   .     S
C293   C294    1.492   .     S
C293   O525    1.247   .     S
C293   O526    1.245   .     D
C294   C295    1.383   .     S
C294   C299    1.398   .     D
C295   C296    1.406   .     D
C296   C297    1.408   .     S
C297   C298    1.408   .     D
C298   C299    1.384   .     S
C300   C301    1.492   .     S
C300   O527    1.246   .     S
C300   O528    1.248   .     D
C301   C302    1.384   .     S
C301   C306    1.399   .     D
C302   C303    1.406   .     D
C303   C304    1.408   .     S
C304   C305    1.408   .     D
C305   C306    1.383   .     S
C307   C308    1.488   .     S
C307   O529    1.254   .     D
C307   O530    1.250   .     S
C308   C309    1.385   .     D
C308   C313    1.401   .     S
C309   C310    1.408   .     S
C310   C311    1.408   .     S
C310   C339    1.455   .     D
C311   C312    1.409   .     S
C311   C366    1.458   .     D
C312   C313    1.384   .     D
C314   C315    1.472   .     S
C314   O531    1.225   1_556 D
C314   O532    1.292   .     S
C315   C316    1.385   .     D
C315   C320    1.404   .     S
C316   C317    1.406   .     S
C317   C318    1.409   .     S
C317   C353    1.455   .     D
C318   C319    1.410   .     S
C318   C387    1.455   .     D
C319   C320    1.381   .     D
C320   H93     1.092   1_556 S
C321   C322    1.488   .     S
C321   O533    1.252   1_565 D
C321   O534    1.242   .     S
C322   C323    1.384   .     S
C322   C327    1.399   .     D
C323   C324    1.405   .     D
C324   C325    1.408   .     S
C324   C360    1.455   .     S
C325   C326    1.409   .     D
C325   C373    1.454   .     S
C326   C327    1.383   .     S
C327   H96     1.093   1_565 S
C328   C329    1.498   .     S
C328   O535    1.248   1_655 D
C328   O545    1.245   .     S
C329   C330    1.385   .     S
C329   C334    1.399   .     D
C330   C331    1.407   .     D
C331   C332    1.408   .     S
C331   C346    1.456   .     S
C332   C333    1.408   .     D
C332   C380    1.457   .     S
C333   C334    1.385   .     S
C334   H99     1.093   1_655 S
C335   C336    1.478   .     S
C335   O546    1.222   1_556 D
C335   O547    1.290   .     S
C336   C337    1.385   .     D
C336   C341    1.403   .     S
C337   C338    1.409   .     S
C338   C339    1.409   .     S
C338   C367    1.456   .     D
C339   C340    1.409   .     S
C340   C341    1.380   .     D
C341   H102    1.095   1_556 S
C342   C343    1.488   .     S
C342   O548    1.247   1_565 D
C342   O549    1.256   .     S
C343   C344    1.385   .     S
C343   C348    1.402   .     D
C344   C345    1.410   .     D
C345   C346    1.410   .     S
C345   C381    1.456   .     S
C346   C347    1.409   .     D
C347   C348    1.382   .     S
C348   H105    1.093   1_565 S
C349   C350    1.492   .     S
C349   O550    1.246   .     D
C349   O551    1.246   .     S
C350   C351    1.383   .     D
C350   C355    1.399   .     S
C351   C352    1.406   .     S
C352   C353    1.408   .     S
C352   C388    1.453   .     D
C353   C354    1.408   .     S
C354   C355    1.383   .     D
C356   C357    1.490   .     S
C356   O552    1.245   1_655 D
C356   O553    1.251   .     S
C357   C358    1.384   .     D
C357   C362    1.400   .     S
C358   C359    1.406   .     S
C359   C360    1.408   .     D
C359   C374    1.452   .     S
C360   C361    1.408   .     S
C361   C362    1.383   .     D
C362   H111    1.093   1_655 S
C363   C364    1.471   .     S
C363   O554    1.254   1_565 S
C363   O555    1.264   .     D
C364   C365    1.390   .     D
C364   C369    1.403   .     S
C365   C366    1.407   .     S
C366   C367    1.411   .     S
C367   C368    1.410   .     S
C368   C369    1.381   .     D
C369   H114    1.093   1_565 S
C370   C371    1.471   .     S
C370   O556    1.251   .     S
C370   O557    1.255   .     D
C371   C372    1.385   .     S
C371   C376    1.402   .     D
C372   C373    1.404   .     D
C373   C374    1.409   .     S
C374   C375    1.410   .     D
C375   C376    1.380   .     S
C377   C378    1.466   .     S
C377   O558    1.250   1_556 S
C377   O559    1.272   .     D
C378   C379    1.390   .     S
C378   C383    1.403   .     D
C379   C380    1.405   .     D
C380   C381    1.412   .     S
C381   C382    1.411   .     D
C382   C383    1.381   .     S
C383   H120    1.091   1_556 S
C384   C385    1.475   .     S
C384   O560    1.247   1_655 S
C384   O561    1.262   .     D
C385   C386    1.386   .     D
C385   C390    1.402   .     S
C386   C387    1.406   .     S
C387   C388    1.409   .     S
C388   C389    1.410   .     S
C389   C390    1.381   .     D
C390   H123    1.093   1_655 S
C391   C392    1.499   .     S
C391   O562    1.243   .     D
C391   O563    1.252   .     S
C392   C393    1.385   .     D
C392   C397    1.400   .     S
C393   C394    1.409   .     S
C394   C395    1.410   .     S
C394   C423    1.455   .     D
C395   C396    1.407   .     S
C395   C450    1.458   .     D
C396   C397    1.385   .     D
C398   C399    1.491   .     S
C398   O564    1.244   .     D
C398   O565    1.252   .     S
C399   C400    1.385   .     S
C399   C404    1.400   .     D
C400   C401    1.407   .     D
C401   C402    1.409   .     S
C401   C437    1.454   .     S
C402   C403    1.408   .     D
C402   C471    1.455   .     S
C403   C404    1.383   .     S
C405   C406    1.486   .     S
C405   O566    1.246   .     D
C405   O567    1.257   .     S
C406   C407    1.387   .     S
C406   C411    1.401   .     D
C407   C408    1.409   .     D
C408   C409    1.409   .     S
C408   C444    1.457   .     S
C409   C410    1.409   .     D
C409   C457    1.456   .     S
C410   C411    1.382   .     S
C412   C413    1.482   .     S
C412   O568    1.278   .     D
C412   O569    1.234   .     S
C413   C414    1.387   .     S
C413   C418    1.402   .     D
C414   C415    1.408   .     D
C415   C416    1.410   .     S
C415   C430    1.458   .     S
C416   C417    1.410   .     D
C416   C464    1.455   .     S
C417   C418    1.382   .     S
C419   C420    1.468   .     S
C419   O570    1.232   .     D
C419   O571    1.288   .     S
C420   C421    1.386   .     D
C420   C425    1.406   .     S
C421   C422    1.405   .     S
C422   C423    1.411   .     S
C422   C451    1.454   .     D
C423   C424    1.410   .     S
C424   C425    1.381   .     D
C426   C427    1.477   .     S
C426   O572    1.283   .     D
C426   O573    1.232   .     S
C427   C428    1.390   .     D
C427   C432    1.401   .     S
C428   C429    1.406   .     S
C429   C430    1.410   .     D
C429   C465    1.458   .     S
C430   C431    1.410   .     S
C431   C432    1.384   .     D
C433   C434    1.470   .     S
C433   O574    1.284   .     D
C433   O575    1.236   .     S
C434   C435    1.388   .     S
C434   C439    1.401   .     D
C435   C436    1.404   .     D
C436   C437    1.410   .     S
C436   C472    1.456   .     S
C437   C438    1.410   .     D
C438   C439    1.381   .     S
C440   C441    1.474   .     S
C440   O576    1.234   .     D
C440   O577    1.285   .     S
C441   C442    1.386   .     D
C441   C446    1.405   .     S
C442   C443    1.408   .     S
C443   C444    1.410   .     D
C443   C458    1.456   .     S
C444   C445    1.410   .     S
C445   C446    1.381   .     D
C447   C448    1.484   .     S
C447   O578    1.271   .     S
C447   O579    1.235   .     D
C448   C449    1.386   .     D
C448   C453    1.399   .     S
C449   C450    1.407   .     S
C450   C451    1.408   .     S
C451   C452    1.409   .     S
C452   C453    1.382   .     D
C454   C455    1.488   .     S
C454   O580    1.254   .     S
C454   O581    1.245   .     D
C455   C456    1.386   .     S
C455   C460    1.399   .     D
C456   C457    1.406   .     D
C457   C458    1.409   .     S
C458   C459    1.408   .     D
C459   C460    1.383   .     S
C461   C462    1.498   .     S
C461   O582    1.249   .     S
C461   O583    1.245   .     D
C462   C463    1.385   .     S
C462   C467    1.399   .     D
C463   C464    1.408   .     D
C464   C465    1.409   .     S
C465   C466    1.408   .     D
C466   C467    1.385   .     S
C468   C469    1.492   .     S
C468   O584    1.250   .     S
C468   O585    1.245   .     D
C469   C470    1.384   .     S
C469   C474    1.399   .     D
C470   C471    1.406   .     D
C471   C472    1.408   .     S
C472   C473    1.408   .     D
C473   C474    1.383   .     S
Cl479  Cu17    2.516   1_545 S
Cl480  Cu12    2.477   1_455 S
O482   Cu15    1.973   1_554 S
O483   C167    1.252   1_556 D
O485   C174    1.251   1_565 D
O486   Cu14    2.028   1_455 S
O487   C181    1.247   1_655 D
O488   Cu13    1.973   1_545 S
O489   C188    1.243   1_556 D
O490   Cu21    1.899   1_545 S
O491   C195    1.237   1_565 D
O492   Cu22    1.916   1_554 S
O494   Cu24    1.966   1_455 S
O495   C209    1.244   1_655 D
O497   C216    1.244   1_565 S
O500   Cu17    1.895   1_545 S
O501   C230    1.252   1_556 S
O502   Cu19    1.868   1_455 S
O503   C237    1.272   1_655 S
O504   Cu20    1.977   1_554 S
O509   H539    0.967   .     S
O510   H540    0.952   .     S
O510   H541    0.989   .     S
O519   H542    0.953   .     S
O520   H543    0.967   .     S
O520   H544    0.962   .     S
O523   H536    0.961   .     S
O524   H537    0.957   .     S
O524   H538    0.990   .     S
O530   Cu16    1.974   1_556 S
O531   C314    1.225   1_554 D
O533   C321    1.252   1_545 D
O534   Cu13    1.980   1_655 S
O535   C328    1.248   1_455 D
O545   Cu14    2.005   1_565 S
O546   C335    1.222   1_554 D
O547   Cu22    1.681   1_565 S
O548   C342    1.247   1_545 D
O549   Cu21    1.918   1_556 S
O551   Cu23    1.967   1_655 S
O552   C356    1.245   1_455 D
O554   C363    1.254   1_545 S
O557   Cu18    1.865   1_565 S
O558   C377    1.250   1_554 S
O559   Cu20    1.745   1_655 S
O560   C384    1.247   1_455 S
O561   Cu19    1.832   1_556 S
