# Supplementary material for: Excavating hidden adsorption sites in metal-organic frameworks using rational defect engineering
Source: Nat Commun. 2017 Nov 16;8:1539. doi: 10.1038/s41467-017-01478-4 (PMC5691151; doi:10.1038/s41467-017-01478-4)
Supplement: Supplementary file 35 — Supplementary Data 32 [file 41467_2017_1478_MOESM35_ESM.cif]

data_UTEWOG_clean_relaxed
_audit_creation_date              2017-08-02
_audit_creation_method            'Materials Studio'
_symmetry_space_group_name_H-M    'P1'
_symmetry_Int_Tables_number       1
_symmetry_cell_setting            triclinic
loop_
_symmetry_equiv_pos_as_xyz
  x,y,z
_cell_length_a                    18.6937
_cell_length_b                    18.6996
_cell_length_c                    18.6765
_cell_angle_alpha                 90.0000
_cell_angle_beta                  90.0000
_cell_angle_gamma                 90.0000
loop_
_atom_site_label
_atom_site_type_symbol
_atom_site_fract_x
_atom_site_fract_y
_atom_site_fract_z
_atom_site_U_iso_or_equiv
_atom_site_adp_type
_atom_site_occupancy
Ni1    Ni   -0.00406   0.62052   0.49656   0.00000  Uiso   1.00
Ni2    Ni   -0.00387   0.37122   0.49670   0.00000  Uiso   1.00
Ni3    Ni    0.49605  -0.00393   0.62161   0.00000  Uiso   1.00
Ni4    Ni    0.49617  -0.00397   0.37167   0.00000  Uiso   1.00
Ni5    Ni    0.62078   0.49587  -0.00338   0.00000  Uiso   1.00
Ni6    Ni    0.37132   0.49625  -0.00337   0.00000  Uiso   1.00
Ni7    Ni    0.62080  -0.00394   0.49667   0.00000  Uiso   1.00
Ni8    Ni    0.37117  -0.00388   0.49664   0.00000  Uiso   1.00
Ni9    Ni   -0.00398   0.49576   0.37134   0.00000  Uiso   1.00
Ni10   Ni   -0.00404   0.49604   0.62186   0.00000  Uiso   1.00
Ni11   Ni    0.49626   0.62072  -0.00337   0.00000  Uiso   1.00
Ni12   Ni    0.49588   0.37131  -0.00341   0.00000  Uiso   1.00
H13    H     0.85999   0.71466   0.55260   0.00000  Uiso   1.00
H14    H     0.13238   0.27758   0.55245   0.00000  Uiso   1.00
H15    H     0.13168   0.71484   0.44032   0.00000  Uiso   1.00
H16    H     0.85977   0.27681   0.44044   0.00000  Uiso   1.00
H17    H     0.55206   0.86018   0.71611   0.00000  Uiso   1.00
H18    H     0.55203   0.13183   0.27728   0.00000  Uiso   1.00
H19    H     0.43997   0.13182   0.71595   0.00000  Uiso   1.00
H20    H     0.43997   0.86023   0.27731   0.00000  Uiso   1.00
H21    H     0.71567   0.55233   0.86078   0.00000  Uiso   1.00
H22    H     0.27728   0.55221   0.13249   0.00000  Uiso   1.00
H23    H     0.71467   0.44010   0.13238   0.00000  Uiso   1.00
H24    H     0.27675   0.43997   0.86070   0.00000  Uiso   1.00
H25    H     0.71507   0.85975   0.44049   0.00000  Uiso   1.00
H26    H     0.27721   0.13206   0.44063   0.00000  Uiso   1.00
H27    H     0.71482   0.13229   0.55269   0.00000  Uiso   1.00
H28    H     0.27695   0.86011   0.55269   0.00000  Uiso   1.00
H29    H     0.85968   0.55193   0.27682   0.00000  Uiso   1.00
H30    H     0.13212   0.55212   0.71618   0.00000  Uiso   1.00
H31    H     0.13192   0.43989   0.27738   0.00000  Uiso   1.00
H32    H     0.86023   0.43986   0.71613   0.00000  Uiso   1.00
H33    H     0.55200   0.71476   0.13235   0.00000  Uiso   1.00
H34    H     0.55227   0.27645   0.86088   0.00000  Uiso   1.00
H35    H     0.44001   0.71549   0.86089   0.00000  Uiso   1.00
H36    H     0.44022   0.27734   0.13229   0.00000  Uiso   1.00
H37    H     0.13251   0.27695   0.44057   0.00000  Uiso   1.00
H38    H     0.86035   0.71456   0.44039   0.00000  Uiso   1.00
H39    H     0.85970   0.27732   0.55249   0.00000  Uiso   1.00
H40    H     0.13180   0.71493   0.55285   0.00000  Uiso   1.00
H41    H     0.44002   0.13175   0.27725   0.00000  Uiso   1.00
H42    H     0.43993   0.86025   0.71597   0.00000  Uiso   1.00
H43    H     0.55213   0.86027   0.27721   0.00000  Uiso   1.00
H44    H     0.55204   0.13191   0.71606   0.00000  Uiso   1.00
H45    H     0.27677   0.43991   0.13253   0.00000  Uiso   1.00
H46    H     0.71479   0.44003   0.86087   0.00000  Uiso   1.00
H47    H     0.27721   0.55220   0.86083   0.00000  Uiso   1.00
H48    H     0.71554   0.55227   0.13245   0.00000  Uiso   1.00
H49    H     0.27701   0.13210   0.55272   0.00000  Uiso   1.00
H50    H     0.71481   0.85975   0.55265   0.00000  Uiso   1.00
H51    H     0.27708   0.86012   0.44066   0.00000  Uiso   1.00
H52    H     0.71499   0.13230   0.44048   0.00000  Uiso   1.00
H53    H     0.13178   0.43985   0.71633   0.00000  Uiso   1.00
H54    H     0.86046   0.43977   0.27722   0.00000  Uiso   1.00
H55    H     0.85962   0.55196   0.71607   0.00000  Uiso   1.00
H56    H     0.13234   0.55197   0.27705   0.00000  Uiso   1.00
H57    H     0.44011   0.27724   0.86094   0.00000  Uiso   1.00
H58    H     0.44010   0.71542   0.13237   0.00000  Uiso   1.00
H59    H     0.55220   0.27653   0.13233   0.00000  Uiso   1.00
H60    H     0.55204   0.71478   0.86088   0.00000  Uiso   1.00
H61    H     0.76730   0.76739   0.60568   0.00000  Uiso   1.00
H62    H     0.22487   0.22484   0.60566   0.00000  Uiso   1.00
H63    H     0.22485   0.76722   0.38777   0.00000  Uiso   1.00
H64    H     0.76736   0.22466   0.38746   0.00000  Uiso   1.00
H65    H     0.60491   0.76739   0.76826   0.00000  Uiso   1.00
H66    H     0.60502   0.22455   0.22487   0.00000  Uiso   1.00
H67    H     0.38729   0.22475   0.76821   0.00000  Uiso   1.00
H68    H     0.38732   0.76753   0.22523   0.00000  Uiso   1.00
H69    H     0.76733   0.60506   0.76818   0.00000  Uiso   1.00
H70    H     0.22503   0.60507   0.22508   0.00000  Uiso   1.00
H71    H     0.76737   0.38699   0.22491   0.00000  Uiso   1.00
H72    H     0.22484   0.38711   0.76820   0.00000  Uiso   1.00
H73    H     0.76736   0.76731   0.38761   0.00000  Uiso   1.00
H74    H     0.22488   0.22466   0.38756   0.00000  Uiso   1.00
H75    H     0.76739   0.22467   0.60579   0.00000  Uiso   1.00
H76    H     0.22494   0.76714   0.60548   0.00000  Uiso   1.00
H77    H     0.76734   0.60508   0.22499   0.00000  Uiso   1.00
H78    H     0.22505   0.60495   0.76809   0.00000  Uiso   1.00
H79    H     0.22482   0.38696   0.22501   0.00000  Uiso   1.00
H80    H     0.76738   0.38704   0.76831   0.00000  Uiso   1.00
H81    H     0.60495   0.76742   0.22501   0.00000  Uiso   1.00
H82    H     0.60500   0.22463   0.76831   0.00000  Uiso   1.00
H83    H     0.38735   0.76743   0.76805   0.00000  Uiso   1.00
H84    H     0.38726   0.22462   0.22497   0.00000  Uiso   1.00
C85    C     0.87095   0.66931   0.58582   0.00000  Uiso   1.00
C86    C     0.12130   0.32291   0.58570   0.00000  Uiso   1.00
C87    C     0.12084   0.66946   0.40715   0.00000  Uiso   1.00
C88    C     0.87091   0.32215   0.40729   0.00000  Uiso   1.00
C89    C     0.58506   0.87104   0.67052   0.00000  Uiso   1.00
C90    C     0.58509   0.12098   0.32281   0.00000  Uiso   1.00
C91    C     0.40691   0.12096   0.67042   0.00000  Uiso   1.00
C92    C     0.40693   0.87114   0.32286   0.00000  Uiso   1.00
C93    C     0.67003   0.58519   0.87174   0.00000  Uiso   1.00
C94    C     0.32271   0.58531   0.12154   0.00000  Uiso   1.00
C95    C     0.66929   0.40690   0.12143   0.00000  Uiso   1.00
C96    C     0.32230   0.40700   0.87171   0.00000  Uiso   1.00
C97    C     0.66965   0.87086   0.40738   0.00000  Uiso   1.00
C98    C     0.32261   0.12103   0.40747   0.00000  Uiso   1.00
C99    C     0.66941   0.12122   0.58580   0.00000  Uiso   1.00
C100   C     0.32242   0.87107   0.58580   0.00000  Uiso   1.00
C101   C     0.87083   0.58491   0.32235   0.00000  Uiso   1.00
C102   C     0.12108   0.58516   0.67072   0.00000  Uiso   1.00
C103   C     0.12111   0.40680   0.32289   0.00000  Uiso   1.00
C104   C     0.87106   0.40687   0.67051   0.00000  Uiso   1.00
C105   C     0.58517   0.66937   0.12143   0.00000  Uiso   1.00
C106   C     0.58516   0.32205   0.87180   0.00000  Uiso   1.00
C107   C     0.40705   0.66992   0.87180   0.00000  Uiso   1.00
C108   C     0.40703   0.32269   0.12139   0.00000  Uiso   1.00
C109   C     0.12138   0.32235   0.40745   0.00000  Uiso   1.00
C110   C     0.87121   0.66918   0.40711   0.00000  Uiso   1.00
C111   C     0.87081   0.32266   0.58569   0.00000  Uiso   1.00
C112   C     0.12087   0.66957   0.58604   0.00000  Uiso   1.00
C113   C     0.40698   0.12088   0.32279   0.00000  Uiso   1.00
C114   C     0.40687   0.87115   0.67039   0.00000  Uiso   1.00
C115   C     0.58520   0.87110   0.32277   0.00000  Uiso   1.00
C116   C     0.58505   0.12105   0.67051   0.00000  Uiso   1.00
C117   C     0.32229   0.40697   0.12152   0.00000  Uiso   1.00
C118   C     0.66940   0.40684   0.87181   0.00000  Uiso   1.00
C119   C     0.32267   0.58530   0.87177   0.00000  Uiso   1.00
C120   C     0.66995   0.58515   0.12150   0.00000  Uiso   1.00
C121   C     0.32246   0.12111   0.58582   0.00000  Uiso   1.00
C122   C     0.66939   0.87083   0.58579   0.00000  Uiso   1.00
C123   C     0.32252   0.87109   0.40752   0.00000  Uiso   1.00
C124   C     0.66957   0.12121   0.40739   0.00000  Uiso   1.00
C125   C     0.12101   0.40696   0.67070   0.00000  Uiso   1.00
C126   C     0.87125   0.40664   0.32272   0.00000  Uiso   1.00
C127   C     0.87071   0.58497   0.67057   0.00000  Uiso   1.00
C128   C     0.12124   0.58502   0.32254   0.00000  Uiso   1.00
C129   C     0.40695   0.32268   0.87183   0.00000  Uiso   1.00
C130   C     0.40712   0.66990   0.12147   0.00000  Uiso   1.00
C131   C     0.58509   0.32212   0.12142   0.00000  Uiso   1.00
C132   C     0.58522   0.66938   0.87181   0.00000  Uiso   1.00
C133   C     0.77424   0.68229   0.68298   0.00000  Uiso   1.00
C134   C     0.83500   0.64842   0.64933   0.00000  Uiso   1.00
C135   C     0.21785   0.30988   0.68301   0.00000  Uiso   1.00
C136   C     0.15696   0.34365   0.64941   0.00000  Uiso   1.00
C137   C     0.21796   0.68221   0.31035   0.00000  Uiso   1.00
C138   C     0.15701   0.64842   0.34381   0.00000  Uiso   1.00
C139   C     0.77429   0.30973   0.31010   0.00000  Uiso   1.00
C140   C     0.83517   0.34337   0.34380   0.00000  Uiso   1.00
C141   C     0.68219   0.77432   0.68304   0.00000  Uiso   1.00
C142   C     0.64842   0.83512   0.64937   0.00000  Uiso   1.00
C143   C     0.68227   0.21766   0.31009   0.00000  Uiso   1.00
C144   C     0.64854   0.15686   0.34380   0.00000  Uiso   1.00
C145   C     0.30997   0.21783   0.68300   0.00000  Uiso   1.00
C146   C     0.34356   0.15693   0.64931   0.00000  Uiso   1.00
C147   C     0.31001   0.77425   0.31047   0.00000  Uiso   1.00
C148   C     0.34364   0.83516   0.34411   0.00000  Uiso   1.00
C149   C     0.68225   0.68233   0.77507   0.00000  Uiso   1.00
C150   C     0.64868   0.64852   0.83591   0.00000  Uiso   1.00
C151   C     0.31006   0.68241   0.21825   0.00000  Uiso   1.00
C152   C     0.34370   0.64879   0.15733   0.00000  Uiso   1.00
C153   C     0.68230   0.30967   0.21800   0.00000  Uiso   1.00
C154   C     0.64852   0.34333   0.15718   0.00000  Uiso   1.00
C155   C     0.30996   0.30984   0.77504   0.00000  Uiso   1.00
C156   C     0.34353   0.34361   0.83592   0.00000  Uiso   1.00
C157   C     0.68224   0.77427   0.31023   0.00000  Uiso   1.00
C158   C     0.64853   0.83512   0.34388   0.00000  Uiso   1.00
C159   C     0.31001   0.21770   0.31022   0.00000  Uiso   1.00
C160   C     0.34365   0.15684   0.34394   0.00000  Uiso   1.00
C161   C     0.68230   0.21766   0.68314   0.00000  Uiso   1.00
C162   C     0.64851   0.15686   0.64946   0.00000  Uiso   1.00
C163   C     0.31006   0.77417   0.68281   0.00000  Uiso   1.00
C164   C     0.34361   0.83512   0.64917   0.00000  Uiso   1.00
C165   C     0.77427   0.68224   0.31024   0.00000  Uiso   1.00
C166   C     0.83511   0.64832   0.34372   0.00000  Uiso   1.00
C167   C     0.21799   0.68213   0.68287   0.00000  Uiso   1.00
C168   C     0.15700   0.64847   0.64938   0.00000  Uiso   1.00
C169   C     0.21791   0.30972   0.31019   0.00000  Uiso   1.00
C170   C     0.15706   0.34341   0.34388   0.00000  Uiso   1.00
C171   C     0.77435   0.30976   0.68311   0.00000  Uiso   1.00
C172   C     0.83516   0.34352   0.64937   0.00000  Uiso   1.00
C173   C     0.68228   0.68237   0.21809   0.00000  Uiso   1.00
C174   C     0.64870   0.64857   0.15725   0.00000  Uiso   1.00
C175   C     0.68230   0.30973   0.77515   0.00000  Uiso   1.00
C176   C     0.64852   0.34336   0.83597   0.00000  Uiso   1.00
C177   C     0.31009   0.68229   0.77493   0.00000  Uiso   1.00
C178   C     0.34371   0.64871   0.83588   0.00000  Uiso   1.00
C179   C     0.30994   0.30969   0.21809   0.00000  Uiso   1.00
C180   C     0.34351   0.34351   0.15723   0.00000  Uiso   1.00
C181   C     0.74368   0.74379   0.65314   0.00000  Uiso   1.00
C182   C     0.24847   0.24843   0.65314   0.00000  Uiso   1.00
C183   C     0.24851   0.74366   0.34030   0.00000  Uiso   1.00
C184   C     0.74375   0.24824   0.33998   0.00000  Uiso   1.00
C185   C     0.65233   0.74380   0.74459   0.00000  Uiso   1.00
C186   C     0.65244   0.24817   0.24852   0.00000  Uiso   1.00
C187   C     0.33986   0.24836   0.74455   0.00000  Uiso   1.00
C188   C     0.33991   0.74386   0.24887   0.00000  Uiso   1.00
C189   C     0.74373   0.65247   0.74454   0.00000  Uiso   1.00
C190   C     0.24859   0.65248   0.24878   0.00000  Uiso   1.00
C191   C     0.74378   0.33957   0.24854   0.00000  Uiso   1.00
C192   C     0.24844   0.33970   0.74454   0.00000  Uiso   1.00
C193   C     0.74374   0.74372   0.34014   0.00000  Uiso   1.00
C194   C     0.24850   0.24825   0.34008   0.00000  Uiso   1.00
C195   C     0.74378   0.24826   0.65327   0.00000  Uiso   1.00
C196   C     0.24858   0.74357   0.65295   0.00000  Uiso   1.00
C197   C     0.74374   0.65249   0.24866   0.00000  Uiso   1.00
C198   C     0.24862   0.65236   0.74441   0.00000  Uiso   1.00
C199   C     0.24843   0.33954   0.24864   0.00000  Uiso   1.00
C200   C     0.74380   0.33962   0.74465   0.00000  Uiso   1.00
C201   C     0.65238   0.74382   0.24866   0.00000  Uiso   1.00
C202   C     0.65243   0.24822   0.74466   0.00000  Uiso   1.00
C203   C     0.33997   0.74375   0.74438   0.00000  Uiso   1.00
C204   C     0.33984   0.24822   0.24863   0.00000  Uiso   1.00
N205   N     0.92432   0.62082   0.57065   0.00000  Uiso   1.00
N206   N     0.06803   0.37143   0.57032   0.00000  Uiso   1.00
N207   N     0.06741   0.62104   0.42225   0.00000  Uiso   1.00
N208   N     0.92450   0.37038   0.42264   0.00000  Uiso   1.00
N209   N     0.56966   0.92436   0.62197   0.00000  Uiso   1.00
N210   N     0.56971   0.06780   0.37146   0.00000  Uiso   1.00
N211   N     0.42222   0.06758   0.62194   0.00000  Uiso   1.00
N212   N     0.42223   0.92464   0.37123   0.00000  Uiso   1.00
N213   N     0.62172   0.56969   0.92520   0.00000  Uiso   1.00
N214   N     0.37124   0.56992   0.06822   0.00000  Uiso   1.00
N215   N     0.62065   0.42221   0.06823   0.00000  Uiso   1.00
N216   N     0.37064   0.42246   0.92517   0.00000  Uiso   1.00
N217   N     0.62132   0.92431   0.42278   0.00000  Uiso   1.00
N218   N     0.37096   0.06758   0.42278   0.00000  Uiso   1.00
N219   N     0.62081   0.06807   0.57026   0.00000  Uiso   1.00
N220   N     0.37064   0.92467   0.57063   0.00000  Uiso   1.00
N221   N     0.92441   0.56947   0.37056   0.00000  Uiso   1.00
N222   N     0.06738   0.56993   0.62249   0.00000  Uiso   1.00
N223   N     0.06785   0.42211   0.37152   0.00000  Uiso   1.00
N224   N     0.92433   0.42237   0.62192   0.00000  Uiso   1.00
N225   N     0.56990   0.62078   0.06819   0.00000  Uiso   1.00
N226   N     0.56968   0.37042   0.92522   0.00000  Uiso   1.00
N227   N     0.42242   0.62156   0.92522   0.00000  Uiso   1.00
N228   N     0.42230   0.37134   0.06817   0.00000  Uiso   1.00
N229   N     0.06802   0.37069   0.42297   0.00000  Uiso   1.00
N230   N     0.92468   0.62074   0.42212   0.00000  Uiso   1.00
N231   N     0.92407   0.37120   0.57025   0.00000  Uiso   1.00
N232   N     0.06724   0.62134   0.57102   0.00000  Uiso   1.00
N233   N     0.42231   0.06749   0.37124   0.00000  Uiso   1.00
N234   N     0.42207   0.92472   0.62212   0.00000  Uiso   1.00
N235   N     0.56994   0.92448   0.37130   0.00000  Uiso   1.00
N236   N     0.56954   0.06787   0.62182   0.00000  Uiso   1.00
N237   N     0.37074   0.42257   0.06820   0.00000  Uiso   1.00
N238   N     0.62087   0.42205   0.92517   0.00000  Uiso   1.00
N239   N     0.37113   0.57004   0.92518   0.00000  Uiso   1.00
N240   N     0.62148   0.56954   0.06819   0.00000  Uiso   1.00
N241   N     0.37081   0.06768   0.57044   0.00000  Uiso   1.00
N242   N     0.62092   0.92416   0.57037   0.00000  Uiso   1.00
N243   N     0.37082   0.92463   0.42272   0.00000  Uiso   1.00
N244   N     0.62108   0.06797   0.42296   0.00000  Uiso   1.00
N245   N     0.06780   0.42253   0.62206   0.00000  Uiso   1.00
N246   N     0.92473   0.42179   0.37123   0.00000  Uiso   1.00
N247   N     0.92417   0.56952   0.62218   0.00000  Uiso   1.00
N248   N     0.06759   0.56970   0.37072   0.00000  Uiso   1.00
N249   N     0.42216   0.37116   0.92519   0.00000  Uiso   1.00
N250   N     0.42257   0.62141   0.06817   0.00000  Uiso   1.00
N251   N     0.56949   0.37063   0.06818   0.00000  Uiso   1.00
N252   N     0.57008   0.62089   0.92519   0.00000  Uiso   1.00
loop_
_geom_bond_atom_site_label_1
_geom_bond_atom_site_label_2
_geom_bond_distance
_geom_bond_site_symmetry_2
_ccdc_geom_bond_type
Ni1    N205    1.925   1_455 S
Ni1    N207    1.926   .     S
Ni1    N230    1.926   1_455 S
Ni1    N232    1.926   .     S
Ni2    N206    1.923   .     S
Ni2    N208    1.925   1_455 S
Ni2    N229    1.924   .     S
Ni2    N231    1.924   1_455 S
Ni3    N209    1.921   1_545 S
Ni3    N211    1.922   .     S
Ni3    N234    1.922   1_545 S
Ni3    N236    1.921   .     S
Ni4    N210    1.921   .     S
Ni4    N212    1.922   1_545 S
Ni4    N233    1.921   .     S
Ni4    N235    1.922   1_545 S
Ni5    N213    1.920   1_554 S
Ni5    N215    1.920   .     S
Ni5    N238    1.920   1_554 S
Ni5    N240    1.920   .     S
Ni6    N214    1.920   .     S
Ni6    N216    1.920   1_554 S
Ni6    N237    1.920   .     S
Ni6    N239    1.919   1_554 S
Ni7    N217    1.925   1_545 S
Ni7    N219    1.924   .     S
Ni7    N242    1.924   1_545 S
Ni7    N244    1.924   .     S
Ni8    N218    1.921   .     S
Ni8    N220    1.922   1_545 S
Ni8    N241    1.921   .     S
Ni8    N243    1.922   1_545 S
Ni9    N221    1.921   1_455 S
Ni9    N223    1.923   .     S
Ni9    N246    1.921   1_455 S
Ni9    N248    1.924   .     S
Ni10   N222    1.921   .     S
Ni10   N224    1.921   1_455 S
Ni10   N245    1.922   .     S
Ni10   N247    1.921   1_455 S
Ni11   N225    1.919   .     S
Ni11   N227    1.919   1_554 S
Ni11   N250    1.919   .     S
Ni11   N252    1.920   1_554 S
Ni12   N226    1.918   1_554 S
Ni12   N228    1.918   .     S
Ni12   N249    1.918   1_554 S
Ni12   N251    1.919   .     S
H13    C85     1.071   .     S
H14    C86     1.071   .     S
H15    C87     1.070   .     S
H16    C88     1.070   .     S
H17    C89     1.071   .     S
H18    C90     1.071   .     S
H19    C91     1.071   .     S
H20    C92     1.071   .     S
H21    C93     1.071   .     S
H22    C94     1.071   .     S
H23    C95     1.071   .     S
H24    C96     1.071   .     S
H25    C97     1.071   .     S
H26    C98     1.071   .     S
H27    C99     1.070   .     S
H28    C100    1.071   .     S
H29    C101    1.071   .     S
H30    C102    1.070   .     S
H31    C103    1.071   .     S
H32    C104    1.071   .     S
H33    C105    1.071   .     S
H34    C106    1.071   .     S
H35    C107    1.071   .     S
H36    C108    1.070   .     S
H37    C109    1.071   .     S
H38    C110    1.071   .     S
H39    C111    1.071   .     S
H40    C112    1.070   .     S
H41    C113    1.071   .     S
H42    C114    1.071   .     S
H43    C115    1.071   .     S
H44    C116    1.070   .     S
H45    C117    1.071   .     S
H46    C118    1.071   .     S
H47    C119    1.071   .     S
H48    C120    1.070   .     S
H49    C121    1.071   .     S
H50    C122    1.071   .     S
H51    C123    1.071   .     S
H52    C124    1.070   .     S
H53    C125    1.070   .     S
H54    C126    1.071   .     S
H55    C127    1.071   .     S
H56    C128    1.071   .     S
H57    C129    1.071   .     S
H58    C130    1.071   .     S
H59    C131    1.071   .     S
H60    C132    1.071   .     S
H61    C181    1.084   .     S
H62    C182    1.084   .     S
H63    C183    1.084   .     S
H64    C184    1.084   .     S
H65    C185    1.084   .     S
H66    C186    1.084   .     S
H67    C187    1.085   .     S
H68    C188    1.084   .     S
H69    C189    1.084   .     S
H70    C190    1.084   .     S
H71    C191    1.084   .     S
H72    C192    1.084   .     S
H73    C193    1.084   .     S
H74    C194    1.084   .     S
H75    C195    1.084   .     S
H76    C196    1.084   .     S
H77    C197    1.084   .     S
H78    C198    1.084   .     S
H79    C199    1.084   .     S
H80    C200    1.084   .     S
H81    C201    1.084   .     S
H82    C202    1.084   .     S
H83    C203    1.084   .     S
H84    C204    1.084   .     S
C85    C134    1.418   .     S
C85    N205    1.378   .     D
C86    C136    1.418   .     S
C86    N206    1.377   .     D
C87    C138    1.418   .     D
C87    N207    1.377   .     S
C88    C140    1.418   .     D
C88    N208    1.378   .     S
C89    C142    1.418   .     S
C89    N209    1.378   .     D
C90    C144    1.418   .     S
C90    N210    1.377   .     D
C91    C146    1.418   .     S
C91    N211    1.378   .     D
C92    C148    1.418   .     D
C92    N212    1.378   .     S
C93    C150    1.417   .     S
C93    N213    1.377   .     D
C94    C152    1.418   .     D
C94    N214    1.378   .     S
C95    C154    1.418   .     S
C95    N215    1.377   .     D
C96    C156    1.418   .     S
C96    N216    1.377   .     D
C97    C158    1.417   .     D
C97    N217    1.378   .     S
C98    C160    1.418   .     D
C98    N218    1.378   .     S
C99    C162    1.418   .     S
C99    N219    1.377   .     D
C100   C164    1.418   .     S
C100   N220    1.378   .     D
C101   C166    1.418   .     S
C101   N221    1.377   .     D
C102   C168    1.418   .     S
C102   N222    1.378   .     D
C103   C170    1.418   .     D
C103   N223    1.378   .     S
C104   C172    1.418   .     S
C104   N224    1.378   .     D
C105   C174    1.417   .     S
C105   N225    1.377   .     D
C106   C176    1.417   .     S
C106   N226    1.378   .     D
C107   C178    1.418   .     S
C107   N227    1.377   .     D
C108   C180    1.418   .     S
C108   N228    1.377   .     D
C109   C170    1.418   .     S
C109   N229    1.377   .     D
C110   C166    1.417   .     D
C110   N230    1.378   .     S
C111   C172    1.418   .     D
C111   N231    1.378   .     S
C112   C168    1.418   .     D
C112   N232    1.377   .     S
C113   C160    1.418   .     S
C113   N233    1.378   .     D
C114   C164    1.418   .     D
C114   N234    1.377   .     S
C115   C158    1.418   .     S
C115   N235    1.378   .     D
C116   C162    1.418   .     D
C116   N236    1.378   .     S
C117   C180    1.418   .     D
C117   N237    1.377   .     S
C118   C176    1.418   .     D
C118   N238    1.377   .     S
C119   C178    1.418   .     D
C119   N239    1.377   .     S
C120   C174    1.418   .     D
C120   N240    1.377   .     S
C121   C146    1.418   .     D
C121   N241    1.378   .     S
C122   C142    1.418   .     D
C122   N242    1.378   .     S
C123   C148    1.418   .     S
C123   N243    1.378   .     D
C124   C144    1.418   .     D
C124   N244    1.377   .     S
C125   C136    1.418   .     D
C125   N245    1.378   .     S
C126   C140    1.418   .     S
C126   N246    1.379   .     D
C127   C134    1.418   .     D
C127   N247    1.378   .     S
C128   C138    1.418   .     S
C128   N248    1.378   .     D
C129   C156    1.417   .     D
C129   N249    1.377   .     S
C130   C152    1.418   .     S
C130   N250    1.377   .     D
C131   C154    1.418   .     D
C131   N251    1.377   .     S
C132   C150    1.417   .     D
C132   N252    1.377   .     S
C133   C134    1.444   .     S
C133   C181    1.400   .     S
C133   C189    1.399   .     D
C135   C136    1.445   .     S
C135   C182    1.400   .     D
C135   C192    1.399   .     S
C137   C138    1.445   .     S
C137   C183    1.400   .     S
C137   C190    1.400   .     D
C139   C140    1.445   .     S
C139   C184    1.400   .     D
C139   C191    1.399   .     S
C141   C142    1.445   .     S
C141   C181    1.400   .     D
C141   C185    1.400   .     S
C143   C144    1.445   .     S
C143   C184    1.400   .     S
C143   C186    1.399   .     D
C145   C146    1.445   .     S
C145   C182    1.400   .     S
C145   C187    1.400   .     D
C147   C148    1.445   .     S
C147   C183    1.400   .     D
C147   C188    1.400   .     S
C149   C150    1.444   .     S
C149   C185    1.399   .     D
C149   C189    1.399   .     S
C151   C152    1.444   .     S
C151   C188    1.400   .     D
C151   C190    1.400   .     S
C153   C154    1.444   .     S
C153   C186    1.400   .     S
C153   C191    1.400   .     D
C155   C156    1.444   .     S
C155   C187    1.400   .     S
C155   C192    1.400   .     D
C157   C158    1.445   .     S
C157   C193    1.400   .     D
C157   C201    1.399   .     S
C159   C160    1.445   .     S
C159   C194    1.400   .     S
C159   C204    1.400   .     D
C161   C162    1.445   .     S
C161   C195    1.400   .     S
C161   C202    1.400   .     D
C163   C164    1.445   .     S
C163   C196    1.400   .     D
C163   C203    1.399   .     S
C165   C166    1.445   .     S
C165   C193    1.400   .     S
C165   C197    1.399   .     D
C167   C168    1.445   .     S
C167   C196    1.400   .     S
C167   C198    1.400   .     D
C169   C170    1.445   .     S
C169   C194    1.400   .     D
C169   C199    1.399   .     S
C171   C172    1.445   .     S
C171   C195    1.400   .     D
C171   C200    1.400   .     S
C173   C174    1.444   .     S
C173   C197    1.399   .     S
C173   C201    1.400   .     D
C175   C176    1.444   .     S
C175   C200    1.399   .     D
C175   C202    1.399   .     S
C177   C178    1.444   .     S
C177   C198    1.400   .     S
C177   C203    1.400   .     D
C179   C180    1.444   .     S
C179   C199    1.400   .     D
C179   C204    1.400   .     S
N205   Ni1     1.925   1_655 S
N205   N247    1.359   .     S
N206   N245    1.359   .     S
N207   N248    1.359   .     S
N208   Ni2     1.925   1_655 S
N208   N246    1.359   .     S
N209   Ni3     1.921   1_565 S
N209   N242    1.359   .     S
N210   N244    1.359   .     S
N211   N241    1.360   .     S
N212   Ni4     1.922   1_565 S
N212   N243    1.360   .     S
N213   Ni5     1.920   1_556 S
N213   N252    1.360   .     S
N214   N250    1.359   .     S
N215   N251    1.358   .     S
N216   Ni6     1.920   1_556 S
N216   N249    1.359   .     S
N217   Ni7     1.925   1_565 S
N217   N235    1.359   .     S
N218   N233    1.359   .     S
N219   N236    1.359   .     S
N220   Ni8     1.922   1_565 S
N220   N234    1.360   .     S
N221   Ni9     1.921   1_655 S
N221   N230    1.359   .     S
N222   N232    1.359   .     S
N223   N229    1.360   .     S
N224   Ni10    1.921   1_655 S
N224   N231    1.359   .     S
N225   N240    1.359   .     S
N226   Ni12    1.918   1_556 S
N226   N238    1.359   .     S
N227   Ni11    1.919   1_556 S
N227   N239    1.359   .     S
N228   N237    1.359   .     S
N230   Ni1     1.926   1_655 S
N231   Ni2     1.924   1_655 S
N234   Ni3     1.922   1_565 S
N235   Ni4     1.922   1_565 S
N238   Ni5     1.920   1_556 S
N239   Ni6     1.919   1_556 S
N242   Ni7     1.924   1_565 S
N243   Ni8     1.922   1_565 S
N246   Ni9     1.921   1_655 S
N247   Ni10    1.921   1_655 S
N249   Ni12    1.918   1_556 S
N252   Ni11    1.920   1_556 S
