# Supplementary material for: Excavating hidden adsorption sites in metal-organic frameworks using rational defect engineering
Source: Nat Commun. 2017 Nov 16;8:1539. doi: 10.1038/s41467-017-01478-4 (PMC5691151; doi:10.1038/s41467-017-01478-4)
Supplement: Supplementary file 36 — Supplementary Data 33 [file 41467_2017_1478_MOESM36_ESM.cif]

data_UTEWOG_modul_relaxed
_audit_creation_date              2017-08-02
_audit_creation_method            'Materials Studio'
_symmetry_space_group_name_H-M    'P1'
_symmetry_Int_Tables_number       1
_symmetry_cell_setting            triclinic
loop_
_symmetry_equiv_pos_as_xyz
  x,y,z
_cell_length_a                    37.3873
_cell_length_b                    18.6950
_cell_length_c                    18.6766
_cell_angle_alpha                 90.0000
_cell_angle_beta                  90.0000
_cell_angle_gamma                 90.0000
loop_
_atom_site_label
_atom_site_type_symbol
_atom_site_fract_x
_atom_site_fract_y
_atom_site_fract_z
_atom_site_U_iso_or_equiv
_atom_site_adp_type
_atom_site_occupancy
Ni1    Ni    0.49801   0.62064   0.49655   0.00000  Uiso   1.00
Ni2    Ni    0.49785   0.37118   0.49696   0.00000  Uiso   1.00
Ni3    Ni    0.24800   0.99626   0.62165   0.00000  Uiso   1.00
Ni4    Ni    0.24807   0.99616   0.37172   0.00000  Uiso   1.00
Ni5    Ni    0.31040   0.49592   0.99658   0.00000  Uiso   1.00
Ni6    Ni    0.18566   0.49633   0.99668   0.00000  Uiso   1.00
Ni7    Ni    0.31047   0.99662   0.49700   0.00000  Uiso   1.00
Ni8    Ni    0.18561   0.99624   0.49662   0.00000  Uiso   1.00
Ni9    Ni    0.49806   0.49589   0.37143   0.00000  Uiso   1.00
Ni10   Ni    0.49798   0.49611   0.62178   0.00000  Uiso   1.00
Ni11   Ni    0.24812   0.62089   0.99665   0.00000  Uiso   1.00
Ni12   Ni    0.24812   0.37120   0.99621   0.00000  Uiso   1.00
H13    H     0.42999   0.71498   0.55261   0.00000  Uiso   1.00
H14    H     0.06619   0.27763   0.55248   0.00000  Uiso   1.00
H15    H     0.06586   0.71514   0.44032   0.00000  Uiso   1.00
H16    H     0.42992   0.27683   0.44044   0.00000  Uiso   1.00
H17    H     0.27606   0.86039   0.71620   0.00000  Uiso   1.00
H18    H     0.27606   0.13190   0.27722   0.00000  Uiso   1.00
H19    H     0.21997   0.13187   0.71601   0.00000  Uiso   1.00
H20    H     0.21996   0.86039   0.27726   0.00000  Uiso   1.00
H21    H     0.35784   0.55251   0.86082   0.00000  Uiso   1.00
H22    H     0.13860   0.55240   0.13255   0.00000  Uiso   1.00
H23    H     0.35739   0.44016   0.13246   0.00000  Uiso   1.00
H24    H     0.13835   0.44002   0.86068   0.00000  Uiso   1.00
H25    H     0.35756   0.86004   0.44050   0.00000  Uiso   1.00
H26    H     0.13855   0.13215   0.44056   0.00000  Uiso   1.00
H27    H     0.35739   0.13331   0.55399   0.00000  Uiso   1.00
H28    H     0.13845   0.86031   0.55273   0.00000  Uiso   1.00
H29    H     0.42986   0.55218   0.27686   0.00000  Uiso   1.00
H30    H     0.06604   0.55233   0.71618   0.00000  Uiso   1.00
H31    H     0.06599   0.43992   0.27731   0.00000  Uiso   1.00
H32    H     0.43021   0.44065   0.71675   0.00000  Uiso   1.00
H33    H     0.27603   0.71502   0.13239   0.00000  Uiso   1.00
H34    H     0.27680   0.27655   0.85981   0.00000  Uiso   1.00
H35    H     0.21997   0.71570   0.86087   0.00000  Uiso   1.00
H36    H     0.22008   0.27732   0.13233   0.00000  Uiso   1.00
H37    H     0.06623   0.27694   0.44054   0.00000  Uiso   1.00
H38    H     0.43017   0.71486   0.44036   0.00000  Uiso   1.00
H39    H     0.42934   0.27740   0.55377   0.00000  Uiso   1.00
H40    H     0.06589   0.71519   0.55288   0.00000  Uiso   1.00
H41    H     0.21998   0.13186   0.27712   0.00000  Uiso   1.00
H42    H     0.21995   0.86046   0.71598   0.00000  Uiso   1.00
H43    H     0.27612   0.86047   0.27721   0.00000  Uiso   1.00
H44    H     0.27565   0.13180   0.71676   0.00000  Uiso   1.00
H45    H     0.13834   0.43995   0.13256   0.00000  Uiso   1.00
H46    H     0.35772   0.44085   0.86094   0.00000  Uiso   1.00
H47    H     0.13858   0.55239   0.86077   0.00000  Uiso   1.00
H48    H     0.35780   0.55245   0.13244   0.00000  Uiso   1.00
H49    H     0.13846   0.13219   0.55277   0.00000  Uiso   1.00
H50    H     0.35738   0.86007   0.55266   0.00000  Uiso   1.00
H51    H     0.13850   0.86030   0.44062   0.00000  Uiso   1.00
H52    H     0.35754   0.13230   0.44052   0.00000  Uiso   1.00
H53    H     0.06590   0.43988   0.71641   0.00000  Uiso   1.00
H54    H     0.43020   0.43977   0.27717   0.00000  Uiso   1.00
H55    H     0.42985   0.55220   0.71603   0.00000  Uiso   1.00
H56    H     0.06617   0.55221   0.27705   0.00000  Uiso   1.00
H57    H     0.22004   0.27726   0.86090   0.00000  Uiso   1.00
H58    H     0.22002   0.71568   0.13240   0.00000  Uiso   1.00
H59    H     0.27613   0.27655   0.13232   0.00000  Uiso   1.00
H60    H     0.27604   0.71501   0.86083   0.00000  Uiso   1.00
H61    H     0.38362   0.76753   0.60555   0.00000  Uiso   1.00
H62    H     0.11245   0.22494   0.60552   0.00000  Uiso   1.00
H63    H     0.11246   0.76734   0.38789   0.00000  Uiso   1.00
H64    H     0.38365   0.22476   0.38755   0.00000  Uiso   1.00
H65    H     0.30243   0.76748   0.76816   0.00000  Uiso   1.00
H66    H     0.30248   0.22467   0.22496   0.00000  Uiso   1.00
H67    H     0.19364   0.22490   0.76809   0.00000  Uiso   1.00
H68    H     0.19368   0.76762   0.22535   0.00000  Uiso   1.00
H69    H     0.38365   0.60514   0.76809   0.00000  Uiso   1.00
H70    H     0.11253   0.60511   0.22514   0.00000  Uiso   1.00
H71    H     0.38365   0.38716   0.22501   0.00000  Uiso   1.00
H72    H     0.11245   0.38729   0.76812   0.00000  Uiso   1.00
H73    H     0.38364   0.76740   0.38770   0.00000  Uiso   1.00
H74    H     0.11248   0.22477   0.38767   0.00000  Uiso   1.00
H75    H     0.11250   0.76728   0.60533   0.00000  Uiso   1.00
H76    H     0.38365   0.60512   0.22505   0.00000  Uiso   1.00
H77    H     0.11255   0.60500   0.76802   0.00000  Uiso   1.00
H78    H     0.11243   0.38714   0.22510   0.00000  Uiso   1.00
H79    H     0.30245   0.76753   0.22511   0.00000  Uiso   1.00
H80    H     0.19368   0.76752   0.76791   0.00000  Uiso   1.00
H81    H     0.19366   0.22477   0.22506   0.00000  Uiso   1.00
C82    C     0.43547   0.66960   0.58581   0.00000  Uiso   1.00
C83    C     0.06060   0.32288   0.58580   0.00000  Uiso   1.00
C84    C     0.06044   0.66970   0.40716   0.00000  Uiso   1.00
C85    C     0.43550   0.32219   0.40729   0.00000  Uiso   1.00
C86    C     0.29257   0.87131   0.67065   0.00000  Uiso   1.00
C87    C     0.29262   0.12102   0.32273   0.00000  Uiso   1.00
C88    C     0.20343   0.12104   0.67048   0.00000  Uiso   1.00
C89    C     0.20343   0.87131   0.32278   0.00000  Uiso   1.00
C90    C     0.33504   0.58539   0.87178   0.00000  Uiso   1.00
C91    C     0.16130   0.58555   0.12155   0.00000  Uiso   1.00
C92    C     0.33473   0.40689   0.12146   0.00000  Uiso   1.00
C93    C     0.16111   0.40703   0.87170   0.00000  Uiso   1.00
C94    C     0.33487   0.87122   0.40740   0.00000  Uiso   1.00
C95    C     0.16124   0.12113   0.40735   0.00000  Uiso   1.00
C96    C     0.33472   0.12216   0.58713   0.00000  Uiso   1.00
C97    C     0.16117   0.87127   0.58585   0.00000  Uiso   1.00
C98    C     0.43545   0.58517   0.32238   0.00000  Uiso   1.00
C99    C     0.06050   0.58536   0.67065   0.00000  Uiso   1.00
C100   C     0.06055   0.40679   0.32279   0.00000  Uiso   1.00
C101   C     0.43568   0.40762   0.67107   0.00000  Uiso   1.00
C102   C     0.29264   0.66966   0.12143   0.00000  Uiso   1.00
C103   C     0.29324   0.32213   0.87079   0.00000  Uiso   1.00
C104   C     0.20349   0.67016   0.87179   0.00000  Uiso   1.00
C105   C     0.20348   0.32268   0.12136   0.00000  Uiso   1.00
C106   C     0.06064   0.32232   0.40740   0.00000  Uiso   1.00
C107   C     0.43561   0.66948   0.40713   0.00000  Uiso   1.00
C108   C     0.43496   0.32271   0.58695   0.00000  Uiso   1.00
C109   C     0.06043   0.66978   0.58603   0.00000  Uiso   1.00
C110   C     0.20344   0.12099   0.32263   0.00000  Uiso   1.00
C111   C     0.20343   0.87135   0.67043   0.00000  Uiso   1.00
C112   C     0.29266   0.87138   0.32276   0.00000  Uiso   1.00
C113   C     0.29220   0.12083   0.67113   0.00000  Uiso   1.00
C114   C     0.16110   0.40696   0.12152   0.00000  Uiso   1.00
C115   C     0.33500   0.40757   0.87193   0.00000  Uiso   1.00
C116   C     0.16129   0.58551   0.87174   0.00000  Uiso   1.00
C117   C     0.33501   0.58536   0.12145   0.00000  Uiso   1.00
C118   C     0.16118   0.12122   0.58589   0.00000  Uiso   1.00
C119   C     0.33471   0.87122   0.58587   0.00000  Uiso   1.00
C120   C     0.16121   0.87127   0.40745   0.00000  Uiso   1.00
C121   C     0.33486   0.12121   0.40736   0.00000  Uiso   1.00
C122   C     0.06047   0.40695   0.67078   0.00000  Uiso   1.00
C123   C     0.43563   0.40667   0.32268   0.00000  Uiso   1.00
C124   C     0.43541   0.58525   0.67054   0.00000  Uiso   1.00
C125   C     0.06060   0.58527   0.32253   0.00000  Uiso   1.00
C126   C     0.20345   0.32265   0.87179   0.00000  Uiso   1.00
C127   C     0.20351   0.67018   0.12149   0.00000  Uiso   1.00
C128   C     0.29261   0.32210   0.12135   0.00000  Uiso   1.00
C129   C     0.29264   0.66963   0.87178   0.00000  Uiso   1.00
C130   C     0.38712   0.68248   0.68293   0.00000  Uiso   1.00
C131   C     0.41754   0.64872   0.64933   0.00000  Uiso   1.00
C132   C     0.10891   0.30994   0.68298   0.00000  Uiso   1.00
C133   C     0.07843   0.34363   0.64948   0.00000  Uiso   1.00
C134   C     0.10897   0.68238   0.31035   0.00000  Uiso   1.00
C135   C     0.07847   0.64871   0.34379   0.00000  Uiso   1.00
C136   C     0.38716   0.30978   0.31013   0.00000  Uiso   1.00
C137   C     0.41763   0.34333   0.34376   0.00000  Uiso   1.00
C138   C     0.34111   0.77454   0.68301   0.00000  Uiso   1.00
C139   C     0.32427   0.83547   0.64946   0.00000  Uiso   1.00
C140   C     0.34116   0.21772   0.31010   0.00000  Uiso   1.00
C141   C     0.32434   0.15685   0.34375   0.00000  Uiso   1.00
C142   C     0.15494   0.21791   0.68298   0.00000  Uiso   1.00
C143   C     0.17172   0.15696   0.64940   0.00000  Uiso   1.00
C144   C     0.15497   0.77443   0.31045   0.00000  Uiso   1.00
C145   C     0.17175   0.83540   0.34400   0.00000  Uiso   1.00
C146   C     0.34114   0.68250   0.77505   0.00000  Uiso   1.00
C147   C     0.32439   0.64878   0.83596   0.00000  Uiso   1.00
C148   C     0.15499   0.68258   0.21828   0.00000  Uiso   1.00
C149   C     0.17179   0.64906   0.15730   0.00000  Uiso   1.00
C150   C     0.34117   0.30971   0.21803   0.00000  Uiso   1.00
C151   C     0.32433   0.34328   0.15713   0.00000  Uiso   1.00
C152   C     0.15495   0.30991   0.77500   0.00000  Uiso   1.00
C153   C     0.17171   0.34359   0.83594   0.00000  Uiso   1.00
C154   C     0.34114   0.77448   0.31025   0.00000  Uiso   1.00
C155   C     0.32434   0.83544   0.34386   0.00000  Uiso   1.00
C156   C     0.15497   0.21780   0.31020   0.00000  Uiso   1.00
C157   C     0.17175   0.15688   0.34381   0.00000  Uiso   1.00
C158   C     0.32377   0.15654   0.65053   0.00000  Uiso   1.00
C159   C     0.15499   0.77439   0.68278   0.00000  Uiso   1.00
C160   C     0.17175   0.83539   0.64925   0.00000  Uiso   1.00
C161   C     0.38714   0.68241   0.31024   0.00000  Uiso   1.00
C162   C     0.41760   0.64861   0.34370   0.00000  Uiso   1.00
C163   C     0.10898   0.68232   0.68284   0.00000  Uiso   1.00
C164   C     0.07845   0.64872   0.64940   0.00000  Uiso   1.00
C165   C     0.10894   0.30978   0.31022   0.00000  Uiso   1.00
C166   C     0.07849   0.34338   0.34383   0.00000  Uiso   1.00
C167   C     0.41777   0.34457   0.65039   0.00000  Uiso   1.00
C168   C     0.34116   0.68253   0.21812   0.00000  Uiso   1.00
C169   C     0.32441   0.64882   0.15719   0.00000  Uiso   1.00
C170   C     0.32481   0.34438   0.83618   0.00000  Uiso   1.00
C171   C     0.15501   0.68247   0.77489   0.00000  Uiso   1.00
C172   C     0.17180   0.64897   0.83591   0.00000  Uiso   1.00
C173   C     0.15494   0.30977   0.21812   0.00000  Uiso   1.00
C174   C     0.17170   0.34347   0.15719   0.00000  Uiso   1.00
C175   C     0.37183   0.74395   0.65304   0.00000  Uiso   1.00
C176   C     0.12422   0.24851   0.65303   0.00000  Uiso   1.00
C177   C     0.12425   0.74381   0.34036   0.00000  Uiso   1.00
C178   C     0.37187   0.24832   0.34005   0.00000  Uiso   1.00
C179   C     0.32616   0.74395   0.74452   0.00000  Uiso   1.00
C180   C     0.32621   0.24825   0.24858   0.00000  Uiso   1.00
C181   C     0.16992   0.24846   0.74447   0.00000  Uiso   1.00
C182   C     0.16995   0.74399   0.24892   0.00000  Uiso   1.00
C183   C     0.37186   0.65258   0.74445   0.00000  Uiso   1.00
C184   C     0.12428   0.65257   0.24882   0.00000  Uiso   1.00
C185   C     0.37188   0.33968   0.24861   0.00000  Uiso   1.00
C186   C     0.12421   0.33984   0.74446   0.00000  Uiso   1.00
C187   C     0.37186   0.74385   0.34019   0.00000  Uiso   1.00
C188   C     0.12424   0.24835   0.34015   0.00000  Uiso   1.00
C189   C     0.12428   0.74374   0.65285   0.00000  Uiso   1.00
C190   C     0.37187   0.65257   0.24869   0.00000  Uiso   1.00
C191   C     0.12430   0.65246   0.74434   0.00000  Uiso   1.00
C192   C     0.12421   0.33967   0.24870   0.00000  Uiso   1.00
C193   C     0.32618   0.74396   0.24871   0.00000  Uiso   1.00
C194   C     0.16997   0.74390   0.74430   0.00000  Uiso   1.00
C195   C     0.16992   0.24833   0.24867   0.00000  Uiso   1.00
N196   N     0.46213   0.62110   0.57054   0.00000  Uiso   1.00
N197   N     0.03395   0.37140   0.57047   0.00000  Uiso   1.00
N198   N     0.03374   0.62124   0.42234   0.00000  Uiso   1.00
N199   N     0.46225   0.37046   0.42267   0.00000  Uiso   1.00
N200   N     0.28482   0.92459   0.62214   0.00000  Uiso   1.00
N201   N     0.28492   0.06784   0.37138   0.00000  Uiso   1.00
N202   N     0.21109   0.06776   0.62191   0.00000  Uiso   1.00
N203   N     0.21109   0.92471   0.37120   0.00000  Uiso   1.00
N204   N     0.31084   0.56987   0.92513   0.00000  Uiso   1.00
N205   N     0.18557   0.57016   0.06828   0.00000  Uiso   1.00
N206   N     0.31041   0.42226   0.06827   0.00000  Uiso   1.00
N207   N     0.18532   0.42250   0.92507   0.00000  Uiso   1.00
N208   N     0.31069   0.92466   0.42285   0.00000  Uiso   1.00
N209   N     0.18544   0.06774   0.42266   0.00000  Uiso   1.00
N210   N     0.31053   0.06847   0.57084   0.00000  Uiso   1.00
N211   N     0.18534   0.92477   0.57060   0.00000  Uiso   1.00
N212   N     0.46220   0.56968   0.37066   0.00000  Uiso   1.00
N213   N     0.03372   0.57006   0.62240   0.00000  Uiso   1.00
N214   N     0.03392   0.42215   0.37139   0.00000  Uiso   1.00
N215   N     0.46224   0.42247   0.62187   0.00000  Uiso   1.00
N216   N     0.28499   0.62102   0.06822   0.00000  Uiso   1.00
N217   N     0.28508   0.37037   0.92461   0.00000  Uiso   1.00
N218   N     0.21119   0.62170   0.92514   0.00000  Uiso   1.00
N219   N     0.21115   0.37130   0.06814   0.00000  Uiso   1.00
N220   N     0.03396   0.37074   0.42286   0.00000  Uiso   1.00
N221   N     0.46230   0.62100   0.42225   0.00000  Uiso   1.00
N222   N     0.46185   0.37102   0.57073   0.00000  Uiso   1.00
N223   N     0.03366   0.62146   0.57087   0.00000  Uiso   1.00
N224   N     0.21111   0.06765   0.37113   0.00000  Uiso   1.00
N225   N     0.21105   0.92480   0.62203   0.00000  Uiso   1.00
N226   N     0.28501   0.92469   0.37131   0.00000  Uiso   1.00
N227   N     0.28476   0.06775   0.62190   0.00000  Uiso   1.00
N228   N     0.18535   0.42255   0.06824   0.00000  Uiso   1.00
N229   N     0.31043   0.42221   0.92516   0.00000  Uiso   1.00
N230   N     0.18554   0.57019   0.92508   0.00000  Uiso   1.00
N231   N     0.31076   0.56976   0.06821   0.00000  Uiso   1.00
N232   N     0.18538   0.06787   0.57046   0.00000  Uiso   1.00
N233   N     0.31046   0.92453   0.57050   0.00000  Uiso   1.00
N234   N     0.18539   0.92471   0.42269   0.00000  Uiso   1.00
N235   N     0.31061   0.06797   0.42289   0.00000  Uiso   1.00
N236   N     0.03386   0.42255   0.62220   0.00000  Uiso   1.00
N237   N     0.46231   0.42187   0.37117   0.00000  Uiso   1.00
N238   N     0.46209   0.56978   0.62212   0.00000  Uiso   1.00
N239   N     0.03382   0.56989   0.37078   0.00000  Uiso   1.00
N240   N     0.21108   0.37119   0.92508   0.00000  Uiso   1.00
N241   N     0.21123   0.62164   0.06823   0.00000  Uiso   1.00
N242   N     0.28481   0.37065   0.06816   0.00000  Uiso   1.00
N243   N     0.28503   0.62108   0.92509   0.00000  Uiso   1.00
Ni244  Ni    0.99800   0.62066   0.49652   0.00000  Uiso   1.00
Ni245  Ni    0.99805   0.37135   0.49665   0.00000  Uiso   1.00
Ni246  Ni    0.74800   0.99621   0.62158   0.00000  Uiso   1.00
Ni247  Ni    0.74804   0.99616   0.37169   0.00000  Uiso   1.00
Ni248  Ni    0.81041   0.49598   0.99665   0.00000  Uiso   1.00
Ni249  Ni    0.68564   0.49636   0.99668   0.00000  Uiso   1.00
Ni250  Ni    0.81040   0.99621   0.49664   0.00000  Uiso   1.00
Ni251  Ni    0.68559   0.99623   0.49664   0.00000  Uiso   1.00
Ni252  Ni    0.99806   0.49592   0.37137   0.00000  Uiso   1.00
Ni253  Ni    0.99800   0.49616   0.62183   0.00000  Uiso   1.00
Ni254  Ni    0.74812   0.62090   0.99665   0.00000  Uiso   1.00
Ni255  Ni    0.74795   0.37139   0.99663   0.00000  Uiso   1.00
H256   H     0.93001   0.71494   0.55262   0.00000  Uiso   1.00
H257   H     0.56619   0.27759   0.55246   0.00000  Uiso   1.00
H258   H     0.56586   0.71514   0.44032   0.00000  Uiso   1.00
H259   H     0.92992   0.27681   0.44040   0.00000  Uiso   1.00
H260   H     0.77608   0.86045   0.71608   0.00000  Uiso   1.00
H261   H     0.77606   0.13188   0.27723   0.00000  Uiso   1.00
H262   H     0.71995   0.13193   0.71605   0.00000  Uiso   1.00
H263   H     0.71996   0.86039   0.27727   0.00000  Uiso   1.00
H264   H     0.85785   0.55251   0.86081   0.00000  Uiso   1.00
H265   H     0.63860   0.55240   0.13255   0.00000  Uiso   1.00
H266   H     0.85738   0.44016   0.13244   0.00000  Uiso   1.00
H267   H     0.63835   0.44002   0.86068   0.00000  Uiso   1.00
H268   H     0.85757   0.86005   0.44051   0.00000  Uiso   1.00
H269   H     0.63855   0.13217   0.44057   0.00000  Uiso   1.00
H270   H     0.85748   0.13230   0.55265   0.00000  Uiso   1.00
H271   H     0.63845   0.86028   0.55272   0.00000  Uiso   1.00
H272   H     0.92986   0.55217   0.27686   0.00000  Uiso   1.00
H273   H     0.56605   0.55235   0.71617   0.00000  Uiso   1.00
H274   H     0.56598   0.43991   0.27733   0.00000  Uiso   1.00
H275   H     0.93012   0.43988   0.71620   0.00000  Uiso   1.00
H276   H     0.77603   0.71501   0.13239   0.00000  Uiso   1.00
H277   H     0.77617   0.27651   0.86090   0.00000  Uiso   1.00
H278   H     0.71998   0.71570   0.86088   0.00000  Uiso   1.00
H279   H     0.72008   0.27731   0.13235   0.00000  Uiso   1.00
H280   H     0.56622   0.27696   0.44055   0.00000  Uiso   1.00
H281   H     0.93017   0.71486   0.44037   0.00000  Uiso   1.00
H282   H     0.92988   0.27739   0.55251   0.00000  Uiso   1.00
H283   H     0.56591   0.71522   0.55286   0.00000  Uiso   1.00
H284   H     0.71998   0.13183   0.27715   0.00000  Uiso   1.00
H285   H     0.71993   0.86042   0.71601   0.00000  Uiso   1.00
H286   H     0.77612   0.86050   0.27722   0.00000  Uiso   1.00
H287   H     0.77607   0.13192   0.71607   0.00000  Uiso   1.00
H288   H     0.63834   0.43996   0.13257   0.00000  Uiso   1.00
H289   H     0.85743   0.44010   0.86080   0.00000  Uiso   1.00
H290   H     0.63858   0.55239   0.86077   0.00000  Uiso   1.00
H291   H     0.85781   0.55244   0.13247   0.00000  Uiso   1.00
H292   H     0.63846   0.13219   0.55276   0.00000  Uiso   1.00
H293   H     0.85745   0.86002   0.55262   0.00000  Uiso   1.00
H294   H     0.63851   0.86030   0.44062   0.00000  Uiso   1.00
H295   H     0.85754   0.13227   0.44049   0.00000  Uiso   1.00
H296   H     0.56590   0.43986   0.71638   0.00000  Uiso   1.00
H297   H     0.93021   0.43978   0.27716   0.00000  Uiso   1.00
H298   H     0.92985   0.55219   0.71605   0.00000  Uiso   1.00
H299   H     0.56618   0.55221   0.27705   0.00000  Uiso   1.00
H300   H     0.72003   0.27726   0.86088   0.00000  Uiso   1.00
H301   H     0.72002   0.71567   0.13240   0.00000  Uiso   1.00
H302   H     0.77613   0.27653   0.13234   0.00000  Uiso   1.00
H303   H     0.77604   0.71499   0.86085   0.00000  Uiso   1.00
H304   H     0.88362   0.76752   0.60555   0.00000  Uiso   1.00
H305   H     0.61245   0.22494   0.60551   0.00000  Uiso   1.00
H306   H     0.61246   0.76733   0.38788   0.00000  Uiso   1.00
H307   H     0.88365   0.22477   0.38757   0.00000  Uiso   1.00
H308   H     0.80243   0.76749   0.76815   0.00000  Uiso   1.00
H309   H     0.80248   0.22467   0.22496   0.00000  Uiso   1.00
H310   H     0.69366   0.22491   0.76808   0.00000  Uiso   1.00
H311   H     0.69368   0.76762   0.22535   0.00000  Uiso   1.00
H312   H     0.88364   0.60512   0.76808   0.00000  Uiso   1.00
H313   H     0.61254   0.60511   0.22515   0.00000  Uiso   1.00
H314   H     0.88365   0.38716   0.22501   0.00000  Uiso   1.00
H315   H     0.61245   0.38730   0.76811   0.00000  Uiso   1.00
H316   H     0.88365   0.76740   0.38771   0.00000  Uiso   1.00
H317   H     0.61248   0.22478   0.38768   0.00000  Uiso   1.00
H318   H     0.88368   0.22477   0.60565   0.00000  Uiso   1.00
H319   H     0.61250   0.76728   0.60533   0.00000  Uiso   1.00
H320   H     0.88365   0.60512   0.22505   0.00000  Uiso   1.00
H321   H     0.61255   0.60500   0.76802   0.00000  Uiso   1.00
H322   H     0.61244   0.38714   0.22510   0.00000  Uiso   1.00
H323   H     0.88365   0.38719   0.76819   0.00000  Uiso   1.00
H324   H     0.80245   0.76753   0.22511   0.00000  Uiso   1.00
H325   H     0.80248   0.22475   0.76820   0.00000  Uiso   1.00
H326   H     0.69369   0.76751   0.76791   0.00000  Uiso   1.00
H327   H     0.69366   0.22477   0.22507   0.00000  Uiso   1.00
C328   C     0.93549   0.66957   0.58582   0.00000  Uiso   1.00
C329   C     0.56059   0.32283   0.58578   0.00000  Uiso   1.00
C330   C     0.56044   0.66970   0.40716   0.00000  Uiso   1.00
C331   C     0.93551   0.32219   0.40725   0.00000  Uiso   1.00
C332   C     0.79260   0.87135   0.67053   0.00000  Uiso   1.00
C333   C     0.79261   0.12101   0.32272   0.00000  Uiso   1.00
C334   C     0.70339   0.12106   0.67056   0.00000  Uiso   1.00
C335   C     0.70343   0.87130   0.32280   0.00000  Uiso   1.00
C336   C     0.83505   0.58540   0.87179   0.00000  Uiso   1.00
C337   C     0.66130   0.58555   0.12155   0.00000  Uiso   1.00
C338   C     0.83473   0.40690   0.12145   0.00000  Uiso   1.00
C339   C     0.66110   0.40703   0.87171   0.00000  Uiso   1.00
C340   C     0.83486   0.87119   0.40741   0.00000  Uiso   1.00
C341   C     0.66123   0.12114   0.40735   0.00000  Uiso   1.00
C342   C     0.83480   0.12120   0.58584   0.00000  Uiso   1.00
C343   C     0.66117   0.87126   0.58585   0.00000  Uiso   1.00
C344   C     0.93545   0.58517   0.32238   0.00000  Uiso   1.00
C345   C     0.56051   0.58540   0.67068   0.00000  Uiso   1.00
C346   C     0.56053   0.40679   0.32284   0.00000  Uiso   1.00
C347   C     0.93557   0.40688   0.67064   0.00000  Uiso   1.00
C348   C     0.79264   0.66966   0.12144   0.00000  Uiso   1.00
C349   C     0.79263   0.32210   0.87184   0.00000  Uiso   1.00
C350   C     0.70349   0.67015   0.87180   0.00000  Uiso   1.00
C351   C     0.70345   0.32264   0.12142   0.00000  Uiso   1.00
C352   C     0.56061   0.32234   0.40745   0.00000  Uiso   1.00
C353   C     0.93560   0.66948   0.40713   0.00000  Uiso   1.00
C354   C     0.93547   0.32268   0.58579   0.00000  Uiso   1.00
C355   C     0.56043   0.66981   0.58603   0.00000  Uiso   1.00
C356   C     0.70344   0.12096   0.32266   0.00000  Uiso   1.00
C357   C     0.70340   0.87132   0.67049   0.00000  Uiso   1.00
C358   C     0.79266   0.87138   0.32274   0.00000  Uiso   1.00
C359   C     0.79261   0.12102   0.67054   0.00000  Uiso   1.00
C360   C     0.66108   0.40695   0.12154   0.00000  Uiso   1.00
C361   C     0.83475   0.40689   0.87178   0.00000  Uiso   1.00
C362   C     0.66129   0.58551   0.87174   0.00000  Uiso   1.00
C363   C     0.83503   0.58538   0.12149   0.00000  Uiso   1.00
C364   C     0.66116   0.12118   0.58591   0.00000  Uiso   1.00
C365   C     0.83477   0.87115   0.58581   0.00000  Uiso   1.00
C366   C     0.66121   0.87128   0.40745   0.00000  Uiso   1.00
C367   C     0.83483   0.12116   0.40738   0.00000  Uiso   1.00
C368   C     0.56047   0.40692   0.67074   0.00000  Uiso   1.00
C369   C     0.93564   0.40665   0.32264   0.00000  Uiso   1.00
C370   C     0.93541   0.58520   0.67051   0.00000  Uiso   1.00
C371   C     0.56061   0.58528   0.32252   0.00000  Uiso   1.00
C372   C     0.70344   0.32266   0.87180   0.00000  Uiso   1.00
C373   C     0.70351   0.67018   0.12149   0.00000  Uiso   1.00
C374   C     0.79261   0.32209   0.12141   0.00000  Uiso   1.00
C375   C     0.79265   0.66962   0.87181   0.00000  Uiso   1.00
C376   C     0.88713   0.68247   0.68293   0.00000  Uiso   1.00
C377   C     0.91756   0.64869   0.64933   0.00000  Uiso   1.00
C378   C     0.60890   0.30994   0.68298   0.00000  Uiso   1.00
C379   C     0.57842   0.34359   0.64947   0.00000  Uiso   1.00
C380   C     0.60897   0.68238   0.31035   0.00000  Uiso   1.00
C381   C     0.57847   0.64871   0.34378   0.00000  Uiso   1.00
C382   C     0.88716   0.30977   0.31012   0.00000  Uiso   1.00
C383   C     0.91764   0.34332   0.34374   0.00000  Uiso   1.00
C384   C     0.84112   0.77453   0.68300   0.00000  Uiso   1.00
C385   C     0.82429   0.83545   0.64940   0.00000  Uiso   1.00
C386   C     0.84115   0.21770   0.31011   0.00000  Uiso   1.00
C387   C     0.82434   0.15681   0.34375   0.00000  Uiso   1.00
C388   C     0.65493   0.21792   0.68299   0.00000  Uiso   1.00
C389   C     0.67170   0.15696   0.64942   0.00000  Uiso   1.00
C390   C     0.65497   0.77444   0.31045   0.00000  Uiso   1.00
C391   C     0.67175   0.83540   0.34401   0.00000  Uiso   1.00
C392   C     0.84115   0.68251   0.77505   0.00000  Uiso   1.00
C393   C     0.82440   0.64878   0.83598   0.00000  Uiso   1.00
C394   C     0.65500   0.68258   0.21829   0.00000  Uiso   1.00
C395   C     0.67179   0.64906   0.15730   0.00000  Uiso   1.00
C396   C     0.84117   0.30971   0.21805   0.00000  Uiso   1.00
C397   C     0.82433   0.34330   0.15715   0.00000  Uiso   1.00
C398   C     0.65494   0.30991   0.77502   0.00000  Uiso   1.00
C399   C     0.67170   0.34359   0.83595   0.00000  Uiso   1.00
C400   C     0.84114   0.77450   0.31025   0.00000  Uiso   1.00
C401   C     0.82434   0.83545   0.34385   0.00000  Uiso   1.00
C402   C     0.65497   0.21780   0.31020   0.00000  Uiso   1.00
C403   C     0.67176   0.15687   0.34381   0.00000  Uiso   1.00
C404   C     0.84118   0.21772   0.68309   0.00000  Uiso   1.00
C405   C     0.82434   0.15683   0.64949   0.00000  Uiso   1.00
C406   C     0.65499   0.77436   0.68279   0.00000  Uiso   1.00
C407   C     0.67174   0.83537   0.64927   0.00000  Uiso   1.00
C408   C     0.88714   0.68241   0.31024   0.00000  Uiso   1.00
C409   C     0.91760   0.64861   0.34370   0.00000  Uiso   1.00
C410   C     0.60898   0.68231   0.68284   0.00000  Uiso   1.00
C411   C     0.57845   0.64874   0.64940   0.00000  Uiso   1.00
C412   C     0.60893   0.30978   0.31023   0.00000  Uiso   1.00
C413   C     0.57847   0.34337   0.34386   0.00000  Uiso   1.00
C414   C     0.88719   0.30981   0.68307   0.00000  Uiso   1.00
C415   C     0.91764   0.34350   0.64945   0.00000  Uiso   1.00
C416   C     0.84116   0.68255   0.21813   0.00000  Uiso   1.00
C417   C     0.82441   0.64884   0.15721   0.00000  Uiso   1.00
C418   C     0.84117   0.30976   0.77511   0.00000  Uiso   1.00
C419   C     0.82433   0.34334   0.83602   0.00000  Uiso   1.00
C420   C     0.65501   0.68246   0.77491   0.00000  Uiso   1.00
C421   C     0.67180   0.64897   0.83592   0.00000  Uiso   1.00
C422   C     0.65494   0.30976   0.21813   0.00000  Uiso   1.00
C423   C     0.67169   0.34347   0.15721   0.00000  Uiso   1.00
C424   C     0.87184   0.74394   0.65304   0.00000  Uiso   1.00
C425   C     0.62421   0.24851   0.65304   0.00000  Uiso   1.00
C426   C     0.62425   0.74381   0.34036   0.00000  Uiso   1.00
C427   C     0.87187   0.24831   0.34005   0.00000  Uiso   1.00
C428   C     0.82616   0.74395   0.74451   0.00000  Uiso   1.00
C429   C     0.82621   0.24824   0.24859   0.00000  Uiso   1.00
C430   C     0.66992   0.24846   0.74448   0.00000  Uiso   1.00
C431   C     0.66995   0.74400   0.24891   0.00000  Uiso   1.00
C432   C     0.87186   0.65258   0.74446   0.00000  Uiso   1.00
C433   C     0.62428   0.65257   0.24882   0.00000  Uiso   1.00
C434   C     0.87188   0.33968   0.24861   0.00000  Uiso   1.00
C435   C     0.62421   0.33983   0.74448   0.00000  Uiso   1.00
C436   C     0.87186   0.74387   0.34019   0.00000  Uiso   1.00
C437   C     0.62424   0.24834   0.34015   0.00000  Uiso   1.00
C438   C     0.87190   0.24833   0.65316   0.00000  Uiso   1.00
C439   C     0.62427   0.74373   0.65285   0.00000  Uiso   1.00
C440   C     0.87187   0.65258   0.24870   0.00000  Uiso   1.00
C441   C     0.62430   0.65246   0.74435   0.00000  Uiso   1.00
C442   C     0.62421   0.33967   0.24871   0.00000  Uiso   1.00
C443   C     0.87189   0.33971   0.74457   0.00000  Uiso   1.00
C444   C     0.82618   0.74398   0.24872   0.00000  Uiso   1.00
C445   C     0.82621   0.24829   0.74458   0.00000  Uiso   1.00
C446   C     0.66997   0.74389   0.74431   0.00000  Uiso   1.00
C447   C     0.66992   0.24832   0.24867   0.00000  Uiso   1.00
N448   N     0.96215   0.62104   0.57052   0.00000  Uiso   1.00
N449   N     0.53393   0.37134   0.57043   0.00000  Uiso   1.00
N450   N     0.53374   0.62123   0.42233   0.00000  Uiso   1.00
N451   N     0.96227   0.37046   0.42262   0.00000  Uiso   1.00
N452   N     0.78490   0.92462   0.62197   0.00000  Uiso   1.00
N453   N     0.78489   0.06783   0.37137   0.00000  Uiso   1.00
N454   N     0.71105   0.06774   0.62205   0.00000  Uiso   1.00
N455   N     0.71109   0.92470   0.37122   0.00000  Uiso   1.00
N456   N     0.81086   0.56986   0.92516   0.00000  Uiso   1.00
N457   N     0.68557   0.57016   0.06828   0.00000  Uiso   1.00
N458   N     0.81040   0.42224   0.06825   0.00000  Uiso   1.00
N459   N     0.68531   0.42252   0.92508   0.00000  Uiso   1.00
N460   N     0.81067   0.92459   0.42281   0.00000  Uiso   1.00
N461   N     0.68542   0.06774   0.42270   0.00000  Uiso   1.00
N462   N     0.81052   0.06799   0.57030   0.00000  Uiso   1.00
N463   N     0.68532   0.92476   0.57063   0.00000  Uiso   1.00
N464   N     0.96220   0.56968   0.37066   0.00000  Uiso   1.00
N465   N     0.53372   0.57011   0.62244   0.00000  Uiso   1.00
N466   N     0.53390   0.42213   0.37146   0.00000  Uiso   1.00
N467   N     0.96219   0.42242   0.62207   0.00000  Uiso   1.00
N468   N     0.78500   0.62102   0.06822   0.00000  Uiso   1.00
N469   N     0.78487   0.37056   0.92514   0.00000  Uiso   1.00
N470   N     0.71119   0.62169   0.92514   0.00000  Uiso   1.00
N471   N     0.71109   0.37130   0.06822   0.00000  Uiso   1.00
N472   N     0.53392   0.37074   0.42296   0.00000  Uiso   1.00
N473   N     0.96229   0.62100   0.42225   0.00000  Uiso   1.00
N474   N     0.96211   0.37122   0.57038   0.00000  Uiso   1.00
N475   N     0.53366   0.62149   0.57091   0.00000  Uiso   1.00
N476   N     0.71109   0.06762   0.37117   0.00000  Uiso   1.00
N477   N     0.71101   0.92479   0.62212   0.00000  Uiso   1.00
N478   N     0.78499   0.92469   0.37127   0.00000  Uiso   1.00
N479   N     0.78486   0.06787   0.62188   0.00000  Uiso   1.00
N480   N     0.68532   0.42256   0.06826   0.00000  Uiso   1.00
N481   N     0.81047   0.42218   0.92507   0.00000  Uiso   1.00
N482   N     0.68553   0.57018   0.92509   0.00000  Uiso   1.00
N483   N     0.81078   0.56977   0.06825   0.00000  Uiso   1.00
N484   N     0.68536   0.06780   0.57055   0.00000  Uiso   1.00
N485   N     0.81054   0.92449   0.57038   0.00000  Uiso   1.00
N486   N     0.68539   0.92472   0.42270   0.00000  Uiso   1.00
N487   N     0.81056   0.06792   0.42290   0.00000  Uiso   1.00
N488   N     0.53387   0.42250   0.62216   0.00000  Uiso   1.00
N489   N     0.96233   0.42188   0.37112   0.00000  Uiso   1.00
N490   N     0.96209   0.56969   0.62208   0.00000  Uiso   1.00
N491   N     0.53383   0.56988   0.37077   0.00000  Uiso   1.00
N492   N     0.71107   0.37121   0.92509   0.00000  Uiso   1.00
N493   N     0.71123   0.62164   0.06823   0.00000  Uiso   1.00
N494   N     0.78480   0.37064   0.06821   0.00000  Uiso   1.00
N495   N     0.78504   0.62107   0.92513   0.00000  Uiso   1.00
H496   H     0.33607   0.20012   0.67738   0.00000  Uiso   1.00
H497   H     0.39595   0.31998   0.67720   0.00000  Uiso   1.00
H498   H     0.33822   0.31992   0.79245   0.00000  Uiso   1.00
loop_
_geom_bond_atom_site_label_1
_geom_bond_atom_site_label_2
_geom_bond_distance
_geom_bond_site_symmetry_2
_ccdc_geom_bond_type
Ni1    N196    1.926   .     S
Ni1    N221    1.926   .     S
Ni1    N450    1.925   .     S
Ni1    N475    1.925   .     S
Ni2    N199    1.923   .     S
Ni2    N222    1.926   .     S
Ni2    N449    1.924   .     S
Ni2    N472    1.931   .     S
Ni3    N200    1.921   .     S
Ni3    N202    1.921   1_565 S
Ni3    N225    1.922   .     S
Ni3    N227    1.917   1_565 S
Ni4    N201    1.922   1_565 S
Ni4    N203    1.923   .     S
Ni4    N224    1.923   1_565 S
Ni4    N226    1.922   .     S
Ni5    N204    1.921   .     S
Ni5    N206    1.921   1_556 S
Ni5    N229    1.918   .     S
Ni5    N231    1.922   1_556 S
Ni6    N205    1.922   1_556 S
Ni6    N207    1.922   .     S
Ni6    N228    1.921   1_556 S
Ni6    N230    1.922   .     S
Ni7    N208    1.931   .     S
Ni7    N210    1.925   1_565 S
Ni7    N233    1.924   .     S
Ni7    N235    1.922   1_565 S
Ni8    N209    1.922   1_565 S
Ni8    N211    1.922   .     S
Ni8    N232    1.922   1_565 S
Ni8    N234    1.922   .     S
Ni9    N212    1.924   .     S
Ni9    N237    1.924   .     S
Ni9    N466    1.923   .     S
Ni9    N491    1.924   .     S
Ni10   N215    1.919   .     S
Ni10   N238    1.923   .     S
Ni10   N465    1.923   .     S
Ni10   N488    1.922   .     S
Ni11   N216    1.920   1_556 S
Ni11   N218    1.921   .     S
Ni11   N241    1.921   1_556 S
Ni11   N243    1.921   .     S
Ni12   N217    1.923   .     S
Ni12   N219    1.928   1_556 S
Ni12   N240    1.919   .     S
Ni12   N242    1.920   1_556 S
H13    C82     1.071   .     S
H14    C83     1.071   .     S
H15    C84     1.071   .     S
H16    C85     1.071   .     S
H17    C86     1.071   .     S
H18    C87     1.071   .     S
H19    C88     1.071   .     S
H20    C89     1.071   .     S
H21    C90     1.071   .     S
H22    C91     1.071   .     S
H23    C92     1.071   .     S
H24    C93     1.071   .     S
H25    C94     1.070   .     S
H26    C95     1.071   .     S
H27    C96     1.070   .     S
H28    C97     1.071   .     S
H29    C98     1.071   .     S
H30    C99     1.071   .     S
H31    C100    1.071   .     S
H32    C101    1.073   .     S
H33    C102    1.071   .     S
H34    C103    1.070   .     S
H35    C104    1.071   .     S
H36    C105    1.071   .     S
H37    C106    1.071   .     S
H38    C107    1.071   .     S
H39    C108    1.070   .     S
H40    C109    1.071   .     S
H41    C110    1.071   .     S
H42    C111    1.071   .     S
H43    C112    1.071   .     S
H44    C113    1.073   .     S
H45    C114    1.071   .     S
H46    C115    1.073   .     S
H47    C116    1.071   .     S
H48    C117    1.071   .     S
H49    C118    1.071   .     S
H50    C119    1.071   .     S
H51    C120    1.071   .     S
H52    C121    1.070   .     S
H53    C122    1.071   .     S
H54    C123    1.071   .     S
H55    C124    1.071   .     S
H56    C125    1.071   .     S
H57    C126    1.071   .     S
H58    C127    1.071   .     S
H59    C128    1.071   .     S
H60    C129    1.071   .     S
H61    C175    1.084   .     S
H62    C176    1.084   .     S
H63    C177    1.084   .     S
H64    C178    1.084   .     S
H65    C179    1.084   .     S
H66    C180    1.084   .     S
H67    C181    1.084   .     S
H68    C182    1.084   .     S
H69    C183    1.084   .     S
H70    C184    1.084   .     S
H71    C185    1.084   .     S
H72    C186    1.084   .     S
H73    C187    1.084   .     S
H74    C188    1.084   .     S
H75    C189    1.084   .     S
H76    C190    1.084   .     S
H77    C191    1.084   .     S
H78    C192    1.084   .     S
H79    C193    1.084   .     S
H80    C194    1.084   .     S
H81    C195    1.084   .     S
C82    C131    1.417   .     S
C82    N196    1.377   .     D
C83    C133    1.418   .     S
C83    N197    1.378   .     D
C84    C135    1.418   .     D
C84    N198    1.377   .     S
C85    C137    1.418   .     D
C85    N199    1.377   .     S
C86    C139    1.418   .     S
C86    N200    1.377   .     D
C87    C141    1.418   .     S
C87    N201    1.377   .     D
C88    C143    1.418   .     S
C88    N202    1.377   .     D
C89    C145    1.418   .     D
C89    N203    1.377   .     S
C90    C147    1.418   .     S
C90    N204    1.377   .     D
C91    C149    1.418   .     D
C91    N205    1.377   .     S
C92    C151    1.417   .     S
C92    N206    1.377   .     D
C93    C153    1.418   .     S
C93    N207    1.377   .     D
C94    C155    1.418   .     D
C94    N208    1.378   .     S
C95    C157    1.418   .     D
C95    N209    1.377   .     S
C96    C158    1.408   .     D
C96    N210    1.385   .     S
C97    C160    1.417   .     S
C97    N211    1.378   .     D
C98    C162    1.418   .     S
C98    N212    1.378   .     D
C99    C164    1.418   .     S
C99    N213    1.377   .     D
C100   C166    1.418   .     D
C100   N214    1.377   .     S
C101   C167    1.410   .     S
C101   N215    1.381   .     D
C102   C169    1.417   .     S
C102   N216    1.377   .     D
C103   C170    1.409   .     S
C103   N217    1.384   .     D
C104   C172    1.418   .     S
C104   N218    1.377   .     D
C105   C174    1.418   .     S
C105   N219    1.377   .     D
C106   C166    1.418   .     S
C106   N220    1.378   .     D
C107   C162    1.418   .     D
C107   N221    1.377   .     S
C108   C167    1.408   .     D
C108   N222    1.385   .     S
C109   C164    1.418   .     D
C109   N223    1.378   .     S
C110   C157    1.418   .     S
C110   N224    1.377   .     D
C111   C160    1.418   .     D
C111   N225    1.377   .     S
C112   C155    1.418   .     S
C112   N226    1.377   .     D
C113   C158    1.409   .     S
C113   N227    1.381   .     D
C114   C174    1.418   .     D
C114   N228    1.377   .     S
C115   C170    1.410   .     D
C115   N229    1.381   .     S
C116   C172    1.418   .     D
C116   N230    1.377   .     S
C117   C169    1.418   .     D
C117   N231    1.377   .     S
C118   C143    1.417   .     D
C118   N232    1.377   .     S
C119   C139    1.418   .     D
C119   N233    1.378   .     S
C120   C145    1.418   .     S
C120   N234    1.377   .     D
C121   C141    1.418   .     D
C121   N235    1.377   .     S
C122   C133    1.418   .     D
C122   N236    1.378   .     S
C123   C137    1.418   .     S
C123   N237    1.377   .     D
C124   C131    1.418   .     D
C124   N238    1.377   .     S
C125   C135    1.418   .     S
C125   N239    1.377   .     D
C126   C153    1.418   .     D
C126   N240    1.377   .     S
C127   C149    1.418   .     S
C127   N241    1.377   .     D
C128   C151    1.418   .     D
C128   N242    1.377   .     S
C129   C147    1.417   .     D
C129   N243    1.377   .     S
C130   C131    1.444   .     S
C130   C175    1.400   .     S
C130   C183    1.399   .     D
C132   C133    1.445   .     S
C132   C176    1.400   .     D
C132   C186    1.399   .     S
C134   C135    1.444   .     S
C134   C177    1.400   .     S
C134   C184    1.400   .     D
C136   C137    1.444   .     S
C136   C178    1.400   .     D
C136   C185    1.400   .     S
C138   C139    1.444   .     S
C138   C175    1.400   .     D
C138   C179    1.400   .     S
C140   C141    1.444   .     S
C140   C178    1.400   .     S
C140   C180    1.399   .     D
C142   C143    1.444   .     S
C142   C176    1.400   .     S
C142   C181    1.400   .     D
C144   C145    1.444   .     S
C144   C177    1.400   .     D
C144   C182    1.399   .     S
C146   C147    1.444   .     S
C146   C179    1.400   .     D
C146   C183    1.399   .     S
C148   C149    1.444   .     S
C148   C182    1.399   .     D
C148   C184    1.399   .     S
C150   C151    1.444   .     S
C150   C180    1.400   .     S
C150   C185    1.400   .     D
C152   C153    1.444   .     S
C152   C181    1.399   .     S
C152   C186    1.400   .     D
C154   C155    1.445   .     S
C154   C187    1.400   .     D
C154   C193    1.400   .     S
C156   C157    1.444   .     S
C156   C188    1.400   .     S
C156   C195    1.400   .     D
C158   H496    1.062   .     S
C159   C160    1.444   .     S
C159   C189    1.400   .     D
C159   C194    1.399   .     S
C161   C162    1.444   .     S
C161   C187    1.400   .     S
C161   C190    1.399   .     D
C163   C164    1.445   .     S
C163   C189    1.400   .     S
C163   C191    1.400   .     D
C165   C166    1.444   .     S
C165   C188    1.400   .     D
C165   C192    1.399   .     S
C167   H497    1.062   .     S
C168   C169    1.444   .     S
C168   C190    1.399   .     S
C168   C193    1.400   .     D
C170   H498    1.062   .     S
C171   C172    1.444   .     S
C171   C191    1.400   .     S
C171   C194    1.399   .     D
C173   C174    1.444   .     S
C173   C192    1.400   .     D
C173   C195    1.399   .     S
N196   N238    1.360   .     S
N197   N236    1.359   .     S
N197   Ni245   1.924   1_455 S
N198   N239    1.360   .     S
N198   Ni244   1.925   1_455 S
N199   N237    1.360   .     S
N200   N233    1.360   .     S
N201   Ni4     1.922   1_545 S
N201   N235    1.359   .     S
N202   Ni3     1.921   1_545 S
N202   N232    1.359   .     S
N203   N234    1.359   .     S
N204   N243    1.359   .     S
N205   Ni6     1.922   1_554 S
N205   N241    1.359   .     S
N206   Ni5     1.921   1_554 S
N206   N242    1.359   .     S
N207   N240    1.359   .     S
N208   N226    1.360   .     S
N209   Ni8     1.922   1_545 S
N209   N224    1.359   .     S
N210   Ni7     1.925   1_545 S
N210   N227    1.356   .     S
N211   N225    1.359   .     S
N212   N221    1.360   .     S
N213   N223    1.360   .     S
N213   Ni253   1.922   1_455 S
N214   N220    1.359   .     S
N214   Ni252   1.924   1_455 S
N215   N222    1.356   .     S
N216   Ni11    1.920   1_554 S
N216   N231    1.359   .     S
N217   N229    1.355   .     S
N218   N230    1.359   .     S
N219   Ni12    1.928   1_554 S
N219   N228    1.359   .     S
N220   Ni245   1.924   1_455 S
N223   Ni244   1.925   1_455 S
N224   Ni4     1.923   1_545 S
N227   Ni3     1.917   1_545 S
N228   Ni6     1.921   1_554 S
N231   Ni5     1.922   1_554 S
N232   Ni8     1.922   1_545 S
N235   Ni7     1.922   1_545 S
N236   Ni253   1.921   1_455 S
N239   Ni252   1.924   1_455 S
N241   Ni11    1.921   1_554 S
N242   Ni12    1.920   1_554 S
Ni244  N223    1.925   1_655 S
Ni244  N198    1.925   1_655 S
Ni244  N448    1.925   .     S
Ni244  N473    1.925   .     S
Ni245  N197    1.924   1_655 S
Ni245  N220    1.924   1_655 S
Ni245  N451    1.924   .     S
Ni245  N474    1.924   .     S
Ni246  N452    1.922   .     S
Ni246  N454    1.923   1_565 S
Ni246  N477    1.922   .     S
Ni246  N479    1.922   1_565 S
Ni247  N453    1.922   1_565 S
Ni247  N455    1.922   .     S
Ni247  N476    1.922   1_565 S
Ni247  N478    1.922   .     S
Ni248  N456    1.921   .     S
Ni248  N458    1.920   1_556 S
Ni248  N481    1.921   .     S
Ni248  N483    1.921   1_556 S
Ni249  N457    1.921   1_556 S
Ni249  N459    1.922   .     S
Ni249  N480    1.921   1_556 S
Ni249  N482    1.922   .     S
Ni250  N460    1.922   .     S
Ni250  N462    1.922   1_565 S
Ni250  N485    1.922   .     S
Ni250  N487    1.922   1_565 S
Ni251  N461    1.922   1_565 S
Ni251  N463    1.922   .     S
Ni251  N484    1.922   1_565 S
Ni251  N486    1.922   .     S
Ni252  N239    1.924   1_655 S
Ni252  N214    1.924   1_655 S
Ni252  N464    1.923   .     S
Ni252  N489    1.924   .     S
Ni253  N213    1.922   1_655 S
Ni253  N236    1.921   1_655 S
Ni253  N467    1.922   .     S
Ni253  N490    1.921   .     S
Ni254  N468    1.920   1_556 S
Ni254  N470    1.921   .     S
Ni254  N493    1.921   1_556 S
Ni254  N495    1.921   .     S
Ni255  N469    1.920   .     S
Ni255  N471    1.920   1_556 S
Ni255  N492    1.920   .     S
Ni255  N494    1.920   1_556 S
H256   C328    1.070   .     S
H257   C329    1.071   .     S
H258   C330    1.071   .     S
H259   C331    1.071   .     S
H260   C332    1.071   .     S
H261   C333    1.071   .     S
H262   C334    1.071   .     S
H263   C335    1.071   .     S
H264   C336    1.071   .     S
H265   C337    1.071   .     S
H266   C338    1.071   .     S
H267   C339    1.071   .     S
H268   C340    1.071   .     S
H269   C341    1.071   .     S
H270   C342    1.071   .     S
H271   C343    1.071   .     S
H272   C344    1.071   .     S
H273   C345    1.071   .     S
H274   C346    1.071   .     S
H275   C347    1.071   .     S
H276   C348    1.071   .     S
H277   C349    1.071   .     S
H278   C350    1.071   .     S
H279   C351    1.071   .     S
H280   C352    1.071   .     S
H281   C353    1.071   .     S
H282   C354    1.071   .     S
H283   C355    1.071   .     S
H284   C356    1.071   .     S
H285   C357    1.071   .     S
H286   C358    1.071   .     S
H287   C359    1.071   .     S
H288   C360    1.071   .     S
H289   C361    1.071   .     S
H290   C362    1.071   .     S
H291   C363    1.071   .     S
H292   C364    1.071   .     S
H293   C365    1.071   .     S
H294   C366    1.071   .     S
H295   C367    1.071   .     S
H296   C368    1.071   .     S
H297   C369    1.071   .     S
H298   C370    1.071   .     S
H299   C371    1.071   .     S
H300   C372    1.071   .     S
H301   C373    1.071   .     S
H302   C374    1.071   .     S
H303   C375    1.071   .     S
H304   C424    1.084   .     S
H305   C425    1.084   .     S
H306   C426    1.084   .     S
H307   C427    1.084   .     S
H308   C428    1.084   .     S
H309   C429    1.084   .     S
H310   C430    1.084   .     S
H311   C431    1.084   .     S
H312   C432    1.084   .     S
H313   C433    1.084   .     S
H314   C434    1.084   .     S
H315   C435    1.084   .     S
H316   C436    1.084   .     S
H317   C437    1.084   .     S
H318   C438    1.084   .     S
H319   C439    1.084   .     S
H320   C440    1.084   .     S
H321   C441    1.084   .     S
H322   C442    1.084   .     S
H323   C443    1.084   .     S
H324   C444    1.084   .     S
H325   C445    1.084   .     S
H326   C446    1.084   .     S
H327   C447    1.084   .     S
C328   C377    1.417   .     S
C328   N448    1.378   .     D
C329   C379    1.418   .     S
C329   N449    1.378   .     D
C330   C381    1.418   .     D
C330   N450    1.377   .     S
C331   C383    1.418   .     D
C331   N451    1.377   .     S
C332   C385    1.418   .     S
C332   N452    1.377   .     D
C333   C387    1.417   .     S
C333   N453    1.377   .     D
C334   C389    1.418   .     S
C334   N454    1.377   .     D
C335   C391    1.418   .     D
C335   N455    1.377   .     S
C336   C393    1.418   .     S
C336   N456    1.377   .     D
C337   C395    1.418   .     D
C337   N457    1.377   .     S
C338   C397    1.417   .     S
C338   N458    1.377   .     D
C339   C399    1.418   .     S
C339   N459    1.377   .     D
C340   C401    1.418   .     D
C340   N460    1.377   .     S
C341   C403    1.418   .     S
C341   N461    1.377   .     D
C342   C405    1.418   .     S
C342   N462    1.378   .     D
C343   C407    1.418   .     S
C343   N463    1.377   .     D
C344   C409    1.418   .     S
C344   N464    1.377   .     D
C345   C411    1.418   .     S
C345   N465    1.377   .     D
C346   C413    1.418   .     S
C346   N466    1.378   .     D
C347   C415    1.418   .     S
C347   N467    1.377   .     D
C348   C417    1.417   .     S
C348   N468    1.377   .     D
C349   C419    1.418   .     S
C349   N469    1.377   .     D
C350   C421    1.418   .     S
C350   N470    1.377   .     D
C351   C423    1.417   .     S
C351   N471    1.377   .     D
C352   C413    1.418   .     D
C352   N472    1.378   .     S
C353   C409    1.417   .     D
C353   N473    1.377   .     S
C354   C415    1.418   .     D
C354   N474    1.378   .     S
C355   C411    1.418   .     D
C355   N475    1.378   .     S
C356   C403    1.418   .     D
C356   N476    1.377   .     S
C357   C407    1.418   .     D
C357   N477    1.377   .     S
C358   C401    1.418   .     S
C358   N478    1.377   .     D
C359   C405    1.418   .     D
C359   N479    1.377   .     S
C360   C423    1.418   .     D
C360   N480    1.377   .     S
C361   C419    1.418   .     D
C361   N481    1.377   .     S
C362   C421    1.418   .     D
C362   N482    1.377   .     S
C363   C417    1.418   .     D
C363   N483    1.377   .     S
C364   C389    1.418   .     D
C364   N484    1.377   .     S
C365   C385    1.418   .     D
C365   N485    1.378   .     S
C366   C391    1.417   .     S
C366   N486    1.377   .     D
C367   C387    1.418   .     D
C367   N487    1.378   .     S
C368   C379    1.418   .     D
C368   N488    1.377   .     S
C369   C383    1.418   .     S
C369   N489    1.377   .     D
C370   C377    1.418   .     D
C370   N490    1.377   .     S
C371   C381    1.418   .     S
C371   N491    1.377   .     D
C372   C399    1.418   .     D
C372   N492    1.377   .     S
C373   C395    1.418   .     S
C373   N493    1.377   .     D
C374   C397    1.417   .     D
C374   N494    1.377   .     S
C375   C393    1.417   .     D
C375   N495    1.377   .     S
C376   C377    1.444   .     S
C376   C424    1.400   .     S
C376   C432    1.399   .     D
C378   C379    1.444   .     S
C378   C425    1.400   .     D
C378   C435    1.400   .     S
C380   C381    1.444   .     S
C380   C426    1.400   .     S
C380   C433    1.400   .     D
C382   C383    1.444   .     S
C382   C427    1.400   .     D
C382   C434    1.399   .     S
C384   C385    1.444   .     S
C384   C424    1.400   .     D
C384   C428    1.400   .     S
C386   C387    1.444   .     S
C386   C427    1.400   .     S
C386   C429    1.399   .     D
C388   C389    1.444   .     S
C388   C425    1.400   .     S
C388   C430    1.400   .     D
C390   C391    1.444   .     S
C390   C426    1.400   .     D
C390   C431    1.399   .     S
C392   C393    1.444   .     S
C392   C428    1.400   .     D
C392   C432    1.399   .     S
C394   C395    1.444   .     S
C394   C431    1.399   .     D
C394   C433    1.399   .     S
C396   C397    1.444   .     S
C396   C429    1.400   .     S
C396   C434    1.400   .     D
C398   C399    1.444   .     S
C398   C430    1.399   .     S
C398   C435    1.399   .     D
C400   C401    1.445   .     S
C400   C436    1.400   .     D
C400   C444    1.400   .     S
C402   C403    1.444   .     S
C402   C437    1.400   .     S
C402   C447    1.400   .     D
C404   C405    1.444   .     S
C404   C438    1.400   .     S
C404   C445    1.399   .     D
C406   C407    1.444   .     S
C406   C439    1.400   .     D
C406   C446    1.399   .     S
C408   C409    1.444   .     S
C408   C436    1.400   .     S
C408   C440    1.399   .     D
C410   C411    1.444   .     S
C410   C439    1.400   .     S
C410   C441    1.400   .     D
C412   C413    1.444   .     S
C412   C437    1.400   .     D
C412   C442    1.399   .     S
C414   C415    1.445   .     S
C414   C438    1.400   .     D
C414   C443    1.400   .     S
C416   C417    1.444   .     S
C416   C440    1.399   .     S
C416   C444    1.400   .     D
C418   C419    1.444   .     S
C418   C443    1.400   .     D
C418   C445    1.400   .     S
C420   C421    1.444   .     S
C420   C441    1.400   .     S
C420   C446    1.399   .     D
C422   C423    1.444   .     S
C422   C442    1.400   .     D
C422   C447    1.399   .     S
N448   N490    1.360   .     S
N449   N488    1.359   .     S
N450   N491    1.360   .     S
N451   N489    1.360   .     S
N452   N485    1.359   .     S
N453   Ni247   1.922   1_545 S
N453   N487    1.359   .     S
N454   Ni246   1.923   1_545 S
N454   N484    1.359   .     S
N455   N486    1.359   .     S
N456   N495    1.359   .     S
N457   Ni249   1.921   1_554 S
N457   N493    1.359   .     S
N458   Ni248   1.920   1_554 S
N458   N494    1.359   .     S
N459   N492    1.359   .     S
N460   N478    1.360   .     S
N461   Ni251   1.922   1_545 S
N461   N476    1.359   .     S
N462   Ni250   1.922   1_545 S
N462   N479    1.359   .     S
N463   N477    1.359   .     S
N464   N473    1.360   .     S
N465   N475    1.360   .     S
N466   N472    1.359   .     S
N467   N474    1.359   .     S
N468   Ni254   1.920   1_554 S
N468   N483    1.359   .     S
N469   N481    1.359   .     S
N470   N482    1.359   .     S
N471   Ni255   1.920   1_554 S
N471   N480    1.359   .     S
N476   Ni247   1.922   1_545 S
N479   Ni246   1.922   1_545 S
N480   Ni249   1.921   1_554 S
N483   Ni248   1.921   1_554 S
N484   Ni251   1.922   1_545 S
N487   Ni250   1.922   1_545 S
N493   Ni254   1.921   1_554 S
N494   Ni255   1.920   1_554 S
