# Supplementary material for: Excavating hidden adsorption sites in metal-organic frameworks using rational defect engineering
Source: Nat Commun. 2017 Nov 16;8:1539. doi: 10.1038/s41467-017-01478-4 (PMC5691151; doi:10.1038/s41467-017-01478-4)
Supplement: Supplementary file 38 — Supplementary Data 35 [file 41467_2017_1478_MOESM38_ESM.cif]

data_UTEWUM_clean_relaxed
_audit_creation_date              2017-08-02
_audit_creation_method            'Materials Studio'
_symmetry_space_group_name_H-M    'P1'
_symmetry_Int_Tables_number       1
_symmetry_cell_setting            triclinic
loop_
_symmetry_equiv_pos_as_xyz
  x,y,z
_cell_length_a                    18.8331
_cell_length_b                    18.8290
_cell_length_c                    18.8057
_cell_angle_alpha                 90.0000
_cell_angle_beta                  90.0000
_cell_angle_gamma                 90.0000
loop_
_atom_site_label
_atom_site_type_symbol
_atom_site_fract_x
_atom_site_fract_y
_atom_site_fract_z
_atom_site_U_iso_or_equiv
_atom_site_adp_type
_atom_site_occupancy
Cu1    Cu   -0.00042   0.62727   0.49774   0.00000  Uiso   1.00
Cu2    Cu   -0.00116   0.37132   0.50233   0.00000  Uiso   1.00
Cu3    Cu    0.49690  -0.00125   0.62794   0.00000  Uiso   1.00
Cu4    Cu    0.50157  -0.00029   0.37207   0.00000  Uiso   1.00
Cu5    Cu    0.62705   0.50138  -0.00049   0.00000  Uiso   1.00
Cu6    Cu    0.37149   0.49726   0.00049   0.00000  Uiso   1.00
Cu7    Cu    0.62716  -0.00032   0.49772   0.00000  Uiso   1.00
Cu8    Cu    0.37132  -0.00102   0.50235   0.00000  Uiso   1.00
Cu9    Cu   -0.00031   0.50165   0.37208   0.00000  Uiso   1.00
Cu10   Cu   -0.00125   0.49697   0.62799   0.00000  Uiso   1.00
Cu11   Cu    0.50151   0.62706  -0.00050   0.00000  Uiso   1.00
Cu12   Cu    0.49697   0.37147   0.00047   0.00000  Uiso   1.00
H13    H     0.86163   0.71621   0.55459   0.00000  Uiso   1.00
H14    H     0.13790   0.28171   0.55574   0.00000  Uiso   1.00
H15    H     0.13838   0.71739   0.44403   0.00000  Uiso   1.00
H16    H     0.86112   0.28280   0.44465   0.00000  Uiso   1.00
H17    H     0.55480   0.86132   0.71707   0.00000  Uiso   1.00
H18    H     0.55526   0.13869   0.28184   0.00000  Uiso   1.00
H19    H     0.44361   0.13779   0.71798   0.00000  Uiso   1.00
H20    H     0.44462   0.86191   0.28281   0.00000  Uiso   1.00
H21    H     0.71761   0.55549   0.86104   0.00000  Uiso   1.00
H22    H     0.28272   0.55491   0.13803   0.00000  Uiso   1.00
H23    H     0.71629   0.44467   0.13725   0.00000  Uiso   1.00
H24    H     0.28183   0.44400   0.86153   0.00000  Uiso   1.00
H25    H     0.71674   0.86067   0.44434   0.00000  Uiso   1.00
H26    H     0.28241   0.13687   0.44545   0.00000  Uiso   1.00
H27    H     0.71581   0.13727   0.55551   0.00000  Uiso   1.00
H28    H     0.28135   0.85999   0.55591   0.00000  Uiso   1.00
H29    H     0.86071   0.55500   0.28215   0.00000  Uiso   1.00
H30    H     0.13664   0.55396   0.71726   0.00000  Uiso   1.00
H31    H     0.13735   0.44383   0.28316   0.00000  Uiso   1.00
H32    H     0.85993   0.44313   0.71829   0.00000  Uiso   1.00
H33    H     0.55483   0.71665   0.13839   0.00000  Uiso   1.00
H34    H     0.55390   0.28207   0.86272   0.00000  Uiso   1.00
H35    H     0.44363   0.71608   0.86197   0.00000  Uiso   1.00
H36    H     0.44326   0.28153   0.13912   0.00000  Uiso   1.00
H37    H     0.13680   0.28246   0.44551   0.00000  Uiso   1.00
H38    H     0.86064   0.71692   0.44436   0.00000  Uiso   1.00
H39    H     0.85990   0.28132   0.55598   0.00000  Uiso   1.00
H40    H     0.13726   0.71583   0.55540   0.00000  Uiso   1.00
H41    H     0.44379   0.13739   0.28312   0.00000  Uiso   1.00
H42    H     0.44324   0.85989   0.71811   0.00000  Uiso   1.00
H43    H     0.55488   0.86080   0.28209   0.00000  Uiso   1.00
H44    H     0.55381   0.13667   0.71721   0.00000  Uiso   1.00
H45    H     0.28119   0.44339   0.13919   0.00000  Uiso   1.00
H46    H     0.71560   0.44393   0.86183   0.00000  Uiso   1.00
H47    H     0.28202   0.55413   0.86290   0.00000  Uiso   1.00
H48    H     0.71711   0.55498   0.13831   0.00000  Uiso   1.00
H49    H     0.28166   0.13796   0.55581   0.00000  Uiso   1.00
H50    H     0.71620   0.86184   0.55477   0.00000  Uiso   1.00
H51    H     0.28274   0.86139   0.44464   0.00000  Uiso   1.00
H52    H     0.71720   0.13851   0.44399   0.00000  Uiso   1.00
H53    H     0.13769   0.44367   0.71793   0.00000  Uiso   1.00
H54    H     0.86178   0.44475   0.28286   0.00000  Uiso   1.00
H55    H     0.86102   0.55474   0.71685   0.00000  Uiso   1.00
H56    H     0.13858   0.55545   0.28185   0.00000  Uiso   1.00
H57    H     0.44358   0.28180   0.86172   0.00000  Uiso   1.00
H58    H     0.44449   0.71668   0.13732   0.00000  Uiso   1.00
H59    H     0.55482   0.28259   0.13801   0.00000  Uiso   1.00
H60    H     0.55523   0.71704   0.86097   0.00000  Uiso   1.00
H61    H     0.76826   0.76844   0.60673   0.00000  Uiso   1.00
H62    H     0.23070   0.23073   0.60757   0.00000  Uiso   1.00
H63    H     0.23163   0.76838   0.39240   0.00000  Uiso   1.00
H64    H     0.76822   0.23167   0.39231   0.00000  Uiso   1.00
H65    H     0.60711   0.76839   0.76818   0.00000  Uiso   1.00
H66    H     0.60705   0.23167   0.23085   0.00000  Uiso   1.00
H67    H     0.39197   0.23087   0.76896   0.00000  Uiso   1.00
H68    H     0.39255   0.76863   0.23073   0.00000  Uiso   1.00
H69    H     0.76826   0.60708   0.76798   0.00000  Uiso   1.00
H70    H     0.23159   0.60719   0.23091   0.00000  Uiso   1.00
H71    H     0.76845   0.39267   0.23068   0.00000  Uiso   1.00
H72    H     0.23069   0.39207   0.76892   0.00000  Uiso   1.00
H73    H     0.76794   0.76810   0.39243   0.00000  Uiso   1.00
H74    H     0.23032   0.23031   0.39347   0.00000  Uiso   1.00
H75    H     0.76691   0.23017   0.60781   0.00000  Uiso   1.00
H76    H     0.23021   0.76700   0.60772   0.00000  Uiso   1.00
H77    H     0.76809   0.60686   0.23099   0.00000  Uiso   1.00
H78    H     0.22997   0.60603   0.76938   0.00000  Uiso   1.00
H79    H     0.23031   0.39164   0.23219   0.00000  Uiso   1.00
H80    H     0.76679   0.39153   0.76913   0.00000  Uiso   1.00
H81    H     0.60676   0.76801   0.23095   0.00000  Uiso   1.00
H82    H     0.60576   0.23015   0.76926   0.00000  Uiso   1.00
H83    H     0.39139   0.76702   0.76918   0.00000  Uiso   1.00
H84    H     0.39153   0.23040   0.23209   0.00000  Uiso   1.00
C85    C     0.87225   0.67119   0.58771   0.00000  Uiso   1.00
C86    C     0.12682   0.32653   0.58904   0.00000  Uiso   1.00
C87    C     0.12746   0.67258   0.41071   0.00000  Uiso   1.00
C88    C     0.87201   0.32790   0.41166   0.00000  Uiso   1.00
C89    C     0.58765   0.87215   0.67186   0.00000  Uiso   1.00
C90    C     0.58853   0.12767   0.32669   0.00000  Uiso   1.00
C91    C     0.41034   0.12682   0.67309   0.00000  Uiso   1.00
C92    C     0.41160   0.87253   0.32792   0.00000  Uiso   1.00
C93    C     0.67264   0.58860   0.87193   0.00000  Uiso   1.00
C94    C     0.32778   0.58787   0.12715   0.00000  Uiso   1.00
C95    C     0.67128   0.41160   0.12668   0.00000  Uiso   1.00
C96    C     0.32662   0.41071   0.87258   0.00000  Uiso   1.00
C97    C     0.67195   0.87173   0.41104   0.00000  Uiso   1.00
C98    C     0.32740   0.12624   0.41233   0.00000  Uiso   1.00
C99    C     0.67070   0.12641   0.58844   0.00000  Uiso   1.00
C100   C     0.32615   0.87096   0.58925   0.00000  Uiso   1.00
C101   C     0.87170   0.58825   0.32704   0.00000  Uiso   1.00
C102   C     0.12601   0.58700   0.67213   0.00000  Uiso   1.00
C103   C     0.12650   0.41095   0.32835   0.00000  Uiso   1.00
C104   C     0.87088   0.40991   0.67336   0.00000  Uiso   1.00
C105   C     0.58816   0.67188   0.12737   0.00000  Uiso   1.00
C106   C     0.58687   0.32720   0.87326   0.00000  Uiso   1.00
C107   C     0.41076   0.67094   0.87286   0.00000  Uiso   1.00
C108   C     0.40997   0.32633   0.12818   0.00000  Uiso   1.00
C109   C     0.12617   0.32742   0.41237   0.00000  Uiso   1.00
C110   C     0.87167   0.67212   0.41106   0.00000  Uiso   1.00
C111   C     0.87088   0.32611   0.58932   0.00000  Uiso   1.00
C112   C     0.12637   0.67078   0.58839   0.00000  Uiso   1.00
C113   C     0.41090   0.12656   0.32833   0.00000  Uiso   1.00
C114   C     0.40998   0.87091   0.67323   0.00000  Uiso   1.00
C115   C     0.58812   0.87178   0.32699   0.00000  Uiso   1.00
C116   C     0.58686   0.12606   0.67211   0.00000  Uiso   1.00
C117   C     0.32602   0.41016   0.12821   0.00000  Uiso   1.00
C118   C     0.67055   0.41094   0.87276   0.00000  Uiso   1.00
C119   C     0.32713   0.58714   0.87338   0.00000  Uiso   1.00
C120   C     0.67222   0.58813   0.12734   0.00000  Uiso   1.00
C121   C     0.32645   0.12690   0.58910   0.00000  Uiso   1.00
C122   C     0.67117   0.87247   0.58787   0.00000  Uiso   1.00
C123   C     0.32782   0.87223   0.41166   0.00000  Uiso   1.00
C124   C     0.67240   0.12757   0.41066   0.00000  Uiso   1.00
C125   C     0.12672   0.41040   0.67304   0.00000  Uiso   1.00
C126   C     0.87239   0.41170   0.32794   0.00000  Uiso   1.00
C127   C     0.87190   0.58764   0.67168   0.00000  Uiso   1.00
C128   C     0.12756   0.58871   0.32674   0.00000  Uiso   1.00
C129   C     0.41040   0.32670   0.87267   0.00000  Uiso   1.00
C130   C     0.41153   0.67159   0.12674   0.00000  Uiso   1.00
C131   C     0.58770   0.32770   0.12711   0.00000  Uiso   1.00
C132   C     0.58856   0.67225   0.87190   0.00000  Uiso   1.00
C133   C     0.77540   0.68401   0.68355   0.00000  Uiso   1.00
C134   C     0.83612   0.65047   0.65052   0.00000  Uiso   1.00
C135   C     0.22370   0.31501   0.68459   0.00000  Uiso   1.00
C136   C     0.16290   0.34797   0.65160   0.00000  Uiso   1.00
C137   C     0.22456   0.68426   0.31520   0.00000  Uiso   1.00
C138   C     0.16367   0.65121   0.34818   0.00000  Uiso   1.00
C139   C     0.77549   0.31594   0.31525   0.00000  Uiso   1.00
C140   C     0.83623   0.34898   0.34875   0.00000  Uiso   1.00
C141   C     0.68397   0.77559   0.68369   0.00000  Uiso   1.00
C142   C     0.65048   0.83638   0.65072   0.00000  Uiso   1.00
C143   C     0.68410   0.22465   0.31513   0.00000  Uiso   1.00
C144   C     0.65104   0.16376   0.34812   0.00000  Uiso   1.00
C145   C     0.31494   0.22380   0.68463   0.00000  Uiso   1.00
C146   C     0.34791   0.16298   0.65166   0.00000  Uiso   1.00
C147   C     0.31583   0.77567   0.31529   0.00000  Uiso   1.00
C148   C     0.34887   0.83643   0.34874   0.00000  Uiso   1.00
C149   C     0.68419   0.68424   0.77503   0.00000  Uiso   1.00
C150   C     0.65124   0.65115   0.83593   0.00000  Uiso   1.00
C151   C     0.31577   0.68423   0.22368   0.00000  Uiso   1.00
C152   C     0.34879   0.65079   0.16286   0.00000  Uiso   1.00
C153   C     0.68409   0.31586   0.22361   0.00000  Uiso   1.00
C154   C     0.65060   0.34882   0.16280   0.00000  Uiso   1.00
C155   C     0.31488   0.31503   0.77585   0.00000  Uiso   1.00
C156   C     0.34788   0.34809   0.83663   0.00000  Uiso   1.00
C157   C     0.68369   0.77498   0.31535   0.00000  Uiso   1.00
C158   C     0.65060   0.83570   0.34841   0.00000  Uiso   1.00
C159   C     0.31461   0.22315   0.31651   0.00000  Uiso   1.00
C160   C     0.34811   0.16237   0.34950   0.00000  Uiso   1.00
C161   C     0.68260   0.22297   0.68481   0.00000  Uiso   1.00
C162   C     0.64960   0.16218   0.65136   0.00000  Uiso   1.00
C163   C     0.31436   0.77399   0.68486   0.00000  Uiso   1.00
C164   C     0.34746   0.83482   0.65183   0.00000  Uiso   1.00
C165   C     0.77493   0.68381   0.31539   0.00000  Uiso   1.00
C166   C     0.83564   0.65075   0.34845   0.00000  Uiso   1.00
C167   C     0.22290   0.68276   0.68480   0.00000  Uiso   1.00
C168   C     0.16215   0.64971   0.65133   0.00000  Uiso   1.00
C169   C     0.22310   0.31466   0.31656   0.00000  Uiso   1.00
C170   C     0.16232   0.34816   0.34956   0.00000  Uiso   1.00
C171   C     0.77386   0.31440   0.68490   0.00000  Uiso   1.00
C172   C     0.83475   0.34743   0.65191   0.00000  Uiso   1.00
C173   C     0.68382   0.68382   0.22406   0.00000  Uiso   1.00
C174   C     0.65080   0.65069   0.16333   0.00000  Uiso   1.00
C175   C     0.68257   0.31451   0.77631   0.00000  Uiso   1.00
C176   C     0.64957   0.34799   0.83711   0.00000  Uiso   1.00
C177   C     0.31433   0.68283   0.77641   0.00000  Uiso   1.00
C178   C     0.34781   0.64988   0.83724   0.00000  Uiso   1.00
C179   C     0.31439   0.31450   0.22513   0.00000  Uiso   1.00
C180   C     0.34738   0.34757   0.16424   0.00000  Uiso   1.00
C181   C     0.74492   0.74506   0.65394   0.00000  Uiso   1.00
C182   C     0.25403   0.25409   0.65481   0.00000  Uiso   1.00
C183   C     0.25491   0.74517   0.34507   0.00000  Uiso   1.00
C184   C     0.74500   0.25500   0.34499   0.00000  Uiso   1.00
C185   C     0.65430   0.74514   0.74472   0.00000  Uiso   1.00
C186   C     0.65431   0.25496   0.25412   0.00000  Uiso   1.00
C187   C     0.34475   0.25413   0.74559   0.00000  Uiso   1.00
C188   C     0.34542   0.74525   0.25416   0.00000  Uiso   1.00
C189   C     0.74502   0.65432   0.74461   0.00000  Uiso   1.00
C190   C     0.25488   0.65446   0.25419   0.00000  Uiso   1.00
C191   C     0.74509   0.34553   0.25410   0.00000  Uiso   1.00
C192   C     0.25398   0.34486   0.74557   0.00000  Uiso   1.00
C193   C     0.74461   0.74473   0.34520   0.00000  Uiso   1.00
C194   C     0.25361   0.25364   0.34621   0.00000  Uiso   1.00
C195   C     0.74353   0.25345   0.65508   0.00000  Uiso   1.00
C196   C     0.25343   0.74366   0.65503   0.00000  Uiso   1.00
C197   C     0.74472   0.65402   0.25437   0.00000  Uiso   1.00
C198   C     0.25334   0.65316   0.74594   0.00000  Uiso   1.00
C199   C     0.25351   0.34435   0.25553   0.00000  Uiso   1.00
C200   C     0.74350   0.34427   0.74585   0.00000  Uiso   1.00
C201   C     0.65394   0.74471   0.25435   0.00000  Uiso   1.00
C202   C     0.65292   0.25348   0.74586   0.00000  Uiso   1.00
C203   C     0.34415   0.74370   0.74589   0.00000  Uiso   1.00
C204   C     0.34427   0.25359   0.25547   0.00000  Uiso   1.00
N205   N     0.92509   0.62354   0.57336   0.00000  Uiso   1.00
N206   N     0.07333   0.37342   0.57527   0.00000  Uiso   1.00
N207   N     0.07401   0.62558   0.42449   0.00000  Uiso   1.00
N208   N     0.92498   0.37527   0.42637   0.00000  Uiso   1.00
N209   N     0.57288   0.92503   0.62436   0.00000  Uiso   1.00
N210   N     0.57469   0.07420   0.37369   0.00000  Uiso   1.00
N211   N     0.42411   0.07336   0.62605   0.00000  Uiso   1.00
N212   N     0.42601   0.92534   0.37563   0.00000  Uiso   1.00
N213   N     0.62544   0.57442   0.92514   0.00000  Uiso   1.00
N214   N     0.37526   0.57311   0.07423   0.00000  Uiso   1.00
N215   N     0.62348   0.42597   0.07391   0.00000  Uiso   1.00
N216   N     0.37372   0.42462   0.92592   0.00000  Uiso   1.00
N217   N     0.62497   0.92511   0.42487   0.00000  Uiso   1.00
N218   N     0.37502   0.07339   0.42666   0.00000  Uiso   1.00
N219   N     0.62327   0.07351   0.57369   0.00000  Uiso   1.00
N220   N     0.37315   0.92438   0.57540   0.00000  Uiso   1.00
N221   N     0.92508   0.57438   0.37412   0.00000  Uiso   1.00
N222   N     0.07319   0.57258   0.62446   0.00000  Uiso   1.00
N223   N     0.07350   0.42569   0.37576   0.00000  Uiso   1.00
N224   N     0.92427   0.42383   0.62630   0.00000  Uiso   1.00
N225   N     0.57428   0.62471   0.07409   0.00000  Uiso   1.00
N226   N     0.57239   0.37498   0.92601   0.00000  Uiso   1.00
N227   N     0.42564   0.62342   0.92574   0.00000  Uiso   1.00
N228   N     0.42390   0.37348   0.07486   0.00000  Uiso   1.00
N229   N     0.07330   0.37506   0.42667   0.00000  Uiso   1.00
N230   N     0.92505   0.62509   0.42492   0.00000  Uiso   1.00
N231   N     0.92429   0.37314   0.57549   0.00000  Uiso   1.00
N232   N     0.07342   0.62336   0.57370   0.00000  Uiso   1.00
N233   N     0.42565   0.07359   0.37574   0.00000  Uiso   1.00
N234   N     0.42386   0.92432   0.62621   0.00000  Uiso   1.00
N235   N     0.57427   0.92519   0.37410   0.00000  Uiso   1.00
N236   N     0.57247   0.07330   0.62434   0.00000  Uiso   1.00
N237   N     0.37313   0.42418   0.07486   0.00000  Uiso   1.00
N238   N     0.62311   0.42569   0.92570   0.00000  Uiso   1.00
N239   N     0.37501   0.57266   0.92604   0.00000  Uiso   1.00
N240   N     0.62508   0.57411   0.07406   0.00000  Uiso   1.00
N241   N     0.37337   0.07342   0.57530   0.00000  Uiso   1.00
N242   N     0.62349   0.92524   0.57346   0.00000  Uiso   1.00
N243   N     0.37527   0.92515   0.42638   0.00000  Uiso   1.00
N244   N     0.62541   0.07413   0.42448   0.00000  Uiso   1.00
N245   N     0.07326   0.42413   0.62602   0.00000  Uiso   1.00
N246   N     0.92522   0.42601   0.37566   0.00000  Uiso   1.00
N247   N     0.92486   0.57290   0.62426   0.00000  Uiso   1.00
N248   N     0.07408   0.57486   0.37369   0.00000  Uiso   1.00
N249   N     0.42436   0.37385   0.92597   0.00000  Uiso   1.00
N250   N     0.42599   0.62387   0.07397   0.00000  Uiso   1.00
N251   N     0.57287   0.37518   0.07420   0.00000  Uiso   1.00
N252   N     0.57459   0.62498   0.92511   0.00000  Uiso   1.00
loop_
_geom_bond_atom_site_label_1
_geom_bond_atom_site_label_2
_geom_bond_distance
_geom_bond_site_symmetry_2
_ccdc_geom_bond_type
Cu1    N205    1.999   1_455 S
Cu1    N207    1.966   .     S
Cu1    N230    1.961   1_455 S
Cu1    N232    1.995   .     S
Cu2    N206    1.962   .     S
Cu2    N208    1.995   1_455 S
Cu2    N229    1.999   .     S
Cu2    N231    1.966   1_455 S
Cu3    N209    1.995   1_545 S
Cu3    N211    1.963   .     S
Cu3    N234    1.964   1_545 S
Cu3    N236    2.000   .     S
Cu4    N210    1.966   .     S
Cu4    N212    1.998   1_545 S
Cu4    N233    1.996   .     S
Cu4    N235    1.961   1_545 S
Cu5    N213    1.962   1_554 S
Cu5    N215    1.995   .     S
Cu5    N238    1.991   1_554 S
Cu5    N240    1.960   .     S
Cu6    N214    1.992   .     S
Cu6    N216    1.959   1_554 S
Cu6    N237    1.962   .     S
Cu6    N239    1.995   1_554 S
Cu7    N217    1.962   1_545 S
Cu7    N219    1.995   .     S
Cu7    N242    1.999   1_545 S
Cu7    N244    1.965   .     S
Cu8    N218    1.999   .     S
Cu8    N220    1.965   1_545 S
Cu8    N241    1.962   .     S
Cu8    N243    1.995   1_545 S
Cu9    N221    1.962   1_455 S
Cu9    N223    1.996   .     S
Cu9    N246    2.000   1_455 S
Cu9    N248    1.966   .     S
Cu10   N222    1.999   .     S
Cu10   N224    1.966   1_455 S
Cu10   N245    1.963   .     S
Cu10   N247    1.996   1_455 S
Cu11   N225    1.961   .     S
Cu11   N227    1.993   1_554 S
Cu11   N250    1.997   .     S
Cu11   N252    1.963   1_554 S
Cu12   N226    1.996   1_554 S
Cu12   N228    1.963   .     S
Cu12   N249    1.958   1_554 S
Cu12   N251    1.993   .     S
H13    C85     1.071   .     S
H14    C86     1.071   .     S
H15    C87     1.071   .     S
H16    C88     1.071   .     S
H17    C89     1.071   .     S
H18    C90     1.071   .     S
H19    C91     1.071   .     S
H20    C92     1.071   .     S
H21    C93     1.071   .     S
H22    C94     1.071   .     S
H23    C95     1.070   .     S
H24    C96     1.071   .     S
H25    C97     1.071   .     S
H26    C98     1.070   .     S
H27    C99     1.071   .     S
H28    C100    1.071   .     S
H29    C101    1.071   .     S
H30    C102    1.071   .     S
H31    C103    1.071   .     S
H32    C104    1.071   .     S
H33    C105    1.071   .     S
H34    C106    1.071   .     S
H35    C107    1.071   .     S
H36    C108    1.071   .     S
H37    C109    1.070   .     S
H38    C110    1.071   .     S
H39    C111    1.071   .     S
H40    C112    1.071   .     S
H41    C113    1.071   .     S
H42    C114    1.071   .     S
H43    C115    1.071   .     S
H44    C116    1.071   .     S
H45    C117    1.071   .     S
H46    C118    1.071   .     S
H47    C119    1.071   .     S
H48    C120    1.071   .     S
H49    C121    1.071   .     S
H50    C122    1.071   .     S
H51    C123    1.071   .     S
H52    C124    1.071   .     S
H53    C125    1.071   .     S
H54    C126    1.070   .     S
H55    C127    1.071   .     S
H56    C128    1.071   .     S
H57    C129    1.071   .     S
H58    C130    1.070   .     S
H59    C131    1.071   .     S
H60    C132    1.071   .     S
H61    C181    1.084   .     S
H62    C182    1.084   .     S
H63    C183    1.084   .     S
H64    C184    1.084   .     S
H65    C185    1.084   .     S
H66    C186    1.084   .     S
H67    C187    1.084   .     S
H68    C188    1.084   .     S
H69    C189    1.084   .     S
H70    C190    1.084   .     S
H71    C191    1.084   .     S
H72    C192    1.084   .     S
H73    C193    1.084   .     S
H74    C194    1.084   .     S
H75    C195    1.084   .     S
H76    C196    1.084   .     S
H77    C197    1.084   .     S
H78    C198    1.084   .     S
H79    C199    1.084   .     S
H80    C200    1.084   .     S
H81    C201    1.084   .     S
H82    C202    1.084   .     S
H83    C203    1.084   .     S
H84    C204    1.084   .     S
C85    C134    1.418   .     S
C85    N205    1.367   .     D
C86    C136    1.417   .     S
C86    N206    1.364   .     D
C87    C138    1.418   .     D
C87    N207    1.365   .     S
C88    C140    1.418   .     D
C88    N208    1.366   .     S
C89    C142    1.418   .     S
C89    N209    1.366   .     D
C90    C144    1.418   .     S
C90    N210    1.365   .     D
C91    C146    1.417   .     S
C91    N211    1.365   .     D
C92    C148    1.418   .     D
C92    N212    1.367   .     S
C93    C150    1.417   .     S
C93    N213    1.365   .     D
C94    C152    1.418   .     D
C94    N214    1.366   .     S
C95    C154    1.418   .     S
C95    N215    1.367   .     D
C96    C156    1.417   .     S
C96    N216    1.364   .     D
C97    C158    1.417   .     D
C97    N217    1.364   .     S
C98    C160    1.418   .     D
C98    N218    1.367   .     S
C99    C162    1.418   .     S
C99    N219    1.366   .     D
C100   C164    1.417   .     S
C100   N220    1.365   .     D
C101   C166    1.417   .     S
C101   N221    1.365   .     D
C102   C168    1.418   .     S
C102   N222    1.366   .     D
C103   C170    1.418   .     D
C103   N223    1.367   .     S
C104   C172    1.418   .     S
C104   N224    1.365   .     D
C105   C174    1.417   .     S
C105   N225    1.364   .     D
C106   C176    1.418   .     S
C106   N226    1.367   .     D
C107   C178    1.418   .     S
C107   N227    1.367   .     D
C108   C180    1.418   .     S
C108   N228    1.365   .     D
C109   C170    1.418   .     S
C109   N229    1.367   .     D
C110   C166    1.417   .     D
C110   N230    1.365   .     S
C111   C172    1.418   .     D
C111   N231    1.365   .     S
C112   C168    1.418   .     D
C112   N232    1.367   .     S
C113   C160    1.418   .     S
C113   N233    1.366   .     D
C114   C164    1.418   .     D
C114   N234    1.365   .     S
C115   C158    1.417   .     S
C115   N235    1.365   .     D
C116   C162    1.418   .     D
C116   N236    1.367   .     S
C117   C180    1.418   .     D
C117   N237    1.365   .     S
C118   C176    1.418   .     D
C118   N238    1.366   .     S
C119   C178    1.418   .     D
C119   N239    1.367   .     S
C120   C174    1.417   .     D
C120   N240    1.364   .     S
C121   C146    1.417   .     D
C121   N241    1.365   .     S
C122   C142    1.418   .     D
C122   N242    1.366   .     S
C123   C148    1.418   .     S
C123   N243    1.367   .     D
C124   C144    1.418   .     D
C124   N244    1.365   .     S
C125   C136    1.417   .     D
C125   N245    1.365   .     S
C126   C140    1.418   .     S
C126   N246    1.367   .     D
C127   C134    1.418   .     D
C127   N247    1.366   .     S
C128   C138    1.418   .     S
C128   N248    1.365   .     D
C129   C156    1.417   .     D
C129   N249    1.365   .     S
C130   C152    1.418   .     S
C130   N250    1.366   .     D
C131   C154    1.418   .     D
C131   N251    1.366   .     S
C132   C150    1.417   .     D
C132   N252    1.365   .     S
C133   C134    1.446   .     S
C133   C181    1.400   .     D
C133   C189    1.399   .     S
C135   C136    1.443   .     S
C135   C182    1.399   .     D
C135   C192    1.398   .     S
C137   C138    1.445   .     S
C137   C183    1.399   .     D
C137   C190    1.399   .     S
C139   C140    1.447   .     S
C139   C184    1.400   .     D
C139   C191    1.400   .     S
C141   C142    1.446   .     S
C141   C181    1.400   .     S
C141   C185    1.399   .     D
C143   C144    1.445   .     S
C143   C184    1.399   .     S
C143   C186    1.399   .     D
C145   C146    1.443   .     S
C145   C182    1.399   .     S
C145   C187    1.398   .     D
C147   C148    1.446   .     S
C147   C183    1.400   .     S
C147   C188    1.400   .     D
C149   C150    1.444   .     S
C149   C185    1.399   .     S
C149   C189    1.399   .     D
C151   C152    1.446   .     S
C151   C188    1.400   .     S
C151   C190    1.400   .     D
C153   C154    1.446   .     S
C153   C186    1.399   .     S
C153   C191    1.400   .     D
C155   C156    1.442   .     S
C155   C187    1.398   .     S
C155   C192    1.398   .     D
C157   C158    1.443   .     S
C157   C193    1.398   .     S
C157   C201    1.398   .     D
C159   C160    1.447   .     S
C159   C194    1.401   .     S
C159   C204    1.399   .     D
C161   C162    1.446   .     S
C161   C195    1.400   .     S
C161   C202    1.400   .     D
C163   C164    1.444   .     S
C163   C196    1.399   .     S
C163   C203    1.399   .     D
C165   C166    1.443   .     S
C165   C193    1.399   .     D
C165   C197    1.398   .     S
C167   C168    1.447   .     S
C167   C196    1.400   .     D
C167   C198    1.400   .     S
C169   C170    1.447   .     S
C169   C194    1.400   .     D
C169   C199    1.399   .     S
C171   C172    1.445   .     S
C171   C195    1.399   .     D
C171   C200    1.399   .     S
C173   C174    1.442   .     S
C173   C197    1.398   .     D
C173   C201    1.399   .     S
C175   C176    1.446   .     S
C175   C200    1.399   .     D
C175   C202    1.400   .     S
C177   C178    1.446   .     S
C177   C198    1.400   .     D
C177   C203    1.399   .     S
C179   C180    1.444   .     S
C179   C199    1.399   .     D
C179   C204    1.399   .     S
N205   Cu1     1.999   1_655 S
N205   N247    1.351   .     S
N206   N245    1.350   .     S
N207   N248    1.351   .     S
N208   Cu2     1.995   1_655 S
N208   N246    1.350   .     S
N209   Cu3     1.995   1_565 S
N209   N242    1.351   .     S
N210   N244    1.351   .     S
N211   N241    1.351   .     S
N212   Cu4     1.998   1_565 S
N212   N243    1.351   .     S
N213   Cu5     1.962   1_556 S
N213   N252    1.350   .     S
N214   N250    1.351   .     S
N215   N251    1.350   .     S
N216   Cu6     1.959   1_556 S
N216   N249    1.350   .     S
N217   Cu7     1.962   1_565 S
N217   N235    1.350   .     S
N218   N233    1.351   .     S
N219   N236    1.350   .     S
N220   Cu8     1.965   1_565 S
N220   N234    1.351   .     S
N221   Cu9     1.962   1_655 S
N221   N230    1.351   .     S
N222   N232    1.351   .     S
N223   N229    1.351   .     S
N224   Cu10    1.966   1_655 S
N224   N231    1.351   .     S
N225   N240    1.350   .     S
N226   Cu12    1.996   1_556 S
N226   N238    1.351   .     S
N227   Cu11    1.993   1_556 S
N227   N239    1.350   .     S
N228   N237    1.351   .     S
N230   Cu1     1.961   1_655 S
N231   Cu2     1.966   1_655 S
N234   Cu3     1.964   1_565 S
N235   Cu4     1.961   1_565 S
N238   Cu5     1.991   1_556 S
N239   Cu6     1.995   1_556 S
N242   Cu7     1.999   1_565 S
N243   Cu8     1.995   1_565 S
N246   Cu9     2.000   1_655 S
N247   Cu10    1.996   1_655 S
N249   Cu12    1.958   1_556 S
N252   Cu11    1.963   1_556 S
