# Supplementary material for: Excavating hidden adsorption sites in metal-organic frameworks using rational defect engineering
Source: Nat Commun. 2017 Nov 16;8:1539. doi: 10.1038/s41467-017-01478-4 (PMC5691151; doi:10.1038/s41467-017-01478-4)
Supplement: Supplementary file 39 — Supplementary Data 36 [file 41467_2017_1478_MOESM39_ESM.cif]

data_UTEWUM_modul_relaxed
_audit_creation_date              2017-08-02
_audit_creation_method            'Materials Studio'
_symmetry_space_group_name_H-M    'P1'
_symmetry_Int_Tables_number       1
_symmetry_cell_setting            triclinic
loop_
_symmetry_equiv_pos_as_xyz
  x,y,z
_cell_length_a                    37.6687
_cell_length_b                    18.8262
_cell_length_c                    18.8074
_cell_angle_alpha                 90.0000
_cell_angle_beta                  90.0000
_cell_angle_gamma                 90.0000
loop_
_atom_site_label
_atom_site_type_symbol
_atom_site_fract_x
_atom_site_fract_y
_atom_site_fract_z
_atom_site_U_iso_or_equiv
_atom_site_adp_type
_atom_site_occupancy
Cu1    Cu    0.49966   0.62751   0.49792   0.00000  Uiso   1.00
Cu2    Cu    0.49935   0.37154   0.50226   0.00000  Uiso   1.00
Cu3    Cu    0.24840   0.99887   0.62787   0.00000  Uiso   1.00
Cu4    Cu    0.25080   0.99993   0.37220   0.00000  Uiso   1.00
Cu5    Cu    0.31359   0.50178   0.99906   0.00000  Uiso   1.00
Cu6    Cu    0.18576   0.49728   0.00049   0.00000  Uiso   1.00
Cu7    Cu    0.31364   0.99951   0.49788   0.00000  Uiso   1.00
Cu8    Cu    0.18570   0.99899   0.50235   0.00000  Uiso   1.00
Cu9    Cu    0.49983   0.50176   0.37220   0.00000  Uiso   1.00
Cu10   Cu    0.49934   0.49699   0.62781   0.00000  Uiso   1.00
Cu11   Cu    0.25078   0.62707   0.99948   0.00000  Uiso   1.00
Cu12   Cu    0.24846   0.37166   0.00053   0.00000  Uiso   1.00
H13    H     0.43012   0.71621   0.55605   0.00000  Uiso   1.00
H14    H     0.06893   0.28175   0.55569   0.00000  Uiso   1.00
H15    H     0.06920   0.71749   0.44399   0.00000  Uiso   1.00
H16    H     0.43052   0.28300   0.44467   0.00000  Uiso   1.00
H17    H     0.27681   0.86179   0.71747   0.00000  Uiso   1.00
H18    H     0.27763   0.13876   0.28184   0.00000  Uiso   1.00
H19    H     0.22179   0.13780   0.71791   0.00000  Uiso   1.00
H20    H     0.22236   0.86206   0.28283   0.00000  Uiso   1.00
H21    H     0.35879   0.55715   0.85949   0.00000  Uiso   1.00
H22    H     0.14144   0.55494   0.13806   0.00000  Uiso   1.00
H23    H     0.35811   0.44488   0.13718   0.00000  Uiso   1.00
H24    H     0.14092   0.44406   0.86146   0.00000  Uiso   1.00
H25    H     0.35833   0.86089   0.44438   0.00000  Uiso   1.00
H26    H     0.14122   0.13684   0.44558   0.00000  Uiso   1.00
H27    H     0.35779   0.13729   0.55537   0.00000  Uiso   1.00
H28    H     0.14066   0.86009   0.55584   0.00000  Uiso   1.00
H29    H     0.43033   0.55509   0.28215   0.00000  Uiso   1.00
H30    H     0.06828   0.55391   0.71715   0.00000  Uiso   1.00
H31    H     0.06869   0.44395   0.28332   0.00000  Uiso   1.00
H32    H     0.42993   0.44320   0.71820   0.00000  Uiso   1.00
H33    H     0.27739   0.71674   0.13837   0.00000  Uiso   1.00
H34    H     0.27686   0.28217   0.86269   0.00000  Uiso   1.00
H35    H     0.22183   0.71599   0.86188   0.00000  Uiso   1.00
H36    H     0.22162   0.28159   0.13917   0.00000  Uiso   1.00
H37    H     0.06836   0.28254   0.44563   0.00000  Uiso   1.00
H38    H     0.43033   0.71701   0.44440   0.00000  Uiso   1.00
H39    H     0.42990   0.28136   0.55591   0.00000  Uiso   1.00
H40    H     0.06864   0.71579   0.55531   0.00000  Uiso   1.00
H41    H     0.22190   0.13749   0.28326   0.00000  Uiso   1.00
H42    H     0.22160   0.86000   0.71803   0.00000  Uiso   1.00
H43    H     0.27743   0.86093   0.28208   0.00000  Uiso   1.00
H44    H     0.27682   0.13667   0.71710   0.00000  Uiso   1.00
H45    H     0.14058   0.44345   0.13924   0.00000  Uiso   1.00
H46    H     0.35768   0.44408   0.86173   0.00000  Uiso   1.00
H47    H     0.14103   0.55406   0.86286   0.00000  Uiso   1.00
H48    H     0.35850   0.55504   0.13824   0.00000  Uiso   1.00
H49    H     0.14084   0.13792   0.55574   0.00000  Uiso   1.00
H50    H     0.35802   0.86062   0.55622   0.00000  Uiso   1.00
H51    H     0.14144   0.86148   0.44466   0.00000  Uiso   1.00
H52    H     0.35858   0.13855   0.44398   0.00000  Uiso   1.00
H53    H     0.06883   0.44373   0.71784   0.00000  Uiso   1.00
H54    H     0.43088   0.44495   0.28287   0.00000  Uiso   1.00
H55    H     0.43066   0.55369   0.71724   0.00000  Uiso   1.00
H56    H     0.06931   0.55552   0.28183   0.00000  Uiso   1.00
H57    H     0.22178   0.28186   0.86166   0.00000  Uiso   1.00
H58    H     0.22231   0.71673   0.13724   0.00000  Uiso   1.00
H59    H     0.27737   0.28284   0.13803   0.00000  Uiso   1.00
H60    H     0.27713   0.71777   0.86105   0.00000  Uiso   1.00
H61    H     0.11536   0.23080   0.60738   0.00000  Uiso   1.00
H62    H     0.11587   0.76848   0.39240   0.00000  Uiso   1.00
H63    H     0.38408   0.23184   0.39232   0.00000  Uiso   1.00
H64    H     0.30351   0.23182   0.23086   0.00000  Uiso   1.00
H65    H     0.19600   0.23095   0.76879   0.00000  Uiso   1.00
H66    H     0.19636   0.76874   0.23073   0.00000  Uiso   1.00
H67    H     0.11585   0.60728   0.23091   0.00000  Uiso   1.00
H68    H     0.38419   0.39292   0.23069   0.00000  Uiso   1.00
H69    H     0.11536   0.39219   0.76876   0.00000  Uiso   1.00
H70    H     0.38391   0.76815   0.39251   0.00000  Uiso   1.00
H71    H     0.11514   0.23034   0.39368   0.00000  Uiso   1.00
H72    H     0.38337   0.23022   0.60770   0.00000  Uiso   1.00
H73    H     0.11510   0.76698   0.60761   0.00000  Uiso   1.00
H74    H     0.38398   0.60685   0.23105   0.00000  Uiso   1.00
H75    H     0.11498   0.60594   0.76929   0.00000  Uiso   1.00
H76    H     0.11514   0.39170   0.23232   0.00000  Uiso   1.00
H77    H     0.38331   0.39156   0.76903   0.00000  Uiso   1.00
H78    H     0.30331   0.76806   0.23101   0.00000  Uiso   1.00
H79    H     0.30276   0.23018   0.76916   0.00000  Uiso   1.00
H80    H     0.19567   0.76701   0.76908   0.00000  Uiso   1.00
H81    H     0.19574   0.23045   0.23222   0.00000  Uiso   1.00
C82    C     0.43570   0.67097   0.58876   0.00000  Uiso   1.00
C83    C     0.06339   0.32656   0.58899   0.00000  Uiso   1.00
C84    C     0.06377   0.67267   0.41064   0.00000  Uiso   1.00
C85    C     0.43597   0.32806   0.41167   0.00000  Uiso   1.00
C86    C     0.29325   0.87267   0.67220   0.00000  Uiso   1.00
C87    C     0.29426   0.12778   0.32671   0.00000  Uiso   1.00
C88    C     0.20517   0.12684   0.67303   0.00000  Uiso   1.00
C89    C     0.20586   0.87268   0.32793   0.00000  Uiso   1.00
C90    C     0.33623   0.59002   0.87068   0.00000  Uiso   1.00
C91    C     0.16396   0.58790   0.12717   0.00000  Uiso   1.00
C92    C     0.33559   0.41185   0.12660   0.00000  Uiso   1.00
C93    C     0.16330   0.41076   0.87253   0.00000  Uiso   1.00
C94    C     0.33596   0.87188   0.41102   0.00000  Uiso   1.00
C95    C     0.16371   0.12624   0.41246   0.00000  Uiso   1.00
C96    C     0.33525   0.12644   0.58833   0.00000  Uiso   1.00
C97    C     0.16305   0.87097   0.58921   0.00000  Uiso   1.00
C98    C     0.43583   0.58834   0.32704   0.00000  Uiso   1.00
C99    C     0.06298   0.58693   0.67204   0.00000  Uiso   1.00
C100   C     0.06325   0.41105   0.32847   0.00000  Uiso   1.00
C101   C     0.43537   0.40994   0.67330   0.00000  Uiso   1.00
C102   C     0.29405   0.67197   0.12733   0.00000  Uiso   1.00
C103   C     0.29333   0.32731   0.87321   0.00000  Uiso   1.00
C104   C     0.20539   0.67089   0.87279   0.00000  Uiso   1.00
C105   C     0.20496   0.32639   0.12829   0.00000  Uiso   1.00
C106   C     0.06304   0.32754   0.41249   0.00000  Uiso   1.00
C107   C     0.43583   0.67223   0.41105   0.00000  Uiso   1.00
C108   C     0.43535   0.32616   0.58927   0.00000  Uiso   1.00
C109   C     0.06319   0.67074   0.58830   0.00000  Uiso   1.00
C110   C     0.20546   0.12664   0.32842   0.00000  Uiso   1.00
C111   C     0.20495   0.87092   0.67319   0.00000  Uiso   1.00
C112   C     0.29404   0.87192   0.32698   0.00000  Uiso   1.00
C113   C     0.29333   0.12607   0.67199   0.00000  Uiso   1.00
C114   C     0.16300   0.41021   0.12830   0.00000  Uiso   1.00
C115   C     0.33519   0.41106   0.87264   0.00000  Uiso   1.00
C116   C     0.16359   0.58705   0.87333   0.00000  Uiso   1.00
C117   C     0.33606   0.58822   0.12726   0.00000  Uiso   1.00
C118   C     0.16324   0.12690   0.58904   0.00000  Uiso   1.00
C119   C     0.33540   0.87175   0.58892   0.00000  Uiso   1.00
C120   C     0.16396   0.87232   0.41166   0.00000  Uiso   1.00
C121   C     0.33618   0.12767   0.41066   0.00000  Uiso   1.00
C122   C     0.06335   0.41045   0.67298   0.00000  Uiso   1.00
C123   C     0.43618   0.41190   0.32796   0.00000  Uiso   1.00
C124   C     0.43614   0.58660   0.67201   0.00000  Uiso   1.00
C125   C     0.06383   0.58882   0.32669   0.00000  Uiso   1.00
C126   C     0.20518   0.32674   0.87263   0.00000  Uiso   1.00
C127   C     0.20584   0.67160   0.12667   0.00000  Uiso   1.00
C128   C     0.29381   0.32795   0.12712   0.00000  Uiso   1.00
C129   C     0.29387   0.67296   0.87182   0.00000  Uiso   1.00
C130   C     0.41828   0.64909   0.65145   0.00000  Uiso   1.00
C131   C     0.11186   0.31508   0.68447   0.00000  Uiso   1.00
C132   C     0.08144   0.34801   0.65153   0.00000  Uiso   1.00
C133   C     0.11236   0.68437   0.31517   0.00000  Uiso   1.00
C134   C     0.08189   0.65134   0.34812   0.00000  Uiso   1.00
C135   C     0.38772   0.31615   0.31526   0.00000  Uiso   1.00
C136   C     0.41810   0.34919   0.34874   0.00000  Uiso   1.00
C137   C     0.32449   0.83697   0.65166   0.00000  Uiso   1.00
C138   C     0.34203   0.22483   0.31512   0.00000  Uiso   1.00
C139   C     0.32552   0.16389   0.34811   0.00000  Uiso   1.00
C140   C     0.15747   0.22387   0.68450   0.00000  Uiso   1.00
C141   C     0.17395   0.16299   0.65158   0.00000  Uiso   1.00
C142   C     0.15799   0.77577   0.31528   0.00000  Uiso   1.00
C143   C     0.17450   0.83655   0.34874   0.00000  Uiso   1.00
C144   C     0.32504   0.65246   0.83577   0.00000  Uiso   1.00
C145   C     0.15797   0.68431   0.22366   0.00000  Uiso   1.00
C146   C     0.17448   0.65084   0.16285   0.00000  Uiso   1.00
C147   C     0.34201   0.31610   0.22361   0.00000  Uiso   1.00
C148   C     0.32526   0.34909   0.16279   0.00000  Uiso   1.00
C149   C     0.15745   0.31512   0.77572   0.00000  Uiso   1.00
C150   C     0.17394   0.34814   0.83655   0.00000  Uiso   1.00
C151   C     0.34180   0.77506   0.31540   0.00000  Uiso   1.00
C152   C     0.32529   0.83584   0.34841   0.00000  Uiso   1.00
C153   C     0.15729   0.22320   0.31669   0.00000  Uiso   1.00
C154   C     0.17404   0.16241   0.34966   0.00000  Uiso   1.00
C155   C     0.34119   0.22300   0.68471   0.00000  Uiso   1.00
C156   C     0.32470   0.16219   0.65125   0.00000  Uiso   1.00
C157   C     0.15716   0.77393   0.68479   0.00000  Uiso   1.00
C158   C     0.17369   0.83480   0.65178   0.00000  Uiso   1.00
C159   C     0.38742   0.68388   0.31543   0.00000  Uiso   1.00
C160   C     0.41780   0.65087   0.34846   0.00000  Uiso   1.00
C161   C     0.11145   0.68268   0.68471   0.00000  Uiso   1.00
C162   C     0.08106   0.64964   0.65124   0.00000  Uiso   1.00
C163   C     0.11153   0.31471   0.31675   0.00000  Uiso   1.00
C164   C     0.08113   0.34822   0.34972   0.00000  Uiso   1.00
C165   C     0.38682   0.31442   0.68482   0.00000  Uiso   1.00
C166   C     0.41728   0.34745   0.65186   0.00000  Uiso   1.00
C167   C     0.34186   0.68386   0.22410   0.00000  Uiso   1.00
C168   C     0.32537   0.65077   0.16330   0.00000  Uiso   1.00
C169   C     0.34117   0.31457   0.77623   0.00000  Uiso   1.00
C170   C     0.32467   0.34809   0.83701   0.00000  Uiso   1.00
C171   C     0.15717   0.68274   0.77633   0.00000  Uiso   1.00
C172   C     0.17392   0.64978   0.83715   0.00000  Uiso   1.00
C173   C     0.15718   0.31456   0.22531   0.00000  Uiso   1.00
C174   C     0.17367   0.34761   0.16438   0.00000  Uiso   1.00
C175   C     0.12702   0.25416   0.65463   0.00000  Uiso   1.00
C176   C     0.12753   0.74528   0.34507   0.00000  Uiso   1.00
C177   C     0.37248   0.25520   0.34501   0.00000  Uiso   1.00
C178   C     0.32713   0.25517   0.25412   0.00000  Uiso   1.00
C179   C     0.17239   0.25421   0.74544   0.00000  Uiso   1.00
C180   C     0.17280   0.74534   0.25416   0.00000  Uiso   1.00
C181   C     0.12752   0.65455   0.25417   0.00000  Uiso   1.00
C182   C     0.37251   0.34577   0.25412   0.00000  Uiso   1.00
C183   C     0.12701   0.34496   0.74541   0.00000  Uiso   1.00
C184   C     0.37225   0.74478   0.34527   0.00000  Uiso   1.00
C185   C     0.12679   0.25369   0.34642   0.00000  Uiso   1.00
C186   C     0.37166   0.25348   0.65497   0.00000  Uiso   1.00
C187   C     0.12670   0.74360   0.65492   0.00000  Uiso   1.00
C188   C     0.37230   0.65405   0.25443   0.00000  Uiso   1.00
C189   C     0.12667   0.65306   0.74584   0.00000  Uiso   1.00
C190   C     0.12674   0.34442   0.25571   0.00000  Uiso   1.00
C191   C     0.37164   0.34430   0.74576   0.00000  Uiso   1.00
C192   C     0.32691   0.74476   0.25440   0.00000  Uiso   1.00
C193   C     0.32635   0.25352   0.74575   0.00000  Uiso   1.00
C194   C     0.17206   0.74363   0.74580   0.00000  Uiso   1.00
C195   C     0.17212   0.25364   0.25565   0.00000  Uiso   1.00
N196   N     0.46230   0.62372   0.57349   0.00000  Uiso   1.00
N197   N     0.03664   0.37345   0.57521   0.00000  Uiso   1.00
N198   N     0.03705   0.62568   0.42442   0.00000  Uiso   1.00
N199   N     0.46245   0.37544   0.42639   0.00000  Uiso   1.00
N200   N     0.28625   0.92542   0.62394   0.00000  Uiso   1.00
N201   N     0.28733   0.07430   0.37371   0.00000  Uiso   1.00
N202   N     0.21204   0.07338   0.62601   0.00000  Uiso   1.00
N203   N     0.21305   0.92549   0.37566   0.00000  Uiso   1.00
N204   N     0.31285   0.57496   0.92432   0.00000  Uiso   1.00
N205   N     0.18770   0.57313   0.07424   0.00000  Uiso   1.00
N206   N     0.31170   0.42623   0.07384   0.00000  Uiso   1.00
N207   N     0.18683   0.42463   0.92590   0.00000  Uiso   1.00
N208   N     0.31246   0.92530   0.42484   0.00000  Uiso   1.00
N209   N     0.18755   0.07342   0.42675   0.00000  Uiso   1.00
N210   N     0.31154   0.07352   0.57353   0.00000  Uiso   1.00
N211   N     0.18655   0.92438   0.57537   0.00000  Uiso   1.00
N212   N     0.46251   0.57450   0.37411   0.00000  Uiso   1.00
N213   N     0.03657   0.57257   0.62432   0.00000  Uiso   1.00
N214   N     0.03674   0.42580   0.37584   0.00000  Uiso   1.00
N215   N     0.46206   0.42385   0.62626   0.00000  Uiso   1.00
N216   N     0.28711   0.62481   0.07404   0.00000  Uiso   1.00
N217   N     0.28613   0.37509   0.92594   0.00000  Uiso   1.00
N218   N     0.21283   0.62341   0.92566   0.00000  Uiso   1.00
N219   N     0.21192   0.37354   0.07495   0.00000  Uiso   1.00
N220   N     0.03661   0.37519   0.42675   0.00000  Uiso   1.00
N221   N     0.46251   0.62521   0.42488   0.00000  Uiso   1.00
N222   N     0.46206   0.37317   0.57544   0.00000  Uiso   1.00
N223   N     0.03671   0.62335   0.57360   0.00000  Uiso   1.00
N224   N     0.21284   0.07367   0.37585   0.00000  Uiso   1.00
N225   N     0.21189   0.92436   0.62616   0.00000  Uiso   1.00
N226   N     0.28712   0.92530   0.37405   0.00000  Uiso   1.00
N227   N     0.28614   0.07332   0.62422   0.00000  Uiso   1.00
N228   N     0.18654   0.42421   0.07496   0.00000  Uiso   1.00
N229   N     0.31147   0.42582   0.92560   0.00000  Uiso   1.00
N230   N     0.18751   0.57262   0.92599   0.00000  Uiso   1.00
N231   N     0.31250   0.57419   0.07396   0.00000  Uiso   1.00
N232   N     0.18670   0.07342   0.57524   0.00000  Uiso   1.00
N233   N     0.31176   0.92491   0.57358   0.00000  Uiso   1.00
N234   N     0.18767   0.92525   0.42638   0.00000  Uiso   1.00
N235   N     0.31269   0.07421   0.42451   0.00000  Uiso   1.00
N236   N     0.03661   0.42418   0.62599   0.00000  Uiso   1.00
N237   N     0.46259   0.42622   0.37567   0.00000  Uiso   1.00
N238   N     0.46255   0.57264   0.62383   0.00000  Uiso   1.00
N239   N     0.03709   0.57494   0.37364   0.00000  Uiso   1.00
N240   N     0.21215   0.37385   0.92595   0.00000  Uiso   1.00
N241   N     0.21305   0.62384   0.07392   0.00000  Uiso   1.00
N242   N     0.28639   0.37542   0.07420   0.00000  Uiso   1.00
N243   N     0.28724   0.62507   0.92498   0.00000  Uiso   1.00
Cu244  Cu    0.99978   0.62737   0.49766   0.00000  Uiso   1.00
Cu245  Cu    0.99934   0.37145   0.50234   0.00000  Uiso   1.00
Cu246  Cu    0.74840   0.99886   0.62782   0.00000  Uiso   1.00
Cu247  Cu    0.75074   0.99989   0.37210   0.00000  Uiso   1.00
Cu248  Cu    0.81345   0.50154   0.99946   0.00000  Uiso   1.00
Cu249  Cu    0.68574   0.49725   0.00051   0.00000  Uiso   1.00
Cu250  Cu    0.81355   0.99980   0.49766   0.00000  Uiso   1.00
Cu251  Cu    0.68560   0.99898   0.50230   0.00000  Uiso   1.00
Cu252  Cu    0.99982   0.50177   0.37208   0.00000  Uiso   1.00
Cu253  Cu    0.99929   0.49701   0.62788   0.00000  Uiso   1.00
Cu254  Cu    0.75074   0.62713   0.99942   0.00000  Uiso   1.00
Cu255  Cu    0.74841   0.37158   0.00049   0.00000  Uiso   1.00
H256   H     0.93078   0.71630   0.55440   0.00000  Uiso   1.00
H257   H     0.56888   0.28179   0.55568   0.00000  Uiso   1.00
H258   H     0.56916   0.71748   0.44402   0.00000  Uiso   1.00
H259   H     0.93049   0.28301   0.44467   0.00000  Uiso   1.00
H260   H     0.77733   0.86140   0.71685   0.00000  Uiso   1.00
H261   H     0.77758   0.13879   0.28180   0.00000  Uiso   1.00
H262   H     0.72174   0.13782   0.71793   0.00000  Uiso   1.00
H263   H     0.72233   0.86204   0.28282   0.00000  Uiso   1.00
H264   H     0.85875   0.55557   0.86092   0.00000  Uiso   1.00
H265   H     0.64140   0.55493   0.13807   0.00000  Uiso   1.00
H266   H     0.85807   0.44488   0.13720   0.00000  Uiso   1.00
H267   H     0.64088   0.44409   0.86148   0.00000  Uiso   1.00
H268   H     0.85830   0.86083   0.44433   0.00000  Uiso   1.00
H269   H     0.64119   0.13684   0.44559   0.00000  Uiso   1.00
H270   H     0.85777   0.13732   0.55540   0.00000  Uiso   1.00
H271   H     0.64062   0.86012   0.55583   0.00000  Uiso   1.00
H272   H     0.93031   0.55507   0.28214   0.00000  Uiso   1.00
H273   H     0.56825   0.55390   0.71714   0.00000  Uiso   1.00
H274   H     0.56867   0.44394   0.28331   0.00000  Uiso   1.00
H275   H     0.92988   0.44320   0.71820   0.00000  Uiso   1.00
H276   H     0.77736   0.71676   0.13838   0.00000  Uiso   1.00
H277   H     0.77683   0.28217   0.86269   0.00000  Uiso   1.00
H278   H     0.72179   0.71600   0.86183   0.00000  Uiso   1.00
H279   H     0.72158   0.28157   0.13921   0.00000  Uiso   1.00
H280   H     0.56833   0.28254   0.44563   0.00000  Uiso   1.00
H281   H     0.93028   0.71702   0.44434   0.00000  Uiso   1.00
H282   H     0.92987   0.28135   0.55592   0.00000  Uiso   1.00
H283   H     0.56859   0.71577   0.55527   0.00000  Uiso   1.00
H284   H     0.72186   0.13750   0.28325   0.00000  Uiso   1.00
H285   H     0.72156   0.85994   0.71805   0.00000  Uiso   1.00
H286   H     0.77739   0.86095   0.28206   0.00000  Uiso   1.00
H287   H     0.77679   0.13669   0.71712   0.00000  Uiso   1.00
H288   H     0.64056   0.44346   0.13922   0.00000  Uiso   1.00
H289   H     0.85766   0.44404   0.86170   0.00000  Uiso   1.00
H290   H     0.64099   0.55405   0.86286   0.00000  Uiso   1.00
H291   H     0.85849   0.55507   0.13825   0.00000  Uiso   1.00
H292   H     0.64079   0.13794   0.55573   0.00000  Uiso   1.00
H293   H     0.85802   0.86205   0.55455   0.00000  Uiso   1.00
H294   H     0.64141   0.86148   0.44467   0.00000  Uiso   1.00
H295   H     0.85855   0.13857   0.44395   0.00000  Uiso   1.00
H296   H     0.56879   0.44375   0.71784   0.00000  Uiso   1.00
H297   H     0.93084   0.44495   0.28287   0.00000  Uiso   1.00
H298   H     0.93043   0.55477   0.71661   0.00000  Uiso   1.00
H299   H     0.56927   0.55555   0.28187   0.00000  Uiso   1.00
H300   H     0.72174   0.28187   0.86166   0.00000  Uiso   1.00
H301   H     0.72226   0.71673   0.13726   0.00000  Uiso   1.00
H302   H     0.77734   0.28281   0.13804   0.00000  Uiso   1.00
H303   H     0.77756   0.71713   0.86082   0.00000  Uiso   1.00
H304   H     0.88407   0.76856   0.60642   0.00000  Uiso   1.00
H305   H     0.61533   0.23080   0.60738   0.00000  Uiso   1.00
H306   H     0.61584   0.76848   0.39240   0.00000  Uiso   1.00
H307   H     0.88404   0.23185   0.39233   0.00000  Uiso   1.00
H308   H     0.80351   0.76849   0.76795   0.00000  Uiso   1.00
H309   H     0.80347   0.23183   0.23086   0.00000  Uiso   1.00
H310   H     0.69598   0.23096   0.76880   0.00000  Uiso   1.00
H311   H     0.69633   0.76873   0.23073   0.00000  Uiso   1.00
H312   H     0.88407   0.60718   0.76774   0.00000  Uiso   1.00
H313   H     0.61582   0.60728   0.23092   0.00000  Uiso   1.00
H314   H     0.88416   0.39292   0.23069   0.00000  Uiso   1.00
H315   H     0.61532   0.39220   0.76876   0.00000  Uiso   1.00
H316   H     0.88387   0.76813   0.39253   0.00000  Uiso   1.00
H317   H     0.61511   0.23034   0.39367   0.00000  Uiso   1.00
H318   H     0.88333   0.23021   0.60771   0.00000  Uiso   1.00
H319   H     0.61507   0.76697   0.60761   0.00000  Uiso   1.00
H320   H     0.88395   0.60686   0.23105   0.00000  Uiso   1.00
H321   H     0.61494   0.60592   0.76929   0.00000  Uiso   1.00
H322   H     0.61511   0.39169   0.23232   0.00000  Uiso   1.00
H323   H     0.88327   0.39158   0.76901   0.00000  Uiso   1.00
H324   H     0.80328   0.76806   0.23101   0.00000  Uiso   1.00
H325   H     0.80273   0.23019   0.76917   0.00000  Uiso   1.00
H326   H     0.69565   0.76698   0.76907   0.00000  Uiso   1.00
H327   H     0.69571   0.23044   0.23222   0.00000  Uiso   1.00
C328   C     0.93610   0.67126   0.58749   0.00000  Uiso   1.00
C329   C     0.56334   0.32659   0.58898   0.00000  Uiso   1.00
C330   C     0.56373   0.67267   0.41069   0.00000  Uiso   1.00
C331   C     0.93594   0.32808   0.41168   0.00000  Uiso   1.00
C332   C     0.79376   0.87224   0.67166   0.00000  Uiso   1.00
C333   C     0.79424   0.12782   0.32665   0.00000  Uiso   1.00
C334   C     0.70511   0.12685   0.67305   0.00000  Uiso   1.00
C335   C     0.70582   0.87266   0.32793   0.00000  Uiso   1.00
C336   C     0.83627   0.58869   0.87175   0.00000  Uiso   1.00
C337   C     0.66391   0.58791   0.12718   0.00000  Uiso   1.00
C338   C     0.83556   0.41182   0.12665   0.00000  Uiso   1.00
C339   C     0.66325   0.41077   0.87252   0.00000  Uiso   1.00
C340   C     0.83592   0.87186   0.41099   0.00000  Uiso   1.00
C341   C     0.66367   0.12625   0.41244   0.00000  Uiso   1.00
C342   C     0.83523   0.12648   0.58835   0.00000  Uiso   1.00
C343   C     0.66301   0.87097   0.58923   0.00000  Uiso   1.00
C344   C     0.93581   0.58834   0.32701   0.00000  Uiso   1.00
C345   C     0.56295   0.58692   0.67202   0.00000  Uiso   1.00
C346   C     0.56323   0.41105   0.32847   0.00000  Uiso   1.00
C347   C     0.93533   0.40993   0.67331   0.00000  Uiso   1.00
C348   C     0.79402   0.67199   0.12735   0.00000  Uiso   1.00
C349   C     0.79330   0.32730   0.87322   0.00000  Uiso   1.00
C350   C     0.70535   0.67089   0.87276   0.00000  Uiso   1.00
C351   C     0.70492   0.32638   0.12831   0.00000  Uiso   1.00
C352   C     0.56303   0.32753   0.41249   0.00000  Uiso   1.00
C353   C     0.93580   0.67222   0.41102   0.00000  Uiso   1.00
C354   C     0.93534   0.32614   0.58929   0.00000  Uiso   1.00
C355   C     0.56315   0.67072   0.58828   0.00000  Uiso   1.00
C356   C     0.70542   0.12664   0.32841   0.00000  Uiso   1.00
C357   C     0.70492   0.87090   0.67320   0.00000  Uiso   1.00
C358   C     0.79401   0.87193   0.32695   0.00000  Uiso   1.00
C359   C     0.79330   0.12610   0.67202   0.00000  Uiso   1.00
C360   C     0.66296   0.41019   0.12832   0.00000  Uiso   1.00
C361   C     0.83517   0.41104   0.87265   0.00000  Uiso   1.00
C362   C     0.66354   0.58705   0.87334   0.00000  Uiso   1.00
C363   C     0.83604   0.58823   0.12729   0.00000  Uiso   1.00
C364   C     0.66318   0.12691   0.58906   0.00000  Uiso   1.00
C365   C     0.83551   0.87263   0.58764   0.00000  Uiso   1.00
C366   C     0.66393   0.87230   0.41166   0.00000  Uiso   1.00
C367   C     0.83615   0.12771   0.41060   0.00000  Uiso   1.00
C368   C     0.56331   0.41048   0.67297   0.00000  Uiso   1.00
C369   C     0.93615   0.41190   0.32796   0.00000  Uiso   1.00
C370   C     0.93587   0.58769   0.67147   0.00000  Uiso   1.00
C371   C     0.56378   0.58883   0.32674   0.00000  Uiso   1.00
C372   C     0.70514   0.32675   0.87263   0.00000  Uiso   1.00
C373   C     0.70578   0.67161   0.12668   0.00000  Uiso   1.00
C374   C     0.79378   0.32791   0.12714   0.00000  Uiso   1.00
C375   C     0.79424   0.67236   0.87170   0.00000  Uiso   1.00
C376   C     0.88765   0.68412   0.68328   0.00000  Uiso   1.00
C377   C     0.91801   0.65056   0.65027   0.00000  Uiso   1.00
C378   C     0.61182   0.31509   0.68446   0.00000  Uiso   1.00
C379   C     0.58139   0.34803   0.65153   0.00000  Uiso   1.00
C380   C     0.61231   0.68437   0.31519   0.00000  Uiso   1.00
C381   C     0.58184   0.65135   0.34817   0.00000  Uiso   1.00
C382   C     0.88769   0.31616   0.31526   0.00000  Uiso   1.00
C383   C     0.91807   0.34920   0.34875   0.00000  Uiso   1.00
C384   C     0.84193   0.77571   0.68342   0.00000  Uiso   1.00
C385   C     0.82518   0.83650   0.65045   0.00000  Uiso   1.00
C386   C     0.84201   0.22485   0.31511   0.00000  Uiso   1.00
C387   C     0.82549   0.16393   0.34806   0.00000  Uiso   1.00
C388   C     0.65743   0.22389   0.68451   0.00000  Uiso   1.00
C389   C     0.67390   0.16301   0.65160   0.00000  Uiso   1.00
C390   C     0.65795   0.77577   0.31528   0.00000  Uiso   1.00
C391   C     0.67447   0.83654   0.34873   0.00000  Uiso   1.00
C392   C     0.84205   0.68434   0.77477   0.00000  Uiso   1.00
C393   C     0.82557   0.65126   0.83569   0.00000  Uiso   1.00
C394   C     0.65793   0.68432   0.22368   0.00000  Uiso   1.00
C395   C     0.67443   0.65084   0.16286   0.00000  Uiso   1.00
C396   C     0.84198   0.31609   0.22362   0.00000  Uiso   1.00
C397   C     0.82523   0.34906   0.16281   0.00000  Uiso   1.00
C398   C     0.65741   0.31513   0.77572   0.00000  Uiso   1.00
C399   C     0.67389   0.34816   0.83655   0.00000  Uiso   1.00
C400   C     0.84177   0.77505   0.31539   0.00000  Uiso   1.00
C401   C     0.82525   0.83583   0.34838   0.00000  Uiso   1.00
C402   C     0.65725   0.22320   0.31668   0.00000  Uiso   1.00
C403   C     0.67401   0.16241   0.34965   0.00000  Uiso   1.00
C404   C     0.84116   0.22302   0.68473   0.00000  Uiso   1.00
C405   C     0.82466   0.16223   0.65127   0.00000  Uiso   1.00
C406   C     0.65712   0.77394   0.68479   0.00000  Uiso   1.00
C407   C     0.67366   0.83481   0.65178   0.00000  Uiso   1.00
C408   C     0.88739   0.68388   0.31543   0.00000  Uiso   1.00
C409   C     0.91777   0.65085   0.34843   0.00000  Uiso   1.00
C410   C     0.61141   0.68267   0.68471   0.00000  Uiso   1.00
C411   C     0.58102   0.64965   0.65122   0.00000  Uiso   1.00
C412   C     0.61150   0.31471   0.31675   0.00000  Uiso   1.00
C413   C     0.58111   0.34822   0.34972   0.00000  Uiso   1.00
C414   C     0.88679   0.31442   0.68482   0.00000  Uiso   1.00
C415   C     0.91725   0.34744   0.65187   0.00000  Uiso   1.00
C416   C     0.84183   0.68386   0.22411   0.00000  Uiso   1.00
C417   C     0.82534   0.65078   0.16332   0.00000  Uiso   1.00
C418   C     0.84114   0.31457   0.77623   0.00000  Uiso   1.00
C419   C     0.82465   0.34808   0.83702   0.00000  Uiso   1.00
C420   C     0.65712   0.68274   0.77632   0.00000  Uiso   1.00
C421   C     0.67387   0.64978   0.83715   0.00000  Uiso   1.00
C422   C     0.65715   0.31454   0.22532   0.00000  Uiso   1.00
C423   C     0.67363   0.34762   0.16439   0.00000  Uiso   1.00
C424   C     0.87241   0.74518   0.65365   0.00000  Uiso   1.00
C425   C     0.62698   0.25417   0.65464   0.00000  Uiso   1.00
C426   C     0.62750   0.74527   0.34506   0.00000  Uiso   1.00
C427   C     0.87245   0.25521   0.34501   0.00000  Uiso   1.00
C428   C     0.82710   0.74526   0.74446   0.00000  Uiso   1.00
C429   C     0.82710   0.25517   0.25412   0.00000  Uiso   1.00
C430   C     0.67235   0.25422   0.74545   0.00000  Uiso   1.00
C431   C     0.67276   0.74534   0.25416   0.00000  Uiso   1.00
C432   C     0.87246   0.65443   0.74433   0.00000  Uiso   1.00
C433   C     0.62748   0.65455   0.25418   0.00000  Uiso   1.00
C434   C     0.87248   0.34578   0.25412   0.00000  Uiso   1.00
C435   C     0.62697   0.34496   0.74541   0.00000  Uiso   1.00
C436   C     0.87222   0.74478   0.34527   0.00000  Uiso   1.00
C437   C     0.62676   0.25368   0.34642   0.00000  Uiso   1.00
C438   C     0.87163   0.25347   0.65498   0.00000  Uiso   1.00
C439   C     0.62666   0.74360   0.65493   0.00000  Uiso   1.00
C440   C     0.87227   0.65405   0.25442   0.00000  Uiso   1.00
C441   C     0.62662   0.65306   0.74584   0.00000  Uiso   1.00
C442   C     0.62671   0.34441   0.25571   0.00000  Uiso   1.00
C443   C     0.87161   0.34431   0.74576   0.00000  Uiso   1.00
C444   C     0.82688   0.74476   0.25440   0.00000  Uiso   1.00
C445   C     0.82631   0.25353   0.74577   0.00000  Uiso   1.00
C446   C     0.67202   0.74363   0.74581   0.00000  Uiso   1.00
C447   C     0.67209   0.25364   0.25564   0.00000  Uiso   1.00
N448   N     0.96250   0.62358   0.57319   0.00000  Uiso   1.00
N449   N     0.53660   0.37350   0.57520   0.00000  Uiso   1.00
N450   N     0.53699   0.62568   0.42452   0.00000  Uiso   1.00
N451   N     0.96242   0.37546   0.42640   0.00000  Uiso   1.00
N452   N     0.78635   0.92514   0.62417   0.00000  Uiso   1.00
N453   N     0.78730   0.07434   0.37363   0.00000  Uiso   1.00
N454   N     0.71198   0.07337   0.62605   0.00000  Uiso   1.00
N455   N     0.71301   0.92546   0.37565   0.00000  Uiso   1.00
N456   N     0.81269   0.57453   0.92497   0.00000  Uiso   1.00
N457   N     0.68764   0.57314   0.07423   0.00000  Uiso   1.00
N458   N     0.81167   0.42617   0.07390   0.00000  Uiso   1.00
N459   N     0.68679   0.42466   0.92590   0.00000  Uiso   1.00
N460   N     0.81243   0.92528   0.42482   0.00000  Uiso   1.00
N461   N     0.68750   0.07341   0.42672   0.00000  Uiso   1.00
N462   N     0.81153   0.07356   0.57359   0.00000  Uiso   1.00
N463   N     0.68652   0.92440   0.57539   0.00000  Uiso   1.00
N464   N     0.96250   0.57449   0.37408   0.00000  Uiso   1.00
N465   N     0.53656   0.57253   0.62430   0.00000  Uiso   1.00
N466   N     0.53674   0.42580   0.37585   0.00000  Uiso   1.00
N467   N     0.96204   0.42385   0.62628   0.00000  Uiso   1.00
N468   N     0.78709   0.62485   0.07404   0.00000  Uiso   1.00
N469   N     0.78610   0.37508   0.92595   0.00000  Uiso   1.00
N470   N     0.71279   0.62341   0.92564   0.00000  Uiso   1.00
N471   N     0.71188   0.37350   0.07497   0.00000  Uiso   1.00
N472   N     0.53661   0.37519   0.42675   0.00000  Uiso   1.00
N473   N     0.96249   0.62521   0.42486   0.00000  Uiso   1.00
N474   N     0.96205   0.37314   0.57546   0.00000  Uiso   1.00
N475   N     0.53668   0.62330   0.57354   0.00000  Uiso   1.00
N476   N     0.71279   0.07365   0.37582   0.00000  Uiso   1.00
N477   N     0.71187   0.92434   0.62618   0.00000  Uiso   1.00
N478   N     0.78709   0.92532   0.37403   0.00000  Uiso   1.00
N479   N     0.78613   0.07333   0.62425   0.00000  Uiso   1.00
N480   N     0.68651   0.42419   0.07496   0.00000  Uiso   1.00
N481   N     0.81145   0.42580   0.92562   0.00000  Uiso   1.00
N482   N     0.68747   0.57263   0.92600   0.00000  Uiso   1.00
N483   N     0.81248   0.57423   0.07399   0.00000  Uiso   1.00
N484   N     0.68663   0.07342   0.57527   0.00000  Uiso   1.00
N485   N     0.81165   0.92540   0.57329   0.00000  Uiso   1.00
N486   N     0.68764   0.92523   0.42638   0.00000  Uiso   1.00
N487   N     0.81266   0.07426   0.42439   0.00000  Uiso   1.00
N488   N     0.53657   0.42422   0.62597   0.00000  Uiso   1.00
N489   N     0.96256   0.42623   0.37566   0.00000  Uiso   1.00
N490   N     0.96236   0.57293   0.62405   0.00000  Uiso   1.00
N491   N     0.53704   0.57497   0.37371   0.00000  Uiso   1.00
N492   N     0.71210   0.37385   0.92596   0.00000  Uiso   1.00
N493   N     0.71298   0.62387   0.07392   0.00000  Uiso   1.00
N494   N     0.78636   0.37537   0.07423   0.00000  Uiso   1.00
N495   N     0.78726   0.62511   0.92493   0.00000  Uiso   1.00
H496   H     0.39638   0.67400   0.67712   0.00000  Uiso   1.00
H497   H     0.33696   0.79319   0.67737   0.00000  Uiso   1.00
H498   H     0.33728   0.67813   0.79172   0.00000  Uiso   1.00
loop_
_geom_bond_atom_site_label_1
_geom_bond_atom_site_label_2
_geom_bond_distance
_geom_bond_site_symmetry_2
_ccdc_geom_bond_type
Cu1    N196    2.001   .     S
Cu1    N221    1.961   .     S
Cu1    N450    1.971   .     S
Cu1    N475    1.993   .     S
Cu2    N199    1.993   .     S
Cu2    N222    1.967   .     S
Cu2    N449    1.963   .     S
Cu2    N472    1.998   .     S
Cu3    N200    1.988   .     S
Cu3    N202    1.961   1_565 S
Cu3    N225    1.965   .     S
Cu3    N227    1.998   1_565 S
Cu4    N201    1.963   1_565 S
Cu4    N203    1.998   .     S
Cu4    N224    1.994   1_565 S
Cu4    N226    1.962   .     S
Cu5    N204    1.968   .     S
Cu5    N206    2.001   1_556 S
Cu5    N229    1.990   .     S
Cu5    N231    1.961   1_556 S
Cu6    N205    1.992   .     S
Cu6    N207    1.959   1_554 S
Cu6    N228    1.963   .     S
Cu6    N230    1.995   1_554 S
Cu7    N208    1.960   .     S
Cu7    N210    1.993   1_565 S
Cu7    N233    2.001   .     S
Cu7    N235    1.971   1_565 S
Cu8    N209    1.997   1_565 S
Cu8    N211    1.965   .     S
Cu8    N232    1.961   1_565 S
Cu8    N234    1.993   .     S
Cu9    N212    1.963   .     S
Cu9    N237    1.999   .     S
Cu9    N466    1.996   .     S
Cu9    N491    1.966   .     S
Cu10   N215    1.967   .     S
Cu10   N238    1.989   .     S
Cu10   N465    1.998   .     S
Cu10   N488    1.961   .     S
Cu11   N216    1.960   1_556 S
Cu11   N218    1.994   .     S
Cu11   N241    1.996   1_556 S
Cu11   N243    1.962   .     S
Cu12   N217    1.996   1_554 S
Cu12   N219    1.963   .     S
Cu12   N240    1.959   1_554 S
Cu12   N242    1.992   .     S
H13    C82     1.072   .     S
H14    C83     1.071   .     S
H15    C84     1.071   .     S
H16    C85     1.071   .     S
H17    C86     1.073   .     S
H18    C87     1.071   .     S
H19    C88     1.071   .     S
H20    C89     1.071   .     S
H21    C90     1.072   .     S
H22    C91     1.071   .     S
H23    C92     1.070   .     S
H24    C93     1.071   .     S
H25    C94     1.071   .     S
H26    C95     1.071   .     S
H27    C96     1.071   .     S
H28    C97     1.071   .     S
H29    C98     1.071   .     S
H30    C99     1.071   .     S
H31    C100    1.071   .     S
H32    C101    1.071   .     S
H33    C102    1.071   .     S
H34    C103    1.071   .     S
H35    C104    1.071   .     S
H36    C105    1.071   .     S
H37    C106    1.071   .     S
H38    C107    1.071   .     S
H39    C108    1.071   .     S
H40    C109    1.071   .     S
H41    C110    1.071   .     S
H42    C111    1.071   .     S
H43    C112    1.071   .     S
H44    C113    1.071   .     S
H45    C114    1.071   .     S
H46    C115    1.071   .     S
H47    C116    1.071   .     S
H48    C117    1.071   .     S
H49    C118    1.071   .     S
H50    C119    1.071   .     S
H51    C120    1.071   .     S
H52    C121    1.071   .     S
H53    C122    1.071   .     S
H54    C123    1.071   .     S
H55    C124    1.073   .     S
H56    C125    1.071   .     S
H57    C126    1.071   .     S
H58    C127    1.071   .     S
H59    C128    1.071   .     S
H60    C129    1.073   .     S
H61    C175    1.085   .     S
H62    C176    1.085   .     S
H63    C177    1.085   .     S
H64    C178    1.085   .     S
H65    C179    1.084   .     S
H66    C180    1.084   .     S
H67    C181    1.085   .     S
H68    C182    1.084   .     S
H69    C183    1.084   .     S
H70    C184    1.084   .     S
H71    C185    1.084   .     S
H72    C186    1.085   .     S
H73    C187    1.085   .     S
H74    C188    1.085   .     S
H75    C189    1.084   .     S
H76    C190    1.085   .     S
H77    C191    1.085   .     S
H78    C192    1.085   .     S
H79    C193    1.084   .     S
H80    C194    1.085   .     S
H81    C195    1.085   .     S
C82    C130    1.411   .     D
C82    N196    1.370   .     S
C83    C132    1.417   .     S
C83    N197    1.364   .     D
C84    C134    1.418   .     D
C84    N198    1.365   .     S
C85    C136    1.419   .     D
C85    N199    1.367   .     S
C86    C137    1.409   .     S
C86    N200    1.371   .     D
C87    C139    1.418   .     S
C87    N201    1.365   .     D
C88    C141    1.417   .     S
C88    N202    1.365   .     D
C89    C143    1.418   .     D
C89    N203    1.366   .     S
C90    C144    1.411   .     S
C90    N204    1.369   .     D
C91    C146    1.418   .     D
C91    N205    1.366   .     S
C92    C148    1.418   .     S
C92    N206    1.367   .     D
C93    C150    1.417   .     S
C93    N207    1.364   .     D
C94    C152    1.417   .     D
C94    N208    1.365   .     S
C95    C154    1.418   .     D
C95    N209    1.366   .     S
C96    C156    1.418   .     S
C96    N210    1.367   .     D
C97    C158    1.418   .     S
C97    N211    1.365   .     D
C98    C160    1.418   .     S
C98    N212    1.364   .     D
C99    C162    1.418   .     S
C99    N213    1.367   .     D
C100   C164    1.419   .     D
C100   N214    1.367   .     S
C101   C166    1.418   .     S
C101   N215    1.365   .     D
C102   C168    1.417   .     S
C102   N216    1.364   .     D
C103   C170    1.418   .     S
C103   N217    1.366   .     D
C104   C172    1.419   .     S
C104   N218    1.366   .     D
C105   C174    1.418   .     S
C105   N219    1.365   .     D
C106   C164    1.418   .     S
C106   N220    1.367   .     D
C107   C160    1.417   .     D
C107   N221    1.365   .     S
C108   C166    1.418   .     D
C108   N222    1.365   .     S
C109   C162    1.419   .     D
C109   N223    1.366   .     S
C110   C154    1.419   .     S
C110   N224    1.366   .     D
C111   C158    1.418   .     D
C111   N225    1.365   .     S
C112   C152    1.417   .     S
C112   N226    1.364   .     D
C113   C156    1.418   .     D
C113   N227    1.366   .     S
C114   C174    1.418   .     D
C114   N228    1.365   .     S
C115   C170    1.418   .     D
C115   N229    1.367   .     S
C116   C172    1.417   .     D
C116   N230    1.366   .     S
C117   C168    1.417   .     D
C117   N231    1.365   .     S
C118   C141    1.417   .     D
C118   N232    1.365   .     S
C119   C137    1.411   .     D
C119   N233    1.370   .     S
C120   C143    1.418   .     S
C120   N234    1.366   .     D
C121   C139    1.418   .     D
C121   N235    1.365   .     S
C122   C132    1.417   .     D
C122   N236    1.365   .     S
C123   C136    1.418   .     S
C123   N237    1.367   .     D
C124   C130    1.409   .     S
C124   N238    1.371   .     D
C125   C134    1.418   .     S
C125   N239    1.365   .     D
C126   C150    1.417   .     D
C126   N240    1.364   .     S
C127   C146    1.418   .     S
C127   N241    1.366   .     D
C128   C148    1.418   .     D
C128   N242    1.367   .     S
C129   C144    1.410   .     D
C129   N243    1.369   .     S
C130   H496    1.065   .     S
C131   C132    1.443   .     S
C131   C175    1.399   .     D
C131   C183    1.399   .     S
C133   C134    1.445   .     S
C133   C176    1.399   .     D
C133   C181    1.399   .     S
C135   C136    1.447   .     S
C135   C177    1.400   .     D
C135   C182    1.401   .     S
C137   H497    1.065   .     S
C138   C139    1.445   .     S
C138   C177    1.399   .     S
C138   C178    1.399   .     D
C140   C141    1.443   .     S
C140   C175    1.399   .     S
C140   C179    1.398   .     D
C142   C143    1.446   .     S
C142   C176    1.400   .     S
C142   C180    1.400   .     D
C144   H498    1.064   .     S
C145   C146    1.446   .     S
C145   C180    1.400   .     S
C145   C181    1.400   .     D
C147   C148    1.447   .     S
C147   C178    1.400   .     S
C147   C182    1.400   .     D
C149   C150    1.442   .     S
C149   C179    1.398   .     S
C149   C183    1.398   .     D
C151   C152    1.443   .     S
C151   C184    1.399   .     S
C151   C192    1.399   .     D
C153   C154    1.447   .     S
C153   C185    1.401   .     S
C153   C195    1.400   .     D
C155   C156    1.447   .     S
C155   C186    1.400   .     S
C155   C193    1.400   .     D
C157   C158    1.444   .     S
C157   C187    1.399   .     S
C157   C194    1.399   .     D
C159   C160    1.443   .     S
C159   C184    1.399   .     D
C159   C188    1.399   .     S
C161   C162    1.447   .     S
C161   C187    1.400   .     D
C161   C189    1.400   .     S
C163   C164    1.447   .     S
C163   C185    1.401   .     D
C163   C190    1.400   .     S
C165   C166    1.445   .     S
C165   C186    1.399   .     D
C165   C191    1.399   .     S
C167   C168    1.443   .     S
C167   C188    1.398   .     D
C167   C192    1.399   .     S
C169   C170    1.446   .     S
C169   C191    1.399   .     D
C169   C193    1.401   .     S
C171   C172    1.446   .     S
C171   C189    1.400   .     D
C171   C194    1.399   .     S
C173   C174    1.444   .     S
C173   C190    1.399   .     D
C173   C195    1.399   .     S
N196   N238    1.350   .     S
N197   N236    1.351   .     S
N197   Cu245   1.963   1_455 S
N198   N239    1.351   .     S
N198   Cu244   1.967   1_455 S
N199   N237    1.351   .     S
N200   N233    1.349   .     S
N201   Cu4     1.963   1_545 S
N201   N235    1.351   .     S
N202   Cu3     1.961   1_545 S
N202   N232    1.350   .     S
N203   N234    1.351   .     S
N204   N243    1.349   .     S
N205   N241    1.351   .     S
N206   Cu5     2.001   1_554 S
N206   N242    1.350   .     S
N207   Cu6     1.959   1_556 S
N207   N240    1.350   .     S
N208   N226    1.351   .     S
N209   Cu8     1.997   1_545 S
N209   N224    1.351   .     S
N210   Cu7     1.993   1_545 S
N210   N227    1.351   .     S
N211   N225    1.350   .     S
N212   N221    1.350   .     S
N213   N223    1.351   .     S
N213   Cu253   2.000   1_455 S
N214   N220    1.351   .     S
N214   Cu252   1.996   1_455 S
N215   N222    1.350   .     S
N216   Cu11    1.960   1_554 S
N216   N231    1.350   .     S
N217   Cu12    1.996   1_556 S
N217   N229    1.350   .     S
N218   N230    1.350   .     S
N219   N228    1.351   .     S
N220   Cu245   1.999   1_455 S
N223   Cu244   1.995   1_455 S
N224   Cu4     1.994   1_545 S
N227   Cu3     1.998   1_545 S
N230   Cu6     1.995   1_556 S
N231   Cu5     1.961   1_554 S
N232   Cu8     1.961   1_545 S
N235   Cu7     1.971   1_545 S
N236   Cu253   1.964   1_455 S
N239   Cu252   1.967   1_455 S
N240   Cu12    1.959   1_556 S
N241   Cu11    1.996   1_554 S
Cu244  N223    1.995   1_655 S
Cu244  N198    1.967   1_655 S
Cu244  N448    1.999   .     S
Cu244  N473    1.962   .     S
Cu245  N197    1.963   1_655 S
Cu245  N220    1.999   1_655 S
Cu245  N451    1.995   .     S
Cu245  N474    1.966   .     S
Cu246  N452    1.994   .     S
Cu246  N454    1.962   1_565 S
Cu246  N477    1.965   .     S
Cu246  N479    1.997   1_565 S
Cu247  N453    1.965   1_565 S
Cu247  N455    1.997   .     S
Cu247  N476    1.994   1_565 S
Cu247  N478    1.962   .     S
Cu248  N456    1.963   .     S
Cu248  N458    1.995   1_556 S
Cu248  N481    1.992   .     S
Cu248  N483    1.959   1_556 S
Cu249  N457    1.992   .     S
Cu249  N459    1.959   1_554 S
Cu249  N480    1.963   .     S
Cu249  N482    1.995   1_554 S
Cu250  N460    1.961   .     S
Cu250  N462    1.993   1_565 S
Cu250  N485    1.998   .     S
Cu250  N487    1.966   1_565 S
Cu251  N461    1.997   1_565 S
Cu251  N463    1.965   .     S
Cu251  N484    1.962   1_565 S
Cu251  N486    1.993   .     S
Cu252  N239    1.967   1_655 S
Cu252  N214    1.996   1_655 S
Cu252  N464    1.962   .     S
Cu252  N489    1.999   .     S
Cu253  N213    2.000   1_655 S
Cu253  N236    1.964   1_655 S
Cu253  N467    1.966   .     S
Cu253  N490    1.996   .     S
Cu254  N468    1.961   1_556 S
Cu254  N470    1.994   .     S
Cu254  N493    1.997   1_556 S
Cu254  N495    1.964   .     S
Cu255  N469    1.996   1_554 S
Cu255  N471    1.964   .     S
Cu255  N492    1.959   1_554 S
Cu255  N494    1.993   .     S
H256   C328    1.071   .     S
H257   C329    1.071   .     S
H258   C330    1.071   .     S
H259   C331    1.071   .     S
H260   C332    1.071   .     S
H261   C333    1.071   .     S
H262   C334    1.071   .     S
H263   C335    1.071   .     S
H264   C336    1.071   .     S
H265   C337    1.071   .     S
H266   C338    1.070   .     S
H267   C339    1.071   .     S
H268   C340    1.071   .     S
H269   C341    1.070   .     S
H270   C342    1.071   .     S
H271   C343    1.071   .     S
H272   C344    1.071   .     S
H273   C345    1.071   .     S
H274   C346    1.071   .     S
H275   C347    1.071   .     S
H276   C348    1.071   .     S
H277   C349    1.071   .     S
H278   C350    1.071   .     S
H279   C351    1.071   .     S
H280   C352    1.070   .     S
H281   C353    1.071   .     S
H282   C354    1.071   .     S
H283   C355    1.071   .     S
H284   C356    1.071   .     S
H285   C357    1.071   .     S
H286   C358    1.071   .     S
H287   C359    1.071   .     S
H288   C360    1.071   .     S
H289   C361    1.071   .     S
H290   C362    1.071   .     S
H291   C363    1.071   .     S
H292   C364    1.071   .     S
H293   C365    1.070   .     S
H294   C366    1.071   .     S
H295   C367    1.071   .     S
H296   C368    1.071   .     S
H297   C369    1.071   .     S
H298   C370    1.071   .     S
H299   C371    1.071   .     S
H300   C372    1.071   .     S
H301   C373    1.071   .     S
H302   C374    1.071   .     S
H303   C375    1.071   .     S
H304   C424    1.084   .     S
H305   C425    1.084   .     S
H306   C426    1.085   .     S
H307   C427    1.085   .     S
H308   C428    1.085   .     S
H309   C429    1.085   .     S
H310   C430    1.085   .     S
H311   C431    1.084   .     S
H312   C432    1.085   .     S
H313   C433    1.085   .     S
H314   C434    1.084   .     S
H315   C435    1.084   .     S
H316   C436    1.084   .     S
H317   C437    1.084   .     S
H318   C438    1.085   .     S
H319   C439    1.085   .     S
H320   C440    1.084   .     S
H321   C441    1.084   .     S
H322   C442    1.085   .     S
H323   C443    1.085   .     S
H324   C444    1.085   .     S
H325   C445    1.084   .     S
H326   C446    1.085   .     S
H327   C447    1.085   .     S
C328   C377    1.418   .     S
C328   N448    1.366   .     D
C329   C379    1.417   .     S
C329   N449    1.365   .     D
C330   C381    1.418   .     D
C330   N450    1.365   .     S
C331   C383    1.418   .     D
C331   N451    1.367   .     S
C332   C385    1.419   .     S
C332   N452    1.367   .     D
C333   C387    1.418   .     S
C333   N453    1.365   .     D
C334   C389    1.417   .     S
C334   N454    1.365   .     D
C335   C391    1.418   .     D
C335   N455    1.366   .     S
C336   C393    1.418   .     S
C336   N456    1.365   .     D
C337   C395    1.418   .     D
C337   N457    1.367   .     S
C338   C397    1.418   .     S
C338   N458    1.367   .     D
C339   C399    1.417   .     S
C339   N459    1.365   .     D
C340   C401    1.417   .     D
C340   N460    1.365   .     S
C341   C403    1.418   .     S
C341   N461    1.367   .     D
C342   C405    1.418   .     S
C342   N462    1.366   .     D
C343   C407    1.417   .     S
C343   N463    1.365   .     D
C344   C409    1.417   .     S
C344   N464    1.365   .     D
C345   C411    1.418   .     S
C345   N465    1.366   .     D
C346   C413    1.419   .     S
C346   N466    1.366   .     D
C347   C415    1.418   .     S
C347   N467    1.365   .     D
C348   C417    1.417   .     S
C348   N468    1.364   .     D
C349   C419    1.418   .     S
C349   N469    1.366   .     D
C350   C421    1.419   .     S
C350   N470    1.366   .     D
C351   C423    1.418   .     S
C351   N471    1.365   .     D
C352   C413    1.417   .     D
C352   N472    1.367   .     S
C353   C409    1.417   .     D
C353   N473    1.365   .     S
C354   C415    1.418   .     D
C354   N474    1.365   .     S
C355   C411    1.418   .     D
C355   N475    1.367   .     S
C356   C403    1.419   .     D
C356   N476    1.366   .     S
C357   C407    1.418   .     D
C357   N477    1.365   .     S
C358   C401    1.417   .     S
C358   N478    1.365   .     D
C359   C405    1.418   .     D
C359   N479    1.366   .     S
C360   C423    1.418   .     D
C360   N480    1.365   .     S
C361   C419    1.418   .     D
C361   N481    1.367   .     S
C362   C421    1.418   .     D
C362   N482    1.367   .     S
C363   C417    1.417   .     D
C363   N483    1.365   .     S
C364   C389    1.417   .     D
C364   N484    1.364   .     S
C365   C385    1.418   .     D
C365   N485    1.367   .     S
C366   C391    1.418   .     S
C366   N486    1.366   .     D
C367   C387    1.418   .     D
C367   N487    1.365   .     S
C368   C379    1.417   .     D
C368   N488    1.365   .     S
C369   C383    1.418   .     S
C369   N489    1.367   .     D
C370   C377    1.419   .     D
C370   N490    1.367   .     S
C371   C381    1.418   .     S
C371   N491    1.365   .     D
C372   C399    1.417   .     D
C372   N492    1.364   .     S
C373   C395    1.418   .     S
C373   N493    1.366   .     D
C374   C397    1.419   .     D
C374   N494    1.366   .     S
C375   C393    1.418   .     D
C375   N495    1.365   .     S
C376   C377    1.447   .     S
C376   C424    1.401   .     D
C376   C432    1.399   .     S
C378   C379    1.443   .     S
C378   C425    1.399   .     D
C378   C435    1.398   .     S
C380   C381    1.445   .     S
C380   C426    1.399   .     D
C380   C433    1.399   .     S
C382   C383    1.447   .     S
C382   C427    1.400   .     D
C382   C434    1.400   .     S
C384   C385    1.447   .     S
C384   C424    1.401   .     S
C384   C428    1.400   .     D
C386   C387    1.444   .     S
C386   C427    1.399   .     S
C386   C429    1.399   .     D
C388   C389    1.443   .     S
C388   C425    1.399   .     S
C388   C430    1.398   .     D
C390   C391    1.446   .     S
C390   C426    1.400   .     S
C390   C431    1.400   .     D
C392   C393    1.444   .     S
C392   C428    1.399   .     S
C392   C432    1.399   .     D
C394   C395    1.446   .     S
C394   C431    1.400   .     S
C394   C433    1.400   .     D
C396   C397    1.446   .     S
C396   C429    1.399   .     S
C396   C434    1.400   .     D
C398   C399    1.442   .     S
C398   C430    1.398   .     S
C398   C435    1.398   .     D
C400   C401    1.443   .     S
C400   C436    1.399   .     S
C400   C444    1.398   .     D
C402   C403    1.446   .     S
C402   C437    1.401   .     S
C402   C447    1.400   .     D
C404   C405    1.446   .     S
C404   C438    1.400   .     S
C404   C445    1.400   .     D
C406   C407    1.445   .     S
C406   C439    1.399   .     S
C406   C446    1.399   .     D
C408   C409    1.443   .     S
C408   C436    1.399   .     D
C408   C440    1.399   .     S
C410   C411    1.447   .     S
C410   C439    1.400   .     D
C410   C441    1.400   .     S
C412   C413    1.447   .     S
C412   C437    1.401   .     D
C412   C442    1.400   .     S
C414   C415    1.445   .     S
C414   C438    1.399   .     D
C414   C443    1.399   .     S
C416   C417    1.443   .     S
C416   C440    1.398   .     D
C416   C444    1.399   .     S
C418   C419    1.446   .     S
C418   C443    1.400   .     D
C418   C445    1.400   .     S
C420   C421    1.446   .     S
C420   C441    1.400   .     D
C420   C446    1.399   .     S
C422   C423    1.444   .     S
C422   C442    1.399   .     D
C422   C447    1.399   .     S
N448   N490    1.351   .     S
N449   N488    1.350   .     S
N450   N491    1.351   .     S
N451   N489    1.351   .     S
N452   N485    1.350   .     S
N453   Cu247   1.965   1_545 S
N453   N487    1.351   .     S
N454   Cu246   1.962   1_545 S
N454   N484    1.350   .     S
N455   N486    1.351   .     S
N456   N495    1.350   .     S
N457   N493    1.351   .     S
N458   Cu248   1.995   1_554 S
N458   N494    1.350   .     S
N459   Cu249   1.959   1_556 S
N459   N492    1.350   .     S
N460   N478    1.350   .     S
N461   Cu251   1.997   1_545 S
N461   N476    1.351   .     S
N462   Cu250   1.993   1_545 S
N462   N479    1.351   .     S
N463   N477    1.351   .     S
N464   N473    1.350   .     S
N465   N475    1.351   .     S
N466   N472    1.351   .     S
N467   N474    1.351   .     S
N468   Cu254   1.961   1_554 S
N468   N483    1.350   .     S
N469   Cu255   1.996   1_556 S
N469   N481    1.350   .     S
N470   N482    1.350   .     S
N471   N480    1.351   .     S
N476   Cu247   1.994   1_545 S
N479   Cu246   1.997   1_545 S
N482   Cu249   1.995   1_556 S
N483   Cu248   1.959   1_554 S
N484   Cu251   1.962   1_545 S
N487   Cu250   1.966   1_545 S
N492   Cu255   1.959   1_556 S
N493   Cu254   1.997   1_554 S
