# Supplementary material for: Excavating hidden adsorption sites in metal-organic frameworks using rational defect engineering
Source: Nat Commun. 2017 Nov 16;8:1539. doi: 10.1038/s41467-017-01478-4 (PMC5691151; doi:10.1038/s41467-017-01478-4)
Supplement: Supplementary file 40 — Supplementary Data 37 [file 41467_2017_1478_MOESM40_ESM.cif]

data_UTEWUM_waterOH_relaxed
_audit_creation_date              2017-08-02
_audit_creation_method            'Materials Studio'
_symmetry_space_group_name_H-M    'P1'
_symmetry_Int_Tables_number       1
_symmetry_cell_setting            triclinic
loop_
_symmetry_equiv_pos_as_xyz
  x,y,z
_cell_length_a                    37.6851
_cell_length_b                    18.8502
_cell_length_c                    18.7857
_cell_angle_alpha                 90.0000
_cell_angle_beta                  90.0000
_cell_angle_gamma                 90.0000
loop_
_atom_site_label
_atom_site_type_symbol
_atom_site_fract_x
_atom_site_fract_y
_atom_site_fract_z
_atom_site_U_iso_or_equiv
_atom_site_adp_type
_atom_site_occupancy
Cu1    Cu    0.50156   0.63360   0.48925   0.00000  Uiso   1.00
Cu2    Cu    0.49960   0.36254   0.50102   0.00000  Uiso   1.00
Cu3    Cu    0.24551   1.00237   0.63870   0.00000  Uiso   1.00
Cu4    Cu    0.25006   0.99928   0.36664   0.00000  Uiso   1.00
Cu5    Cu    0.31685   0.48903   1.00348   0.00000  Uiso   1.00
Cu6    Cu    0.18188   0.49960   0.00275   0.00000  Uiso   1.00
Cu7    Cu    0.31793   0.99626   0.49725   0.00000  Uiso   1.00
Cu8    Cu    0.18722   1.00111   0.50275   0.00000  Uiso   1.00
Cu9    Cu    0.50132   0.49933   0.37363   0.00000  Uiso   1.00
Cu10   Cu    0.49822   0.49228   0.63739   0.00000  Uiso   1.00
Cu11   Cu    0.24807   0.63460   1.00073   0.00000  Uiso   1.00
Cu12   Cu    0.24885   0.37256   0.00348   0.00000  Uiso   1.00
H13    H     0.06837   0.28407   0.55798   0.00000  Uiso   1.00
H14    H     0.06958   0.71660   0.44513   0.00000  Uiso   1.00
H15    H     0.43023   0.28609   0.44807   0.00000  Uiso   1.00
H16    H     0.27769   0.13935   0.29287   0.00000  Uiso   1.00
H17    H     0.22100   0.14260   0.71745   0.00000  Uiso   1.00
H18    H     0.22305   0.86020   0.28807   0.00000  Uiso   1.00
H19    H     0.14517   0.55510   0.14295   0.00000  Uiso   1.00
H20    H     0.35578   0.44308   0.14444   0.00000  Uiso   1.00
H21    H     0.14171   0.44626   0.86247   0.00000  Uiso   1.00
H22    H     0.35935   0.85603   0.44218   0.00000  Uiso   1.00
H23    H     0.14150   0.13787   0.44904   0.00000  Uiso   1.00
H24    H     0.35649   0.13502   0.55444   0.00000  Uiso   1.00
H25    H     0.14205   0.86235   0.55547   0.00000  Uiso   1.00
H26    H     0.43228   0.55254   0.27885   0.00000  Uiso   1.00
H27    H     0.06870   0.55499   0.71617   0.00000  Uiso   1.00
H28    H     0.06883   0.44546   0.28692   0.00000  Uiso   1.00
H29    H     0.42919   0.43800   0.72025   0.00000  Uiso   1.00
H30    H     0.27662   0.71153   0.13775   0.00000  Uiso   1.00
H31    H     0.27570   0.27891   0.86508   0.00000  Uiso   1.00
H32    H     0.22088   0.71794   0.86324   0.00000  Uiso   1.00
H33    H     0.22181   0.28412   0.14223   0.00000  Uiso   1.00
H34    H     0.06804   0.28393   0.44900   0.00000  Uiso   1.00
H35    H     0.42714   0.70642   0.44879   0.00000  Uiso   1.00
H36    H     0.42781   0.27892   0.55523   0.00000  Uiso   1.00
H37    H     0.06884   0.71512   0.55268   0.00000  Uiso   1.00
H38    H     0.22218   0.14142   0.28672   0.00000  Uiso   1.00
H39    H     0.22548   0.85409   0.71261   0.00000  Uiso   1.00
H40    H     0.27759   0.85647   0.28177   0.00000  Uiso   1.00
H41    H     0.27566   0.13030   0.71596   0.00000  Uiso   1.00
H42    H     0.14098   0.44547   0.14317   0.00000  Uiso   1.00
H43    H     0.35304   0.44751   0.85461   0.00000  Uiso   1.00
H44    H     0.14066   0.55466   0.86016   0.00000  Uiso   1.00
H45    H     0.35766   0.55103   0.13080   0.00000  Uiso   1.00
H46    H     0.13866   0.13761   0.55819   0.00000  Uiso   1.00
H47    H     0.14123   0.86254   0.44849   0.00000  Uiso   1.00
H48    H     0.36270   0.13336   0.44664   0.00000  Uiso   1.00
H49    H     0.06752   0.44599   0.72022   0.00000  Uiso   1.00
H50    H     0.43153   0.44417   0.28204   0.00000  Uiso   1.00
H51    H     0.07016   0.55512   0.28244   0.00000  Uiso   1.00
H52    H     0.22145   0.28250   0.86380   0.00000  Uiso   1.00
H53    H     0.22183   0.72487   0.13799   0.00000  Uiso   1.00
H54    H     0.27728   0.27626   0.14104   0.00000  Uiso   1.00
H55    H     0.11447   0.23451   0.60829   0.00000  Uiso   1.00
H56    H     0.11618   0.76679   0.39640   0.00000  Uiso   1.00
H57    H     0.38504   0.23387   0.39798   0.00000  Uiso   1.00
H58    H     0.30335   0.22874   0.23860   0.00000  Uiso   1.00
H59    H     0.19575   0.23337   0.76860   0.00000  Uiso   1.00
H60    H     0.19765   0.76964   0.23669   0.00000  Uiso   1.00
H61    H     0.11768   0.60734   0.23303   0.00000  Uiso   1.00
H62    H     0.38265   0.39254   0.23405   0.00000  Uiso   1.00
H63    H     0.11563   0.39528   0.77030   0.00000  Uiso   1.00
H64    H     0.38318   0.76051   0.39178   0.00000  Uiso   1.00
H65    H     0.11541   0.23281   0.39790   0.00000  Uiso   1.00
H66    H     0.38049   0.22928   0.60520   0.00000  Uiso   1.00
H67    H     0.11687   0.76600   0.60344   0.00000  Uiso   1.00
H68    H     0.38253   0.59901   0.23057   0.00000  Uiso   1.00
H69    H     0.11587   0.60527   0.76547   0.00000  Uiso   1.00
H70    H     0.11534   0.39380   0.23616   0.00000  Uiso   1.00
H71    H     0.38031   0.38993   0.76705   0.00000  Uiso   1.00
H72    H     0.30244   0.76114   0.23071   0.00000  Uiso   1.00
H73    H     0.29932   0.22974   0.76567   0.00000  Uiso   1.00
H74    H     0.19681   0.76551   0.76625   0.00000  Uiso   1.00
H75    H     0.19595   0.23306   0.23625   0.00000  Uiso   1.00
C76    C     0.06266   0.32881   0.59126   0.00000  Uiso   1.00
C77    C     0.06420   0.67186   0.41166   0.00000  Uiso   1.00
C78    C     0.43597   0.33002   0.41373   0.00000  Uiso   1.00
C79    C     0.29542   0.12659   0.33576   0.00000  Uiso   1.00
C80    C     0.20403   0.13016   0.67344   0.00000  Uiso   1.00
C81    C     0.20622   0.87169   0.33255   0.00000  Uiso   1.00
C82    C     0.16661   0.59036   0.13027   0.00000  Uiso   1.00
C83    C     0.33406   0.40831   0.13244   0.00000  Uiso   1.00
C84    C     0.16385   0.41258   0.87389   0.00000  Uiso   1.00
C85    C     0.33683   0.86693   0.40911   0.00000  Uiso   1.00
C86    C     0.16395   0.12792   0.41563   0.00000  Uiso   1.00
C87    C     0.33411   0.12330   0.58747   0.00000  Uiso   1.00
C88    C     0.16504   0.87131   0.58778   0.00000  Uiso   1.00
C89    C     0.43662   0.58435   0.32532   0.00000  Uiso   1.00
C90    C     0.06330   0.58764   0.67082   0.00000  Uiso   1.00
C91    C     0.06323   0.41243   0.33189   0.00000  Uiso   1.00
C92    C     0.43413   0.40512   0.67479   0.00000  Uiso   1.00
C93    C     0.29302   0.66674   0.12586   0.00000  Uiso   1.00
C94    C     0.29159   0.32530   0.87345   0.00000  Uiso   1.00
C95    C     0.20434   0.67271   0.87298   0.00000  Uiso   1.00
C96    C     0.20517   0.32883   0.13158   0.00000  Uiso   1.00
C97    C     0.06279   0.32885   0.41578   0.00000  Uiso   1.00
C98    C     0.43391   0.66417   0.41300   0.00000  Uiso   1.00
C99    C     0.43380   0.32298   0.58926   0.00000  Uiso   1.00
C100   C     0.06342   0.67050   0.58624   0.00000  Uiso   1.00
C101   C     0.20576   0.12960   0.33166   0.00000  Uiso   1.00
C102   C     0.20823   0.86654   0.66899   0.00000  Uiso   1.00
C103   C     0.29442   0.86781   0.32634   0.00000  Uiso   1.00
C104   C     0.29229   0.12069   0.67074   0.00000  Uiso   1.00
C105   C     0.16339   0.41252   0.13197   0.00000  Uiso   1.00
C106   C     0.33161   0.41244   0.86773   0.00000  Uiso   1.00
C107   C     0.16288   0.58813   0.87223   0.00000  Uiso   1.00
C108   C     0.33479   0.58368   0.12200   0.00000  Uiso   1.00
C109   C     0.16138   0.12775   0.59094   0.00000  Uiso   1.00
C110   C     0.16384   0.87284   0.41557   0.00000  Uiso   1.00
C111   C     0.33954   0.12408   0.41491   0.00000  Uiso   1.00
C112   C     0.06226   0.41268   0.67525   0.00000  Uiso   1.00
C113   C     0.43662   0.41176   0.32776   0.00000  Uiso   1.00
C114   C     0.06453   0.58828   0.32735   0.00000  Uiso   1.00
C115   C     0.20508   0.32767   0.87448   0.00000  Uiso   1.00
C116   C     0.20614   0.67846   0.12826   0.00000  Uiso   1.00
C117   C     0.29342   0.32197   0.13095   0.00000  Uiso   1.00
C118   C     0.11144   0.31843   0.68602   0.00000  Uiso   1.00
C119   C     0.08073   0.35083   0.65367   0.00000  Uiso   1.00
C120   C     0.11336   0.68349   0.31797   0.00000  Uiso   1.00
C121   C     0.08264   0.65038   0.34954   0.00000  Uiso   1.00
C122   C     0.38741   0.31691   0.31920   0.00000  Uiso   1.00
C123   C     0.41804   0.35057   0.35054   0.00000  Uiso   1.00
C124   C     0.34267   0.22409   0.32189   0.00000  Uiso   1.00
C125   C     0.32732   0.16227   0.35542   0.00000  Uiso   1.00
C126   C     0.15673   0.22693   0.68492   0.00000  Uiso   1.00
C127   C     0.17261   0.16554   0.65201   0.00000  Uiso   1.00
C128   C     0.15865   0.77516   0.32029   0.00000  Uiso   1.00
C129   C     0.17476   0.83602   0.35375   0.00000  Uiso   1.00
C130   C     0.15945   0.68525   0.22769   0.00000  Uiso   1.00
C131   C     0.17626   0.65418   0.16604   0.00000  Uiso   1.00
C132   C     0.34104   0.31400   0.22940   0.00000  Uiso   1.00
C133   C     0.32397   0.34517   0.16820   0.00000  Uiso   1.00
C134   C     0.15754   0.31781   0.77651   0.00000  Uiso   1.00
C135   C     0.17427   0.34987   0.83767   0.00000  Uiso   1.00
C136   C     0.34096   0.76806   0.31494   0.00000  Uiso   1.00
C137   C     0.32537   0.83007   0.34783   0.00000  Uiso   1.00
C138   C     0.15754   0.22582   0.32084   0.00000  Uiso   1.00
C139   C     0.17427   0.16496   0.35352   0.00000  Uiso   1.00
C140   C     0.33834   0.22165   0.68227   0.00000  Uiso   1.00
C141   C     0.32288   0.15930   0.64948   0.00000  Uiso   1.00
C142   C     0.15894   0.77217   0.68077   0.00000  Uiso   1.00
C143   C     0.17620   0.83260   0.64839   0.00000  Uiso   1.00
C144   C     0.38626   0.67597   0.31509   0.00000  Uiso   1.00
C145   C     0.41687   0.64390   0.34860   0.00000  Uiso   1.00
C146   C     0.11257   0.68211   0.68091   0.00000  Uiso   1.00
C147   C     0.08172   0.64957   0.64870   0.00000  Uiso   1.00
C148   C     0.11176   0.31691   0.32066   0.00000  Uiso   1.00
C149   C     0.08116   0.34987   0.35339   0.00000  Uiso   1.00
C150   C     0.38403   0.31294   0.68280   0.00000  Uiso   1.00
C151   C     0.41522   0.34482   0.65156   0.00000  Uiso   1.00
C152   C     0.34076   0.67666   0.22303   0.00000  Uiso   1.00
C153   C     0.32428   0.64497   0.16094   0.00000  Uiso   1.00
C154   C     0.33777   0.31396   0.77312   0.00000  Uiso   1.00
C155   C     0.32154   0.34800   0.83399   0.00000  Uiso   1.00
C156   C     0.15800   0.68195   0.77306   0.00000  Uiso   1.00
C157   C     0.17394   0.65033   0.83537   0.00000  Uiso   1.00
C158   C     0.15750   0.31709   0.22921   0.00000  Uiso   1.00
C159   C     0.17407   0.34992   0.16813   0.00000  Uiso   1.00
C160   C     0.12632   0.25758   0.65553   0.00000  Uiso   1.00
C161   C     0.12816   0.74411   0.34908   0.00000  Uiso   1.00
C162   C     0.37293   0.25602   0.35055   0.00000  Uiso   1.00
C163   C     0.32692   0.25308   0.26106   0.00000  Uiso   1.00
C164   C     0.17210   0.25691   0.74564   0.00000  Uiso   1.00
C165   C     0.17400   0.74578   0.25924   0.00000  Uiso   1.00
C166   C     0.12903   0.65448   0.25705   0.00000  Uiso   1.00
C167   C     0.37147   0.34532   0.25835   0.00000  Uiso   1.00
C168   C     0.12704   0.34802   0.74667   0.00000  Uiso   1.00
C169   C     0.37126   0.73712   0.34476   0.00000  Uiso   1.00
C170   C     0.12704   0.25613   0.35059   0.00000  Uiso   1.00
C171   C     0.36877   0.25234   0.65259   0.00000  Uiso   1.00
C172   C     0.12831   0.74246   0.65087   0.00000  Uiso   1.00
C173   C     0.37100   0.64636   0.25389   0.00000  Uiso   1.00
C174   C     0.12766   0.65232   0.74213   0.00000  Uiso   1.00
C175   C     0.12700   0.34671   0.25964   0.00000  Uiso   1.00
C176   C     0.36852   0.34313   0.74328   0.00000  Uiso   1.00
C177   C     0.32600   0.73756   0.25396   0.00000  Uiso   1.00
C178   C     0.32307   0.25281   0.74266   0.00000  Uiso   1.00
C179   C     0.17338   0.74214   0.74238   0.00000  Uiso   1.00
C180   C     0.17237   0.25628   0.25974   0.00000  Uiso   1.00
O181   O     0.45562   0.67042   0.58764   0.00000  Uiso   1.00
N182   N     0.03560   0.37493   0.57755   0.00000  Uiso   1.00
N183   N     0.03729   0.62523   0.42461   0.00000  Uiso   1.00
N184   N     0.46288   0.37644   0.42667   0.00000  Uiso   1.00
O185   O     0.28847   0.91670   0.67559   0.00000  Uiso   1.00
N186   N     0.28960   0.07171   0.38088   0.00000  Uiso   1.00
N187   N     0.21051   0.07563   0.62773   0.00000  Uiso   1.00
N188   N     0.21305   0.92527   0.37919   0.00000  Uiso   1.00
O189   O     0.33958   0.59361   0.91958   0.00000  Uiso   1.00
N190   N     0.18936   0.57857   0.07565   0.00000  Uiso   1.00
N191   N     0.31089   0.42062   0.07825   0.00000  Uiso   1.00
N192   N     0.18713   0.42576   0.92774   0.00000  Uiso   1.00
N193   N     0.31410   0.92246   0.42220   0.00000  Uiso   1.00
N194   N     0.18787   0.07481   0.42893   0.00000  Uiso   1.00
N195   N     0.31135   0.06808   0.57307   0.00000  Uiso   1.00
N196   N     0.18882   0.92436   0.57446   0.00000  Uiso   1.00
N197   N     0.46343   0.57136   0.37255   0.00000  Uiso   1.00
N198   N     0.03639   0.57353   0.62418   0.00000  Uiso   1.00
N199   N     0.03643   0.42674   0.37875   0.00000  Uiso   1.00
N200   N     0.46187   0.41753   0.62892   0.00000  Uiso   1.00
N201   N     0.28547   0.62063   0.07108   0.00000  Uiso   1.00
N202   N     0.28491   0.37300   0.92659   0.00000  Uiso   1.00
N203   N     0.21064   0.62637   0.92805   0.00000  Uiso   1.00
N204   N     0.21206   0.37604   0.07790   0.00000  Uiso   1.00
N205   N     0.03613   0.37608   0.42956   0.00000  Uiso   1.00
N206   N     0.46159   0.61937   0.42589   0.00000  Uiso   1.00
N207   N     0.46144   0.36774   0.57735   0.00000  Uiso   1.00
N208   N     0.03652   0.62372   0.57291   0.00000  Uiso   1.00
N209   N     0.21311   0.07597   0.37803   0.00000  Uiso   1.00
N210   N     0.21512   0.92107   0.62313   0.00000  Uiso   1.00
N211   N     0.28846   0.92249   0.37197   0.00000  Uiso   1.00
N212   N     0.28617   0.06662   0.62401   0.00000  Uiso   1.00
N213   N     0.18676   0.42662   0.07841   0.00000  Uiso   1.00
N214   N     0.30892   0.42604   0.92269   0.00000  Uiso   1.00
N215   N     0.18545   0.57546   0.92719   0.00000  Uiso   1.00
N216   N     0.31109   0.57073   0.06874   0.00000  Uiso   1.00
N217   N     0.18474   0.07379   0.57787   0.00000  Uiso   1.00
O218   O     0.32474   0.93341   0.55476   0.00000  Uiso   1.00
N219   N     0.18745   0.92633   0.42930   0.00000  Uiso   1.00
N220   N     0.31633   0.06930   0.42895   0.00000  Uiso   1.00
N221   N     0.03539   0.42565   0.62832   0.00000  Uiso   1.00
N222   N     0.46353   0.42576   0.37472   0.00000  Uiso   1.00
O223   O     0.46658   0.54776   0.65578   0.00000  Uiso   1.00
N224   N     0.03746   0.57472   0.37366   0.00000  Uiso   1.00
N225   N     0.21205   0.37442   0.92848   0.00000  Uiso   1.00
N226   N     0.21341   0.63196   0.07359   0.00000  Uiso   1.00
N227   N     0.28635   0.36852   0.07690   0.00000  Uiso   1.00
O228   O     0.27594   0.65420   0.93793   0.00000  Uiso   1.00
Cu229  Cu    0.99983   0.62751   0.49682   0.00000  Uiso   1.00
Cu230  Cu    0.99845   0.37229   0.50430   0.00000  Uiso   1.00
Cu231  Cu    0.74665   0.99635   0.62796   0.00000  Uiso   1.00
Cu232  Cu    0.75138   1.00027   0.37239   0.00000  Uiso   1.00
Cu233  Cu    0.81370   0.50233   0.99819   0.00000  Uiso   1.00
Cu234  Cu    0.68592   0.49507   0.00087   0.00000  Uiso   1.00
Cu235  Cu    0.81304   1.00065   0.49691   0.00000  Uiso   1.00
Cu236  Cu    0.68491   0.99658   0.50308   0.00000  Uiso   1.00
Cu237  Cu    0.99982   0.50243   0.37245   0.00000  Uiso   1.00
Cu238  Cu    0.99825   0.49751   0.62878   0.00000  Uiso   1.00
Cu239  Cu    0.75103   0.62609   0.99612   0.00000  Uiso   1.00
Cu240  Cu    0.74833   0.37113   0.00206   0.00000  Uiso   1.00
H241   H     0.93072   0.71575   0.55102   0.00000  Uiso   1.00
H242   H     0.56911   0.28780   0.55584   0.00000  Uiso   1.00
H243   H     0.57254   0.71296   0.44335   0.00000  Uiso   1.00
H244   H     0.92937   0.28622   0.44688   0.00000  Uiso   1.00
H245   H     0.77598   0.85883   0.71335   0.00000  Uiso   1.00
H246   H     0.77760   0.14083   0.28213   0.00000  Uiso   1.00
H247   H     0.72051   0.13636   0.71798   0.00000  Uiso   1.00
H248   H     0.72428   0.86198   0.28368   0.00000  Uiso   1.00
H249   H     0.85863   0.55540   0.85745   0.00000  Uiso   1.00
H250   H     0.64404   0.55298   0.13953   0.00000  Uiso   1.00
H251   H     0.85776   0.44764   0.13793   0.00000  Uiso   1.00
H252   H     0.64135   0.44219   0.86214   0.00000  Uiso   1.00
H253   H     0.85860   0.86103   0.44383   0.00000  Uiso   1.00
H254   H     0.64185   0.13593   0.44862   0.00000  Uiso   1.00
H255   H     0.85544   0.13808   0.55467   0.00000  Uiso   1.00
H256   H     0.63890   0.85667   0.55397   0.00000  Uiso   1.00
H257   H     0.93015   0.55526   0.28181   0.00000  Uiso   1.00
H258   H     0.56593   0.54936   0.71489   0.00000  Uiso   1.00
H259   H     0.57051   0.44437   0.28646   0.00000  Uiso   1.00
H260   H     0.92772   0.44284   0.71888   0.00000  Uiso   1.00
H261   H     0.77794   0.71771   0.13612   0.00000  Uiso   1.00
H262   H     0.77535   0.28248   0.86417   0.00000  Uiso   1.00
H263   H     0.72084   0.71061   0.85610   0.00000  Uiso   1.00
H264   H     0.72221   0.28061   0.14104   0.00000  Uiso   1.00
H265   H     0.56966   0.28289   0.44872   0.00000  Uiso   1.00
H266   H     0.93022   0.71721   0.44398   0.00000  Uiso   1.00
H267   H     0.92851   0.28155   0.55616   0.00000  Uiso   1.00
H268   H     0.56534   0.71107   0.55369   0.00000  Uiso   1.00
H269   H     0.72283   0.13758   0.28687   0.00000  Uiso   1.00
H270   H     0.71943   0.85429   0.71692   0.00000  Uiso   1.00
H271   H     0.77776   0.86155   0.28138   0.00000  Uiso   1.00
H272   H     0.77473   0.13567   0.71693   0.00000  Uiso   1.00
H273   H     0.64117   0.44219   0.14216   0.00000  Uiso   1.00
H274   H     0.85604   0.44433   0.85972   0.00000  Uiso   1.00
H275   H     0.64026   0.54882   0.86191   0.00000  Uiso   1.00
H276   H     0.85878   0.55583   0.13733   0.00000  Uiso   1.00
H277   H     0.63951   0.13678   0.55585   0.00000  Uiso   1.00
H278   H     0.85675   0.86230   0.55116   0.00000  Uiso   1.00
H279   H     0.64304   0.85783   0.44490   0.00000  Uiso   1.00
H280   H     0.85850   0.14076   0.44453   0.00000  Uiso   1.00
H281   H     0.56728   0.44036   0.72693   0.00000  Uiso   1.00
H282   H     0.93044   0.44758   0.28458   0.00000  Uiso   1.00
H283   H     0.92904   0.55425   0.71327   0.00000  Uiso   1.00
H284   H     0.57029   0.55571   0.27677   0.00000  Uiso   1.00
H285   H     0.72194   0.27967   0.86265   0.00000  Uiso   1.00
H286   H     0.72462   0.71513   0.13394   0.00000  Uiso   1.00
H287   H     0.77682   0.28628   0.14003   0.00000  Uiso   1.00
H288   H     0.77709   0.71609   0.85756   0.00000  Uiso   1.00
H289   H     0.88290   0.76754   0.60169   0.00000  Uiso   1.00
H290   H     0.61483   0.23282   0.60705   0.00000  Uiso   1.00
H291   H     0.61809   0.76569   0.39171   0.00000  Uiso   1.00
H292   H     0.88333   0.23516   0.39412   0.00000  Uiso   1.00
H293   H     0.80264   0.76722   0.76403   0.00000  Uiso   1.00
H294   H     0.80289   0.23529   0.23231   0.00000  Uiso   1.00
H295   H     0.69622   0.23013   0.76718   0.00000  Uiso   1.00
H296   H     0.69926   0.76687   0.23129   0.00000  Uiso   1.00
H297   H     0.88335   0.60656   0.76346   0.00000  Uiso   1.00
H298   H     0.61873   0.60572   0.22899   0.00000  Uiso   1.00
H299   H     0.88335   0.39658   0.23283   0.00000  Uiso   1.00
H300   H     0.61645   0.39267   0.76999   0.00000  Uiso   1.00
H301   H     0.88320   0.76687   0.39349   0.00000  Uiso   1.00
H302   H     0.61644   0.23079   0.39775   0.00000  Uiso   1.00
H303   H     0.88103   0.23039   0.60687   0.00000  Uiso   1.00
H304   H     0.61341   0.76056   0.60390   0.00000  Uiso   1.00
H305   H     0.88334   0.60599   0.23168   0.00000  Uiso   1.00
H306   H     0.61366   0.59927   0.76536   0.00000  Uiso   1.00
H307   H     0.61647   0.39133   0.23564   0.00000  Uiso   1.00
H308   H     0.88109   0.39148   0.76834   0.00000  Uiso   1.00
H309   H     0.80273   0.76701   0.23164   0.00000  Uiso   1.00
H310   H     0.80033   0.23081   0.76832   0.00000  Uiso   1.00
H311   H     0.69398   0.76065   0.76541   0.00000  Uiso   1.00
H312   H     0.69690   0.23002   0.23586   0.00000  Uiso   1.00
C313   C     0.93577   0.67076   0.58432   0.00000  Uiso   1.00
C314   C     0.56299   0.33064   0.59139   0.00000  Uiso   1.00
C315   C     0.56641   0.66958   0.40866   0.00000  Uiso   1.00
C316   C     0.93509   0.33096   0.41369   0.00000  Uiso   1.00
C317   C     0.79246   0.87041   0.66840   0.00000  Uiso   1.00
C318   C     0.79424   0.12982   0.32701   0.00000  Uiso   1.00
C319   C     0.70384   0.12530   0.67314   0.00000  Uiso   1.00
C320   C     0.70755   0.87184   0.32866   0.00000  Uiso   1.00
C321   C     0.83611   0.58831   0.86841   0.00000  Uiso   1.00
C322   C     0.66633   0.58611   0.12728   0.00000  Uiso   1.00
C323   C     0.83527   0.41455   0.12750   0.00000  Uiso   1.00
C324   C     0.66367   0.40881   0.87335   0.00000  Uiso   1.00
C325   C     0.83624   0.87219   0.41047   0.00000  Uiso   1.00
C326   C     0.66433   0.12537   0.41545   0.00000  Uiso   1.00
C327   C     0.83304   0.12672   0.58784   0.00000  Uiso   1.00
C328   C     0.66120   0.86717   0.58772   0.00000  Uiso   1.00
C329   C     0.93570   0.58857   0.32663   0.00000  Uiso   1.00
C330   C     0.56050   0.58233   0.66986   0.00000  Uiso   1.00
C331   C     0.56487   0.41120   0.33129   0.00000  Uiso   1.00
C332   C     0.93341   0.40976   0.67395   0.00000  Uiso   1.00
C333   C     0.79450   0.67280   0.12537   0.00000  Uiso   1.00
C334   C     0.79192   0.32756   0.87395   0.00000  Uiso   1.00
C335   C     0.70443   0.66588   0.86836   0.00000  Uiso   1.00
C336   C     0.70551   0.32531   0.13033   0.00000  Uiso   1.00
C337   C     0.56436   0.32777   0.41548   0.00000  Uiso   1.00
C338   C     0.93572   0.67246   0.41063   0.00000  Uiso   1.00
C339   C     0.93383   0.32624   0.58972   0.00000  Uiso   1.00
C340   C     0.56004   0.66581   0.58652   0.00000  Uiso   1.00
C341   C     0.70624   0.12633   0.33174   0.00000  Uiso   1.00
C342   C     0.70289   0.86595   0.67207   0.00000  Uiso   1.00
C343   C     0.79437   0.87244   0.32632   0.00000  Uiso   1.00
C344   C     0.79126   0.12545   0.67173   0.00000  Uiso   1.00
C345   C     0.66353   0.40899   0.13085   0.00000  Uiso   1.00
C346   C     0.83372   0.41127   0.87161   0.00000  Uiso   1.00
C347   C     0.66277   0.58211   0.87142   0.00000  Uiso   1.00
C348   C     0.83639   0.58900   0.12604   0.00000  Uiso   1.00
C349   C     0.66187   0.12552   0.58919   0.00000  Uiso   1.00
C350   C     0.83423   0.87232   0.58444   0.00000  Uiso   1.00
C351   C     0.66547   0.86970   0.41199   0.00000  Uiso   1.00
C352   C     0.83613   0.12977   0.41111   0.00000  Uiso   1.00
C353   C     0.56233   0.40922   0.68025   0.00000  Uiso   1.00
C354   C     0.93566   0.41450   0.32971   0.00000  Uiso   1.00
C355   C     0.93487   0.58726   0.66837   0.00000  Uiso   1.00
C356   C     0.56537   0.58806   0.32247   0.00000  Uiso   1.00
C357   C     0.70543   0.32463   0.87360   0.00000  Uiso   1.00
C358   C     0.70804   0.66999   0.12443   0.00000  Uiso   1.00
C359   C     0.79340   0.33100   0.12867   0.00000  Uiso   1.00
C360   C     0.79389   0.67153   0.86840   0.00000  Uiso   1.00
C361   C     0.88673   0.68352   0.67897   0.00000  Uiso   1.00
C362   C     0.91722   0.65006   0.64655   0.00000  Uiso   1.00
C363   C     0.61200   0.31605   0.68548   0.00000  Uiso   1.00
C364   C     0.58112   0.34972   0.65510   0.00000  Uiso   1.00
C365   C     0.61488   0.68214   0.31370   0.00000  Uiso   1.00
C366   C     0.58420   0.64897   0.34545   0.00000  Uiso   1.00
C367   C     0.88692   0.31953   0.31719   0.00000  Uiso   1.00
C368   C     0.91731   0.35225   0.35068   0.00000  Uiso   1.00
C369   C     0.84091   0.77454   0.67919   0.00000  Uiso   1.00
C370   C     0.82395   0.83531   0.64675   0.00000  Uiso   1.00
C371   C     0.84144   0.22796   0.31655   0.00000  Uiso   1.00
C372   C     0.82525   0.16640   0.34893   0.00000  Uiso   1.00
C373   C     0.65711   0.22400   0.68368   0.00000  Uiso   1.00
C374   C     0.67294   0.16226   0.65115   0.00000  Uiso   1.00
C375   C     0.66043   0.77356   0.31517   0.00000  Uiso   1.00
C376   C     0.67650   0.83453   0.34905   0.00000  Uiso   1.00
C377   C     0.84129   0.68342   0.77077   0.00000  Uiso   1.00
C378   C     0.82510   0.65046   0.83205   0.00000  Uiso   1.00
C379   C     0.66085   0.68278   0.22303   0.00000  Uiso   1.00
C380   C     0.67715   0.64934   0.16201   0.00000  Uiso   1.00
C381   C     0.84134   0.31956   0.22545   0.00000  Uiso   1.00
C382   C     0.82477   0.35237   0.16434   0.00000  Uiso   1.00
C383   C     0.65804   0.31454   0.77566   0.00000  Uiso   1.00
C384   C     0.67447   0.34657   0.83700   0.00000  Uiso   1.00
C385   C     0.84135   0.77422   0.31584   0.00000  Uiso   1.00
C386   C     0.82528   0.83571   0.34827   0.00000  Uiso   1.00
C387   C     0.65842   0.22317   0.32040   0.00000  Uiso   1.00
C388   C     0.67492   0.16208   0.35316   0.00000  Uiso   1.00
C389   C     0.83884   0.22332   0.68392   0.00000  Uiso   1.00
C390   C     0.82237   0.16231   0.65076   0.00000  Uiso   1.00
C391   C     0.65539   0.76797   0.68132   0.00000  Uiso   1.00
C392   C     0.67181   0.82971   0.64959   0.00000  Uiso   1.00
C393   C     0.88684   0.68307   0.31594   0.00000  Uiso   1.00
C394   C     0.91747   0.65063   0.34845   0.00000  Uiso   1.00
C395   C     0.60969   0.67653   0.68122   0.00000  Uiso   1.00
C396   C     0.57873   0.64421   0.64866   0.00000  Uiso   1.00
C397   C     0.61297   0.31481   0.32037   0.00000  Uiso   1.00
C398   C     0.58266   0.34865   0.35286   0.00000  Uiso   1.00
C399   C     0.88468   0.31441   0.68407   0.00000  Uiso   1.00
C400   C     0.91537   0.34742   0.65188   0.00000  Uiso   1.00
C401   C     0.84140   0.68329   0.22428   0.00000  Uiso   1.00
C402   C     0.82540   0.65103   0.16249   0.00000  Uiso   1.00
C403   C     0.83897   0.31468   0.77540   0.00000  Uiso   1.00
C404   C     0.82286   0.34830   0.83654   0.00000  Uiso   1.00
C405   C     0.65572   0.67614   0.77255   0.00000  Uiso   1.00
C406   C     0.67282   0.64397   0.83359   0.00000  Uiso   1.00
C407   C     0.65838   0.31403   0.22860   0.00000  Uiso   1.00
C408   C     0.67449   0.34672   0.16709   0.00000  Uiso   1.00
C409   C     0.87136   0.74427   0.64915   0.00000  Uiso   1.00
C410   C     0.62675   0.25534   0.65449   0.00000  Uiso   1.00
C411   C     0.62991   0.74279   0.34434   0.00000  Uiso   1.00
C412   C     0.87175   0.25848   0.34676   0.00000  Uiso   1.00
C413   C     0.82622   0.74409   0.74042   0.00000  Uiso   1.00
C414   C     0.82650   0.25855   0.25571   0.00000  Uiso   1.00
C415   C     0.67254   0.25378   0.74449   0.00000  Uiso   1.00
C416   C     0.67557   0.74348   0.25413   0.00000  Uiso   1.00
C417   C     0.87166   0.65371   0.74013   0.00000  Uiso   1.00
C418   C     0.63029   0.65278   0.25278   0.00000  Uiso   1.00
C419   C     0.87174   0.34933   0.25609   0.00000  Uiso   1.00
C420   C     0.62766   0.34528   0.74618   0.00000  Uiso   1.00
C421   C     0.87166   0.74377   0.34597   0.00000  Uiso   1.00
C422   C     0.62807   0.25387   0.35031   0.00000  Uiso   1.00
C423   C     0.86937   0.25367   0.65419   0.00000  Uiso   1.00
C424   C     0.62499   0.73735   0.65135   0.00000  Uiso   1.00
C425   C     0.87172   0.65325   0.25489   0.00000  Uiso   1.00
C426   C     0.62518   0.64657   0.74205   0.00000  Uiso   1.00
C427   C     0.62808   0.34417   0.25908   0.00000  Uiso   1.00
C428   C     0.86944   0.34430   0.74499   0.00000  Uiso   1.00
C429   C     0.82640   0.74388   0.25486   0.00000  Uiso   1.00
C430   C     0.82398   0.25390   0.74496   0.00000  Uiso   1.00
C431   C     0.67038   0.73725   0.74209   0.00000  Uiso   1.00
C432   C     0.67330   0.25333   0.25921   0.00000  Uiso   1.00
N433   N     0.96227   0.62313   0.57092   0.00000  Uiso   1.00
N434   N     0.53569   0.37611   0.58037   0.00000  Uiso   1.00
N435   N     0.53918   0.62371   0.42118   0.00000  Uiso   1.00
N436   N     0.96182   0.37773   0.42822   0.00000  Uiso   1.00
N437   N     0.78497   0.92390   0.62164   0.00000  Uiso   1.00
N438   N     0.78760   0.07574   0.37347   0.00000  Uiso   1.00
N439   N     0.71025   0.07099   0.62691   0.00000  Uiso   1.00
N440   N     0.71410   0.92478   0.37659   0.00000  Uiso   1.00
N441   N     0.81279   0.57434   0.92218   0.00000  Uiso   1.00
N442   N     0.68946   0.57113   0.07339   0.00000  Uiso   1.00
N443   N     0.81157   0.42831   0.07421   0.00000  Uiso   1.00
N444   N     0.68693   0.42210   0.92729   0.00000  Uiso   1.00
N445   N     0.81313   0.92631   0.42375   0.00000  Uiso   1.00
N446   N     0.68794   0.07206   0.42926   0.00000  Uiso   1.00
N447   N     0.80966   0.07323   0.57329   0.00000  Uiso   1.00
N448   N     0.68454   0.92119   0.57527   0.00000  Uiso   1.00
N449   N     0.96268   0.57533   0.37319   0.00000  Uiso   1.00
N450   N     0.53337   0.56827   0.62286   0.00000  Uiso   1.00
N451   N     0.53802   0.42553   0.37829   0.00000  Uiso   1.00
N452   N     0.96045   0.42368   0.62763   0.00000  Uiso   1.00
N453   N     0.78796   0.62631   0.07130   0.00000  Uiso   1.00
N454   N     0.78525   0.37540   0.92692   0.00000  Uiso   1.00
N455   N     0.71215   0.61978   0.92233   0.00000  Uiso   1.00
N456   N     0.71208   0.37214   0.07649   0.00000  Uiso   1.00
N457   N     0.53786   0.37501   0.42910   0.00000  Uiso   1.00
N458   N     0.96269   0.62602   0.42395   0.00000  Uiso   1.00
N459   N     0.96071   0.37310   0.57669   0.00000  Uiso   1.00
N460   N     0.53308   0.61943   0.57270   0.00000  Uiso   1.00
N461   N     0.71335   0.07274   0.37861   0.00000  Uiso   1.00
N462   N     0.70979   0.92049   0.62632   0.00000  Uiso   1.00
N463   N     0.78780   0.92643   0.37287   0.00000  Uiso   1.00
N464   N     0.78433   0.07236   0.62413   0.00000  Uiso   1.00
N465   N     0.68670   0.42270   0.07675   0.00000  Uiso   1.00
N466   N     0.81053   0.42610   0.92550   0.00000  Uiso   1.00
N467   N     0.68687   0.56905   0.92422   0.00000  Uiso   1.00
N468   N     0.81329   0.57562   0.07177   0.00000  Uiso   1.00
N469   N     0.68486   0.07109   0.57617   0.00000  Uiso   1.00
N470   N     0.81030   0.92510   0.57083   0.00000  Uiso   1.00
N471   N     0.68860   0.92351   0.42707   0.00000  Uiso   1.00
N472   N     0.81295   0.07572   0.42433   0.00000  Uiso   1.00
N473   N     0.53484   0.42386   0.63419   0.00000  Uiso   1.00
N474   N     0.96218   0.42829   0.37733   0.00000  Uiso   1.00
N475   N     0.96173   0.57256   0.62178   0.00000  Uiso   1.00
N476   N     0.53836   0.57439   0.36912   0.00000  Uiso   1.00
N477   N     0.71215   0.37124   0.92749   0.00000  Uiso   1.00
N478   N     0.71469   0.62191   0.07161   0.00000  Uiso   1.00
N479   N     0.78620   0.37776   0.07502   0.00000  Uiso   1.00
N480   N     0.78724   0.62458   0.92207   0.00000  Uiso   1.00
H481   H     0.27215   0.66514   0.88961   0.00000  Uiso   1.00
H482   H     0.34049   0.59521   0.86917   0.00000  Uiso   1.00
H483   H     0.31837   0.62105   0.93254   0.00000  Uiso   1.00
H484   H     0.44210   0.53935   0.66274   0.00000  Uiso   1.00
H485   H     0.44133   0.69792   0.61829   0.00000  Uiso   1.00
H486   H     0.46143   0.62708   0.61440   0.00000  Uiso   1.00
H487   H     0.32923   0.88487   0.54698   0.00000  Uiso   1.00
H488   H     0.28238   0.86846   0.66560   0.00000  Uiso   1.00
H489   H     0.30564   0.92853   0.63731   0.00000  Uiso   1.00
loop_
_geom_bond_atom_site_label_1
_geom_bond_atom_site_label_2
_geom_bond_distance
_geom_bond_site_symmetry_2
_ccdc_geom_bond_type
Cu1    N206    1.938   .     S
Cu1    N435    1.918   .     S
Cu1    N460    1.985   .     S
Cu2    N184    1.983   .     S
Cu2    N207    2.033   .     S
Cu2    N434    2.034   .     S
Cu2    N457    1.990   .     S
Cu3    N187    1.921   1_565 S
Cu3    N210    1.935   .     S
Cu3    N212    1.973   1_565 S
Cu4    N186    2.039   1_565 S
Cu4    N188    1.987   .     S
Cu4    N209    2.019   1_565 S
Cu4    N211    2.049   .     S
Cu5    N191    1.920   1_556 S
Cu5    N214    1.950   .     S
Cu5    N216    1.980   1_556 S
Cu6    N190    2.042   .     S
Cu6    N192    1.990   1_554 S
Cu6    N213    1.987   .     S
Cu6    N215    2.019   1_554 S
Cu7    N193    1.986   .     S
Cu7    N195    1.981   1_565 S
Cu7    O218    1.624   .     S
Cu7    N220    1.883   1_565 S
Cu8    N194    1.963   1_565 S
Cu8    N196    1.978   .     S
Cu8    N217    1.969   1_565 S
Cu8    N219    1.973   .     S
Cu9    N197    1.971   .     S
Cu9    N222    1.988   .     S
Cu9    N451    1.964   .     S
Cu9    N476    1.989   .     S
Cu10   N200    1.972   .     S
Cu10   O223    1.623   .     S
Cu10   N450    1.970   .     S
Cu10   N473    1.890   .     S
Cu11   N201    1.950   1_556 S
Cu11   N203    1.969   .     S
Cu11   N226    1.892   1_556 S
Cu11   O228    1.622   .     S
Cu12   N202    1.983   1_554 S
Cu12   N204    1.970   .     S
Cu12   N225    1.977   1_554 S
Cu12   N227    1.976   .     S
H13    C76     1.072   .     S
H14    C77     1.071   .     S
H15    C78     1.072   .     S
H16    C79     1.074   .     S
H17    C80     1.071   .     S
H18    C81     1.071   .     S
H19    C82     1.073   .     S
H20    C83     1.073   .     S
H21    C84     1.070   .     S
H22    C85     1.072   .     S
H23    C86     1.070   .     S
H24    C87     1.070   .     S
H25    C88     1.071   .     S
H26    C89     1.072   .     S
H27    C90     1.071   .     S
H28    C91     1.070   .     S
H29    C92     1.072   .     S
H30    C93     1.070   .     S
H31    C94     1.071   .     S
H32    C95     1.072   .     S
H33    C96     1.069   .     S
H34    C97     1.070   .     S
H35    C98     1.073   .     S
H36    C99     1.072   .     S
H37    C100    1.071   .     S
H38    C101    1.070   .     S
H39    C102    1.072   .     S
H40    C103    1.072   .     S
H41    C104    1.071   .     S
H42    C105    1.069   .     S
H43    C106    1.072   .     S
H44    C107    1.073   .     S
H45    C108    1.072   .     S
H46    C109    1.071   .     S
H47    C110    1.071   .     S
H48    C111    1.072   .     S
H49    C112    1.071   .     S
H50    C113    1.071   .     S
H51    C114    1.071   .     S
H52    C115    1.070   .     S
H53    C116    1.072   .     S
H54    C117    1.072   .     S
H55    C160    1.084   .     S
H56    C161    1.085   .     S
H57    C162    1.085   .     S
H58    C163    1.085   .     S
H59    C164    1.085   .     S
H60    C165    1.085   .     S
H61    C166    1.085   .     S
H62    C167    1.085   .     S
H63    C168    1.084   .     S
H64    C169    1.085   .     S
H65    C170    1.084   .     S
H66    C171    1.085   .     S
H67    C172    1.085   .     S
H68    C173    1.085   .     S
H69    C174    1.085   .     S
H70    C175    1.084   .     S
H71    C176    1.084   .     S
H72    C177    1.084   .     S
H73    C178    1.085   .     S
H74    C179    1.084   .     S
H75    C180    1.084   .     S
C76    C119    1.418   .     S
C76    N182    1.364   .     D
C77    C121    1.417   .     D
C77    N183    1.364   .     S
C78    C123    1.420   .     D
C78    N184    1.361   .     S
C79    C125    1.426   .     D
C79    N186    1.355   .     S
C80    C127    1.417   .     S
C80    N187    1.361   .     D
C81    C129    1.420   .     D
C81    N188    1.362   .     S
C82    C131    1.425   .     D
C82    N190    1.356   .     S
C83    C133    1.419   .     S
C83    N191    1.361   .     D
C84    C135    1.419   .     S
C84    N192    1.362   .     D
C85    C137    1.412   .     D
C85    N193    1.375   .     S
C86    C139    1.414   .     D
C86    N194    1.370   .     S
C87    C141    1.413   .     S
C87    N195    1.376   .     D
C88    C143    1.416   .     S
C88    N196    1.366   .     D
C89    C145    1.416   .     S
C89    N197    1.367   .     D
C90    C147    1.420   .     S
C90    N198    1.366   .     D
C91    C149    1.418   .     D
C91    N199    1.366   .     S
C92    C151    1.411   .     S
C92    N200    1.375   .     D
C93    C153    1.411   .     S
C93    N201    1.377   .     D
C94    C155    1.417   .     S
C94    N202    1.367   .     D
C95    C157    1.411   .     S
C95    N203    1.375   .     D
C96    C159    1.415   .     S
C96    N204    1.370   .     D
C97    C149    1.418   .     S
C97    N205    1.367   .     D
C98    C145    1.422   .     D
C98    N206    1.364   .     S
C99    C151    1.425   .     D
C99    N207    1.359   .     S
C100   C147    1.417   .     D
C100   N208    1.367   .     S
C101   C139    1.422   .     S
C101   N209    1.363   .     D
C102   C143    1.420   .     D
C102   N210    1.366   .     S
C103   C137    1.425   .     S
C103   N211    1.359   .     D
C104   C141    1.420   .     D
C104   N212    1.365   .     S
C105   C159    1.420   .     D
C105   N213    1.363   .     S
C106   C155    1.422   .     D
C106   N214    1.365   .     S
C107   C157    1.424   .     D
C107   N215    1.359   .     S
C108   C153    1.424   .     D
C108   N216    1.363   .     S
C109   C127    1.415   .     D
C109   N217    1.368   .     S
C110   C129    1.414   .     S
C110   N219    1.369   .     D
C111   C125    1.407   .     S
C111   N220    1.379   .     D
C112   C119    1.417   .     D
C112   N221    1.365   .     S
C113   C123    1.416   .     S
C113   N222    1.370   .     D
C114   C121    1.418   .     S
C114   N224    1.365   .     D
C115   C135    1.415   .     D
C115   N225    1.369   .     S
C116   C131    1.407   .     S
C116   N226    1.378   .     D
C117   C133    1.416   .     D
C117   N227    1.368   .     S
C118   C119    1.443   .     S
C118   C160    1.399   .     D
C118   C168    1.398   .     S
C120   C121    1.443   .     S
C120   C161    1.399   .     D
C120   C166    1.399   .     S
C122   C123    1.443   .     S
C122   C162    1.401   .     D
C122   C167    1.398   .     S
C124   C125    1.445   .     S
C124   C162    1.397   .     S
C124   C163    1.399   .     D
C126   C127    1.442   .     S
C126   C160    1.397   .     S
C126   C164    1.399   .     D
C128   C129    1.442   .     S
C128   C161    1.398   .     S
C128   C165    1.399   .     D
C130   C131    1.444   .     S
C130   C165    1.398   .     S
C130   C166    1.398   .     D
C132   C133    1.443   .     S
C132   C163    1.398   .     S
C132   C167    1.400   .     D
C134   C135    1.443   .     S
C134   C164    1.398   .     S
C134   C168    1.400   .     D
C136   C137    1.447   .     S
C136   C169    1.399   .     D
C136   C177    1.400   .     S
C138   C139    1.446   .     S
C138   C170    1.400   .     S
C138   C180    1.400   .     D
C140   C141    1.449   .     S
C140   C171    1.400   .     S
C140   C178    1.401   .     D
C142   C143    1.446   .     S
C142   C172    1.400   .     S
C142   C179    1.399   .     D
C144   C145    1.446   .     S
C144   C169    1.399   .     S
C144   C173    1.401   .     D
C146   C147    1.447   .     S
C146   C172    1.402   .     D
C146   C174    1.401   .     S
C148   C149    1.447   .     S
C148   C170    1.400   .     D
C148   C175    1.400   .     S
C150   C151    1.445   .     S
C150   C171    1.399   .     D
C150   C176    1.399   .     S
C152   C153    1.450   .     S
C152   C173    1.401   .     S
C152   C177    1.402   .     D
C154   C155    1.447   .     S
C154   C176    1.400   .     D
C154   C178    1.401   .     S
C156   C157    1.444   .     S
C156   C174    1.399   .     D
C156   C179    1.398   .     S
C158   C159    1.445   .     S
C158   C175    1.400   .     D
C158   C180    1.399   .     S
O181   H485    0.944   .     S
O181   H486    0.984   .     S
N182   N221    1.350   .     S
N182   Cu230   1.964   1_455 S
N183   N224    1.350   .     S
N183   Cu229   1.958   1_455 S
N184   N222    1.348   .     S
O185   H488    0.956   .     S
O185   H489    0.993   .     S
N186   Cu4     2.039   1_545 S
N186   N220    1.354   .     S
N187   Cu3     1.921   1_545 S
N187   N217    1.350   .     S
N188   N219    1.348   .     S
O189   H482    0.948   .     S
O189   H483    0.983   .     S
N190   N226    1.355   .     S
N191   Cu5     1.920   1_554 S
N191   N227    1.349   .     S
N192   Cu6     1.990   1_556 S
N192   N225    1.348   .     S
N193   N211    1.350   .     S
N194   Cu8     1.963   1_545 S
N194   N209    1.349   .     S
N195   Cu7     1.981   1_545 S
N195   N212    1.348   .     S
N196   N210    1.350   .     S
N197   N206    1.352   .     S
N198   N208    1.350   .     S
N198   Cu238   2.031   1_455 S
N199   N205    1.350   .     S
N199   Cu237   1.988   1_455 S
N200   N207    1.349   .     S
N201   Cu11    1.950   1_554 S
N201   N216    1.349   .     S
N202   Cu12    1.983   1_556 S
N202   N214    1.351   .     S
N203   N215    1.350   .     S
N204   N213    1.348   .     S
N205   Cu230   1.998   1_455 S
N208   Cu229   1.990   1_455 S
N209   Cu4     2.019   1_545 S
N212   Cu3     1.973   1_545 S
N215   Cu6     2.019   1_556 S
N216   Cu5     1.980   1_554 S
N217   Cu8     1.969   1_545 S
O218   H487    0.942   .     S
N220   Cu7     1.883   1_545 S
N221   Cu238   1.948   1_455 S
O223   H484    0.945   .     S
N224   Cu237   1.967   1_455 S
N225   Cu12    1.977   1_556 S
N226   Cu11    1.892   1_554 S
O228   H481    0.942   .     S
Cu229  N208    1.990   1_655 S
Cu229  N183    1.958   1_655 S
Cu229  N433    1.987   .     S
Cu229  N458    1.958   .     S
Cu230  N182    1.964   1_655 S
Cu230  N205    1.998   1_655 S
Cu230  N436    1.990   .     S
Cu230  N459    1.968   .     S
Cu231  N437    1.991   .     S
Cu231  N439    1.965   1_565 S
Cu231  N462    1.994   .     S
Cu231  N464    2.018   1_565 S
Cu232  N438    1.972   1_565 S
Cu232  N440    2.001   .     S
Cu232  N461    1.983   1_565 S
Cu232  N463    1.955   .     S
Cu233  N441    1.971   .     S
Cu233  N443    1.998   1_556 S
Cu233  N466    1.986   .     S
Cu233  N468    1.954   1_556 S
Cu234  N442    1.982   .     S
Cu234  N444    1.950   1_554 S
Cu234  N465    1.973   .     S
Cu234  N467    2.005   1_554 S
Cu235  N445    1.963   .     S
Cu235  N447    1.987   1_565 S
Cu235  N470    1.992   .     S
Cu235  N472    1.965   1_565 S
Cu236  N446    1.990   1_565 S
Cu236  N448    1.964   .     S
Cu236  N469    1.964   1_565 S
Cu236  N471    1.989   .     S
Cu237  N224    1.967   1_655 S
Cu237  N199    1.988   1_655 S
Cu237  N449    1.962   .     S
Cu237  N474    1.994   .     S
Cu238  N198    2.031   1_655 S
Cu238  N221    1.948   1_655 S
Cu238  N452    1.992   .     S
Cu238  N475    1.978   .     S
Cu239  N453    1.983   1_556 S
Cu239  N455    2.020   .     S
Cu239  N478    1.973   1_556 S
Cu239  N480    1.949   .     S
Cu240  N454    1.984   1_554 S
Cu240  N456    1.955   .     S
Cu240  N477    1.955   1_554 S
Cu240  N479    1.983   .     S
H241   C313    1.071   .     S
H242   C314    1.073   .     S
H243   C315    1.071   .     S
H244   C316    1.071   .     S
H245   C317    1.071   .     S
H246   C318    1.071   .     S
H247   C319    1.072   .     S
H248   C320    1.071   .     S
H249   C321    1.071   .     S
H250   C322    1.071   .     S
H251   C323    1.070   .     S
H252   C324    1.071   .     S
H253   C325    1.071   .     S
H254   C326    1.070   .     S
H255   C327    1.071   .     S
H256   C328    1.071   .     S
H257   C329    1.071   .     S
H258   C330    1.070   .     S
H259   C331    1.070   .     S
H260   C332    1.071   .     S
H261   C333    1.071   .     S
H262   C334    1.071   .     S
H263   C335    1.071   .     S
H264   C336    1.071   .     S
H265   C337    1.070   .     S
H266   C338    1.071   .     S
H267   C339    1.071   .     S
H268   C340    1.072   .     S
H269   C341    1.071   .     S
H270   C342    1.071   .     S
H271   C343    1.071   .     S
H272   C344    1.070   .     S
H273   C345    1.071   .     S
H274   C346    1.071   .     S
H275   C347    1.070   .     S
H276   C348    1.071   .     S
H277   C349    1.071   .     S
H278   C350    1.071   .     S
H279   C351    1.071   .     S
H280   C352    1.071   .     S
H281   C353    1.072   .     S
H282   C354    1.071   .     S
H283   C355    1.071   .     S
H284   C356    1.069   .     S
H285   C357    1.071   .     S
H286   C358    1.071   .     S
H287   C359    1.071   .     S
H288   C360    1.071   .     S
H289   C409    1.085   .     S
H290   C410    1.084   .     S
H291   C411    1.085   .     S
H292   C412    1.084   .     S
H293   C413    1.085   .     S
H294   C414    1.085   .     S
H295   C415    1.085   .     S
H296   C416    1.084   .     S
H297   C417    1.084   .     S
H298   C418    1.085   .     S
H299   C419    1.084   .     S
H300   C420    1.085   .     S
H301   C421    1.084   .     S
H302   C422    1.084   .     S
H303   C423    1.084   .     S
H304   C424    1.085   .     S
H305   C425    1.084   .     S
H306   C426    1.084   .     S
H307   C427    1.084   .     S
H308   C428    1.085   .     S
H309   C429    1.084   .     S
H310   C430    1.084   .     S
H311   C431    1.085   .     S
H312   C432    1.084   .     S
C313   C362    1.417   .     S
C313   N433    1.366   .     D
C314   C364    1.424   .     S
C314   N434    1.355   .     D
C315   C366    1.418   .     D
C315   N435    1.362   .     S
C316   C368    1.418   .     D
C316   N436    1.366   .     S
C317   C370    1.418   .     S
C317   N437    1.367   .     D
C318   C372    1.418   .     S
C318   N438    1.365   .     D
C319   C374    1.419   .     S
C319   N439    1.364   .     D
C320   C376    1.418   .     D
C320   N440    1.367   .     S
C321   C378    1.418   .     S
C321   N441    1.365   .     D
C322   C380    1.419   .     D
C322   N442    1.366   .     S
C323   C382    1.418   .     S
C323   N443    1.367   .     D
C324   C384    1.417   .     S
C324   N444    1.363   .     D
C325   C386    1.417   .     D
C325   N445    1.364   .     S
C326   C388    1.417   .     S
C326   N446    1.367   .     D
C327   C390    1.417   .     S
C327   N447    1.367   .     D
C328   C392    1.417   .     S
C328   N448    1.366   .     D
C329   C394    1.417   .     S
C329   N449    1.364   .     D
C330   C396    1.411   .     S
C330   N450    1.377   .     D
C331   C398    1.416   .     S
C331   N451    1.370   .     D
C332   C400    1.420   .     S
C332   N452    1.365   .     D
C333   C402    1.418   .     S
C333   N453    1.364   .     D
C334   C404    1.416   .     S
C334   N454    1.366   .     D
C335   C406    1.420   .     S
C335   N455    1.367   .     D
C336   C408    1.416   .     S
C336   N456    1.365   .     D
C337   C398    1.419   .     D
C337   N457    1.362   .     S
C338   C394    1.417   .     D
C338   N458    1.364   .     S
C339   C400    1.417   .     D
C339   N459    1.366   .     S
C340   C396    1.423   .     D
C340   N460    1.365   .     S
C341   C388    1.417   .     D
C341   N461    1.366   .     S
C342   C392    1.420   .     D
C342   N462    1.365   .     S
C343   C386    1.417   .     S
C343   N463    1.364   .     D
C344   C390    1.419   .     D
C344   N464    1.367   .     S
C345   C408    1.418   .     D
C345   N465    1.364   .     S
C346   C404    1.418   .     D
C346   N466    1.366   .     S
C347   C406    1.417   .     D
C347   N467    1.367   .     S
C348   C402    1.417   .     D
C348   N468    1.364   .     S
C349   C374    1.417   .     D
C349   N469    1.365   .     S
C350   C370    1.417   .     D
C350   N470    1.367   .     S
C351   C376    1.418   .     S
C351   N471    1.367   .     D
C352   C372    1.418   .     D
C352   N472    1.365   .     S
C353   C364    1.408   .     D
C353   N473    1.378   .     S
C354   C368    1.418   .     S
C354   N474    1.366   .     D
C355   C362    1.419   .     D
C355   N475    1.366   .     S
C356   C366    1.417   .     S
C356   N476    1.368   .     D
C357   C384    1.416   .     D
C357   N477    1.364   .     S
C358   C380    1.416   .     S
C358   N478    1.367   .     D
C359   C382    1.417   .     D
C359   N479    1.366   .     S
C360   C378    1.417   .     D
C360   N480    1.365   .     S
C361   C362    1.445   .     S
C361   C409    1.400   .     D
C361   C417    1.399   .     S
C363   C364    1.443   .     S
C363   C410    1.399   .     D
C363   C420    1.397   .     S
C365   C366    1.443   .     S
C365   C411    1.400   .     D
C365   C418    1.398   .     S
C367   C368    1.445   .     S
C367   C412    1.400   .     D
C367   C419    1.400   .     S
C369   C370    1.446   .     S
C369   C409    1.400   .     S
C369   C413    1.400   .     D
C371   C372    1.445   .     S
C371   C412    1.399   .     S
C371   C414    1.398   .     D
C373   C374    1.444   .     S
C373   C410    1.400   .     S
C373   C415    1.399   .     D
C375   C376    1.447   .     S
C375   C411    1.400   .     S
C375   C416    1.401   .     D
C377   C378    1.443   .     S
C377   C413    1.398   .     S
C377   C417    1.398   .     D
C379   C380    1.445   .     S
C379   C416    1.399   .     S
C379   C418    1.399   .     D
C381   C382    1.446   .     S
C381   C414    1.400   .     S
C381   C419    1.399   .     D
C383   C384    1.441   .     S
C383   C415    1.398   .     S
C383   C420    1.398   .     D
C385   C386    1.443   .     S
C385   C421    1.398   .     S
C385   C429    1.399   .     D
C387   C388    1.446   .     S
C387   C422    1.400   .     S
C387   C432    1.400   .     D
C389   C390    1.448   .     S
C389   C423    1.401   .     S
C389   C430    1.400   .     D
C391   C392    1.447   .     S
C391   C424    1.401   .     D
C391   C431    1.399   .     S
C393   C394    1.442   .     S
C393   C421    1.398   .     D
C393   C425    1.398   .     S
C395   C396    1.451   .     S
C395   C424    1.401   .     S
C395   C426    1.402   .     D
C397   C398    1.443   .     S
C397   C422    1.400   .     D
C397   C427    1.399   .     S
C399   C400    1.446   .     S
C399   C423    1.400   .     D
C399   C428    1.399   .     S
C401   C402    1.443   .     S
C401   C425    1.399   .     D
C401   C429    1.398   .     S
C403   C404    1.445   .     S
C403   C428    1.399   .     D
C403   C430    1.400   .     S
C405   C406    1.448   .     S
C405   C426    1.401   .     S
C405   C431    1.400   .     D
C407   C408    1.443   .     S
C407   C427    1.398   .     D
C407   C432    1.399   .     S
N433   N475    1.350   .     S
N434   N473    1.354   .     S
N435   N476    1.350   .     S
N436   N474    1.350   .     S
N437   N470    1.350   .     S
N438   Cu232   1.972   1_545 S
N438   N472    1.351   .     S
N439   Cu231   1.965   1_545 S
N439   N469    1.350   .     S
N440   N471    1.350   .     S
N441   N480    1.350   .     S
N442   N478    1.350   .     S
N443   Cu233   1.998   1_554 S
N443   N479    1.350   .     S
N444   Cu234   1.950   1_556 S
N444   N477    1.350   .     S
N445   N463    1.351   .     S
N446   Cu236   1.990   1_545 S
N446   N461    1.350   .     S
N447   Cu235   1.987   1_545 S
N447   N464    1.350   .     S
N448   N462    1.351   .     S
N449   N458    1.350   .     S
N450   N460    1.348   .     S
N451   N457    1.348   .     S
N452   N459    1.351   .     S
N453   Cu239   1.983   1_554 S
N453   N468    1.351   .     S
N454   Cu240   1.984   1_556 S
N454   N466    1.350   .     S
N455   N467    1.350   .     S
N456   N465    1.350   .     S
N461   Cu232   1.983   1_545 S
N464   Cu231   2.018   1_545 S
N467   Cu234   2.005   1_556 S
N468   Cu233   1.954   1_554 S
N469   Cu236   1.964   1_545 S
N472   Cu235   1.965   1_545 S
N477   Cu240   1.955   1_556 S
N478   Cu239   1.973   1_554 S
