# Supplementary material for: Excavating hidden adsorption sites in metal-organic frameworks using rational defect engineering
Source: Nat Commun. 2017 Nov 16;8:1539. doi: 10.1038/s41467-017-01478-4 (PMC5691151; doi:10.1038/s41467-017-01478-4)
Supplement: Supplementary file 41 — Supplementary Data 38 [file 41467_2017_1478_MOESM41_ESM.cif]

data_VEXYON_cation_relaxed
_audit_creation_date              2017-08-02
_audit_creation_method            'Materials Studio'
_symmetry_space_group_name_H-M    'P1'
_symmetry_Int_Tables_number       1
_symmetry_cell_setting            triclinic
loop_
_symmetry_equiv_pos_as_xyz
  x,y,z
_cell_length_a                    18.5971
_cell_length_b                    18.6050
_cell_length_c                    18.7021
_cell_angle_alpha                 90.0000
_cell_angle_beta                  90.0000
_cell_angle_gamma                 90.0000
loop_
_atom_site_label
_atom_site_type_symbol
_atom_site_fract_x
_atom_site_fract_y
_atom_site_fract_z
_atom_site_U_iso_or_equiv
_atom_site_adp_type
_atom_site_occupancy
Cu1    Cu    0.50098   0.86311  -0.00120   0.00000  Uiso   1.00
Cu2    Cu    0.49205   0.12745  -0.00108   0.00000  Uiso   1.00
Cu3    Cu    0.00177   0.50196   0.85434   0.00000  Uiso   1.00
Cu4    Cu    0.00135   0.51126   0.12109   0.00000  Uiso   1.00
Cu5    Cu    0.85862  -0.00132   0.49823   0.00000  Uiso   1.00
Cu6    Cu    0.12372  -0.00169   0.48920   0.00000  Uiso   1.00
Cu7    Cu    0.85539   0.50236  -0.00564   0.00000  Uiso   1.00
Cu8    Cu    0.14979   0.49954  -0.00889   0.00000  Uiso   1.00
Cu9    Cu    0.49976   0.00162   0.14730   0.00000  Uiso   1.00
Cu10   Cu    0.50235  -0.00115   0.84941   0.00000  Uiso   1.00
Cu11   Cu   -0.00243   0.84924   0.49701   0.00000  Uiso   1.00
Cu12   Cu   -0.00544   0.14690   0.49966   0.00000  Uiso   1.00
H13    H     0.73346   0.73937   0.09741   0.00000  Uiso   1.00
H14    H     0.25478   0.25990   0.09463   0.00000  Uiso   1.00
H15    H     0.26253   0.73623   0.89728   0.00000  Uiso   1.00
H16    H     0.74639   0.26367   0.90437   0.00000  Uiso   1.00
H17    H     0.09511   0.74600   0.73741   0.00000  Uiso   1.00
H18    H     0.08988   0.26021   0.25773   0.00000  Uiso   1.00
H19    H     0.90188   0.26313   0.73343   0.00000  Uiso   1.00
H20    H     0.89820   0.73622   0.26065   0.00000  Uiso   1.00
H21    H     0.74017   0.09635   0.74356   0.00000  Uiso   1.00
H22    H     0.26005   0.10290   0.26517   0.00000  Uiso   1.00
H23    H     0.73599   0.90268   0.26185   0.00000  Uiso   1.00
H24    H     0.26255   0.90763   0.74154   0.00000  Uiso   1.00
H25    H     0.73774   0.73833   0.89728   0.00000  Uiso   1.00
H26    H     0.26364   0.26243   0.89593   0.00000  Uiso   1.00
H27    H     0.75532   0.25879   0.08640   0.00000  Uiso   1.00
H28    H     0.26818   0.73862   0.09612   0.00000  Uiso   1.00
H29    H     0.73826   0.09618   0.25083   0.00000  Uiso   1.00
H30    H     0.26217   0.09250   0.73889   0.00000  Uiso   1.00
H31    H     0.26240   0.90001   0.26235   0.00000  Uiso   1.00
H32    H     0.73705   0.90303   0.73417   0.00000  Uiso   1.00
H33    H     0.10176   0.73201   0.25753   0.00000  Uiso   1.00
H34    H     0.09432   0.25348   0.73801   0.00000  Uiso   1.00
H35    H     0.90108   0.73834   0.73276   0.00000  Uiso   1.00
H36    H     0.90740   0.25473   0.26063   0.00000  Uiso   1.00
C37    C     0.66477   0.85680   0.14529   0.00000  Uiso   1.00
C38    C     0.72801   0.82413   0.17671   0.00000  Uiso   1.00
C39    C     0.33077   0.14777   0.14851   0.00000  Uiso   1.00
C40    C     0.26504   0.17866   0.17715   0.00000  Uiso   1.00
C41    C     0.33469   0.85385   0.85281   0.00000  Uiso   1.00
C42    C     0.26933   0.82480   0.82206   0.00000  Uiso   1.00
C43    C     0.67227   0.14611   0.85993   0.00000  Uiso   1.00
C44    C     0.73604   0.17692   0.82764   0.00000  Uiso   1.00
C45    C     0.14563   0.66838   0.84832   0.00000  Uiso   1.00
C46    C     0.17603   0.73406   0.81956   0.00000  Uiso   1.00
C47    C     0.13772   0.33050   0.14068   0.00000  Uiso   1.00
C48    C     0.16925   0.26718   0.17317   0.00000  Uiso   1.00
C49    C     0.85750   0.33474   0.85116   0.00000  Uiso   1.00
C50    C     0.82678   0.26970   0.82172   0.00000  Uiso   1.00
C51    C     0.84776   0.66577   0.14440   0.00000  Uiso   1.00
C52    C     0.81805   0.73019   0.17656   0.00000  Uiso   1.00
C53    C     0.85289   0.14500   0.66669   0.00000  Uiso   1.00
C54    C     0.82384   0.17633   0.73161   0.00000  Uiso   1.00
C55    C     0.14173   0.15063   0.33351   0.00000  Uiso   1.00
C56    C     0.17235   0.17958   0.26840   0.00000  Uiso   1.00
C57    C     0.85115   0.85227   0.33265   0.00000  Uiso   1.00
C58    C     0.81972   0.82196   0.26843   0.00000  Uiso   1.00
C59    C     0.14474   0.86139   0.66803   0.00000  Uiso   1.00
C60    C     0.17601   0.83025   0.73199   0.00000  Uiso   1.00
C61    C     0.85321   0.66675   0.84819   0.00000  Uiso   1.00
C62    C     0.82198   0.73110   0.81757   0.00000  Uiso   1.00
C63    C     0.14523   0.33064   0.84927   0.00000  Uiso   1.00
C64    C     0.17585   0.26526   0.81961   0.00000  Uiso   1.00
C65    C     0.86657   0.32888   0.14162   0.00000  Uiso   1.00
C66    C     0.83487   0.26373   0.17046   0.00000  Uiso   1.00
C67    C     0.15347   0.66444   0.14072   0.00000  Uiso   1.00
C68    C     0.18265   0.72826   0.17419   0.00000  Uiso   1.00
C69    C     0.67425   0.14609   0.13333   0.00000  Uiso   1.00
C70    C     0.73963   0.17478   0.16476   0.00000  Uiso   1.00
C71    C     0.33557   0.14542   0.84833   0.00000  Uiso   1.00
C72    C     0.26972   0.17503   0.81942   0.00000  Uiso   1.00
C73    C     0.33602   0.85460   0.14614   0.00000  Uiso   1.00
C74    C     0.27229   0.82218   0.17689   0.00000  Uiso   1.00
C75    C     0.66672   0.85491   0.85077   0.00000  Uiso   1.00
C76    C     0.73038   0.82356   0.81871   0.00000  Uiso   1.00
C77    C     0.14632   0.84725   0.33190   0.00000  Uiso   1.00
C78    C     0.17933   0.81831   0.26771   0.00000  Uiso   1.00
C79    C     0.14316   0.13729   0.66799   0.00000  Uiso   1.00
C80    C     0.17488   0.16938   0.73128   0.00000  Uiso   1.00
C81    C     0.85370   0.85432   0.66295   0.00000  Uiso   1.00
C82    C     0.82189   0.82359   0.72672   0.00000  Uiso   1.00
C83    C     0.85176   0.14272   0.32911   0.00000  Uiso   1.00
C84    C     0.82541   0.17255   0.26247   0.00000  Uiso   1.00
C85    C     0.75749   0.76236   0.14589   0.00000  Uiso   1.00
C86    C     0.23185   0.23726   0.14386   0.00000  Uiso   1.00
C87    C     0.23831   0.76270   0.85053   0.00000  Uiso   1.00
C88    C     0.76748   0.23870   0.85592   0.00000  Uiso   1.00
C89    C     0.14454   0.76817   0.76088   0.00000  Uiso   1.00
C90    C     0.13912   0.23800   0.23498   0.00000  Uiso   1.00
C91    C     0.85511   0.23868   0.75980   0.00000  Uiso   1.00
C92    C     0.84969   0.76038   0.23743   0.00000  Uiso   1.00
C93    C     0.76454   0.14540   0.76567   0.00000  Uiso   1.00
C94    C     0.23480   0.14959   0.23936   0.00000  Uiso   1.00
C95    C     0.75903   0.85401   0.23798   0.00000  Uiso   1.00
C96    C     0.23799   0.85888   0.76297   0.00000  Uiso   1.00
C97    C     0.76110   0.76206   0.84886   0.00000  Uiso   1.00
C98    C     0.23879   0.23661   0.84922   0.00000  Uiso   1.00
C99    C     0.77474   0.23421   0.13580   0.00000  Uiso   1.00
C100   C     0.24347   0.76085   0.14469   0.00000  Uiso   1.00
C101   C     0.76550   0.14347   0.22805   0.00000  Uiso   1.00
C102   C     0.23755   0.14097   0.76089   0.00000  Uiso   1.00
C103   C     0.24011   0.85121   0.23808   0.00000  Uiso   1.00
C104   C     0.76079   0.85451   0.75759   0.00000  Uiso   1.00
C105   C     0.15028   0.75705   0.23529   0.00000  Uiso   1.00
C106   C     0.14389   0.23129   0.76094   0.00000  Uiso   1.00
C107   C     0.85270   0.76203   0.75674   0.00000  Uiso   1.00
C108   C     0.86041   0.23256   0.23330   0.00000  Uiso   1.00
N109   N     0.57387   0.87725   0.07577   0.00000  Uiso   1.00
N110   N     0.62813   0.83281   0.08538   0.00000  Uiso   1.00
N111   N     0.42301   0.12642   0.08097   0.00000  Uiso   1.00
N112   N     0.36683   0.16901   0.08714   0.00000  Uiso   1.00
N113   N     0.42744   0.87209   0.92039   0.00000  Uiso   1.00
N114   N     0.37188   0.82886   0.91186   0.00000  Uiso   1.00
N115   N     0.57748   0.12361   0.92499   0.00000  Uiso   1.00
N116   N     0.63446   0.16715   0.92038   0.00000  Uiso   1.00
N117   N     0.07861   0.57477   0.86545   0.00000  Uiso   1.00
N118   N     0.08656   0.63090   0.82309   0.00000  Uiso   1.00
N119   N     0.07404   0.42616   0.11782   0.00000  Uiso   1.00
N120   N     0.07843   0.37015   0.16236   0.00000  Uiso   1.00
N121   N     0.92451   0.42808   0.86873   0.00000  Uiso   1.00
N122   N     0.91559   0.37310   0.82524   0.00000  Uiso   1.00
N123   N     0.91766   0.57575   0.12115   0.00000  Uiso   1.00
N124   N     0.90954   0.63007   0.16556   0.00000  Uiso   1.00
N125   N     0.86931   0.07699   0.57390   0.00000  Uiso   1.00
N126   N     0.82671   0.08609   0.62947   0.00000  Uiso   1.00
N127   N     0.12088   0.08227   0.42454   0.00000  Uiso   1.00
N128   N     0.16423   0.08969   0.36939   0.00000  Uiso   1.00
N129   N     0.87046   0.92057   0.42463   0.00000  Uiso   1.00
N130   N     0.82686   0.91205   0.36976   0.00000  Uiso   1.00
N131   N     0.12141   0.92514   0.57294   0.00000  Uiso   1.00
N132   N     0.16481   0.92200   0.62979   0.00000  Uiso   1.00
N133   N     0.87190   0.57563   0.91792   0.00000  Uiso   1.00
N134   N     0.82847   0.63055   0.90821   0.00000  Uiso   1.00
N135   N     0.12915   0.42382   0.91718   0.00000  Uiso   1.00
N136   N     0.17094   0.36749   0.90862   0.00000  Uiso   1.00
N137   N     0.87513   0.42350   0.07372   0.00000  Uiso   1.00
N138   N     0.83612   0.36556   0.08442   0.00000  Uiso   1.00
N139   N     0.13833   0.57378   0.06924   0.00000  Uiso   1.00
N140   N     0.18207   0.62763   0.08246   0.00000  Uiso   1.00
N141   N     0.57800   0.08023   0.12546   0.00000  Uiso   1.00
N142   N     0.63582   0.09040   0.16457   0.00000  Uiso   1.00
N143   N     0.42865   0.07671   0.86243   0.00000  Uiso   1.00
N144   N     0.37380   0.08800   0.81956   0.00000  Uiso   1.00
N145   N     0.42687   0.92519   0.12805   0.00000  Uiso   1.00
N146   N     0.37221   0.91461   0.17139   0.00000  Uiso   1.00
N147   N     0.57578   0.92510   0.86999   0.00000  Uiso   1.00
N148   N     0.63026   0.91507   0.82621   0.00000  Uiso   1.00
N149   N     0.07590   0.86139   0.42345   0.00000  Uiso   1.00
N150   N     0.08870   0.81803   0.36932   0.00000  Uiso   1.00
N151   N     0.07374   0.12642   0.57521   0.00000  Uiso   1.00
N152   N     0.08595   0.16749   0.63116   0.00000  Uiso   1.00
N153   N     0.92408   0.87079   0.57190   0.00000  Uiso   1.00
N154   N     0.91363   0.82817   0.62704   0.00000  Uiso   1.00
N155   N     0.91777   0.12852   0.42368   0.00000  Uiso   1.00
N156   N     0.91015   0.16967   0.36724   0.00000  Uiso   1.00
N157   N     0.42723   0.12443   0.91611   0.00000  Uiso   1.00
N158   N     0.37158   0.16761   0.90912   0.00000  Uiso   1.00
N159   N     0.57568   0.87408   0.92076   0.00000  Uiso   1.00
N160   N     0.63028   0.83013   0.91062   0.00000  Uiso   1.00
N161   N     0.57699   0.12629   0.07140   0.00000  Uiso   1.00
N162   N     0.63540   0.16803   0.07394   0.00000  Uiso   1.00
N163   N     0.42730   0.87463   0.07680   0.00000  Uiso   1.00
N164   N     0.37282   0.83040   0.08628   0.00000  Uiso   1.00
N165   N     0.92823   0.42616   0.12085   0.00000  Uiso   1.00
N166   N     0.92521   0.36889   0.16386   0.00000  Uiso   1.00
N167   N     0.92261   0.57501   0.86678   0.00000  Uiso   1.00
N168   N     0.91269   0.62962   0.82304   0.00000  Uiso   1.00
N169   N     0.08404   0.57456   0.11645   0.00000  Uiso   1.00
N170   N     0.09163   0.62876   0.16119   0.00000  Uiso   1.00
N171   N     0.07847   0.42478   0.86605   0.00000  Uiso   1.00
N172   N     0.08673   0.36891   0.82350   0.00000  Uiso   1.00
N173   N     0.12285   0.91622   0.42229   0.00000  Uiso   1.00
N174   N     0.16684   0.90928   0.36758   0.00000  Uiso   1.00
N175   N     0.87360   0.92234   0.57107   0.00000  Uiso   1.00
N176   N     0.82958   0.91386   0.62563   0.00000  Uiso   1.00
N177   N     0.11993   0.07224   0.57376   0.00000  Uiso   1.00
N178   N     0.16385   0.07658   0.63013   0.00000  Uiso   1.00
N179   N     0.86692   0.07723   0.42358   0.00000  Uiso   1.00
N180   N     0.82535   0.08453   0.36688   0.00000  Uiso   1.00
N181   N     0.12682   0.42285   0.07040   0.00000  Uiso   1.00
N182   N     0.16690   0.36584   0.08228   0.00000  Uiso   1.00
N183   N     0.86366   0.57484   0.07347   0.00000  Uiso   1.00
N184   N     0.81970   0.62866   0.08612   0.00000  Uiso   1.00
N185   N     0.13016   0.57481   0.91575   0.00000  Uiso   1.00
N186   N     0.17217   0.63076   0.90691   0.00000  Uiso   1.00
N187   N     0.87451   0.42660   0.92042   0.00000  Uiso   1.00
N188   N     0.83241   0.37055   0.91144   0.00000  Uiso   1.00
N189   N     0.42737   0.92260   0.86914   0.00000  Uiso   1.00
N190   N     0.37189   0.91316   0.82674   0.00000  Uiso   1.00
N191   N     0.57428   0.92787   0.12692   0.00000  Uiso   1.00
N192   N     0.62878   0.91709   0.17043   0.00000  Uiso   1.00
N193   N     0.57852   0.07739   0.87117   0.00000  Uiso   1.00
N194   N     0.63482   0.08916   0.83016   0.00000  Uiso   1.00
N195   N     0.42469   0.07971   0.13570   0.00000  Uiso   1.00
N196   N     0.36954   0.09122   0.17818   0.00000  Uiso   1.00
N197   N     0.92082   0.12760   0.57413   0.00000  Uiso   1.00
N198   N     0.91248   0.17017   0.62960   0.00000  Uiso   1.00
N199   N     0.92073   0.86874   0.42419   0.00000  Uiso   1.00
N200   N     0.91057   0.82599   0.36912   0.00000  Uiso   1.00
N201   N     0.07267   0.13585   0.42573   0.00000  Uiso   1.00
N202   N     0.08381   0.17903   0.37123   0.00000  Uiso   1.00
N203   N     0.07609   0.87021   0.57433   0.00000  Uiso   1.00
N204   N     0.08839   0.82992   0.63081   0.00000  Uiso   1.00
Cl205  Cl    0.49981   0.00238  -0.00065   0.00000  Uiso   1.00
Cl206  Cl   -0.00021   0.50170  -0.00478   0.00000  Uiso   1.00
Cl207  Cl   -0.00238  -0.00045   0.49619   0.00000  Uiso   1.00
Cu208  Cu    1.63659   1.23194   0.99602   0.00000  Uiso   1.00
Cu209  Cu    1.22903   0.99942   1.63109   0.00000  Uiso   1.00
Cu210  Cu    1.00313   0.37015   1.22821   0.00000  Uiso   1.00
loop_
_geom_bond_atom_site_label_1
_geom_bond_atom_site_label_2
_geom_bond_distance
_geom_bond_site_symmetry_2
_ccdc_geom_bond_type
Cu1    N109    1.995   .     S
Cu1    N113    2.012   1_554 S
Cu1    N159    2.025   1_554 S
Cu1    N163    2.013   .     S
Cu2    N111    2.001   .     S
Cu2    N115    2.107   1_554 S
Cu2    N157    1.963   1_554 S
Cu2    N161    2.082   .     S
Cu2    Cl205   2.331   .     S
Cu3    N117    1.980   .     S
Cu3    N121    2.007   1_455 S
Cu3    N167    2.017   1_455 S
Cu3    N171    2.036   .     S
Cu4    N119    2.083   .     S
Cu4    N123    1.965   1_455 S
Cu4    N165    2.087   1_455 S
Cu4    N169    1.939   .     S
Cu4    Cl206   2.361   .     S
Cu5    N125    2.041   .     S
Cu5    N129    2.014   1_545 S
Cu5    N175    1.988   1_545 S
Cu5    N179    2.027   .     S
Cu6    N127    1.976   .     S
Cu6    N131    2.075   1_545 S
Cu6    N173    1.974   1_545 S
Cu6    N177    2.097   .     S
Cu6    Cl207   2.349   .     S
Cu7    N133    1.999   1_554 S
Cu7    N137    2.119   .     S
Cu7    N183    2.008   .     S
Cu7    N187    2.006   1_554 S
Cu8    N135    2.011   1_554 S
Cu8    N139    2.022   .     S
Cu8    N181    2.102   .     S
Cu8    N185    2.020   1_554 S
Cu9    N141    2.103   .     S
Cu9    N145    1.997   1_545 S
Cu9    N191    1.987   1_545 S
Cu9    N195    2.026   .     S
Cu10   N143    2.009   .     S
Cu10   N147    1.974   1_545 S
Cu10   N189    2.023   1_545 S
Cu10   N193    2.075   .     S
Cu11   N149    2.016   .     S
Cu11   N153    1.998   1_455 S
Cu11   N199    2.007   1_455 S
Cu11   N203    2.092   .     S
Cu12   N151    2.076   .     S
Cu12   N155    2.043   1_455 S
Cu12   N197    1.987   1_455 S
Cu12   N201    2.016   .     S
H13    C85     1.098   .     S
H14    C86     1.099   .     S
H15    C87     1.100   .     S
H16    C88     1.091   .     S
H17    C89     1.099   .     S
H18    C90     1.091   .     S
H19    C91     1.099   .     S
H20    C92     1.097   .     S
H21    C93     1.100   .     S
H22    C94     1.099   .     S
H23    C95     1.097   .     S
H24    C96     1.092   .     S
H25    C97     1.097   .     S
H26    C98     1.099   .     S
H27    C99     1.092   .     S
H28    C100    1.099   .     S
H29    C101    1.101   .     S
H30    C102    1.092   .     S
H31    C103    1.096   .     S
H32    C104    1.096   .     S
H33    C105    1.097   .     S
H34    C106    1.097   .     S
H35    C107    1.098   .     S
H36    C108    1.093   .     S
C37    C38     1.448   .     S
C37    N110    1.385   .     D
C37    N192    1.388   .     S
C38    C85     1.398   .     S
C38    C95     1.398   .     D
C39    C40     1.453   .     S
C39    N112    1.387   .     D
C39    N196    1.391   .     S
C40    C86     1.399   .     S
C40    C94     1.401   .     D
C41    C42     1.449   .     S
C41    N114    1.384   .     D
C41    N190    1.391   .     S
C42    C87     1.397   .     S
C42    C96     1.401   .     D
C43    C44     1.449   .     S
C43    N116    1.388   .     D
C43    N194    1.385   .     S
C44    C88     1.394   .     D
C44    C93     1.403   .     S
C45    C46     1.450   .     S
C45    N118    1.384   .     S
C45    N186    1.391   .     D
C46    C87     1.400   .     D
C46    C89     1.397   .     S
C47    C48     1.450   .     S
C47    N120    1.387   .     S
C47    N182    1.385   .     D
C48    C86     1.402   .     D
C48    C90     1.395   .     S
C49    C50     1.447   .     S
C49    N122    1.383   .     S
C49    N188    1.390   .     D
C50    C88     1.399   .     S
C50    C91     1.397   .     D
C51    C52     1.450   .     S
C51    N124    1.385   .     D
C51    N184    1.392   .     S
C52    C85     1.398   .     D
C52    C92     1.399   .     S
C53    C54     1.451   .     S
C53    N126    1.387   .     S
C53    N198    1.389   .     D
C54    C91     1.401   .     S
C54    C93     1.397   .     D
C55    C56     1.448   .     S
C55    N128    1.382   .     D
C55    N202    1.392   .     S
C56    C90     1.398   .     D
C56    C94     1.398   .     S
C57    C58     1.450   .     S
C57    N130    1.387   .     S
C57    N200    1.388   .     D
C58    C92     1.400   .     D
C58    C95     1.398   .     S
C59    C60     1.451   .     S
C59    N132    1.387   .     S
C59    N204    1.388   .     D
C60    C89     1.403   .     D
C60    C96     1.396   .     S
C61    C62     1.449   .     S
C61    N134    1.388   .     D
C61    N168    1.386   .     S
C62    C97     1.399   .     D
C62    C107    1.397   .     S
C63    C64     1.453   .     S
C63    N136    1.390   .     D
C63    N172    1.387   .     S
C64    C98     1.400   .     S
C64    C106    1.399   .     D
C65    C66     1.452   .     S
C65    N138    1.390   .     D
C65    N166    1.384   .     S
C66    C99     1.404   .     S
C66    C108    1.394   .     D
C67    C68     1.448   .     S
C67    N140    1.393   .     D
C67    N170    1.382   .     S
C68    C100    1.397   .     D
C68    C105    1.398   .     S
C69    C70     1.452   .     S
C69    N142    1.388   .     S
C69    N162    1.386   .     D
C70    C99     1.394   .     D
C70    C101    1.404   .     S
C71    C72     1.448   .     S
C71    N144    1.391   .     S
C71    N158    1.382   .     D
C72    C98     1.398   .     D
C72    C102    1.399   .     S
C73    C74     1.449   .     S
C73    N146    1.387   .     D
C73    N164    1.387   .     S
C74    C100    1.397   .     S
C74    C103    1.400   .     D
C75    C76     1.450   .     S
C75    N148    1.387   .     S
C75    N160    1.387   .     D
C76    C97     1.398   .     S
C76    C104    1.399   .     D
C77    C78     1.452   .     S
C77    N150    1.391   .     S
C77    N174    1.387   .     D
C78    C103    1.400   .     S
C78    C105    1.399   .     D
C79    C80     1.451   .     S
C79    N152    1.386   .     S
C79    N178    1.387   .     D
C80    C102    1.395   .     D
C80    C106    1.402   .     S
C81    C82     1.449   .     S
C81    N154    1.389   .     S
C81    N176    1.384   .     D
C82    C104    1.398   .     S
C82    C107    1.398   .     D
C83    C84     1.450   .     S
C83    N156    1.392   .     D
C83    N180    1.383   .     S
C84    C101    1.396   .     D
C84    C108    1.403   .     S
N109   N110    1.317   .     S
N109   N191    1.342   .     S
N111   N112    1.316   .     S
N111   N195    1.343   .     S
N113   Cu1     2.012   1_556 S
N113   N114    1.319   .     S
N113   N189    1.342   .     S
N115   Cu2     2.107   1_556 S
N115   N116    1.337   .     S
N115   N193    1.324   .     S
N116   Cu208   1.859   1_445 S
N117   N118    1.319   .     D
N117   N185    1.343   .     S
N119   N120    1.337   .     D
N119   N181    1.324   .     S
N120   Cu210   1.865   1_454 S
N121   Cu3     2.007   1_655 S
N121   N122    1.317   .     D
N121   N187    1.342   .     S
N123   Cu4     1.965   1_655 S
N123   N124    1.317   .     S
N123   N183    1.343   .     S
N125   N126    1.318   .     D
N125   N197    1.343   .     S
N127   N128    1.316   .     S
N127   N201    1.341   .     S
N129   Cu5     2.014   1_565 S
N129   N130    1.317   .     D
N129   N199    1.343   .     S
N131   Cu6     2.075   1_565 S
N131   N132    1.336   .     S
N131   N203    1.325   .     D
N132   Cu209   1.871   1_454 S
N133   Cu7     1.999   1_556 S
N133   N134    1.315   .     S
N133   N167    1.343   .     S
N135   Cu8     2.011   1_556 S
N135   N136    1.315   .     S
N135   N171    1.343   .     S
N137   N138    1.315   .     S
N137   N165    1.325   .     S
N139   N140    1.314   .     S
N139   N169    1.341   .     S
N141   N142    1.314   .     D
N141   N161    1.325   .     S
N143   N144    1.314   .     D
N143   N157    1.340   .     S
N145   Cu9     1.997   1_565 S
N145   N146    1.315   .     S
N145   N163    1.343   .     S
N147   Cu10    1.974   1_565 S
N147   N148    1.316   .     D
N147   N159    1.343   .     S
N149   N150    1.316   .     D
N149   N173    1.343   .     S
N151   N152    1.315   .     D
N151   N177    1.325   .     S
N153   Cu11    1.998   1_655 S
N153   N154    1.315   .     D
N153   N175    1.342   .     S
N155   Cu12    2.043   1_655 S
N155   N156    1.312   .     S
N155   N179    1.344   .     S
N157   Cu2     1.963   1_556 S
N157   N158    1.317   .     S
N159   Cu1     2.025   1_556 S
N159   N160    1.317   .     S
N161   N162    1.336   .     S
N162   Cu208   1.881   1_444 S
N163   N164    1.317   .     D
N165   Cu4     2.087   1_655 S
N165   N166    1.336   .     D
N166   Cu210   1.884   1_554 S
N167   Cu3     2.017   1_655 S
N167   N168    1.317   .     D
N169   N170    1.318   .     D
N171   N172    1.318   .     D
N173   Cu6     1.974   1_565 S
N173   N174    1.316   .     S
N175   Cu5     1.988   1_565 S
N175   N176    1.318   .     S
N177   N178    1.336   .     S
N178   Cu209   1.879   1_444 S
N179   N180    1.319   .     D
N181   N182    1.315   .     S
N183   N184    1.314   .     D
N185   Cu8     2.020   1_556 S
N185   N186    1.312   .     S
N187   Cu7     2.006   1_556 S
N187   N188    1.315   .     S
N189   Cu10    2.023   1_565 S
N189   N190    1.313   .     D
N191   Cu9     1.987   1_565 S
N191   N192    1.315   .     D
N193   N194    1.316   .     D
N195   N196    1.315   .     D
N197   Cu12    1.987   1_655 S
N197   N198    1.314   .     S
N199   Cu11    2.007   1_655 S
N199   N200    1.315   .     S
N201   N202    1.314   .     D
N203   N204    1.315   .     S
Cu208  N116    1.859   1_665 S
Cu208  N162    1.881   1_666 S
Cu209  N132    1.871   1_656 S
Cu209  N178    1.879   1_666 S
Cu210  N120    1.865   1_656 S
Cu210  N166    1.884   1_556 S
