# Supplementary material for: Excavating hidden adsorption sites in metal-organic frameworks using rational defect engineering
Source: Nat Commun. 2017 Nov 16;8:1539. doi: 10.1038/s41467-017-01478-4 (PMC5691151; doi:10.1038/s41467-017-01478-4)
Supplement: Supplementary file 42 — Supplementary Data 39 [file 41467_2017_1478_MOESM42_ESM.cif]

data_VEXYON_modul_cation_relaxed
_audit_creation_date              2017-08-02
_audit_creation_method            'Materials Studio'
_symmetry_space_group_name_H-M    'P1'
_symmetry_Int_Tables_number       1
_symmetry_cell_setting            triclinic
loop_
_symmetry_equiv_pos_as_xyz
  x,y,z
_cell_length_a                    37.1981
_cell_length_b                    18.6023
_cell_length_c                    18.6775
_cell_angle_alpha                 90.0000
_cell_angle_beta                  90.0000
_cell_angle_gamma                 90.0000
loop_
_atom_site_label
_atom_site_type_symbol
_atom_site_fract_x
_atom_site_fract_y
_atom_site_fract_z
_atom_site_U_iso_or_equiv
_atom_site_adp_type
_atom_site_occupancy
Cu1    Cu    0.25046   0.86300   0.99918   0.00000  Uiso   1.00
Cu2    Cu    0.24602   0.12763   0.99985   0.00000  Uiso   1.00
Cu3    Cu    0.00081   0.50202   0.85544   0.00000  Uiso   1.00
Cu4    Cu    0.00069   0.51146   0.12140   0.00000  Uiso   1.00
Cu5    Cu    0.42920   0.99900   0.49892   0.00000  Uiso   1.00
Cu6    Cu    0.06180   0.99863   0.48979   0.00000  Uiso   1.00
Cu7    Cu    0.42759   0.50263   0.99508   0.00000  Uiso   1.00
Cu8    Cu    0.07525   0.49972   0.99203   0.00000  Uiso   1.00
Cu9    Cu    0.24972   0.00154   0.14739   0.00000  Uiso   1.00
Cu10   Cu    0.25106   0.99884   0.85021   0.00000  Uiso   1.00
Cu11   Cu    0.49864   0.84955   0.49734   0.00000  Uiso   1.00
Cu12   Cu    0.49716   0.14739   0.50022   0.00000  Uiso   1.00
H13    H     0.36666   0.73950   0.09745   0.00000  Uiso   1.00
H14    H     0.12744   0.25971   0.09470   0.00000  Uiso   1.00
H15    H     0.13132   0.73660   0.89854   0.00000  Uiso   1.00
H16    H     0.37317   0.26349   0.90568   0.00000  Uiso   1.00
H17    H     0.04751   0.74614   0.73838   0.00000  Uiso   1.00
H18    H     0.04494   0.25996   0.25819   0.00000  Uiso   1.00
H19    H     0.45094   0.26305   0.73449   0.00000  Uiso   1.00
H20    H     0.44903   0.73620   0.26088   0.00000  Uiso   1.00
H21    H     0.37009   0.09618   0.74461   0.00000  Uiso   1.00
H22    H     0.13000   0.10277   0.26555   0.00000  Uiso   1.00
H23    H     0.36801   0.90282   0.26221   0.00000  Uiso   1.00
H24    H     0.13125   0.90776   0.74270   0.00000  Uiso   1.00
H25    H     0.13180   0.26234   0.89707   0.00000  Uiso   1.00
H26    H     0.37770   0.25869   0.08622   0.00000  Uiso   1.00
H27    H     0.13407   0.73879   0.09630   0.00000  Uiso   1.00
H28    H     0.36928   0.09607   0.25125   0.00000  Uiso   1.00
H29    H     0.13102   0.09248   0.73999   0.00000  Uiso   1.00
H30    H     0.13114   0.90015   0.26284   0.00000  Uiso   1.00
H31    H     0.05088   0.73207   0.25786   0.00000  Uiso   1.00
H32    H     0.04700   0.25356   0.73894   0.00000  Uiso   1.00
H33    H     0.45375   0.25470   0.26087   0.00000  Uiso   1.00
C34    C     0.33243   0.85696   0.14558   0.00000  Uiso   1.00
C35    C     0.36401   0.82423   0.17697   0.00000  Uiso   1.00
C36    C     0.16533   0.14779   0.14880   0.00000  Uiso   1.00
C37    C     0.13248   0.17862   0.17743   0.00000  Uiso   1.00
C38    C     0.16727   0.85418   0.85395   0.00000  Uiso   1.00
C39    C     0.13463   0.82501   0.82315   0.00000  Uiso   1.00
C40    C     0.33610   0.14604   0.86107   0.00000  Uiso   1.00
C41    C     0.36800   0.17684   0.82875   0.00000  Uiso   1.00
C42    C     0.07280   0.66860   0.84949   0.00000  Uiso   1.00
C43    C     0.08802   0.73425   0.82066   0.00000  Uiso   1.00
C44    C     0.06883   0.33048   0.14089   0.00000  Uiso   1.00
C45    C     0.08462   0.26716   0.17339   0.00000  Uiso   1.00
C46    C     0.42873   0.33469   0.85237   0.00000  Uiso   1.00
C47    C     0.41336   0.26963   0.82287   0.00000  Uiso   1.00
C48    C     0.42384   0.66596   0.14452   0.00000  Uiso   1.00
C49    C     0.40897   0.73031   0.17673   0.00000  Uiso   1.00
C50    C     0.42638   0.14496   0.66760   0.00000  Uiso   1.00
C51    C     0.41187   0.17628   0.73262   0.00000  Uiso   1.00
C52    C     0.07087   0.15056   0.33381   0.00000  Uiso   1.00
C53    C     0.08620   0.17951   0.26869   0.00000  Uiso   1.00
C54    C     0.42558   0.85232   0.33308   0.00000  Uiso   1.00
C55    C     0.40985   0.82200   0.26881   0.00000  Uiso   1.00
C56    C     0.07232   0.86157   0.66886   0.00000  Uiso   1.00
C57    C     0.08796   0.83036   0.73292   0.00000  Uiso   1.00
C58    C     0.42596   0.66686   0.85059   0.00000  Uiso   1.00
C59    C     0.07259   0.33060   0.85033   0.00000  Uiso   1.00
C60    C     0.08786   0.26525   0.82059   0.00000  Uiso   1.00
C61    C     0.43322   0.32886   0.14161   0.00000  Uiso   1.00
C62    C     0.41742   0.26373   0.17063   0.00000  Uiso   1.00
C63    C     0.07670   0.66460   0.14100   0.00000  Uiso   1.00
C64    C     0.09133   0.72839   0.17444   0.00000  Uiso   1.00
C65    C     0.33712   0.14604   0.13372   0.00000  Uiso   1.00
C66    C     0.36984   0.17484   0.16501   0.00000  Uiso   1.00
C67    C     0.16767   0.14540   0.84946   0.00000  Uiso   1.00
C68    C     0.13477   0.17504   0.82051   0.00000  Uiso   1.00
C69    C     0.16795   0.85486   0.14645   0.00000  Uiso   1.00
C70    C     0.13612   0.82237   0.17721   0.00000  Uiso   1.00
C71    C     0.33335   0.85623   0.85095   0.00000  Uiso   1.00
C72    C     0.07313   0.84738   0.33232   0.00000  Uiso   1.00
C73    C     0.08965   0.81840   0.26807   0.00000  Uiso   1.00
C74    C     0.07157   0.13728   0.66892   0.00000  Uiso   1.00
C75    C     0.08739   0.16946   0.73224   0.00000  Uiso   1.00
C76    C     0.42757   0.85306   0.66398   0.00000  Uiso   1.00
C77    C     0.42592   0.14271   0.32952   0.00000  Uiso   1.00
C78    C     0.41275   0.17260   0.26278   0.00000  Uiso   1.00
C79    C     0.37870   0.76245   0.14604   0.00000  Uiso   1.00
C80    C     0.11590   0.23722   0.14404   0.00000  Uiso   1.00
C81    C     0.11915   0.76287   0.85168   0.00000  Uiso   1.00
C82    C     0.38372   0.23863   0.85711   0.00000  Uiso   1.00
C83    C     0.07224   0.76831   0.76186   0.00000  Uiso   1.00
C84    C     0.06957   0.23792   0.23530   0.00000  Uiso   1.00
C85    C     0.42752   0.23862   0.76086   0.00000  Uiso   1.00
C86    C     0.42479   0.76043   0.23770   0.00000  Uiso   1.00
C87    C     0.38223   0.14531   0.76672   0.00000  Uiso   1.00
C88    C     0.11742   0.14951   0.23967   0.00000  Uiso   1.00
C89    C     0.37952   0.85412   0.23831   0.00000  Uiso   1.00
C90    C     0.11894   0.85901   0.76401   0.00000  Uiso   1.00
C91    C     0.11933   0.23664   0.85029   0.00000  Uiso   1.00
C92    C     0.38737   0.23425   0.13587   0.00000  Uiso   1.00
C93    C     0.12172   0.76100   0.14493   0.00000  Uiso   1.00
C94    C     0.38279   0.14350   0.22835   0.00000  Uiso   1.00
C95    C     0.11871   0.14102   0.76190   0.00000  Uiso   1.00
C96    C     0.12004   0.85135   0.23844   0.00000  Uiso   1.00
C97    C     0.07513   0.75716   0.23565   0.00000  Uiso   1.00
C98    C     0.07184   0.23135   0.76188   0.00000  Uiso   1.00
C99    C     0.43022   0.23260   0.23353   0.00000  Uiso   1.00
N100   N     0.28698   0.87740   0.07600   0.00000  Uiso   1.00
N101   N     0.31410   0.83299   0.08555   0.00000  Uiso   1.00
N102   N     0.21140   0.12668   0.08113   0.00000  Uiso   1.00
N103   N     0.18328   0.16914   0.08731   0.00000  Uiso   1.00
N104   N     0.21360   0.87249   0.92166   0.00000  Uiso   1.00
N105   N     0.18582   0.82928   0.91315   0.00000  Uiso   1.00
N106   N     0.28871   0.12367   0.92615   0.00000  Uiso   1.00
N107   N     0.31721   0.16718   0.92154   0.00000  Uiso   1.00
N108   N     0.03931   0.57496   0.86666   0.00000  Uiso   1.00
N109   N     0.04328   0.63117   0.82425   0.00000  Uiso   1.00
N110   N     0.03702   0.42621   0.11793   0.00000  Uiso   1.00
N111   N     0.03919   0.37015   0.16254   0.00000  Uiso   1.00
N112   N     0.46223   0.42808   0.86988   0.00000  Uiso   1.00
N113   N     0.45779   0.37305   0.82643   0.00000  Uiso   1.00
N114   N     0.45889   0.57607   0.12143   0.00000  Uiso   1.00
N115   N     0.45479   0.63043   0.16573   0.00000  Uiso   1.00
N116   N     0.43457   0.07700   0.57467   0.00000  Uiso   1.00
N117   N     0.41330   0.08602   0.63034   0.00000  Uiso   1.00
N118   N     0.06042   0.08219   0.42490   0.00000  Uiso   1.00
N119   N     0.08210   0.08957   0.36967   0.00000  Uiso   1.00
N120   N     0.43522   0.92076   0.42515   0.00000  Uiso   1.00
N121   N     0.41345   0.91219   0.37023   0.00000  Uiso   1.00
N122   N     0.06071   0.92530   0.57357   0.00000  Uiso   1.00
N123   N     0.08239   0.92215   0.63052   0.00000  Uiso   1.00
N124   N     0.43603   0.57556   0.91891   0.00000  Uiso   1.00
N125   N     0.41398   0.63033   0.91013   0.00000  Uiso   1.00
N126   N     0.06461   0.42377   0.91834   0.00000  Uiso   1.00
N127   N     0.08549   0.36743   0.90975   0.00000  Uiso   1.00
N128   N     0.43747   0.42349   0.07373   0.00000  Uiso   1.00
N129   N     0.41797   0.36554   0.08437   0.00000  Uiso   1.00
N130   N     0.06914   0.57393   0.06952   0.00000  Uiso   1.00
N131   N     0.09102   0.62771   0.08272   0.00000  Uiso   1.00
N132   N     0.28899   0.08020   0.12592   0.00000  Uiso   1.00
N133   N     0.31793   0.09031   0.16500   0.00000  Uiso   1.00
N134   N     0.21424   0.07682   0.86359   0.00000  Uiso   1.00
N135   N     0.18683   0.08803   0.82066   0.00000  Uiso   1.00
N136   N     0.21335   0.92544   0.12832   0.00000  Uiso   1.00
N137   N     0.18602   0.91484   0.17178   0.00000  Uiso   1.00
N138   N     0.28783   0.92513   0.87125   0.00000  Uiso   1.00
N139   N     0.31500   0.91586   0.82690   0.00000  Uiso   1.00
N140   N     0.03793   0.86151   0.42401   0.00000  Uiso   1.00
N141   N     0.04435   0.81813   0.36984   0.00000  Uiso   1.00
N142   N     0.03686   0.12639   0.57603   0.00000  Uiso   1.00
N143   N     0.04295   0.16740   0.63209   0.00000  Uiso   1.00
N144   N     0.46192   0.87094   0.57247   0.00000  Uiso   1.00
N145   N     0.45718   0.82767   0.62759   0.00000  Uiso   1.00
N146   N     0.45886   0.12848   0.42422   0.00000  Uiso   1.00
N147   N     0.45508   0.16968   0.36773   0.00000  Uiso   1.00
N148   N     0.21347   0.12454   0.91735   0.00000  Uiso   1.00
N149   N     0.18561   0.16763   0.91035   0.00000  Uiso   1.00
N150   N     0.28822   0.87370   0.92167   0.00000  Uiso   1.00
N151   N     0.31579   0.83041   0.91061   0.00000  Uiso   1.00
N152   N     0.28845   0.12632   0.07184   0.00000  Uiso   1.00
N153   N     0.31766   0.16802   0.07435   0.00000  Uiso   1.00
N154   N     0.21355   0.87491   0.07697   0.00000  Uiso   1.00
N155   N     0.18633   0.83072   0.08645   0.00000  Uiso   1.00
N156   N     0.46403   0.42613   0.12093   0.00000  Uiso   1.00
N157   N     0.46255   0.36883   0.16393   0.00000  Uiso   1.00
N158   N     0.46113   0.57598   0.86723   0.00000  Uiso   1.00
N159   N     0.45561   0.63117   0.82424   0.00000  Uiso   1.00
N160   N     0.04196   0.57477   0.11671   0.00000  Uiso   1.00
N161   N     0.04576   0.62904   0.16146   0.00000  Uiso   1.00
N162   N     0.03924   0.42477   0.86721   0.00000  Uiso   1.00
N163   N     0.04335   0.36885   0.82459   0.00000  Uiso   1.00
N164   N     0.06138   0.91641   0.42279   0.00000  Uiso   1.00
N165   N     0.08336   0.90947   0.36799   0.00000  Uiso   1.00
N166   N     0.43643   0.92207   0.57269   0.00000  Uiso   1.00
N167   N     0.41486   0.91246   0.62795   0.00000  Uiso   1.00
N168   N     0.06000   0.07226   0.57453   0.00000  Uiso   1.00
N169   N     0.08196   0.07664   0.63097   0.00000  Uiso   1.00
N170   N     0.43346   0.07719   0.42408   0.00000  Uiso   1.00
N171   N     0.41272   0.08445   0.36726   0.00000  Uiso   1.00
N172   N     0.06345   0.42281   0.07052   0.00000  Uiso   1.00
N173   N     0.08346   0.36579   0.08242   0.00000  Uiso   1.00
N174   N     0.43185   0.57492   0.07373   0.00000  Uiso   1.00
N175   N     0.40981   0.62872   0.08631   0.00000  Uiso   1.00
N176   N     0.06509   0.57502   0.91697   0.00000  Uiso   1.00
N177   N     0.08609   0.63095   0.90816   0.00000  Uiso   1.00
N178   N     0.43722   0.42666   0.92161   0.00000  Uiso   1.00
N179   N     0.41617   0.37057   0.91265   0.00000  Uiso   1.00
N180   N     0.21360   0.92295   0.87029   0.00000  Uiso   1.00
N181   N     0.18588   0.91346   0.82781   0.00000  Uiso   1.00
N182   N     0.28718   0.92803   0.12722   0.00000  Uiso   1.00
N183   N     0.31446   0.91722   0.17077   0.00000  Uiso   1.00
N184   N     0.28923   0.07741   0.87233   0.00000  Uiso   1.00
N185   N     0.31737   0.08907   0.83129   0.00000  Uiso   1.00
N186   N     0.21233   0.07991   0.13592   0.00000  Uiso   1.00
N187   N     0.18475   0.09131   0.17850   0.00000  Uiso   1.00
N188   N     0.46031   0.12761   0.57489   0.00000  Uiso   1.00
N189   N     0.45616   0.17016   0.63046   0.00000  Uiso   1.00
N190   N     0.46035   0.86893   0.42475   0.00000  Uiso   1.00
N191   N     0.45527   0.82607   0.36959   0.00000  Uiso   1.00
N192   N     0.03634   0.13583   0.42614   0.00000  Uiso   1.00
N193   N     0.04193   0.17903   0.37159   0.00000  Uiso   1.00
N194   N     0.03800   0.87040   0.57497   0.00000  Uiso   1.00
N195   N     0.04412   0.83017   0.63159   0.00000  Uiso   1.00
Cl196  Cl    0.24984   0.00242   1.00053   0.00000  Uiso   1.00
Cl197  Cl    0.49977   0.50159   0.99615   0.00000  Uiso   1.00
Cl198  Cl    0.49873   0.99930   0.49697   0.00000  Uiso   1.00
Cu199  Cu    0.31825   0.23243   0.99705   0.00000  Uiso   1.00
Cu200  Cu    0.11451   0.99967   0.63213   0.00000  Uiso   1.00
Cu201  Cu    0.00157   0.36989   0.22851   0.00000  Uiso   1.00
Cu202  Cu    0.75041   0.86307   0.99933   0.00000  Uiso   1.00
Cu203  Cu    0.74589   0.12765   0.99982   0.00000  Uiso   1.00
Cu204  Cu    0.50070   0.50219   0.85530   0.00000  Uiso   1.00
Cu205  Cu    0.50065   0.51142   0.12149   0.00000  Uiso   1.00
Cu206  Cu    0.92918   0.99901   0.49881   0.00000  Uiso   1.00
Cu207  Cu    0.56181   0.99880   0.48977   0.00000  Uiso   1.00
Cu208  Cu    0.92746   0.50266   0.99508   0.00000  Uiso   1.00
Cu209  Cu    0.57505   0.49972   0.99200   0.00000  Uiso   1.00
Cu210  Cu    0.74968   0.00159   0.14748   0.00000  Uiso   1.00
Cu211  Cu    0.75108   0.99881   0.85021   0.00000  Uiso   1.00
Cu212  Cu    0.99861   0.84944   0.49751   0.00000  Uiso   1.00
Cu213  Cu    0.99716   0.14731   0.50019   0.00000  Uiso   1.00
H214   H     0.86661   0.73951   0.09745   0.00000  Uiso   1.00
H215   H     0.62739   0.25971   0.09471   0.00000  Uiso   1.00
H216   H     0.63127   0.73659   0.89853   0.00000  Uiso   1.00
H217   H     0.87312   0.26349   0.90568   0.00000  Uiso   1.00
H218   H     0.54746   0.74612   0.73836   0.00000  Uiso   1.00
H219   H     0.54489   0.25997   0.25819   0.00000  Uiso   1.00
H220   H     0.95089   0.26306   0.73450   0.00000  Uiso   1.00
H221   H     0.94898   0.73620   0.26089   0.00000  Uiso   1.00
H222   H     0.87005   0.09617   0.74463   0.00000  Uiso   1.00
H223   H     0.62995   0.10278   0.26555   0.00000  Uiso   1.00
H224   H     0.86796   0.90282   0.26221   0.00000  Uiso   1.00
H225   H     0.63120   0.90777   0.74269   0.00000  Uiso   1.00
H226   H     0.86877   0.73840   0.89861   0.00000  Uiso   1.00
H227   H     0.63175   0.26235   0.89706   0.00000  Uiso   1.00
H228   H     0.87765   0.25869   0.08622   0.00000  Uiso   1.00
H229   H     0.63402   0.73879   0.09631   0.00000  Uiso   1.00
H230   H     0.86923   0.09607   0.25125   0.00000  Uiso   1.00
H231   H     0.63096   0.09249   0.73998   0.00000  Uiso   1.00
H232   H     0.63109   0.90015   0.26285   0.00000  Uiso   1.00
H233   H     0.86848   0.90316   0.73521   0.00000  Uiso   1.00
H234   H     0.55082   0.73206   0.25786   0.00000  Uiso   1.00
H235   H     0.54695   0.25357   0.73894   0.00000  Uiso   1.00
H236   H     0.95045   0.73835   0.73388   0.00000  Uiso   1.00
H237   H     0.95371   0.25470   0.26086   0.00000  Uiso   1.00
C238   C     0.83238   0.85697   0.14559   0.00000  Uiso   1.00
C239   C     0.86396   0.82423   0.17697   0.00000  Uiso   1.00
C240   C     0.66527   0.14779   0.14881   0.00000  Uiso   1.00
C241   C     0.63243   0.17863   0.17743   0.00000  Uiso   1.00
C242   C     0.66720   0.85416   0.85393   0.00000  Uiso   1.00
C243   C     0.63456   0.82502   0.82314   0.00000  Uiso   1.00
C244   C     0.83605   0.14605   0.86108   0.00000  Uiso   1.00
C245   C     0.86795   0.17685   0.82875   0.00000  Uiso   1.00
C246   C     0.57277   0.66860   0.84952   0.00000  Uiso   1.00
C247   C     0.58797   0.73425   0.82066   0.00000  Uiso   1.00
C248   C     0.56880   0.33049   0.14086   0.00000  Uiso   1.00
C249   C     0.58457   0.26717   0.17338   0.00000  Uiso   1.00
C250   C     0.92869   0.33468   0.85233   0.00000  Uiso   1.00
C251   C     0.91331   0.26962   0.82287   0.00000  Uiso   1.00
C252   C     0.92381   0.66596   0.14456   0.00000  Uiso   1.00
C253   C     0.90892   0.73030   0.17673   0.00000  Uiso   1.00
C254   C     0.92634   0.14499   0.66760   0.00000  Uiso   1.00
C255   C     0.91182   0.17629   0.73263   0.00000  Uiso   1.00
C256   C     0.57083   0.15053   0.33382   0.00000  Uiso   1.00
C257   C     0.58615   0.17951   0.26870   0.00000  Uiso   1.00
C258   C     0.92552   0.85234   0.33305   0.00000  Uiso   1.00
C259   C     0.90979   0.82199   0.26880   0.00000  Uiso   1.00
C260   C     0.57226   0.86157   0.66884   0.00000  Uiso   1.00
C261   C     0.58790   0.83037   0.73291   0.00000  Uiso   1.00
C262   C     0.92655   0.66682   0.84939   0.00000  Uiso   1.00
C263   C     0.91091   0.73115   0.81876   0.00000  Uiso   1.00
C264   C     0.57254   0.33063   0.85037   0.00000  Uiso   1.00
C265   C     0.58780   0.26528   0.82060   0.00000  Uiso   1.00
C266   C     0.93318   0.32886   0.14164   0.00000  Uiso   1.00
C267   C     0.91737   0.26373   0.17063   0.00000  Uiso   1.00
C268   C     0.57666   0.66459   0.14098   0.00000  Uiso   1.00
C269   C     0.59128   0.72839   0.17443   0.00000  Uiso   1.00
C270   C     0.83707   0.14603   0.13372   0.00000  Uiso   1.00
C271   C     0.86979   0.17484   0.16501   0.00000  Uiso   1.00
C272   C     0.66761   0.14542   0.84945   0.00000  Uiso   1.00
C273   C     0.63471   0.17506   0.82050   0.00000  Uiso   1.00
C274   C     0.66789   0.85486   0.14646   0.00000  Uiso   1.00
C275   C     0.63606   0.82237   0.17723   0.00000  Uiso   1.00
C276   C     0.83332   0.85505   0.85195   0.00000  Uiso   1.00
C277   C     0.86514   0.82364   0.81987   0.00000  Uiso   1.00
C278   C     0.57305   0.84732   0.33233   0.00000  Uiso   1.00
C279   C     0.58959   0.81839   0.26808   0.00000  Uiso   1.00
C280   C     0.57152   0.13730   0.66894   0.00000  Uiso   1.00
C281   C     0.58734   0.16948   0.73225   0.00000  Uiso   1.00
C282   C     0.92676   0.85442   0.66388   0.00000  Uiso   1.00
C283   C     0.91088   0.82364   0.72773   0.00000  Uiso   1.00
C284   C     0.92588   0.14276   0.32950   0.00000  Uiso   1.00
C285   C     0.91270   0.17261   0.26276   0.00000  Uiso   1.00
C286   C     0.87865   0.76244   0.14603   0.00000  Uiso   1.00
C287   C     0.61585   0.23723   0.14404   0.00000  Uiso   1.00
C288   C     0.61910   0.76287   0.85169   0.00000  Uiso   1.00
C289   C     0.88367   0.23863   0.85711   0.00000  Uiso   1.00
C290   C     0.57219   0.76831   0.76186   0.00000  Uiso   1.00
C291   C     0.56952   0.23792   0.23530   0.00000  Uiso   1.00
C292   C     0.92747   0.23863   0.76086   0.00000  Uiso   1.00
C293   C     0.92473   0.76042   0.23770   0.00000  Uiso   1.00
C294   C     0.88218   0.14531   0.76672   0.00000  Uiso   1.00
C295   C     0.61737   0.14952   0.23967   0.00000  Uiso   1.00
C296   C     0.87946   0.85411   0.23831   0.00000  Uiso   1.00
C297   C     0.61888   0.85902   0.76400   0.00000  Uiso   1.00
C298   C     0.88048   0.76211   0.85009   0.00000  Uiso   1.00
C299   C     0.61927   0.23666   0.85029   0.00000  Uiso   1.00
C300   C     0.88733   0.23425   0.13587   0.00000  Uiso   1.00
C301   C     0.62167   0.76100   0.14493   0.00000  Uiso   1.00
C302   C     0.88274   0.14350   0.22835   0.00000  Uiso   1.00
C303   C     0.61866   0.14103   0.76190   0.00000  Uiso   1.00
C304   C     0.61998   0.85135   0.23845   0.00000  Uiso   1.00
C305   C     0.88035   0.85458   0.75866   0.00000  Uiso   1.00
C306   C     0.57508   0.75716   0.23565   0.00000  Uiso   1.00
C307   C     0.57178   0.23137   0.76188   0.00000  Uiso   1.00
C308   C     0.92627   0.76207   0.75784   0.00000  Uiso   1.00
C309   C     0.93017   0.23260   0.23353   0.00000  Uiso   1.00
N310   N     0.78693   0.87743   0.07602   0.00000  Uiso   1.00
N311   N     0.81405   0.83300   0.08557   0.00000  Uiso   1.00
N312   N     0.71134   0.12668   0.08115   0.00000  Uiso   1.00
N313   N     0.68323   0.16914   0.08732   0.00000  Uiso   1.00
N314   N     0.71355   0.87240   0.92157   0.00000  Uiso   1.00
N315   N     0.68576   0.82921   0.91309   0.00000  Uiso   1.00
N316   N     0.78865   0.12368   0.92614   0.00000  Uiso   1.00
N317   N     0.81714   0.16720   0.92153   0.00000  Uiso   1.00
N318   N     0.53929   0.57495   0.86666   0.00000  Uiso   1.00
N319   N     0.54324   0.63114   0.82429   0.00000  Uiso   1.00
N320   N     0.53699   0.42621   0.11791   0.00000  Uiso   1.00
N321   N     0.53915   0.37017   0.16251   0.00000  Uiso   1.00
N322   N     0.96219   0.42804   0.86983   0.00000  Uiso   1.00
N323   N     0.95775   0.37302   0.82636   0.00000  Uiso   1.00
N324   N     0.95883   0.57603   0.12142   0.00000  Uiso   1.00
N325   N     0.95474   0.63039   0.16578   0.00000  Uiso   1.00
N326   N     0.93453   0.07702   0.57467   0.00000  Uiso   1.00
N327   N     0.91324   0.08607   0.63033   0.00000  Uiso   1.00
N328   N     0.56039   0.08217   0.42492   0.00000  Uiso   1.00
N329   N     0.58206   0.08954   0.36966   0.00000  Uiso   1.00
N330   N     0.93518   0.92072   0.42510   0.00000  Uiso   1.00
N331   N     0.91338   0.91218   0.37019   0.00000  Uiso   1.00
N332   N     0.56067   0.92532   0.57354   0.00000  Uiso   1.00
N333   N     0.58233   0.92217   0.63051   0.00000  Uiso   1.00
N334   N     0.93592   0.57564   0.91907   0.00000  Uiso   1.00
N335   N     0.91419   0.63057   0.90944   0.00000  Uiso   1.00
N336   N     0.56453   0.42383   0.91833   0.00000  Uiso   1.00
N337   N     0.58543   0.36747   0.90976   0.00000  Uiso   1.00
N338   N     0.93744   0.42349   0.07380   0.00000  Uiso   1.00
N339   N     0.91793   0.36555   0.08442   0.00000  Uiso   1.00
N340   N     0.56912   0.57387   0.06956   0.00000  Uiso   1.00
N341   N     0.59100   0.62769   0.08274   0.00000  Uiso   1.00
N342   N     0.78894   0.08019   0.12593   0.00000  Uiso   1.00
N343   N     0.81788   0.09031   0.16502   0.00000  Uiso   1.00
N344   N     0.71418   0.07685   0.86356   0.00000  Uiso   1.00
N345   N     0.68677   0.08805   0.82064   0.00000  Uiso   1.00
N346   N     0.71330   0.92544   0.12836   0.00000  Uiso   1.00
N347   N     0.68596   0.91484   0.17180   0.00000  Uiso   1.00
N348   N     0.78785   0.92527   0.87113   0.00000  Uiso   1.00
N349   N     0.81508   0.91521   0.82731   0.00000  Uiso   1.00
N350   N     0.53788   0.86149   0.42405   0.00000  Uiso   1.00
N351   N     0.54428   0.81808   0.36984   0.00000  Uiso   1.00
N352   N     0.53681   0.12642   0.57605   0.00000  Uiso   1.00
N353   N     0.54290   0.16743   0.63212   0.00000  Uiso   1.00
N354   N     0.96193   0.87091   0.57265   0.00000  Uiso   1.00
N355   N     0.95671   0.82828   0.62789   0.00000  Uiso   1.00
N356   N     0.95882   0.12854   0.42420   0.00000  Uiso   1.00
N357   N     0.95504   0.16973   0.36770   0.00000  Uiso   1.00
N358   N     0.71341   0.12456   0.91731   0.00000  Uiso   1.00
N359   N     0.68555   0.16766   0.91033   0.00000  Uiso   1.00
N360   N     0.78780   0.87430   0.92198   0.00000  Uiso   1.00
N361   N     0.81510   0.83033   0.91189   0.00000  Uiso   1.00
N362   N     0.78840   0.12630   0.07184   0.00000  Uiso   1.00
N363   N     0.81761   0.16800   0.07435   0.00000  Uiso   1.00
N364   N     0.71350   0.87490   0.07704   0.00000  Uiso   1.00
N365   N     0.68628   0.83070   0.08649   0.00000  Uiso   1.00
N366   N     0.96401   0.42612   0.12097   0.00000  Uiso   1.00
N367   N     0.96252   0.36882   0.16396   0.00000  Uiso   1.00
N368   N     0.96127   0.57510   0.86787   0.00000  Uiso   1.00
N369   N     0.95630   0.62973   0.82414   0.00000  Uiso   1.00
N370   N     0.54193   0.57475   0.11673   0.00000  Uiso   1.00
N371   N     0.54571   0.62902   0.16145   0.00000  Uiso   1.00
N372   N     0.53916   0.42481   0.86718   0.00000  Uiso   1.00
N373   N     0.54328   0.36889   0.82462   0.00000  Uiso   1.00
N374   N     0.56135   0.91635   0.42281   0.00000  Uiso   1.00
N375   N     0.58330   0.90943   0.36803   0.00000  Uiso   1.00
N376   N     0.93669   0.92247   0.57185   0.00000  Uiso   1.00
N377   N     0.91470   0.91399   0.62649   0.00000  Uiso   1.00
N378   N     0.55994   0.07229   0.57456   0.00000  Uiso   1.00
N379   N     0.58191   0.07664   0.63099   0.00000  Uiso   1.00
N380   N     0.93342   0.07726   0.42404   0.00000  Uiso   1.00
N381   N     0.91267   0.08452   0.36725   0.00000  Uiso   1.00
N382   N     0.56341   0.42284   0.07050   0.00000  Uiso   1.00
N383   N     0.58343   0.36580   0.08240   0.00000  Uiso   1.00
N384   N     0.93180   0.57498   0.07371   0.00000  Uiso   1.00
N385   N     0.90978   0.62876   0.08631   0.00000  Uiso   1.00
N386   N     0.56507   0.57499   0.91695   0.00000  Uiso   1.00
N387   N     0.58606   0.63096   0.90816   0.00000  Uiso   1.00
N388   N     0.93717   0.42664   0.92155   0.00000  Uiso   1.00
N389   N     0.91613   0.37056   0.91261   0.00000  Uiso   1.00
N390   N     0.71355   0.92288   0.87026   0.00000  Uiso   1.00
N391   N     0.68582   0.91344   0.82778   0.00000  Uiso   1.00
N392   N     0.78712   0.92804   0.12726   0.00000  Uiso   1.00
N393   N     0.81440   0.91721   0.17081   0.00000  Uiso   1.00
N394   N     0.78919   0.07740   0.87233   0.00000  Uiso   1.00
N395   N     0.81733   0.08906   0.83129   0.00000  Uiso   1.00
N396   N     0.71227   0.07992   0.13594   0.00000  Uiso   1.00
N397   N     0.68470   0.09133   0.17852   0.00000  Uiso   1.00
N398   N     0.96026   0.12763   0.57486   0.00000  Uiso   1.00
N399   N     0.95611   0.17019   0.63043   0.00000  Uiso   1.00
N400   N     0.96031   0.86888   0.42471   0.00000  Uiso   1.00
N401   N     0.95521   0.82608   0.36956   0.00000  Uiso   1.00
N402   N     0.53631   0.13581   0.42616   0.00000  Uiso   1.00
N403   N     0.54189   0.17899   0.37161   0.00000  Uiso   1.00
N404   N     0.53797   0.87041   0.57492   0.00000  Uiso   1.00
N405   N     0.54407   0.83017   0.63155   0.00000  Uiso   1.00
Cl406  Cl    0.74981   0.00249   1.00059   0.00000  Uiso   1.00
Cl407  Cl    0.99973   0.50167   0.99622   0.00000  Uiso   1.00
Cl408  Cl    0.99875   0.99939   0.49691   0.00000  Uiso   1.00
Cu409  Cu    0.81820   0.23240   0.99706   0.00000  Uiso   1.00
Cu410  Cu    0.61445   0.99973   0.63210   0.00000  Uiso   1.00
Cu411  Cu    0.50153   0.36993   0.22854   0.00000  Uiso   1.00
H412   H     0.41423   0.71465   0.82903   0.00000  Uiso   1.00
H413   H     0.35707   0.83433   0.82702   0.00000  Uiso   1.00
H414   H     0.41646   0.83038   0.71180   0.00000  Uiso   1.00
loop_
_geom_bond_atom_site_label_1
_geom_bond_atom_site_label_2
_geom_bond_distance
_geom_bond_site_symmetry_2
_ccdc_geom_bond_type
Cu1    N100    1.994   1_556 S
Cu1    N104    2.002   .     S
Cu1    N150    2.027   .     S
Cu1    N154    2.011   1_556 S
Cu2    N102    1.991   1_556 S
Cu2    N106    2.103   .     S
Cu2    N148    1.960   .     S
Cu2    N152    2.073   1_556 S
Cu2    Cl196   2.334   .     S
Cu3    N108    1.984   .     S
Cu3    N162    2.039   .     S
Cu3    N322    2.008   1_455 S
Cu3    N368    2.016   1_455 S
Cu4    N110    2.085   .     S
Cu4    N160    1.937   .     S
Cu4    N324    1.967   1_455 S
Cu4    N366    2.093   1_455 S
Cu4    Cl407   2.345   1_454 S
Cu5    N116    2.036   1_565 S
Cu5    N120    2.017   .     S
Cu5    N166    2.005   .     S
Cu5    N170    2.023   1_565 S
Cu6    N118    1.972   1_565 S
Cu6    N122    2.076   .     S
Cu6    N164    1.976   .     S
Cu6    N168    2.094   1_565 S
Cu6    Cl408   2.349   1_455 S
Cu7    N124    1.991   .     S
Cu7    N128    2.112   1_556 S
Cu7    N174    1.998   1_556 S
Cu7    N178    2.002   .     S
Cu8    N126    2.012   .     S
Cu8    N130    2.013   1_556 S
Cu8    N172    2.095   1_556 S
Cu8    N176    2.018   .     S
Cu9    N132    2.106   .     S
Cu9    N136    1.990   1_545 S
Cu9    N182    1.988   1_545 S
Cu9    N186    2.026   .     S
Cu10   N134    2.011   1_565 S
Cu10   N138    1.976   .     S
Cu10   N180    2.019   .     S
Cu10   N184    2.079   1_565 S
Cu11   N144    1.998   .     S
Cu11   N190    1.999   .     S
Cu11   N350    2.013   .     S
Cu11   N404    2.095   .     S
Cu12   N146    2.042   .     S
Cu12   N188    1.990   .     S
Cu12   N352    2.082   .     S
Cu12   N402    2.020   .     S
H13    C79     1.098   .     S
H14    C80     1.099   .     S
H15    C81     1.100   .     S
H16    C82     1.091   .     S
H17    C83     1.100   .     S
H18    C84     1.091   .     S
H19    C85     1.099   .     S
H20    C86     1.097   .     S
H21    C87     1.100   .     S
H22    C88     1.099   .     S
H23    C89     1.097   .     S
H24    C90     1.091   .     S
H25    C91     1.099   .     S
H26    C92     1.094   .     S
H27    C93     1.098   .     S
H28    C94     1.102   .     S
H29    C95     1.092   .     S
H30    C96     1.097   .     S
H31    C97     1.097   .     S
H32    C98     1.099   .     S
H33    C99     1.094   .     S
C34    C35     1.447   .     S
C34    N101    1.386   .     D
C34    N183    1.387   .     S
C35    C79     1.398   .     S
C35    C89     1.398   .     D
C36    C37     1.452   .     S
C36    N103    1.387   .     D
C36    N187    1.390   .     S
C37    C80     1.399   .     S
C37    C88     1.399   .     D
C38    C39     1.449   .     S
C38    N105    1.383   .     D
C38    N181    1.391   .     S
C39    C81     1.397   .     S
C39    C90     1.400   .     D
C40    C41     1.449   .     S
C40    N107    1.387   .     D
C40    N185    1.385   .     S
C41    C82     1.394   .     D
C41    C87     1.402   .     S
C42    C43     1.450   .     S
C42    N109    1.383   .     S
C42    N177    1.391   .     D
C43    C81     1.400   .     D
C43    C83     1.397   .     S
C44    C45     1.449   .     S
C44    N111    1.387   .     S
C44    N173    1.386   .     D
C45    C80     1.402   .     D
C45    C84     1.395   .     S
C46    C47     1.448   .     S
C46    N113    1.383   .     S
C46    N179    1.390   .     D
C47    C82     1.399   .     S
C47    C85     1.397   .     D
C48    C49     1.449   .     S
C48    N115    1.386   .     D
C48    N175    1.391   .     S
C49    C79     1.398   .     D
C49    C86     1.399   .     S
C50    C51     1.451   .     S
C50    N117    1.387   .     S
C50    N189    1.389   .     D
C51    C85     1.401   .     S
C51    C87     1.397   .     D
C52    C53     1.447   .     S
C52    N119    1.382   .     D
C52    N193    1.392   .     S
C53    C84     1.397   .     D
C53    C88     1.398   .     S
C54    C55     1.450   .     S
C54    N121    1.387   .     S
C54    N191    1.387   .     D
C55    C86     1.399   .     D
C55    C89     1.398   .     S
C56    C57     1.452   .     S
C56    N123    1.387   .     S
C56    N195    1.388   .     D
C57    C83     1.402   .     D
C57    C90     1.396   .     S
C58    N125    1.377   .     D
C58    N159    1.378   .     S
C58    H412    1.069   .     S
C59    C60     1.452   .     S
C59    N127    1.390   .     D
C59    N163    1.386   .     S
C60    C91     1.400   .     S
C60    C98     1.398   .     D
C61    C62     1.452   .     S
C61    N129    1.389   .     D
C61    N157    1.385   .     S
C62    C92     1.404   .     S
C62    C99     1.394   .     D
C63    C64     1.447   .     S
C63    N131    1.393   .     D
C63    N161    1.382   .     S
C64    C93     1.396   .     D
C64    C97     1.399   .     S
C65    C66     1.452   .     S
C65    N133    1.388   .     S
C65    N153    1.386   .     D
C66    C92     1.394   .     D
C66    C94     1.404   .     S
C67    C68     1.447   .     S
C67    N135    1.391   .     S
C67    N149    1.382   .     D
C68    C91     1.397   .     D
C68    C95     1.398   .     S
C69    C70     1.448   .     S
C69    N137    1.386   .     D
C69    N155    1.388   .     S
C70    C93     1.398   .     S
C70    C96     1.399   .     D
C71    N139    1.378   .     D
C71    N151    1.378   .     S
C71    H413    1.070   .     S
C72    C73     1.452   .     S
C72    N141    1.391   .     S
C72    N165    1.387   .     D
C73    C96     1.400   .     S
C73    C97     1.398   .     D
C74    C75     1.450   .     S
C74    N143    1.386   .     S
C74    N169    1.387   .     D
C75    C95     1.394   .     D
C75    C98     1.402   .     S
C76    N145    1.378   .     S
C76    N167    1.377   .     D
C76    H414    1.071   .     S
C77    C78     1.450   .     S
C77    N147    1.392   .     D
C77    N171    1.383   .     S
C78    C94     1.396   .     D
C78    C99     1.402   .     S
N100   Cu1     1.994   1_554 S
N100   N101    1.316   .     S
N100   N182    1.343   .     S
N102   Cu2     1.991   1_554 S
N102   N103    1.316   .     S
N102   N186    1.344   .     S
N104   N105    1.319   .     S
N104   N180    1.342   .     S
N106   N107    1.336   .     S
N106   N184    1.323   .     S
N107   Cu199   1.861   .     S
N108   N109    1.320   .     D
N108   N176    1.342   .     S
N110   N111    1.337   .     D
N110   N172    1.324   .     S
N111   Cu201   1.865   .     S
N112   N113    1.317   .     D
N112   N178    1.342   .     S
N112   Cu204   2.006   .     S
N114   N115    1.316   .     S
N114   N174    1.344   .     S
N114   Cu205   1.965   .     S
N116   Cu5     2.036   1_545 S
N116   N117    1.317   .     D
N116   N188    1.343   .     S
N118   Cu6     1.972   1_545 S
N118   N119    1.316   .     S
N118   N192    1.341   .     S
N120   N121    1.317   .     D
N120   N190    1.343   .     S
N122   N123    1.336   .     S
N122   N194    1.326   .     D
N123   Cu200   1.873   .     S
N124   N125    1.318   .     S
N124   N158    1.343   .     S
N126   N127    1.314   .     S
N126   N162    1.343   .     S
N128   Cu7     2.112   1_554 S
N128   N129    1.314   .     S
N128   N156    1.325   .     S
N130   Cu8     2.013   1_554 S
N130   N131    1.313   .     S
N130   N160    1.341   .     S
N132   N133    1.314   .     D
N132   N152    1.325   .     S
N134   Cu10    2.011   1_545 S
N134   N135    1.314   .     D
N134   N148    1.340   .     S
N136   Cu9     1.990   1_565 S
N136   N137    1.316   .     S
N136   N154    1.343   .     S
N138   N139    1.318   .     S
N138   N150    1.342   .     S
N140   N141    1.316   .     D
N140   N164    1.343   .     S
N140   Cu212   2.018   1_455 S
N142   N143    1.315   .     D
N142   N168    1.325   .     S
N142   Cu213   2.083   1_455 S
N144   N145    1.319   .     D
N144   N166    1.343   .     S
N146   N147    1.312   .     S
N146   N170    1.343   .     S
N148   N149    1.317   .     S
N150   N151    1.320   .     D
N152   Cu2     2.073   1_554 S
N152   N153    1.336   .     S
N153   Cu199   1.876   1_554 S
N154   Cu1     2.011   1_554 S
N154   N155    1.316   .     D
N156   N157    1.336   .     D
N156   Cu205   2.091   .     S
N157   Cu411   1.887   .     S
N158   N159    1.319   .     D
N158   Cu204   2.025   .     S
N160   N161    1.318   .     D
N162   N163    1.319   .     D
N164   N165    1.316   .     S
N166   N167    1.319   .     S
N168   Cu6     2.094   1_545 S
N168   N169    1.336   .     S
N169   Cu200   1.875   1_545 S
N170   Cu5     2.023   1_545 S
N170   N171    1.319   .     D
N172   Cu8     2.095   1_554 S
N172   N173    1.315   .     S
N174   Cu7     1.998   1_554 S
N174   N175    1.315   .     D
N176   N177    1.312   .     S
N178   N179    1.315   .     S
N180   N181    1.313   .     D
N182   Cu9     1.988   1_565 S
N182   N183    1.316   .     D
N184   Cu10    2.079   1_545 S
N184   N185    1.316   .     D
N186   N187    1.315   .     D
N188   N189    1.314   .     S
N190   N191    1.316   .     S
N192   N193    1.314   .     D
N192   Cu213   2.021   1_455 S
N194   N195    1.315   .     S
N194   Cu212   2.096   1_455 S
Cl197  Cu205   2.348   1_556 S
Cl198  Cu207   2.350   .     S
Cu199  N153    1.876   1_556 S
Cu200  N169    1.875   1_565 S
Cu201  N367    1.888   1_455 S
Cu202  N310    1.992   1_556 S
Cu202  N314    2.005   .     S
Cu202  N360    2.016   .     S
Cu202  N364    2.010   1_556 S
Cu203  N312    1.990   1_556 S
Cu203  N316    2.104   .     S
Cu203  N358    1.959   .     S
Cu203  N362    2.076   1_556 S
Cu203  Cl406   2.333   .     S
Cu204  N318    1.984   .     S
Cu204  N372    2.041   .     S
Cu205  Cl197   2.348   1_554 S
Cu205  N320    2.084   .     S
Cu205  N370    1.937   .     S
Cu206  N326    2.038   1_565 S
Cu206  N330    2.016   .     S
Cu206  N376    1.992   .     S
Cu206  N380    2.023   1_565 S
Cu207  N328    1.968   1_565 S
Cu207  N332    2.078   .     S
Cu207  N374    1.979   .     S
Cu207  N378    2.093   1_565 S
Cu208  N334    1.990   .     S
Cu208  N338    2.114   1_556 S
Cu208  N384    1.998   1_556 S
Cu208  N388    2.004   .     S
Cu209  N336    2.010   .     S
Cu209  N340    2.012   1_556 S
Cu209  N382    2.093   1_556 S
Cu209  N386    2.016   .     S
Cu210  N342    2.105   .     S
Cu210  N346    1.991   1_545 S
Cu210  N392    1.989   1_545 S
Cu210  N396    2.026   .     S
Cu211  N344    2.013   1_565 S
Cu211  N348    1.974   .     S
Cu211  N390    2.021   .     S
Cu211  N394    2.078   1_565 S
Cu212  N194    2.096   1_655 S
Cu212  N140    2.018   1_655 S
Cu212  N354    1.998   .     S
Cu212  N400    2.002   .     S
Cu213  N142    2.083   1_655 S
Cu213  N192    2.021   1_655 S
Cu213  N356    2.042   .     S
Cu213  N398    1.991   .     S
H214   C286    1.098   .     S
H215   C287    1.099   .     S
H216   C288    1.100   .     S
H217   C289    1.091   .     S
H218   C290    1.100   .     S
H219   C291    1.091   .     S
H220   C292    1.099   .     S
H221   C293    1.097   .     S
H222   C294    1.100   .     S
H223   C295    1.099   .     S
H224   C296    1.097   .     S
H225   C297    1.091   .     S
H226   C298    1.098   .     S
H227   C299    1.099   .     S
H228   C300    1.094   .     S
H229   C301    1.098   .     S
H230   C302    1.102   .     S
H231   C303    1.092   .     S
H232   C304    1.097   .     S
H233   C305    1.097   .     S
H234   C306    1.097   .     S
H235   C307    1.099   .     S
H236   C308    1.098   .     S
H237   C309    1.094   .     S
C238   C239    1.447   .     S
C238   N311    1.386   .     D
C238   N393    1.387   .     S
C239   C286    1.398   .     S
C239   C296    1.398   .     D
C240   C241    1.452   .     S
C240   N313    1.387   .     D
C240   N397    1.391   .     S
C241   C287    1.399   .     S
C241   C295    1.399   .     D
C242   C243    1.449   .     S
C242   N315    1.383   .     D
C242   N391    1.391   .     S
C243   C288    1.397   .     S
C243   C297    1.400   .     D
C244   C245    1.449   .     S
C244   N317    1.387   .     D
C244   N395    1.385   .     S
C245   C289    1.394   .     S
C245   C294    1.402   .     D
C246   C247    1.450   .     S
C246   N319    1.383   .     S
C246   N387    1.391   .     D
C247   C288    1.400   .     D
C247   C290    1.397   .     S
C248   C249    1.449   .     S
C248   N321    1.387   .     S
C248   N383    1.386   .     D
C249   C287    1.402   .     D
C249   C291    1.395   .     S
C250   C251    1.447   .     S
C250   N323    1.383   .     S
C250   N389    1.390   .     D
C251   C289    1.399   .     D
C251   C292    1.397   .     S
C252   C253    1.449   .     S
C252   N325    1.385   .     S
C252   N385    1.391   .     D
C253   C286    1.398   .     D
C253   C293    1.399   .     S
C254   C255    1.451   .     S
C254   N327    1.387   .     S
C254   N399    1.389   .     D
C255   C292    1.401   .     D
C255   C294    1.397   .     S
C256   C257    1.447   .     S
C256   N329    1.382   .     D
C256   N403    1.392   .     S
C257   C291    1.397   .     D
C257   C295    1.398   .     S
C258   C259    1.450   .     S
C258   N331    1.387   .     D
C258   N401    1.387   .     S
C259   C293    1.399   .     D
C259   C296    1.398   .     S
C260   C261    1.452   .     S
C260   N333    1.387   .     S
C260   N405    1.388   .     D
C261   C290    1.402   .     D
C261   C297    1.396   .     S
C262   C263    1.448   .     S
C262   N335    1.387   .     D
C262   N369    1.387   .     S
C263   C298    1.399   .     D
C263   C308    1.397   .     S
C264   C265    1.452   .     S
C264   N337    1.389   .     D
C264   N373    1.386   .     S
C265   C299    1.400   .     D
C265   C307    1.399   .     S
C266   C267    1.451   .     S
C266   N339    1.389   .     D
C266   N367    1.385   .     S
C267   C300    1.404   .     D
C267   C309    1.394   .     S
C268   C269    1.447   .     S
C268   N341    1.392   .     D
C268   N371    1.382   .     S
C269   C301    1.396   .     D
C269   C306    1.399   .     S
C270   C271    1.452   .     S
C270   N343    1.388   .     S
C270   N363    1.386   .     D
C271   C300    1.394   .     S
C271   C302    1.404   .     D
C272   C273    1.447   .     S
C272   N345    1.391   .     S
C272   N359    1.382   .     D
C273   C299    1.397   .     S
C273   C303    1.398   .     D
C274   C275    1.448   .     S
C274   N347    1.386   .     D
C274   N365    1.387   .     S
C275   C301    1.398   .     S
C275   C304    1.399   .     D
C276   C277    1.450   .     S
C276   N349    1.387   .     S
C276   N361    1.387   .     D
C277   C298    1.398   .     S
C277   C305    1.399   .     D
C278   C279    1.452   .     S
C278   N351    1.390   .     S
C278   N375    1.387   .     D
C279   C304    1.400   .     S
C279   C306    1.398   .     D
C280   C281    1.450   .     S
C280   N353    1.386   .     S
C280   N379    1.387   .     D
C281   C303    1.394   .     S
C281   C307    1.402   .     D
C282   C283    1.449   .     S
C282   N355    1.389   .     S
C282   N377    1.385   .     D
C283   C305    1.398   .     S
C283   C308    1.399   .     D
C284   C285    1.450   .     S
C284   N357    1.392   .     S
C284   N381    1.383   .     D
C285   C302    1.396   .     S
C285   C309    1.402   .     D
N310   Cu202   1.992   1_554 S
N310   N311    1.316   .     S
N310   N392    1.343   .     S
N312   Cu203   1.990   1_554 S
N312   N313    1.316   .     S
N312   N396    1.343   .     S
N314   N315    1.319   .     S
N314   N390    1.342   .     S
N316   N317    1.337   .     S
N316   N394    1.323   .     S
N317   Cu409   1.861   .     S
N318   N319    1.319   .     D
N318   N386    1.342   .     S
N320   N321    1.337   .     D
N320   N382    1.324   .     S
N321   Cu411   1.865   .     S
N322   Cu3     2.008   1_655 S
N322   N323    1.317   .     D
N322   N388    1.341   .     S
N324   Cu4     1.967   1_655 S
N324   N325    1.316   .     D
N324   N384    1.343   .     S
N326   Cu206   2.038   1_545 S
N326   N327    1.317   .     D
N326   N398    1.343   .     S
N328   Cu207   1.968   1_545 S
N328   N329    1.317   .     S
N328   N402    1.341   .     S
N330   N331    1.317   .     S
N330   N400    1.343   .     S
N332   N333    1.336   .     S
N332   N404    1.326   .     D
N333   Cu410   1.874   .     S
N334   N335    1.315   .     S
N334   N368    1.343   .     S
N336   N337    1.315   .     S
N336   N372    1.343   .     S
N338   Cu208   2.114   1_554 S
N338   N339    1.314   .     S
N338   N366    1.325   .     S
N340   Cu209   2.012   1_554 S
N340   N341    1.313   .     S
N340   N370    1.341   .     S
N342   N343    1.314   .     D
N342   N362    1.325   .     S
N344   Cu211   2.013   1_545 S
N344   N345    1.314   .     D
N344   N358    1.340   .     S
N346   Cu210   1.991   1_565 S
N346   N347    1.316   .     S
N346   N364    1.343   .     S
N348   N349    1.316   .     D
N348   N360    1.342   .     S
N350   N351    1.317   .     D
N350   N374    1.343   .     S
N352   N353    1.315   .     D
N352   N378    1.325   .     S
N354   N355    1.316   .     D
N354   N376    1.342   .     S
N356   N357    1.312   .     D
N356   N380    1.343   .     S
N358   N359    1.317   .     S
N360   N361    1.317   .     S
N362   Cu203   2.076   1_554 S
N362   N363    1.336   .     S
N363   Cu409   1.876   1_554 S
N364   Cu202   2.010   1_554 S
N364   N365    1.316   .     D
N366   Cu4     2.093   1_655 S
N366   N367    1.336   .     D
N367   Cu201   1.888   1_655 S
N368   Cu3     2.016   1_655 S
N368   N369    1.317   .     D
N370   N371    1.318   .     D
N372   N373    1.318   .     D
N374   N375    1.315   .     S
N376   N377    1.318   .     S
N378   Cu207   2.093   1_545 S
N378   N379    1.336   .     S
N379   Cu410   1.874   1_545 S
N380   Cu206   2.023   1_545 S
N380   N381    1.319   .     S
N382   Cu209   2.093   1_554 S
N382   N383    1.315   .     S
N384   Cu208   1.998   1_554 S
N384   N385    1.314   .     S
N386   N387    1.312   .     S
N388   N389    1.315   .     S
N390   N391    1.313   .     D
N392   Cu210   1.989   1_565 S
N392   N393    1.316   .     D
N394   Cu211   2.078   1_545 S
N394   N395    1.316   .     D
N396   N397    1.315   .     D
N398   N399    1.315   .     S
N400   N401    1.316   .     D
N402   N403    1.314   .     D
N404   N405    1.316   .     S
Cl407  Cu4     2.345   1_656 S
Cl408  Cu6     2.349   1_655 S
Cu409  N363    1.876   1_556 S
Cu410  N379    1.874   1_565 S
