# Supplementary material for: Excavating hidden adsorption sites in metal-organic frameworks using rational defect engineering
Source: Nat Commun. 2017 Nov 16;8:1539. doi: 10.1038/s41467-017-01478-4 (PMC5691151; doi:10.1038/s41467-017-01478-4)
Supplement: Supplementary file 43 — Supplementary Data 40 [file 41467_2017_1478_MOESM43_ESM.cif]

data_VEXYON_waterOH_cation_relaxed
_audit_creation_date              2017-08-02
_audit_creation_method            'Materials Studio'
_symmetry_space_group_name_H-M    'P1'
_symmetry_Int_Tables_number       1
_symmetry_cell_setting            triclinic
loop_
_symmetry_equiv_pos_as_xyz
  x,y,z
_cell_length_a                    37.2949
_cell_length_b                    18.5559
_cell_length_c                    18.5607
_cell_angle_alpha                 90.0000
_cell_angle_beta                  90.0000
_cell_angle_gamma                 90.0000
loop_
_atom_site_label
_atom_site_type_symbol
_atom_site_fract_x
_atom_site_fract_y
_atom_site_fract_z
_atom_site_U_iso_or_equiv
_atom_site_adp_type
_atom_site_occupancy
Cu1    Cu    0.24555   0.84168   1.00893   0.00000  Uiso   1.00
Cu2    Cu    0.24422   0.17632   1.00703   0.00000  Uiso   1.00
Cu3    Cu    0.00060   0.50357   0.86089   0.00000  Uiso   1.00
Cu4    Cu   -0.00012   0.51239   0.12315   0.00000  Uiso   1.00
Cu5    Cu    0.41555   1.00417   0.49721   0.00000  Uiso   1.00
Cu6    Cu    0.05966   1.00000   0.49350   0.00000  Uiso   1.00
Cu7    Cu    0.43678   0.50341   1.00249   0.00000  Uiso   1.00
Cu8    Cu    0.07647   0.50101   0.99559   0.00000  Uiso   1.00
Cu9    Cu    0.24852   0.00819   0.13229   0.00000  Uiso   1.00
Cu10   Cu    0.24794   1.00950   0.87828   0.00000  Uiso   1.00
Cu11   Cu    0.49966   0.87082   0.49401   0.00000  Uiso   1.00
Cu12   Cu    0.49651   0.12757   0.50117   0.00000  Uiso   1.00
H13    H     0.36695   0.74249   0.09811   0.00000  Uiso   1.00
H14    H     0.12545   0.25730   0.09470   0.00000  Uiso   1.00
H15    H     0.13084   0.74277   0.90599   0.00000  Uiso   1.00
H16    H     0.37567   0.26509   0.91401   0.00000  Uiso   1.00
H17    H     0.04711   0.75030   0.74527   0.00000  Uiso   1.00
H18    H     0.04315   0.25745   0.25906   0.00000  Uiso   1.00
H19    H     0.45201   0.26107   0.73946   0.00000  Uiso   1.00
H20    H     0.44891   0.74263   0.26265   0.00000  Uiso   1.00
H21    H     0.37002   0.09706   0.75306   0.00000  Uiso   1.00
H22    H     0.12794   0.09954   0.26613   0.00000  Uiso   1.00
H23    H     0.36710   0.90776   0.26217   0.00000  Uiso   1.00
H24    H     0.12966   0.91452   0.74932   0.00000  Uiso   1.00
H25    H     0.12964   0.26031   0.90455   0.00000  Uiso   1.00
H26    H     0.37952   0.25636   0.08053   0.00000  Uiso   1.00
H27    H     0.13245   0.74335   0.09975   0.00000  Uiso   1.00
H28    H     0.37012   0.09414   0.24721   0.00000  Uiso   1.00
H29    H     0.12856   0.08823   0.74838   0.00000  Uiso   1.00
H30    H     0.12807   0.90404   0.26829   0.00000  Uiso   1.00
H31    H     0.04939   0.73284   0.26182   0.00000  Uiso   1.00
H32    H     0.04581   0.25223   0.74412   0.00000  Uiso   1.00
H33    H     0.45528   0.25110   0.25628   0.00000  Uiso   1.00
C34    C     0.33181   0.85946   0.14455   0.00000  Uiso   1.00
C35    C     0.36374   0.82845   0.17674   0.00000  Uiso   1.00
C36    C     0.16353   0.14723   0.14836   0.00000  Uiso   1.00
C37    C     0.13041   0.17583   0.17780   0.00000  Uiso   1.00
C38    C     0.16633   0.86046   0.86127   0.00000  Uiso   1.00
C39    C     0.13371   0.83150   0.83001   0.00000  Uiso   1.00
C40    C     0.33636   0.15117   0.86954   0.00000  Uiso   1.00
C41    C     0.36907   0.17823   0.83698   0.00000  Uiso   1.00
C42    C     0.07280   0.67270   0.85598   0.00000  Uiso   1.00
C43    C     0.08768   0.73918   0.82779   0.00000  Uiso   1.00
C44    C     0.06760   0.32963   0.14195   0.00000  Uiso   1.00
C45    C     0.08279   0.26519   0.17387   0.00000  Uiso   1.00
C46    C     0.43045   0.33648   0.85628   0.00000  Uiso   1.00
C47    C     0.41502   0.27004   0.82915   0.00000  Uiso   1.00
C48    C     0.42484   0.67025   0.14717   0.00000  Uiso   1.00
C49    C     0.40929   0.73534   0.17725   0.00000  Uiso   1.00
C50    C     0.42546   0.14291   0.67296   0.00000  Uiso   1.00
C51    C     0.41237   0.17537   0.73921   0.00000  Uiso   1.00
C52    C     0.06891   0.14864   0.33507   0.00000  Uiso   1.00
C53    C     0.08426   0.17677   0.26926   0.00000  Uiso   1.00
C54    C     0.42397   0.85814   0.33560   0.00000  Uiso   1.00
C55    C     0.40916   0.82745   0.27008   0.00000  Uiso   1.00
C56    C     0.07108   0.86570   0.67497   0.00000  Uiso   1.00
C57    C     0.08703   0.83555   0.73954   0.00000  Uiso   1.00
C58    C     0.07172   0.33050   0.85522   0.00000  Uiso   1.00
C59    C     0.08635   0.26387   0.82662   0.00000  Uiso   1.00
C60    C     0.43415   0.32783   0.13883   0.00000  Uiso   1.00
C61    C     0.41867   0.26143   0.16600   0.00000  Uiso   1.00
C62    C     0.07579   0.66647   0.14445   0.00000  Uiso   1.00
C63    C     0.08991   0.73089   0.17804   0.00000  Uiso   1.00
C64    C     0.33753   0.14710   0.12997   0.00000  Uiso   1.00
C65    C     0.37089   0.17319   0.16070   0.00000  Uiso   1.00
C66    C     0.16548   0.14414   0.85926   0.00000  Uiso   1.00
C67    C     0.13253   0.17176   0.82849   0.00000  Uiso   1.00
C68    C     0.16553   0.85968   0.15069   0.00000  Uiso   1.00
C69    C     0.13381   0.82687   0.18163   0.00000  Uiso   1.00
C70    C     0.07062   0.84863   0.33704   0.00000  Uiso   1.00
C71    C     0.08739   0.82048   0.27249   0.00000  Uiso   1.00
C72    C     0.07010   0.13614   0.67432   0.00000  Uiso   1.00
C73    C     0.08581   0.16712   0.73868   0.00000  Uiso   1.00
C74    C     0.42631   0.13979   0.32629   0.00000  Uiso   1.00
C75    C     0.41397   0.16991   0.25857   0.00000  Uiso   1.00
C76    C     0.37891   0.76650   0.14626   0.00000  Uiso   1.00
C77    C     0.11385   0.23476   0.14430   0.00000  Uiso   1.00
C78    C     0.11855   0.76877   0.85882   0.00000  Uiso   1.00
C79    C     0.38563   0.23976   0.86481   0.00000  Uiso   1.00
C80    C     0.07172   0.77306   0.76874   0.00000  Uiso   1.00
C81    C     0.06770   0.23548   0.23589   0.00000  Uiso   1.00
C82    C     0.42863   0.23757   0.76682   0.00000  Uiso   1.00
C83    C     0.42463   0.76633   0.23890   0.00000  Uiso   1.00
C84    C     0.38272   0.14569   0.77467   0.00000  Uiso   1.00
C85    C     0.11540   0.14641   0.24021   0.00000  Uiso   1.00
C86    C     0.37888   0.85903   0.23847   0.00000  Uiso   1.00
C87    C     0.11778   0.86525   0.77067   0.00000  Uiso   1.00
C88    C     0.11728   0.23434   0.85741   0.00000  Uiso   1.00
C89    C     0.38878   0.23215   0.13088   0.00000  Uiso   1.00
C90    C     0.11992   0.76495   0.14875   0.00000  Uiso   1.00
C91    C     0.38381   0.14135   0.22410   0.00000  Uiso   1.00
C92    C     0.11662   0.13755   0.76953   0.00000  Uiso   1.00
C93    C     0.11749   0.85493   0.24324   0.00000  Uiso   1.00
C94    C     0.07341   0.75884   0.23967   0.00000  Uiso   1.00
C95    C     0.07042   0.22967   0.76770   0.00000  Uiso   1.00
C96    C     0.43159   0.22963   0.22906   0.00000  Uiso   1.00
N97    N     0.28597   0.87482   0.07402   0.00000  Uiso   1.00
N98    N     0.31398   0.83274   0.08455   0.00000  Uiso   1.00
N99    N     0.21022   0.13844   0.07900   0.00000  Uiso   1.00
N100   N     0.18140   0.17704   0.08930   0.00000  Uiso   1.00
N101   N     0.21339   0.87130   0.92925   0.00000  Uiso   1.00
N102   N     0.18608   0.82873   0.91645   0.00000  Uiso   1.00
N103   N     0.28641   0.14480   0.93108   0.00000  Uiso   1.00
N104   N     0.31625   0.18308   0.92457   0.00000  Uiso   1.00
N105   N     0.03951   0.57819   0.87181   0.00000  Uiso   1.00
N106   N     0.04303   0.63578   0.83077   0.00000  Uiso   1.00
N107   N     0.03655   0.42688   0.11996   0.00000  Uiso   1.00
N108   N     0.03811   0.36966   0.16364   0.00000  Uiso   1.00
N109   N     0.46266   0.43356   0.86435   0.00000  Uiso   1.00
N110   N     0.45666   0.37777   0.82264   0.00000  Uiso   1.00
N111   N     0.46019   0.57769   0.13820   0.00000  Uiso   1.00
N112   N     0.45367   0.63340   0.17866   0.00000  Uiso   1.00
N113   N     0.43039   0.07293   0.57947   0.00000  Uiso   1.00
N114   N     0.41101   0.08332   0.63790   0.00000  Uiso   1.00
N115   N     0.05808   0.08165   0.42753   0.00000  Uiso   1.00
N116   N     0.07948   0.08729   0.37130   0.00000  Uiso   1.00
N117   N     0.42955   0.92455   0.43157   0.00000  Uiso   1.00
N118   N     0.40780   0.91133   0.37768   0.00000  Uiso   1.00
N119   N     0.05935   0.92718   0.57773   0.00000  Uiso   1.00
N120   N     0.08137   0.92489   0.63451   0.00000  Uiso   1.00
O121   O     0.42158   0.56114   0.95077   0.00000  Uiso   1.00
N122   N     0.06503   0.42572   0.92161   0.00000  Uiso   1.00
N123   N     0.08547   0.36860   0.91342   0.00000  Uiso   1.00
N124   N     0.44054   0.42680   0.07745   0.00000  Uiso   1.00
N125   N     0.42102   0.36671   0.08163   0.00000  Uiso   1.00
N126   N     0.06916   0.57424   0.07392   0.00000  Uiso   1.00
N127   N     0.09096   0.62816   0.08771   0.00000  Uiso   1.00
N128   N     0.28802   0.08623   0.11876   0.00000  Uiso   1.00
N129   N     0.31840   0.08919   0.15592   0.00000  Uiso   1.00
N130   N     0.21387   0.08405   0.88289   0.00000  Uiso   1.00
N131   N     0.18580   0.08686   0.83776   0.00000  Uiso   1.00
N132   N     0.21130   0.92847   0.12859   0.00000  Uiso   1.00
N133   N     0.18374   0.92091   0.17256   0.00000  Uiso   1.00
O134   O     0.27876   0.96082   0.85226   0.00000  Uiso   1.00
N135   N     0.03559   0.86207   0.42940   0.00000  Uiso   1.00
N136   N     0.04224   0.81847   0.37513   0.00000  Uiso   1.00
N137   N     0.03533   0.12723   0.58080   0.00000  Uiso   1.00
N138   N     0.04120   0.16664   0.63842   0.00000  Uiso   1.00
O139   O     0.47658   0.84346   0.55681   0.00000  Uiso   1.00
N140   N     0.45706   0.12242   0.42399   0.00000  Uiso   1.00
N141   N     0.45553   0.16333   0.36606   0.00000  Uiso   1.00
N142   N     0.21152   0.13835   0.93091   0.00000  Uiso   1.00
N143   N     0.18300   0.17581   0.91850   0.00000  Uiso   1.00
O144   O     0.28982   0.83950   0.92709   0.00000  Uiso   1.00
N145   N     0.28690   0.13915   0.07118   0.00000  Uiso   1.00
N146   N     0.31684   0.17791   0.07556   0.00000  Uiso   1.00
N147   N     0.21132   0.87464   0.08035   0.00000  Uiso   1.00
N148   N     0.18396   0.83159   0.09211   0.00000  Uiso   1.00
N149   N     0.46490   0.42754   0.12954   0.00000  Uiso   1.00
N150   N     0.46226   0.36815   0.16823   0.00000  Uiso   1.00
O151   O     0.46127   0.58864   0.83388   0.00000  Uiso   1.00
N152   N     0.04123   0.57635   0.11937   0.00000  Uiso   1.00
N153   N     0.04443   0.63158   0.16352   0.00000  Uiso   1.00
N154   N     0.03915   0.42608   0.87125   0.00000  Uiso   1.00
N155   N     0.04250   0.36894   0.82962   0.00000  Uiso   1.00
N156   N     0.05852   0.91779   0.42764   0.00000  Uiso   1.00
N157   N     0.08041   0.91133   0.37243   0.00000  Uiso   1.00
O158   O     0.41955   0.92426   0.58943   0.00000  Uiso   1.00
N159   N     0.05881   0.07375   0.57752   0.00000  Uiso   1.00
N160   N     0.08086   0.07705   0.63423   0.00000  Uiso   1.00
N161   N     0.42997   0.07480   0.42295   0.00000  Uiso   1.00
N162   N     0.41064   0.08372   0.36437   0.00000  Uiso   1.00
N163   N     0.06329   0.42393   0.07311   0.00000  Uiso   1.00
N164   N     0.08286   0.36605   0.08449   0.00000  Uiso   1.00
N165   N     0.43712   0.57568   0.08287   0.00000  Uiso   1.00
N166   N     0.41500   0.63230   0.08674   0.00000  Uiso   1.00
N167   N     0.06580   0.57686   0.92125   0.00000  Uiso   1.00
N168   N     0.08666   0.63329   0.91320   0.00000  Uiso   1.00
N169   N     0.44163   0.43008   0.92279   0.00000  Uiso   1.00
N170   N     0.42130   0.37165   0.91925   0.00000  Uiso   1.00
N171   N     0.21220   0.92844   0.88518   0.00000  Uiso   1.00
N172   N     0.18389   0.92315   0.84232   0.00000  Uiso   1.00
N173   N     0.28531   0.92677   0.12435   0.00000  Uiso   1.00
N174   N     0.31279   0.91901   0.16842   0.00000  Uiso   1.00
N175   N     0.28687   0.09103   0.88466   0.00000  Uiso   1.00
N176   N     0.31702   0.09270   0.84595   0.00000  Uiso   1.00
N177   N     0.21197   0.08571   0.12822   0.00000  Uiso   1.00
N178   N     0.18374   0.08980   0.17188   0.00000  Uiso   1.00
N179   N     0.45641   0.12284   0.57603   0.00000  Uiso   1.00
N180   N     0.45411   0.16664   0.63182   0.00000  Uiso   1.00
N181   N     0.45868   0.88257   0.42621   0.00000  Uiso   1.00
N182   N     0.45594   0.84083   0.36847   0.00000  Uiso   1.00
N183   N     0.03482   0.13667   0.42897   0.00000  Uiso   1.00
N184   N     0.04066   0.17914   0.37359   0.00000  Uiso   1.00
N185   N     0.03626   0.87299   0.58122   0.00000  Uiso   1.00
N186   N     0.04240   0.83414   0.63913   0.00000  Uiso   1.00
Cl187  Cl    0.25078   0.00274   1.00122   0.00000  Uiso   1.00
Cl188  Cl    0.49817   0.50430   0.99523   0.00000  Uiso   1.00
Cl189  Cl    0.49428   0.99649   0.50681   0.00000  Uiso   1.00
Cu190  Cu    0.31835   0.24766   1.00258   0.00000  Uiso   1.00
Cu191  Cu    0.11388   1.00126   0.63388   0.00000  Uiso   1.00
Cu192  Cu    0.00062   0.36867   0.22957   0.00000  Uiso   1.00
Cu193  Cu    0.74811   0.86610   1.00389   0.00000  Uiso   1.00
Cu194  Cu    0.74435   0.13048   1.00318   0.00000  Uiso   1.00
Cu195  Cu    0.50194   0.49848   0.83174   0.00000  Uiso   1.00
Cu196  Cu    0.50068   0.51254   0.16279   0.00000  Uiso   1.00
Cu197  Cu    0.92806   1.00008   0.50148   0.00000  Uiso   1.00
Cu198  Cu    0.57991   1.00189   0.49069   0.00000  Uiso   1.00
Cu199  Cu    0.92538   0.50266   0.99732   0.00000  Uiso   1.00
Cu200  Cu    0.56427   0.50212   0.99658   0.00000  Uiso   1.00
Cu201  Cu    0.74789   0.00358   0.15346   0.00000  Uiso   1.00
Cu202  Cu    0.74894   1.00083   0.85190   0.00000  Uiso   1.00
Cu203  Cu    0.99663   0.84995   0.50309   0.00000  Uiso   1.00
Cu204  Cu    0.99598   0.15069   0.50380   0.00000  Uiso   1.00
H205   H     0.86514   0.74123   0.09875   0.00000  Uiso   1.00
H206   H     0.62517   0.25928   0.09527   0.00000  Uiso   1.00
H207   H     0.62692   0.74270   0.90654   0.00000  Uiso   1.00
H208   H     0.87335   0.26103   0.91310   0.00000  Uiso   1.00
H209   H     0.54523   0.75143   0.74146   0.00000  Uiso   1.00
H210   H     0.54123   0.25502   0.25656   0.00000  Uiso   1.00
H211   H     0.95040   0.26022   0.73996   0.00000  Uiso   1.00
H212   H     0.94749   0.73655   0.26283   0.00000  Uiso   1.00
H213   H     0.86935   0.09373   0.75062   0.00000  Uiso   1.00
H214   H     0.62683   0.09982   0.26528   0.00000  Uiso   1.00
H215   H     0.86701   0.90420   0.26527   0.00000  Uiso   1.00
H216   H     0.62746   0.91532   0.75083   0.00000  Uiso   1.00
H217   H     0.86767   0.73961   0.90578   0.00000  Uiso   1.00
H218   H     0.62810   0.26153   0.90308   0.00000  Uiso   1.00
H219   H     0.87792   0.25576   0.08476   0.00000  Uiso   1.00
H220   H     0.63108   0.74169   0.09719   0.00000  Uiso   1.00
H221   H     0.87018   0.09400   0.25223   0.00000  Uiso   1.00
H222   H     0.62670   0.08896   0.74770   0.00000  Uiso   1.00
H223   H     0.62765   0.90247   0.26567   0.00000  Uiso   1.00
H224   H     0.86690   0.90533   0.74187   0.00000  Uiso   1.00
H225   H     0.54697   0.73528   0.25762   0.00000  Uiso   1.00
H226   H     0.54351   0.25149   0.74380   0.00000  Uiso   1.00
H227   H     0.94886   0.74057   0.73949   0.00000  Uiso   1.00
H228   H     0.95471   0.25256   0.25885   0.00000  Uiso   1.00
C229   C     0.83072   0.85843   0.14927   0.00000  Uiso   1.00
C230   C     0.86257   0.82557   0.17944   0.00000  Uiso   1.00
C231   C     0.66327   0.14796   0.15083   0.00000  Uiso   1.00
C232   C     0.62981   0.17727   0.17796   0.00000  Uiso   1.00
C233   C     0.66343   0.86025   0.86146   0.00000  Uiso   1.00
C234   C     0.63061   0.83152   0.83104   0.00000  Uiso   1.00
C235   C     0.83505   0.14544   0.86658   0.00000  Uiso   1.00
C236   C     0.86745   0.17495   0.83504   0.00000  Uiso   1.00
C237   C     0.56881   0.67365   0.85379   0.00000  Uiso   1.00
C238   C     0.58432   0.74011   0.82678   0.00000  Uiso   1.00
C239   C     0.56615   0.32941   0.14163   0.00000  Uiso   1.00
C240   C     0.58173   0.26498   0.17284   0.00000  Uiso   1.00
C241   C     0.92857   0.33290   0.85745   0.00000  Uiso   1.00
C242   C     0.91311   0.26722   0.82910   0.00000  Uiso   1.00
C243   C     0.92259   0.66716   0.14595   0.00000  Uiso   1.00
C244   C     0.90751   0.73155   0.17814   0.00000  Uiso   1.00
C245   C     0.92515   0.14370   0.67197   0.00000  Uiso   1.00
C246   C     0.91102   0.17397   0.73814   0.00000  Uiso   1.00
C247   C     0.56735   0.14494   0.33251   0.00000  Uiso   1.00
C248   C     0.58253   0.17547   0.26750   0.00000  Uiso   1.00
C249   C     0.92433   0.85300   0.33592   0.00000  Uiso   1.00
C250   C     0.90858   0.82283   0.27127   0.00000  Uiso   1.00
C251   C     0.57077   0.86803   0.67289   0.00000  Uiso   1.00
C252   C     0.58485   0.83670   0.73864   0.00000  Uiso   1.00
C253   C     0.92561   0.66845   0.85477   0.00000  Uiso   1.00
C254   C     0.90960   0.73304   0.82512   0.00000  Uiso   1.00
C255   C     0.56947   0.33001   0.85424   0.00000  Uiso   1.00
C256   C     0.58433   0.26350   0.82609   0.00000  Uiso   1.00
C257   C     0.93312   0.32738   0.14064   0.00000  Uiso   1.00
C258   C     0.91774   0.26151   0.16920   0.00000  Uiso   1.00
C259   C     0.57252   0.66837   0.14082   0.00000  Uiso   1.00
C260   C     0.58776   0.73188   0.17413   0.00000  Uiso   1.00
C261   C     0.83651   0.14559   0.13619   0.00000  Uiso   1.00
C262   C     0.86995   0.17306   0.16548   0.00000  Uiso   1.00
C263   C     0.66421   0.14463   0.85528   0.00000  Uiso   1.00
C264   C     0.63092   0.17303   0.82702   0.00000  Uiso   1.00
C265   C     0.66519   0.85745   0.15025   0.00000  Uiso   1.00
C266   C     0.63297   0.82494   0.17927   0.00000  Uiso   1.00
C267   C     0.83157   0.85647   0.85801   0.00000  Uiso   1.00
C268   C     0.86365   0.82521   0.82673   0.00000  Uiso   1.00
C269   C     0.56947   0.85135   0.33313   0.00000  Uiso   1.00
C270   C     0.58577   0.82121   0.26893   0.00000  Uiso   1.00
C271   C     0.56858   0.13403   0.67401   0.00000  Uiso   1.00
C272   C     0.58354   0.16681   0.73824   0.00000  Uiso   1.00
C273   C     0.92478   0.85630   0.66914   0.00000  Uiso   1.00
C274   C     0.90916   0.82577   0.73371   0.00000  Uiso   1.00
C275   C     0.92668   0.14163   0.32979   0.00000  Uiso   1.00
C276   C     0.91360   0.17072   0.26230   0.00000  Uiso   1.00
C277   C     0.87723   0.76390   0.14769   0.00000  Uiso   1.00
C278   C     0.61330   0.23598   0.14416   0.00000  Uiso   1.00
C279   C     0.61502   0.76905   0.85917   0.00000  Uiso   1.00
C280   C     0.88356   0.23637   0.86383   0.00000  Uiso   1.00
C281   C     0.56920   0.77419   0.76680   0.00000  Uiso   1.00
C282   C     0.56612   0.23414   0.23398   0.00000  Uiso   1.00
C283   C     0.92698   0.23605   0.76660   0.00000  Uiso   1.00
C284   C     0.92336   0.76123   0.23969   0.00000  Uiso   1.00
C285   C     0.88151   0.14301   0.77267   0.00000  Uiso   1.00
C286   C     0.61424   0.14669   0.23928   0.00000  Uiso   1.00
C287   C     0.87831   0.85531   0.24096   0.00000  Uiso   1.00
C288   C     0.61526   0.86593   0.77149   0.00000  Uiso   1.00
C289   C     0.87919   0.76367   0.85698   0.00000  Uiso   1.00
C290   C     0.61562   0.23515   0.85642   0.00000  Uiso   1.00
C291   C     0.88758   0.23188   0.13499   0.00000  Uiso   1.00
C292   C     0.61847   0.76399   0.14574   0.00000  Uiso   1.00
C293   C     0.88343   0.14155   0.22867   0.00000  Uiso   1.00
C294   C     0.61466   0.13825   0.76879   0.00000  Uiso   1.00
C295   C     0.61654   0.85387   0.24035   0.00000  Uiso   1.00
C296   C     0.87878   0.85655   0.76519   0.00000  Uiso   1.00
C297   C     0.57130   0.76038   0.23575   0.00000  Uiso   1.00
C298   C     0.56815   0.22917   0.76731   0.00000  Uiso   1.00
C299   C     0.92473   0.76419   0.76378   0.00000  Uiso   1.00
C300   C     0.93098   0.23049   0.23220   0.00000  Uiso   1.00
N301   N     0.78467   0.87913   0.08123   0.00000  Uiso   1.00
N302   N     0.81195   0.83483   0.08936   0.00000  Uiso   1.00
N303   N     0.71005   0.12869   0.08453   0.00000  Uiso   1.00
N304   N     0.68142   0.16980   0.08945   0.00000  Uiso   1.00
N305   N     0.71051   0.87728   0.92743   0.00000  Uiso   1.00
N306   N     0.68209   0.83546   0.92081   0.00000  Uiso   1.00
N307   N     0.78657   0.12598   0.92947   0.00000  Uiso   1.00
N308   N     0.81553   0.16841   0.92582   0.00000  Uiso   1.00
N309   N     0.53465   0.57942   0.86471   0.00000  Uiso   1.00
N310   N     0.53914   0.63808   0.82566   0.00000  Uiso   1.00
N311   N     0.53441   0.42743   0.12685   0.00000  Uiso   1.00
N312   N     0.53749   0.36941   0.16854   0.00000  Uiso   1.00
N313   N     0.96190   0.42716   0.87312   0.00000  Uiso   1.00
N314   N     0.95787   0.37050   0.83119   0.00000  Uiso   1.00
N315   N     0.95807   0.57766   0.12308   0.00000  Uiso   1.00
N316   N     0.95402   0.63301   0.16665   0.00000  Uiso   1.00
N317   N     0.93316   0.07774   0.57702   0.00000  Uiso   1.00
N318   N     0.91213   0.08534   0.63364   0.00000  Uiso   1.00
N319   N     0.56101   0.07406   0.42431   0.00000  Uiso   1.00
N320   N     0.58116   0.08487   0.36772   0.00000  Uiso   1.00
N321   N     0.93392   0.92159   0.42843   0.00000  Uiso   1.00
N322   N     0.91228   0.91313   0.37298   0.00000  Uiso   1.00
N323   N     0.56610   0.92932   0.57282   0.00000  Uiso   1.00
N324   N     0.58549   0.92420   0.63251   0.00000  Uiso   1.00
N325   N     0.93524   0.57565   0.92267   0.00000  Uiso   1.00
N326   N     0.91329   0.63049   0.91403   0.00000  Uiso   1.00
N327   N     0.56043   0.42595   0.91863   0.00000  Uiso   1.00
N328   N     0.58091   0.36810   0.91417   0.00000  Uiso   1.00
N329   N     0.93661   0.42390   0.07473   0.00000  Uiso   1.00
N330   N     0.91748   0.36514   0.08427   0.00000  Uiso   1.00
N331   N     0.56180   0.57498   0.07406   0.00000  Uiso   1.00
N332   N     0.58472   0.62918   0.08277   0.00000  Uiso   1.00
N333   N     0.78765   0.08183   0.13105   0.00000  Uiso   1.00
N334   N     0.81725   0.09033   0.16850   0.00000  Uiso   1.00
N335   N     0.71201   0.07919   0.86686   0.00000  Uiso   1.00
N336   N     0.68412   0.08900   0.82480   0.00000  Uiso   1.00
N337   N     0.71094   0.92774   0.13464   0.00000  Uiso   1.00
N338   N     0.68327   0.91695   0.17726   0.00000  Uiso   1.00
N339   N     0.78569   0.92650   0.87439   0.00000  Uiso   1.00
N340   N     0.81334   0.91624   0.83166   0.00000  Uiso   1.00
N341   N     0.53671   0.87585   0.42649   0.00000  Uiso   1.00
N342   N     0.54018   0.82940   0.37138   0.00000  Uiso   1.00
N343   N     0.53585   0.11784   0.57850   0.00000  Uiso   1.00
N344   N     0.53899   0.15849   0.63707   0.00000  Uiso   1.00
N345   N     0.95966   0.87206   0.57703   0.00000  Uiso   1.00
N346   N     0.95458   0.82977   0.63295   0.00000  Uiso   1.00
N347   N     0.95863   0.12930   0.42656   0.00000  Uiso   1.00
N348   N     0.95522   0.16982   0.36907   0.00000  Uiso   1.00
N349   N     0.71086   0.12617   0.92167   0.00000  Uiso   1.00
N350   N     0.68219   0.16734   0.91623   0.00000  Uiso   1.00
N351   N     0.78534   0.87607   0.92620   0.00000  Uiso   1.00
N352   N     0.81289   0.83225   0.91779   0.00000  Uiso   1.00
N353   N     0.78672   0.12859   0.07705   0.00000  Uiso   1.00
N354   N     0.81634   0.16909   0.07807   0.00000  Uiso   1.00
N355   N     0.71134   0.87776   0.08229   0.00000  Uiso   1.00
N356   N     0.68395   0.83376   0.09028   0.00000  Uiso   1.00
N357   N     0.96330   0.42608   0.12176   0.00000  Uiso   1.00
N358   N     0.96223   0.36758   0.16364   0.00000  Uiso   1.00
N359   N     0.96070   0.57672   0.87156   0.00000  Uiso   1.00
N360   N     0.95562   0.63245   0.82888   0.00000  Uiso   1.00
N361   N     0.53605   0.57893   0.12420   0.00000  Uiso   1.00
N362   N     0.54154   0.63461   0.16582   0.00000  Uiso   1.00
N363   N     0.53689   0.42625   0.86393   0.00000  Uiso   1.00
N364   N     0.54156   0.36879   0.82360   0.00000  Uiso   1.00
N365   N     0.56320   0.92518   0.42336   0.00000  Uiso   1.00
N366   N     0.58347   0.91245   0.36849   0.00000  Uiso   1.00
N367   N     0.93444   0.92368   0.57588   0.00000  Uiso   1.00
N368   N     0.91262   0.91562   0.63113   0.00000  Uiso   1.00
N369   N     0.56187   0.06957   0.57637   0.00000  Uiso   1.00
N370   N     0.58260   0.07683   0.63420   0.00000  Uiso   1.00
N371   N     0.93359   0.07733   0.42598   0.00000  Uiso   1.00
N372   N     0.91347   0.08343   0.36785   0.00000  Uiso   1.00
N373   N     0.55897   0.42510   0.07564   0.00000  Uiso   1.00
N374   N     0.57904   0.36640   0.08281   0.00000  Uiso   1.00
N375   N     0.93061   0.57471   0.07639   0.00000  Uiso   1.00
N376   N     0.90831   0.62819   0.08885   0.00000  Uiso   1.00
N377   N     0.55998   0.57631   0.91592   0.00000  Uiso   1.00
N378   N     0.58137   0.63265   0.91076   0.00000  Uiso   1.00
N379   N     0.93642   0.42730   0.92416   0.00000  Uiso   1.00
N380   N     0.91547   0.37082   0.91623   0.00000  Uiso   1.00
N381   N     0.71074   0.92689   0.87483   0.00000  Uiso   1.00
N382   N     0.68258   0.91816   0.83333   0.00000  Uiso   1.00
N383   N     0.78515   0.92932   0.13334   0.00000  Uiso   1.00
N384   N     0.81279   0.91834   0.17601   0.00000  Uiso   1.00
N385   N     0.78742   0.07868   0.87607   0.00000  Uiso   1.00
N386   N     0.81620   0.08859   0.83640   0.00000  Uiso   1.00
N387   N     0.71113   0.08232   0.14006   0.00000  Uiso   1.00
N388   N     0.68315   0.09272   0.18192   0.00000  Uiso   1.00
N389   N     0.95866   0.12881   0.57772   0.00000  Uiso   1.00
N390   N     0.95459   0.17025   0.63447   0.00000  Uiso   1.00
N391   N     0.95886   0.86937   0.42840   0.00000  Uiso   1.00
N392   N     0.95382   0.82642   0.37301   0.00000  Uiso   1.00
N393   N     0.53514   0.12393   0.42754   0.00000  Uiso   1.00
N394   N     0.53833   0.16870   0.37199   0.00000  Uiso   1.00
N395   N     0.54026   0.88085   0.57379   0.00000  Uiso   1.00
N396   N     0.54199   0.84227   0.63427   0.00000  Uiso   1.00
Cl397  Cl    0.74826   0.00492   1.00590   0.00000  Uiso   1.00
Cl398  Cl    0.99955   0.50226   0.99782   0.00000  Uiso   1.00
Cl399  Cl    0.99692   0.99961   0.50221   0.00000  Uiso   1.00
Cu400  Cu    0.81637   0.23454   1.00108   0.00000  Uiso   1.00
Cu401  Cu    0.61726   1.00338   0.63715   0.00000  Uiso   1.00
Cu402  Cu    0.50056   0.36482   0.23583   0.00000  Uiso   1.00
H403   H     0.30221   0.97003   0.83169   0.00000  Uiso   1.00
H404   H     0.31122   0.85188   0.95343   0.00000  Uiso   1.00
H405   H     0.28558   0.88089   0.89518   0.00000  Uiso   1.00
H406   H     0.41009   0.60719   0.95941   0.00000  Uiso   1.00
H407   H     0.47491   0.62877   0.85219   0.00000  Uiso   1.00
H408   H     0.44445   0.57729   0.87298   0.00000  Uiso   1.00
H409   H     0.48188   0.82492   0.60455   0.00000  Uiso   1.00
H410   H     0.43102   0.95396   0.62522   0.00000  Uiso   1.00
H411   H     0.43820   0.88919   0.57634   0.00000  Uiso   1.00
loop_
_geom_bond_atom_site_label_1
_geom_bond_atom_site_label_2
_geom_bond_distance
_geom_bond_site_symmetry_2
_ccdc_geom_bond_type
Cu1    N97     2.027   1_556 S
Cu1    N101    1.982   .     S
Cu1    N147    1.939   1_556 S
Cu2    N99     1.971   1_556 S
Cu2    N103    2.192   .     S
Cu2    N142    1.995   .     S
Cu2    N145    2.104   1_556 S
Cu3    N105    2.016   .     S
Cu3    N154    2.042   .     S
Cu3    N313    2.036   1_455 S
Cu3    N359    2.024   1_455 S
Cu4    N107    2.096   .     S
Cu4    N152    1.947   .     S
Cu4    N315    1.974   1_455 S
Cu4    N357    2.104   1_455 S
Cu4    Cl398   2.334   1_454 S
Cu5    N113    2.065   1_565 S
Cu5    N117    1.985   .     S
Cu5    N161    1.977   1_565 S
Cu6    N115    1.949   1_565 S
Cu6    N119    2.066   .     S
Cu6    N156    1.955   .     S
Cu6    N159    2.075   1_565 S
Cu6    Cl399   2.346   1_455 S
Cu7    O121    1.546   .     S
Cu7    N124    1.994   1_556 S
Cu7    N165    2.006   1_556 S
Cu7    N169    2.018   .     S
Cu7    Cl188   2.293   .     S
Cu8    N122    2.005   .     S
Cu8    N126    2.009   1_556 S
Cu8    N163    2.088   1_556 S
Cu8    N167    2.011   .     S
Cu9    N128    2.081   .     S
Cu9    N132    2.030   1_545 S
Cu9    N173    2.046   1_545 S
Cu9    N177    1.983   .     S
Cu9    Cl187   2.436   1_554 S
Cu10   N130    1.880   1_565 S
Cu10   O134    1.540   .     S
Cu10   N171    2.014   .     S
Cu10   N175    2.100   1_565 S
Cu10   Cl187   2.288   1_565 S
Cu11   O139    1.535   .     S
Cu11   N181    1.992   .     S
Cu11   Cl189   2.353   .     S
Cu11   N341    1.868   .     S
Cu11   N395    2.126   .     S
Cu12   N140    2.056   .     S
Cu12   N179    2.043   .     S
Cu12   Cl189   2.436   1_545 S
Cu12   N343    2.060   .     S
Cu12   N393    1.987   .     S
H13    C76     1.094   .     S
H14    C77     1.100   .     S
H15    C78     1.100   .     S
H16    C79     1.092   .     S
H17    C80     1.100   .     S
H18    C81     1.091   .     S
H19    C82     1.099   .     S
H20    C83     1.099   .     S
H21    C84     1.095   .     S
H22    C85     1.098   .     S
H23    C86     1.097   .     S
H24    C87     1.090   .     S
H25    C88     1.100   .     S
H26    C89     1.093   .     S
H27    C90     1.098   .     S
H28    C91     1.101   .     S
H29    C92     1.091   .     S
H30    C93     1.096   .     S
H31    C94     1.097   .     S
H32    C95     1.100   .     S
H33    C96     1.093   .     S
C34    C35     1.451   .     S
C34    N98     1.389   .     D
C34    N174    1.386   .     S
C35    C76     1.401   .     S
C35    C86     1.398   .     D
C36    C37     1.451   .     S
C36    N100    1.397   .     D
C36    N178    1.376   .     S
C37    C77     1.401   .     S
C37    C85     1.398   .     D
C38    C39     1.451   .     S
C38    N102    1.392   .     D
C38    N172    1.380   .     S
C39    C78     1.400   .     S
C39    C87     1.399   .     D
C40    C41     1.451   .     S
C40    N104    1.399   .     D
C40    N176    1.374   .     S
C41    C79     1.397   .     D
C41    C84     1.400   .     S
C42    C43     1.450   .     S
C42    N106    1.386   .     S
C42    N168    1.389   .     D
C43    C78     1.399   .     D
C43    C80     1.397   .     S
C44    C45     1.450   .     S
C44    N108    1.387   .     S
C44    N164    1.385   .     D
C45    C77     1.401   .     D
C45    C81     1.395   .     S
C46    C47     1.451   .     S
C46    N110    1.390   .     S
C46    N170    1.382   .     D
C47    C79     1.398   .     S
C47    C82     1.400   .     D
C48    C49     1.452   .     S
C48    N112    1.402   .     D
C48    N166    1.374   .     S
C49    C76     1.396   .     D
C49    C83     1.403   .     S
C50    C51     1.454   .     S
C50    N114    1.392   .     S
C50    N180    1.385   .     D
C51    C82     1.401   .     S
C51    C84     1.400   .     D
C52    C53     1.446   .     S
C52    N116    1.380   .     S
C52    N184    1.393   .     D
C53    C81     1.397   .     D
C53    C85     1.399   .     S
C54    C55     1.452   .     S
C54    N118    1.396   .     S
C54    N182    1.377   .     D
C55    C83     1.398   .     D
C55    C86     1.401   .     S
C56    C57     1.450   .     S
C56    N120    1.385   .     S
C56    N186    1.389   .     D
C57    C80     1.402   .     D
C57    C87     1.397   .     S
C58    C59     1.452   .     S
C58    N123    1.389   .     D
C58    N155    1.386   .     S
C59    C88     1.399   .     S
C59    C95     1.397   .     D
C60    C61     1.451   .     S
C60    N125    1.374   .     D
C60    N150    1.399   .     S
C61    C89     1.401   .     S
C61    C96     1.396   .     D
C62    C63     1.447   .     S
C62    N127    1.391   .     D
C62    N153    1.383   .     S
C63    C90     1.395   .     D
C63    C94     1.399   .     S
C64    C65     1.452   .     S
C64    N129    1.377   .     S
C64    N146    1.394   .     D
C65    C89     1.396   .     D
C65    C91     1.402   .     S
C66    C67     1.449   .     S
C66    N131    1.365   .     S
C66    N143    1.408   .     D
C67    C88     1.400   .     D
C67    C92     1.397   .     S
C68    C69     1.449   .     S
C68    N133    1.385   .     D
C68    N148    1.388   .     S
C69    C90     1.400   .     S
C69    C93     1.396   .     D
C70    C71     1.449   .     S
C70    N136    1.390   .     S
C70    N157    1.385   .     D
C71    C93     1.401   .     S
C71    C94     1.397   .     D
C72    C73     1.449   .     S
C72    N138    1.388   .     S
C72    N160    1.385   .     D
C73    C92     1.396   .     D
C73    C95     1.402   .     S
C74    C75     1.451   .     S
C74    N141    1.387   .     D
C74    N162    1.387   .     S
C75    C91     1.398   .     D
C75    C96     1.400   .     S
N97    Cu1     2.027   1_554 S
N97    N98     1.319   .     S
N97    N173    1.343   .     S
N99    Cu2     1.971   1_554 S
N99    N100    1.306   .     S
N99    N177    1.340   .     S
N101   N102    1.311   .     S
N101   N171    1.340   .     S
N103   N104    1.326   .     S
N103   N175    1.318   .     S
N104   Cu190   1.881   .     S
N105   N106    1.319   .     D
N105   N167    1.343   .     S
N107   N108    1.337   .     D
N107   N163    1.324   .     S
N108   Cu192   1.858   .     S
N109   N110    1.312   .     D
N109   N169    1.340   .     S
N109   Cu195   1.991   .     S
N111   N112    1.301   .     S
N111   N165    1.340   .     S
N111   Cu196   1.987   .     S
N113   Cu5     2.065   1_545 S
N113   N114    1.318   .     D
N113   N179    1.343   .     S
N115   Cu6     1.949   1_545 S
N115   N116    1.318   .     D
N115   N183    1.340   .     S
N117   N118    1.311   .     D
N117   N181    1.340   .     S
N119   N120    1.337   .     S
N119   N185    1.325   .     D
N120   Cu191   1.865   .     S
O121   H406    0.969   .     S
N122   N123    1.314   .     S
N122   N154    1.344   .     S
N124   Cu7     1.994   1_554 S
N124   N125    1.334   .     S
N124   N149    1.327   .     S
N126   Cu8     2.009   1_554 S
N126   N127    1.314   .     S
N126   N152    1.341   .     S
N128   N129    1.327   .     D
N128   N145    1.321   .     S
N130   Cu10    1.880   1_545 S
N130   N131    1.342   .     D
N130   N142    1.348   .     S
N132   Cu9     2.030   1_565 S
N132   N133    1.320   .     S
N132   N147    1.341   .     S
O134   H403    0.969   .     S
N135   N136    1.316   .     D
N135   N156    1.342   .     S
N135   Cu203   2.008   1_455 S
N137   N138    1.314   .     D
N137   N159    1.325   .     S
N137   Cu204   2.094   1_455 S
O139   H409    0.971   .     S
N140   N141    1.317   .     S
N140   N161    1.342   .     S
N142   N143    1.291   .     S
O144   H404    0.964   .     S
O144   H405    0.983   .     S
N145   Cu2     2.104   1_554 S
N145   N146    1.331   .     S
N146   Cu190   1.874   1_554 S
N147   Cu1     1.939   1_554 S
N147   N148    1.314   .     D
N149   N150    1.319   .     D
N149   Cu196   2.156   .     S
N150   Cu402   1.902   .     S
O151   H407    0.964   .     S
O151   H408    0.982   .     S
N152   N153    1.318   .     D
N154   N155    1.318   .     D
N156   N157    1.316   .     S
O158   H410    0.963   .     S
O158   H411    0.983   .     S
N159   Cu6     2.075   1_545 S
N159   N160    1.337   .     S
N160   Cu191   1.869   1_545 S
N161   Cu5     1.977   1_545 S
N161   N162    1.315   .     D
N163   Cu8     2.088   1_554 S
N163   N164    1.316   .     S
N165   Cu7     2.006   1_554 S
N165   N166    1.338   .     D
N167   N168    1.313   .     S
N169   N170    1.325   .     S
N171   N172    1.326   .     D
N173   Cu9     2.046   1_565 S
N173   N174    1.319   .     D
N175   Cu10    2.100   1_545 S
N175   N176    1.335   .     D
N177   N178    1.331   .     D
N179   N180    1.319   .     S
N181   N182    1.326   .     S
N183   N184    1.313   .     S
N183   Cu204   2.024   1_455 S
N185   N186    1.314   .     S
N185   Cu203   2.114   1_455 S
Cl187  Cu9     2.436   1_556 S
Cl187  Cu10    2.288   1_545 S
Cl188  Cu200   2.466   .     S
Cl189  Cu12    2.436   1_565 S
Cu190  N146    1.874   1_556 S
Cu191  N160    1.869   1_565 S
Cu192  N358    1.884   1_455 S
Cu193  N301    1.994   1_556 S
Cu193  N305    2.006   .     S
Cu193  N351    2.011   .     S
Cu193  N355    2.011   1_556 S
Cu194  N303    1.979   1_556 S
Cu194  N307    2.088   .     S
Cu194  N349    1.964   .     S
Cu194  N353    2.092   1_556 S
Cu194  Cl397   2.335   .     S
Cu195  N309    2.029   .     S
Cu195  N363    1.963   .     S
Cu196  N311    2.126   .     S
Cu196  N361    1.942   .     S
Cu197  N317    2.020   1_565 S
Cu197  N321    2.002   .     S
Cu197  N367    1.993   .     S
Cu197  N371    2.015   1_565 S
Cu198  N319    1.952   1_565 S
Cu198  N323    2.098   .     S
Cu198  N365    1.994   .     S
Cu198  N369    2.135   1_565 S
Cu199  N325    1.972   .     S
Cu199  N329    2.092   1_556 S
Cu199  N375    1.995   1_556 S
Cu199  N379    1.992   .     S
Cu200  N327    2.028   .     S
Cu200  N331    1.976   1_556 S
Cu200  N373    2.058   1_556 S
Cu200  N377    2.040   .     S
Cu201  N333    2.117   .     S
Cu201  N337    2.000   1_545 S
Cu201  N383    1.992   1_545 S
Cu201  N387    2.019   .     S
Cu202  N335    2.022   1_565 S
Cu202  N339    1.989   .     S
Cu202  N381    2.023   .     S
Cu202  N385    2.085   1_565 S
Cu203  N185    2.114   1_655 S
Cu203  N135    2.008   1_655 S
Cu203  N345    1.988   .     S
Cu203  N391    2.009   .     S
Cu204  N137    2.094   1_655 S
Cu204  N183    2.024   1_655 S
Cu204  N347    2.038   .     S
Cu204  N389    1.996   .     S
H205   C277    1.098   .     S
H206   C278    1.098   .     S
H207   C279    1.100   .     S
H208   C280    1.091   .     S
H209   C281    1.095   .     S
H210   C282    1.090   .     S
H211   C283    1.099   .     S
H212   C284    1.097   .     S
H213   C285    1.100   .     S
H214   C286    1.100   .     S
H215   C287    1.097   .     S
H216   C288    1.093   .     S
H217   C289    1.097   .     S
H218   C290    1.098   .     S
H219   C291    1.093   .     S
H220   C292    1.097   .     S
H221   C293    1.102   .     S
H222   C294    1.092   .     S
H223   C295    1.098   .     S
H224   C296    1.097   .     S
H225   C297    1.098   .     S
H226   C298    1.098   .     S
H227   C299    1.098   .     S
H228   C300    1.093   .     S
C229   C230    1.448   .     S
C229   N302    1.385   .     D
C229   N384    1.389   .     S
C230   C277    1.398   .     S
C230   C287    1.397   .     D
C231   C232    1.451   .     S
C231   N304    1.386   .     D
C231   N388    1.390   .     S
C232   C278    1.400   .     S
C232   C286    1.398   .     D
C233   C234    1.450   .     S
C233   N306    1.382   .     D
C233   N382    1.392   .     S
C234   C279    1.398   .     S
C234   C288    1.399   .     D
C235   C236    1.450   .     S
C235   N308    1.386   .     D
C235   N386    1.386   .     S
C236   C280    1.395   .     S
C236   C285    1.402   .     D
C237   C238    1.451   .     S
C237   N310    1.390   .     S
C237   N378    1.384   .     D
C238   C279    1.400   .     D
C238   C281    1.399   .     S
C239   C240    1.450   .     S
C239   N312    1.394   .     S
C239   N374    1.376   .     D
C240   C278    1.400   .     D
C240   C282    1.398   .     S
C241   C242    1.447   .     S
C241   N314    1.385   .     S
C241   N380    1.387   .     D
C242   C280    1.399   .     D
C242   C283    1.396   .     S
C243   C244    1.449   .     S
C243   N316    1.387   .     S
C243   N376    1.389   .     D
C244   C277    1.398   .     D
C244   C284    1.399   .     S
C245   C246    1.450   .     S
C245   N318    1.384   .     S
C245   N390    1.390   .     D
C246   C283    1.400   .     D
C246   C285    1.397   .     S
C247   C248    1.448   .     S
C247   N320    1.391   .     S
C247   N394    1.380   .     D
C248   C282    1.395   .     D
C248   C286    1.400   .     S
C249   C250    1.448   .     S
C249   N322    1.386   .     D
C249   N392    1.388   .     S
C250   C284    1.398   .     D
C250   C287    1.398   .     S
C251   C252    1.450   .     S
C251   N324    1.396   .     S
C251   N396    1.376   .     D
C252   C281    1.400   .     D
C252   C288    1.397   .     S
C253   C254    1.448   .     S
C253   N326    1.385   .     D
C253   N360    1.389   .     S
C254   C289    1.400   .     D
C254   C299    1.396   .     S
C255   C256    1.450   .     S
C255   N328    1.385   .     D
C255   N364    1.388   .     S
C256   C290    1.398   .     D
C256   C298    1.400   .     S
C257   C258    1.450   .     S
C257   N330    1.388   .     D
C257   N358    1.385   .     S
C258   C291    1.404   .     D
C258   C300    1.394   .     S
C259   C260    1.447   .     S
C259   N332    1.377   .     D
C259   N362    1.394   .     S
C260   C292    1.395   .     D
C260   C297    1.402   .     S
C261   C262    1.453   .     S
C261   N334    1.388   .     S
C261   N354    1.386   .     D
C262   C291    1.394   .     S
C262   C293    1.404   .     D
C263   C264    1.447   .     S
C263   N336    1.392   .     S
C263   N350    1.381   .     D
C264   C290    1.397   .     S
C264   C294    1.397   .     D
C265   C266    1.448   .     S
C265   N338    1.388   .     D
C265   N356    1.386   .     S
C266   C292    1.400   .     S
C266   C295    1.396   .     D
C267   C268    1.451   .     S
C267   N340    1.390   .     S
C267   N352    1.385   .     D
C268   C289    1.398   .     S
C268   C296    1.401   .     D
C269   C270    1.450   .     S
C269   N342    1.365   .     S
C269   N366    1.410   .     D
C270   C295    1.402   .     S
C270   C297    1.394   .     D
C271   C272    1.450   .     S
C271   N344    1.376   .     S
C271   N370    1.395   .     D
C272   C294    1.396   .     S
C272   C298    1.400   .     D
C273   C274    1.448   .     S
C273   N346    1.389   .     S
C273   N368    1.384   .     D
C274   C296    1.397   .     S
C274   C299    1.398   .     D
C275   C276    1.449   .     S
C275   N348    1.392   .     S
C275   N372    1.381   .     D
C276   C293    1.396   .     S
C276   C300    1.401   .     D
N301   Cu193   1.994   1_554 S
N301   N302    1.317   .     S
N301   N383    1.343   .     S
N303   Cu194   1.979   1_554 S
N303   N304    1.316   .     S
N303   N387    1.343   .     S
N305   N306    1.319   .     S
N305   N381    1.342   .     S
N307   N308    1.338   .     S
N307   N385    1.324   .     S
N308   Cu400   1.860   .     S
N309   N310    1.319   .     D
N309   N377    1.341   .     S
N311   N312    1.331   .     D
N311   N373    1.321   .     S
N312   Cu402   1.861   .     S
N313   Cu3     2.036   1_655 S
N313   N314    1.317   .     D
N313   N379    1.342   .     S
N315   Cu4     1.974   1_655 S
N315   N316    1.316   .     D
N315   N375    1.343   .     S
N317   Cu197   2.020   1_545 S
N317   N318    1.319   .     D
N317   N389    1.343   .     S
N319   Cu198   1.952   1_545 S
N319   N320    1.307   .     D
N319   N393    1.338   .     S
N321   N322    1.317   .     S
N321   N391    1.343   .     S
N323   N324    1.326   .     S
N323   N395    1.318   .     D
N324   Cu401   1.890   .     S
N325   N326    1.316   .     S
N325   N359    1.343   .     S
N327   N328    1.320   .     S
N327   N363    1.342   .     S
N329   Cu199   2.092   1_554 S
N329   N330    1.315   .     S
N329   N357    1.324   .     S
N331   Cu200   1.976   1_554 S
N331   N332    1.330   .     S
N331   N361    1.339   .     S
N333   N334    1.314   .     D
N333   N353    1.326   .     S
N335   Cu202   2.022   1_545 S
N335   N336    1.313   .     D
N335   N349    1.340   .     S
N337   Cu201   2.000   1_565 S
N337   N338    1.316   .     S
N337   N355    1.343   .     S
N339   N340    1.315   .     D
N339   N351    1.342   .     S
N341   N342    1.344   .     D
N341   N365    1.348   .     S
N343   N344    1.328   .     D
N343   N369    1.321   .     S
N345   N346    1.315   .     D
N345   N367    1.342   .     S
N347   N348    1.311   .     D
N347   N371    1.342   .     S
N349   N350    1.318   .     S
N351   N352    1.319   .     S
N353   Cu194   2.092   1_554 S
N353   N354    1.336   .     S
N354   Cu400   1.875   1_554 S
N355   Cu193   2.011   1_554 S
N355   N356    1.316   .     D
N357   Cu4     2.104   1_655 S
N357   N358    1.336   .     D
N358   Cu192   1.884   1_655 S
N359   Cu3     2.024   1_655 S
N359   N360    1.316   .     D
N361   N362    1.306   .     D
N363   N364    1.314   .     D
N365   N366    1.290   .     S
N367   N368    1.318   .     S
N369   Cu198   2.135   1_545 S
N369   N370    1.330   .     S
N370   Cu401   1.879   1_545 S
N371   Cu197   2.015   1_545 S
N371   N372    1.319   .     S
N373   Cu200   2.058   1_554 S
N373   N374    1.328   .     S
N375   Cu199   1.995   1_554 S
N375   N376    1.315   .     S
N377   N378    1.318   .     S
N379   N380    1.315   .     S
N381   N382    1.313   .     D
N383   Cu201   1.992   1_565 S
N383   N384    1.316   .     D
N385   Cu202   2.085   1_545 S
N385   N386    1.314   .     D
N387   N388    1.315   .     D
N389   N390    1.313   .     S
N391   N392    1.314   .     D
N393   N394    1.329   .     S
N395   N396    1.333   .     S
Cl398  Cu4     2.334   1_656 S
Cl399  Cu6     2.346   1_655 S
Cu400  N354    1.875   1_556 S
Cu401  N370    1.879   1_565 S
