# Supplementary material for: Excavating hidden adsorption sites in metal-organic frameworks using rational defect engineering
Source: Nat Commun. 2017 Nov 16;8:1539. doi: 10.1038/s41467-017-01478-4 (PMC5691151; doi:10.1038/s41467-017-01478-4)
Supplement: Supplementary file 44 — Supplementary Data 41 [file 41467_2017_1478_MOESM44_ESM.cif]

data_XENZUN_cation_relaxed
_audit_creation_date              2017-08-02
_audit_creation_method            'Materials Studio'
_symmetry_space_group_name_H-M    'P1'
_symmetry_Int_Tables_number       1
_symmetry_cell_setting            triclinic
loop_
_symmetry_equiv_pos_as_xyz
  x,y,z
_cell_length_a                    15.1084
_cell_length_b                    15.0855
_cell_length_c                    15.1227
_cell_angle_alpha                 85.3883
_cell_angle_beta                  86.4520
_cell_angle_gamma                 85.8334
loop_
_atom_site_label
_atom_site_type_symbol
_atom_site_fract_x
_atom_site_fract_y
_atom_site_fract_z
_atom_site_U_iso_or_equiv
_atom_site_adp_type
_atom_site_occupancy
Na1    Na    0.47898   0.97965   0.12033   0.00000  Uiso   1.00
Na2    Na    0.12856   0.47119   0.98327   0.00000  Uiso   1.00
Na3    Na    0.98887   0.11902   0.47469   0.00000  Uiso   1.00
Na4    Na    0.52858   0.00883   0.87330   0.00000  Uiso   1.00
Na5    Na    0.87894   0.51723   0.01037   0.00000  Uiso   1.00
Na6    Na    0.01868   0.86939   0.51908   0.00000  Uiso   1.00
V7     V     0.47236   0.18852   0.97105   0.00000  Uiso   1.00
V8     V     0.97698   0.46631   0.18950   0.00000  Uiso   1.00
V9     V     0.19651   0.96905   0.46572   0.00000  Uiso   1.00
V10    V     0.53520   0.79996   0.02266   0.00000  Uiso   1.00
V11    V     0.03038   0.52217   0.80427   0.00000  Uiso   1.00
V12    V     0.81103   0.01949   0.52811   0.00000  Uiso   1.00
H13    H     0.70546   0.37610   0.89264   0.00000  Uiso   1.00
H14    H     0.90601   0.32557   0.68260   0.00000  Uiso   1.00
H15    H     0.36335   0.14507   0.14891   0.00000  Uiso   1.00
H16    H     0.68661   0.15424   0.73018   0.00000  Uiso   1.00
H17    H     0.89836   0.69288   0.38340   0.00000  Uiso   1.00
H18    H     0.68776   0.89693   0.33117   0.00000  Uiso   1.00
H19    H     0.15567   0.35784   0.14519   0.00000  Uiso   1.00
H20    H     0.73372   0.67836   0.16040   0.00000  Uiso   1.00
H21    H     0.39045   0.88603   0.69430   0.00000  Uiso   1.00
H22    H     0.34081   0.67457   0.89815   0.00000  Uiso   1.00
H23    H     0.15421   0.14847   0.35728   0.00000  Uiso   1.00
H24    H     0.16742   0.72307   0.67855   0.00000  Uiso   1.00
H25    H     0.30209   0.61230   0.10126   0.00000  Uiso   1.00
H26    H     0.10154   0.66297   0.31123   0.00000  Uiso   1.00
H27    H     0.64437   0.84372   0.84506   0.00000  Uiso   1.00
H28    H     0.32108   0.83417   0.26359   0.00000  Uiso   1.00
H29    H     0.10933   0.29568   0.61024   0.00000  Uiso   1.00
H30    H     0.31980   0.09155   0.66253   0.00000  Uiso   1.00
H31    H     0.85182   0.63064   0.84852   0.00000  Uiso   1.00
H32    H     0.27384   0.31005   0.83337   0.00000  Uiso   1.00
H33    H     0.61716   0.10251   0.29947   0.00000  Uiso   1.00
H34    H     0.66682   0.31385   0.09555   0.00000  Uiso   1.00
H35    H     0.85316   0.83995   0.63636   0.00000  Uiso   1.00
H36    H     0.84020   0.26541   0.31522   0.00000  Uiso   1.00
C37    C     0.73255   0.33551   0.83842   0.00000  Uiso   1.00
C38    C     0.60798   0.24058   0.87264   0.00000  Uiso   1.00
C39    C     0.84432   0.30784   0.72054   0.00000  Uiso   1.00
C40    C     0.81078   0.35762   0.79005   0.00000  Uiso   1.00
C41    C     0.68914   0.26202   0.81736   0.00000  Uiso   1.00
C42    C     0.29654   0.28925   0.04784   0.00000  Uiso   1.00
C43    C     0.30116   0.17584   0.17761   0.00000  Uiso   1.00
C44    C     0.26164   0.25381   0.13661   0.00000  Uiso   1.00
C45    C     0.84030   0.18795   0.62227   0.00000  Uiso   1.00
C46    C     0.72171   0.21156   0.74712   0.00000  Uiso   1.00
C47    C     0.79911   0.23536   0.69848   0.00000  Uiso   1.00
C48    C     0.85445   0.43666   0.81430   0.00000  Uiso   1.00
C49    C     0.84384   0.72127   0.34233   0.00000  Uiso   1.00
C50    C     0.87699   0.59773   0.24565   0.00000  Uiso   1.00
C51    C     0.72557   0.83484   0.31389   0.00000  Uiso   1.00
C52    C     0.79607   0.80031   0.36386   0.00000  Uiso   1.00
C53    C     0.82203   0.67878   0.26878   0.00000  Uiso   1.00
C54    C     0.05703   0.29057   0.28951   0.00000  Uiso   1.00
C55    C     0.18470   0.29476   0.17562   0.00000  Uiso   1.00
C56    C     0.14502   0.25532   0.25336   0.00000  Uiso   1.00
C57    C     0.62570   0.83169   0.19342   0.00000  Uiso   1.00
C58    C     0.75104   0.71257   0.21801   0.00000  Uiso   1.00
C59    C     0.70251   0.79012   0.24166   0.00000  Uiso   1.00
C60    C     0.82200   0.84426   0.44187   0.00000  Uiso   1.00
C61    C     0.34984   0.83158   0.72234   0.00000  Uiso   1.00
C62    C     0.25248   0.86711   0.59841   0.00000  Uiso   1.00
C63    C     0.32261   0.71302   0.83603   0.00000  Uiso   1.00
C64    C     0.37235   0.78312   0.80147   0.00000  Uiso   1.00
C65    C     0.27578   0.81067   0.67941   0.00000  Uiso   1.00
C66    C     0.29667   0.04771   0.29123   0.00000  Uiso   1.00
C67    C     0.18426   0.17746   0.29449   0.00000  Uiso   1.00
C68    C     0.26119   0.13680   0.25529   0.00000  Uiso   1.00
C69    C     0.20108   0.61555   0.83383   0.00000  Uiso   1.00
C70    C     0.22527   0.74003   0.71310   0.00000  Uiso   1.00
C71    C     0.24959   0.69119   0.79118   0.00000  Uiso   1.00
C72    C     0.45045   0.80917   0.84579   0.00000  Uiso   1.00
C73    C     0.27501   0.65289   0.15542   0.00000  Uiso   1.00
C74    C     0.39965   0.74776   0.12113   0.00000  Uiso   1.00
C75    C     0.16323   0.68070   0.27323   0.00000  Uiso   1.00
C76    C     0.19671   0.63085   0.20372   0.00000  Uiso   1.00
C77    C     0.31848   0.72638   0.17648   0.00000  Uiso   1.00
C78    C     0.71096   0.69923   0.94586   0.00000  Uiso   1.00
C79    C     0.70651   0.81276   0.81629   0.00000  Uiso   1.00
C80    C     0.74598   0.73473   0.85716   0.00000  Uiso   1.00
C81    C     0.16718   0.80060   0.37143   0.00000  Uiso   1.00
C82    C     0.28591   0.77691   0.24672   0.00000  Uiso   1.00
C83    C     0.20851   0.75312   0.29522   0.00000  Uiso   1.00
C84    C     0.15304   0.55189   0.17941   0.00000  Uiso   1.00
C85    C     0.16378   0.26727   0.65137   0.00000  Uiso   1.00
C86    C     0.13063   0.39082   0.74799   0.00000  Uiso   1.00
C87    C     0.28205   0.15363   0.67988   0.00000  Uiso   1.00
C88    C     0.21155   0.18823   0.62984   0.00000  Uiso   1.00
C89    C     0.18559   0.30977   0.72493   0.00000  Uiso   1.00
C90    C     0.95035   0.69779   0.70400   0.00000  Uiso   1.00
C91    C     0.82272   0.69372   0.81809   0.00000  Uiso   1.00
C92    C     0.86241   0.73317   0.74028   0.00000  Uiso   1.00
C93    C     0.38179   0.15665   0.80035   0.00000  Uiso   1.00
C94    C     0.25658   0.27590   0.77576   0.00000  Uiso   1.00
C95    C     0.30505   0.19829   0.75204   0.00000  Uiso   1.00
C96    C     0.18568   0.14429   0.55184   0.00000  Uiso   1.00
C97    C     0.65778   0.15690   0.27143   0.00000  Uiso   1.00
C98    C     0.75514   0.12136   0.39542   0.00000  Uiso   1.00
C99    C     0.68502   0.27540   0.15768   0.00000  Uiso   1.00
C100   C     0.63528   0.20529   0.19223   0.00000  Uiso   1.00
C101   C     0.73184   0.17780   0.31436   0.00000  Uiso   1.00
C102   C     0.71082   0.94077   0.70254   0.00000  Uiso   1.00
C103   C     0.82317   0.81095   0.69921   0.00000  Uiso   1.00
C104   C     0.74635   0.85181   0.73855   0.00000  Uiso   1.00
C105   C     0.80662   0.37294   0.15980   0.00000  Uiso   1.00
C106   C     0.78235   0.24845   0.28060   0.00000  Uiso   1.00
C107   C     0.75803   0.29722   0.20253   0.00000  Uiso   1.00
C108   C     0.55718   0.17931   0.14791   0.00000  Uiso   1.00
O109   O     0.25772   0.34368   0.99841   0.00000  Uiso   1.00
O110   O     0.59292   0.15874   0.89543   0.00000  Uiso   1.00
O111   O     0.37353   0.25061   0.02126   0.00000  Uiso   1.00
O112   O     0.55339   0.29935   0.90194   0.00000  Uiso   1.00
O113   O     0.45003   0.08531   0.00126   0.00000  Uiso   1.00
O114   O     0.79725   0.12886   0.58838   0.00000  Uiso   1.00
O115   O     0.91448   0.20575   0.59110   0.00000  Uiso   1.00
O116   O     0.93625   0.44586   0.78433   0.00000  Uiso   1.00
O117   O     0.81429   0.49116   0.86028   0.00000  Uiso   1.00
O118   O     0.00805   0.25012   0.34213   0.00000  Uiso   1.00
O119   O     0.89603   0.58443   0.16326   0.00000  Uiso   1.00
O120   O     0.03060   0.36974   0.25369   0.00000  Uiso   1.00
O121   O     0.90927   0.54184   0.30293   0.00000  Uiso   1.00
O122   O     0.00734   0.44375   0.08738   0.00000  Uiso   1.00
O123   O     0.59173   0.78791   0.13495   0.00000  Uiso   1.00
O124   O     0.59445   0.90634   0.20984   0.00000  Uiso   1.00
O125   O     0.79101   0.92597   0.45117   0.00000  Uiso   1.00
O126   O     0.87022   0.80404   0.49589   0.00000  Uiso   1.00
O127   O     0.34890   0.99785   0.25223   0.00000  Uiso   1.00
O128   O     0.17001   0.88777   0.58386   0.00000  Uiso   1.00
O129   O     0.26020   0.02184   0.36964   0.00000  Uiso   1.00
O130   O     0.30970   0.89953   0.54393   0.00000  Uiso   1.00
O131   O     0.09355   0.99915   0.44300   0.00000  Uiso   1.00
O132   O     0.14063   0.58220   0.79191   0.00000  Uiso   1.00
O133   O     0.21884   0.58495   0.90885   0.00000  Uiso   1.00
O134   O     0.46061   0.77798   0.92772   0.00000  Uiso   1.00
O135   O     0.50334   0.85811   0.80646   0.00000  Uiso   1.00
O136   O     0.74978   0.64467   0.99530   0.00000  Uiso   1.00
O137   O     0.41478   0.82959   0.09841   0.00000  Uiso   1.00
O138   O     0.63390   0.73781   0.97244   0.00000  Uiso   1.00
O139   O     0.45412   0.68892   0.09183   0.00000  Uiso   1.00
O140   O     0.55753   0.90310   0.99244   0.00000  Uiso   1.00
O141   O     0.21038   0.85940   0.40559   0.00000  Uiso   1.00
O142   O     0.09288   0.78309   0.40220   0.00000  Uiso   1.00
O143   O     0.07123   0.54267   0.20951   0.00000  Uiso   1.00
O144   O     0.19307   0.49738   0.13342   0.00000  Uiso   1.00
O145   O     0.99909   0.73806   0.65117   0.00000  Uiso   1.00
O146   O     0.11158   0.40425   0.83045   0.00000  Uiso   1.00
O147   O     0.97683   0.61868   0.73995   0.00000  Uiso   1.00
O148   O     0.09836   0.44664   0.69071   0.00000  Uiso   1.00
O149   O     0.00022   0.54480   0.90633   0.00000  Uiso   1.00
O150   O     0.41604   0.20051   0.85862   0.00000  Uiso   1.00
O151   O     0.41271   0.08184   0.78427   0.00000  Uiso   1.00
O152   O     0.21661   0.06251   0.54260   0.00000  Uiso   1.00
O153   O     0.13740   0.18451   0.49781   0.00000  Uiso   1.00
O154   O     0.65858   0.99076   0.74147   0.00000  Uiso   1.00
O155   O     0.83748   0.10063   0.41004   0.00000  Uiso   1.00
O156   O     0.74724   0.96658   0.62406   0.00000  Uiso   1.00
O157   O     0.69786   0.08895   0.44977   0.00000  Uiso   1.00
O158   O     0.91401   0.98919   0.55091   0.00000  Uiso   1.00
O159   O     0.86670   0.40661   0.20180   0.00000  Uiso   1.00
O160   O     0.78909   0.40315   0.08465   0.00000  Uiso   1.00
O161   O     0.54702   0.21043   0.06598   0.00000  Uiso   1.00
O162   O     0.50428   0.13030   0.18731   0.00000  Uiso   1.00
Cu163  Cu    0.60664   0.63784   0.08958   0.00000  Uiso   1.00
Cu164  Cu    0.40161   0.35473   0.92338   0.00000  Uiso   1.00
Cu165  Cu    0.92560   0.38729   0.35209   0.00000  Uiso   1.00
Cu166  Cu    0.07410   0.60182   0.63753   0.00000  Uiso   1.00
Cu167  Cu    0.64604   0.07005   0.60713   0.00000  Uiso   1.00
Cu168  Cu    0.36079   0.91679   0.39246   0.00000  Uiso   1.00
loop_
_geom_bond_atom_site_label_1
_geom_bond_atom_site_label_2
_geom_bond_distance
_geom_bond_site_symmetry_2
_ccdc_geom_bond_type
V7     O110    2.129   .     S
V7     O111    1.859   1_556 S
V7     O113    1.640   1_556 S
V7     O150    1.938   .     S
V7     O161    1.943   1_556 S
V8     O119    2.111   .     S
V8     O120    1.849   1_655 S
V8     O122    1.639   1_655 S
V8     O143    1.948   1_655 S
V8     O159    1.943   .     S
V9     O128    2.118   .     S
V9     O129    1.850   1_565 S
V9     O131    1.638   .     S
V9     O141    1.943   .     S
V9     O152    1.950   1_565 S
V10    O123    1.937   .     S
V10    O134    1.942   1_554 S
V10    O137    2.128   .     S
V10    O138    1.858   1_554 S
V10    O140    1.639   1_554 S
V11    O116    1.946   1_455 S
V11    O132    1.945   .     S
V11    O146    2.111   .     S
V11    O147    1.849   1_455 S
V11    O149    1.638   .     S
V11    Cu166   2.768   .     S
V12    O114    1.940   .     S
V12    O125    1.951   1_545 S
V12    O155    2.116   .     S
V12    O156    1.850   1_545 S
V12    O158    1.639   1_545 S
H13    C37     1.103   .     S
H14    C39     1.102   .     S
H15    C43     1.098   .     S
H16    C46     1.102   .     S
H17    C49     1.103   .     S
H18    C51     1.102   .     S
H19    C55     1.097   .     S
H20    C58     1.102   .     S
H21    C61     1.103   .     S
H22    C63     1.103   .     S
H23    C67     1.099   .     S
H24    C70     1.101   .     S
H25    C73     1.103   .     S
H26    C75     1.103   .     S
H27    C79     1.099   .     S
H28    C82     1.101   .     S
H29    C85     1.103   .     S
H30    C87     1.102   .     S
H31    C91     1.097   .     S
H32    C94     1.101   .     S
H33    C97     1.102   .     S
H34    C99     1.103   .     S
H35    C103    1.099   .     S
H36    C106    1.102   .     S
C37    C40     1.398   .     S
C37    C41     1.396   .     D
C38    C41     1.481   .     S
C38    O110    1.287   .     S
C38    O112    1.255   .     D
C39    C40     1.390   .     D
C39    C47     1.403   .     S
C40    C48     1.485   .     S
C41    C46     1.400   .     S
C42    C44     1.485   .     S
C42    O109    1.209   1_554 D
C42    O111    1.317   .     S
C43    C44     1.397   .     D
C43    C68     1.394   .     S
C44    C55     1.396   .     S
C45    C47     1.485   .     S
C45    O114    1.296   .     S
C45    O115    1.228   .     D
C46    C47     1.396   .     D
C48    O116    1.303   .     S
C48    O117    1.223   .     D
C49    C52     1.399   .     S
C49    C53     1.396   .     D
C50    C53     1.481   .     S
C50    O119    1.290   .     S
C50    O121    1.255   .     D
C51    C52     1.390   .     D
C51    C59     1.403   .     S
C52    C60     1.485   .     S
C53    C58     1.400   .     S
C54    C56     1.484   .     S
C54    O118    1.212   .     D
C54    O120    1.316   .     S
C55    C56     1.396   .     D
C56    C67     1.395   .     S
C57    C59     1.482   .     S
C57    O123    1.297   .     S
C57    O124    1.227   .     D
C58    C59     1.394   .     D
C60    O125    1.302   .     S
C60    O126    1.223   .     D
C61    C64     1.399   .     S
C61    C65     1.395   .     D
C62    C65     1.480   .     S
C62    O128    1.290   .     S
C62    O130    1.255   .     D
C63    C64     1.391   .     D
C63    C71     1.402   .     S
C64    C72     1.484   .     S
C65    C70     1.400   .     S
C66    C68     1.484   .     S
C66    O127    1.210   1_545 D
C66    O129    1.318   .     S
C67    C68     1.396   .     D
C69    C71     1.483   .     S
C69    O132    1.296   .     S
C69    O133    1.228   .     D
C70    C71     1.395   .     D
C72    O134    1.304   .     S
C72    O135    1.222   .     D
C73    C76     1.398   .     S
C73    C77     1.397   .     D
C74    C77     1.482   .     S
C74    O137    1.287   .     S
C74    O139    1.254   .     D
C75    C76     1.390   .     D
C75    C83     1.403   .     S
C76    C84     1.485   .     S
C77    C82     1.401   .     S
C78    C80     1.485   .     S
C78    O136    1.211   .     D
C78    O138    1.318   .     S
C79    C80     1.396   .     D
C79    C104    1.394   .     S
C80    C91     1.395   .     S
C81    C83     1.487   .     S
C81    O141    1.296   .     S
C81    O142    1.227   .     D
C82    C83     1.395   .     D
C84    O143    1.304   .     S
C84    O144    1.222   .     D
C85    C88     1.399   .     S
C85    C89     1.396   .     D
C86    C89     1.480   .     S
C86    O146    1.291   .     S
C86    O148    1.254   .     D
C87    C88     1.391   .     D
C87    C95     1.402   .     S
C88    C96     1.485   .     S
C89    C94     1.401   .     S
C90    C92     1.485   .     S
C90    O145    1.210   .     D
C90    O147    1.317   .     S
C91    C92     1.396   .     D
C92    C103    1.393   .     S
C93    C95     1.483   .     S
C93    O150    1.297   .     S
C93    O151    1.226   .     D
C94    C95     1.395   .     D
C96    O152    1.302   .     S
C96    O153    1.224   .     D
C97    C100    1.399   .     S
C97    C101    1.395   .     D
C98    C101    1.481   .     S
C98    O155    1.289   .     S
C98    O157    1.254   .     D
C99    C100    1.391   .     D
C99    C107    1.402   .     S
C100   C108    1.484   .     S
C101   C106    1.400   .     S
C102   C104    1.483   .     S
C102   O154    1.211   .     D
C102   O156    1.319   .     S
C103   C104    1.397   .     D
C105   C107    1.485   .     S
C105   O159    1.294   .     S
C105   O160    1.227   .     D
C106   C107    1.395   .     D
C108   O161    1.303   .     S
C108   O162    1.223   .     D
O109   C42     1.209   1_556 D
O111   V7      1.859   1_554 S
O113   V7      1.640   1_554 S
O116   V11     1.946   1_655 S
O120   V8      1.849   1_455 S
O122   V8      1.639   1_455 S
O125   V12     1.951   1_565 S
O127   C66     1.210   1_565 D
O129   V9      1.850   1_545 S
O134   V10     1.942   1_556 S
O138   V10     1.858   1_556 S
O140   V10     1.639   1_556 S
O143   V8      1.948   1_455 S
O147   V11     1.849   1_655 S
O147   Cu166   2.086   1_655 S
O152   V9      1.950   1_545 S
O156   V12     1.850   1_565 S
O158   V12     1.639   1_565 S
O161   V7      1.943   1_554 S
Cu166  O147    2.086   1_455 S
