# Supplementary material for: Excavating hidden adsorption sites in metal-organic frameworks using rational defect engineering
Source: Nat Commun. 2017 Nov 16;8:1539. doi: 10.1038/s41467-017-01478-4 (PMC5691151; doi:10.1038/s41467-017-01478-4)
Supplement: Supplementary file 45 — Supplementary Data 42 [file 41467_2017_1478_MOESM45_ESM.cif]

data_XENZUN_modul_cation_relaxed
_audit_creation_date              2017-08-02
_audit_creation_method            'Materials Studio'
_symmetry_space_group_name_H-M    'P1'
_symmetry_Int_Tables_number       1
_symmetry_cell_setting            triclinic
loop_
_symmetry_equiv_pos_as_xyz
  x,y,z
_cell_length_a                    30.0288
_cell_length_b                    14.9069
_cell_length_c                    14.9583
_cell_angle_alpha                 86.1526
_cell_angle_beta                  86.2504
_cell_angle_gamma                 86.3798
loop_
_atom_site_label
_atom_site_type_symbol
_atom_site_fract_x
_atom_site_fract_y
_atom_site_fract_z
_atom_site_U_iso_or_equiv
_atom_site_adp_type
_atom_site_occupancy
Na1    Na    0.24605   0.99392   0.13203   0.00000  Uiso   1.00
Na2    Na    0.07192   0.47973   0.98772   0.00000  Uiso   1.00
Na3    Na    0.49887   0.13473   0.48099   0.00000  Uiso   1.00
Na4    Na    0.27244   0.01497   0.87507   0.00000  Uiso   1.00
Na5    Na    0.44234   0.53972   0.01088   0.00000  Uiso   1.00
Na6    Na    0.01298   0.87699   0.52473   0.00000  Uiso   1.00
V7     V     0.24125   0.19349   0.97300   0.00000  Uiso   1.00
V8     V     0.49112   0.47597   0.19042   0.00000  Uiso   1.00
V9     V     0.10106   0.97560   0.47045   0.00000  Uiso   1.00
V10    V     0.27459   0.81826   0.03266   0.00000  Uiso   1.00
V11    V     0.02202   0.53896   0.81407   0.00000  Uiso   1.00
V12    V     0.41050   0.03695   0.53886   0.00000  Uiso   1.00
H13    H     0.35124   0.40375   0.89323   0.00000  Uiso   1.00
H14    H     0.45606   0.35942   0.68594   0.00000  Uiso   1.00
H15    H     0.18288   0.14573   0.14480   0.00000  Uiso   1.00
H16    H     0.35229   0.16905   0.73625   0.00000  Uiso   1.00
H17    H     0.45284   0.69937   0.39710   0.00000  Uiso   1.00
H18    H     0.34784   0.90720   0.35571   0.00000  Uiso   1.00
H19    H     0.07810   0.35786   0.14155   0.00000  Uiso   1.00
H20    H     0.37348   0.70054   0.16456   0.00000  Uiso   1.00
H21    H     0.20296   0.90063   0.69523   0.00000  Uiso   1.00
H22    H     0.18068   0.69258   0.90612   0.00000  Uiso   1.00
H23    H     0.07733   0.14823   0.35489   0.00000  Uiso   1.00
H24    H     0.08670   0.74140   0.69703   0.00000  Uiso   1.00
H25    H     0.16057   0.61779   0.10614   0.00000  Uiso   1.00
H26    H     0.05612   0.66137   0.31442   0.00000  Uiso   1.00
H27    H     0.16165   0.84830   0.26868   0.00000  Uiso   1.00
H28    H     0.05980   0.31055   0.61446   0.00000  Uiso   1.00
H29    H     0.16416   0.10154   0.65754   0.00000  Uiso   1.00
H30    H     0.14104   0.31263   0.84401   0.00000  Uiso   1.00
H31    H     0.31136   0.11211   0.30912   0.00000  Uiso   1.00
H32    H     0.33461   0.32043   0.09894   0.00000  Uiso   1.00
H33    H     0.42690   0.27308   0.31075   0.00000  Uiso   1.00
C34    C     0.36674   0.36241   0.84005   0.00000  Uiso   1.00
C35    C     0.30748   0.25732   0.87546   0.00000  Uiso   1.00
C36    C     0.42520   0.33833   0.72320   0.00000  Uiso   1.00
C37    C     0.40576   0.38858   0.79216   0.00000  Uiso   1.00
C38    C     0.34786   0.28348   0.82009   0.00000  Uiso   1.00
C39    C     0.15100   0.29198   0.04571   0.00000  Uiso   1.00
C40    C     0.15180   0.17674   0.17456   0.00000  Uiso   1.00
C41    C     0.13210   0.25499   0.13365   0.00000  Uiso   1.00
C42    C     0.42798   0.21158   0.62705   0.00000  Uiso   1.00
C43    C     0.36703   0.23194   0.75112   0.00000  Uiso   1.00
C44    C     0.40524   0.26070   0.70196   0.00000  Uiso   1.00
C45    C     0.42595   0.47087   0.81720   0.00000  Uiso   1.00
C46    C     0.42592   0.72995   0.35647   0.00000  Uiso   1.00
C47    C     0.44344   0.61120   0.25147   0.00000  Uiso   1.00
C48    C     0.36685   0.84602   0.33388   0.00000  Uiso   1.00
C49    C     0.40171   0.80769   0.38320   0.00000  Uiso   1.00
C50    C     0.41576   0.69201   0.27799   0.00000  Uiso   1.00
C51    C     0.02937   0.29376   0.28878   0.00000  Uiso   1.00
C52    C     0.09314   0.29557   0.17271   0.00000  Uiso   1.00
C53    C     0.07310   0.25626   0.25141   0.00000  Uiso   1.00
C54    C     0.31896   0.85221   0.20741   0.00000  Uiso   1.00
C55    C     0.38102   0.73007   0.22717   0.00000  Uiso   1.00
C56    C     0.35631   0.80634   0.25628   0.00000  Uiso   1.00
C57    C     0.41431   0.84829   0.46504   0.00000  Uiso   1.00
C58    C     0.18239   0.84713   0.72665   0.00000  Uiso   1.00
C59    C     0.13060   0.88104   0.60681   0.00000  Uiso   1.00
C60    C     0.17023   0.73000   0.84420   0.00000  Uiso   1.00
C61    C     0.19527   0.79930   0.80520   0.00000  Uiso   1.00
C62    C     0.14331   0.82656   0.68872   0.00000  Uiso   1.00
C63    C     0.15081   0.05004   0.29074   0.00000  Uiso   1.00
C64    C     0.09271   0.17810   0.29238   0.00000  Uiso   1.00
C65    C     0.13173   0.13766   0.25314   0.00000  Uiso   1.00
C66    C     0.10779   0.63208   0.84965   0.00000  Uiso   1.00
C67    C     0.11764   0.75709   0.72716   0.00000  Uiso   1.00
C68    C     0.13177   0.70815   0.80408   0.00000  Uiso   1.00
C69    C     0.23640   0.82422   0.84499   0.00000  Uiso   1.00
C70    C     0.14529   0.65852   0.16016   0.00000  Uiso   1.00
C71    C     0.20591   0.76056   0.12749   0.00000  Uiso   1.00
C72    C     0.08702   0.68231   0.27704   0.00000  Uiso   1.00
C73    C     0.10605   0.63263   0.20739   0.00000  Uiso   1.00
C74    C     0.16493   0.73611   0.18196   0.00000  Uiso   1.00
C75    C     0.35367   0.68347   0.96857   0.00000  Uiso   1.00
H76    H     0.35252   0.65610   0.90246   0.00000  Uiso   1.00
C77    C     0.08444   0.80540   0.37592   0.00000  Uiso   1.00
C78    C     0.14617   0.78697   0.25185   0.00000  Uiso   1.00
C79    C     0.10751   0.75878   0.29977   0.00000  Uiso   1.00
C80    C     0.08551   0.55034   0.18344   0.00000  Uiso   1.00
C81    C     0.08676   0.27976   0.65514   0.00000  Uiso   1.00
C82    C     0.07013   0.40117   0.75669   0.00000  Uiso   1.00
C83    C     0.14541   0.16318   0.67879   0.00000  Uiso   1.00
C84    C     0.11052   0.20115   0.62940   0.00000  Uiso   1.00
C85    C     0.09749   0.31897   0.73264   0.00000  Uiso   1.00
C86    C     0.48962   0.70443   0.67571   0.00000  Uiso   1.00
H87    H     0.45771   0.70090   0.64439   0.00000  Uiso   1.00
C88    C     0.19540   0.15952   0.80101   0.00000  Uiso   1.00
C89    C     0.13251   0.28148   0.78311   0.00000  Uiso   1.00
C90    C     0.15676   0.20419   0.75500   0.00000  Uiso   1.00
C91    C     0.09834   0.16013   0.54752   0.00000  Uiso   1.00
C92    C     0.33213   0.16555   0.27810   0.00000  Uiso   1.00
C93    C     0.38261   0.13177   0.39983   0.00000  Uiso   1.00
C94    C     0.34477   0.28289   0.16098   0.00000  Uiso   1.00
C95    C     0.31972   0.21315   0.19911   0.00000  Uiso   1.00
C96    C     0.37085   0.18656   0.31733   0.00000  Uiso   1.00
C97    C     0.34371   0.97279   0.69891   0.00000  Uiso   1.00
H98    H     0.32942   0.90700   0.69614   0.00000  Uiso   1.00
C99    C     0.40551   0.38432   0.15851   0.00000  Uiso   1.00
C100   C     0.39639   0.25665   0.27967   0.00000  Uiso   1.00
C101   C     0.38262   0.30578   0.20238   0.00000  Uiso   1.00
C102   C     0.27870   0.18962   0.15822   0.00000  Uiso   1.00
O103   O     0.13182   0.34575   0.99495   0.00000  Uiso   1.00
O104   O     0.30179   0.17342   0.89741   0.00000  Uiso   1.00
O105   O     0.19062   0.25597   0.02121   0.00000  Uiso   1.00
O106   O     0.27877   0.31399   0.90580   0.00000  Uiso   1.00
O107   O     0.23061   0.08878   0.00230   0.00000  Uiso   1.00
O108   O     0.40595   0.15479   0.58800   0.00000  Uiso   1.00
O109   O     0.46669   0.22595   0.60130   0.00000  Uiso   1.00
O110   O     0.46798   0.47783   0.79305   0.00000  Uiso   1.00
O111   O     0.40425   0.52861   0.85873   0.00000  Uiso   1.00
O112   O     0.00434   0.25444   0.34250   0.00000  Uiso   1.00
O113   O     0.45379   0.59961   0.16799   0.00000  Uiso   1.00
O114   O     0.01690   0.37363   0.25315   0.00000  Uiso   1.00
O115   O     0.45905   0.55370   0.30812   0.00000  Uiso   1.00
O116   O     0.00817   0.45014   0.08590   0.00000  Uiso   1.00
O117   O     0.29970   0.80874   0.14984   0.00000  Uiso   1.00
O118   O     0.30597   0.92983   0.22245   0.00000  Uiso   1.00
O119   O     0.40179   0.93264   0.47250   0.00000  Uiso   1.00
O120   O     0.43547   0.80479   0.52214   0.00000  Uiso   1.00
O121   O     0.17815   1.00070   0.25214   0.00000  Uiso   1.00
O122   O     0.08907   0.90118   0.59379   0.00000  Uiso   1.00
O123   O     0.13287   0.02401   0.37002   0.00000  Uiso   1.00
O124   O     0.15911   0.91175   0.54964   0.00000  Uiso   1.00
O125   O     0.04975   1.00536   0.44544   0.00000  Uiso   1.00
O126   O     0.07966   0.59239   0.80575   0.00000  Uiso   1.00
O127   O     0.11531   0.60609   0.92710   0.00000  Uiso   1.00
O128   O     0.24019   0.80144   0.92954   0.00000  Uiso   1.00
O129   O     0.26523   0.86452   0.79987   0.00000  Uiso   1.00
O130   O     0.38228   0.66642   1.02174   0.00000  Uiso   1.00
O131   O     0.21283   0.84386   0.10547   0.00000  Uiso   1.00
O132   O     0.32025   0.74177   0.98789   0.00000  Uiso   1.00
O133   O     0.23401   0.70247   0.09746   0.00000  Uiso   1.00
O134   O     0.28939   0.91977   1.00315   0.00000  Uiso   1.00
O135   O     0.10637   0.85951   0.41857   0.00000  Uiso   1.00
O136   O     0.04545   0.79126   0.39948   0.00000  Uiso   1.00
O137   O     0.04359   0.54292   0.21022   0.00000  Uiso   1.00
O138   O     0.10651   0.49200   0.14194   0.00000  Uiso   1.00
O139   O     0.51569   0.76357   0.66243   0.00000  Uiso   1.00
O140   O     0.05834   0.41421   0.83941   0.00000  Uiso   1.00
O141   O     0.49849   0.63689   0.73416   0.00000  Uiso   1.00
O142   O     0.05578   0.45860   0.69876   0.00000  Uiso   1.00
O143   O     0.00714   0.56311   0.91734   0.00000  Uiso   1.00
O144   O     0.21428   0.20350   0.85861   0.00000  Uiso   1.00
O145   O     0.20987   0.08337   0.78382   0.00000  Uiso   1.00
O146   O     0.11160   0.07586   0.53944   0.00000  Uiso   1.00
O147   O     0.07723   0.20279   0.49005   0.00000  Uiso   1.00
O148   O     0.33601   1.02539   0.75727   0.00000  Uiso   1.00
O149   O     0.42381   0.10906   0.41408   0.00000  Uiso   1.00
O150   O     0.37241   0.99250   0.63143   0.00000  Uiso   1.00
O151   O     0.35354   0.10225   0.45644   0.00000  Uiso   1.00
O152   O     0.46088   1.00728   0.56842   0.00000  Uiso   1.00
O153   O     0.43388   0.42221   0.20336   0.00000  Uiso   1.00
O154   O     0.39701   0.41441   0.08275   0.00000  Uiso   1.00
O155   O     0.27480   0.21600   0.07403   0.00000  Uiso   1.00
O156   O     0.24958   0.14830   0.20094   0.00000  Uiso   1.00
Na157  Na    0.74472   0.99475   0.13076   0.00000  Uiso   1.00
Na158  Na    0.56767   0.48480   0.98841   0.00000  Uiso   1.00
Na159  Na    1.00076   0.13405   0.47724   0.00000  Uiso   1.00
Na160  Na    0.76703   0.01978   0.87249   0.00000  Uiso   1.00
Na161  Na    0.94358   0.53182   0.01436   0.00000  Uiso   1.00
Na162  Na    0.51070   0.88223   0.53500   0.00000  Uiso   1.00
V163   V     0.74087   0.19693   0.97210   0.00000  Uiso   1.00
V164   V     0.99325   0.47497   0.18900   0.00000  Uiso   1.00
V165   V     0.60016   0.97885   0.47288   0.00000  Uiso   1.00
V166   V     0.77223   0.81717   0.03296   0.00000  Uiso   1.00
V167   V     0.51969   0.54437   0.81162   0.00000  Uiso   1.00
V168   V     0.91293   0.03552   0.53366   0.00000  Uiso   1.00
H169   H     0.85429   0.39797   0.89412   0.00000  Uiso   1.00
H170   H     0.95880   0.35255   0.68620   0.00000  Uiso   1.00
H171   H     0.68354   0.14937   0.14750   0.00000  Uiso   1.00
H172   H     0.85272   0.16692   0.73282   0.00000  Uiso   1.00
H173   H     0.95437   0.70051   0.39081   0.00000  Uiso   1.00
H174   H     0.84951   0.90851   0.34704   0.00000  Uiso   1.00
H175   H     0.57829   0.36045   0.14186   0.00000  Uiso   1.00
H176   H     0.87398   0.69783   0.16010   0.00000  Uiso   1.00
H177   H     0.70355   0.89877   0.69734   0.00000  Uiso   1.00
H178   H     0.67859   0.69023   0.90688   0.00000  Uiso   1.00
H179   H     0.57677   0.15090   0.35539   0.00000  Uiso   1.00
H180   H     0.58680   0.74162   0.69461   0.00000  Uiso   1.00
H181   H     0.65927   0.61737   0.11186   0.00000  Uiso   1.00
H182   H     0.55402   0.66136   0.31859   0.00000  Uiso   1.00
H183   H     0.83081   0.86683   0.86020   0.00000  Uiso   1.00
H184   H     0.66035   0.84655   0.27594   0.00000  Uiso   1.00
H185   H     0.55761   0.31496   0.61410   0.00000  Uiso   1.00
H186   H     0.66301   0.10856   0.65786   0.00000  Uiso   1.00
H187   H     0.93546   0.65454   0.86269   0.00000  Uiso   1.00
H188   H     0.63867   0.32025   0.84371   0.00000  Uiso   1.00
H189   H     0.81212   0.11330   0.30755   0.00000  Uiso   1.00
H190   H     0.83595   0.32154   0.09724   0.00000  Uiso   1.00
H191   H     0.93620   0.86430   0.64956   0.00000  Uiso   1.00
H192   H     0.92802   0.27311   0.30949   0.00000  Uiso   1.00
C193   C     0.86957   0.35688   0.84036   0.00000  Uiso   1.00
C194   C     0.80886   0.25472   0.87395   0.00000  Uiso   1.00
C195   C     0.92784   0.33201   0.72356   0.00000  Uiso   1.00
C196   C     0.90892   0.38217   0.79296   0.00000  Uiso   1.00
C197   C     0.84978   0.27924   0.81921   0.00000  Uiso   1.00
C198   C     0.65137   0.29595   0.04749   0.00000  Uiso   1.00
C199   C     0.65223   0.18007   0.17655   0.00000  Uiso   1.00
C200   C     0.63259   0.25820   0.13529   0.00000  Uiso   1.00
C201   C     0.93009   0.20755   0.62601   0.00000  Uiso   1.00
C202   C     0.86842   0.22805   0.74948   0.00000  Uiso   1.00
C203   C     0.90717   0.25554   0.70138   0.00000  Uiso   1.00
C204   C     0.92972   0.46386   0.81758   0.00000  Uiso   1.00
C205   C     0.92741   0.73100   0.35008   0.00000  Uiso   1.00
C206   C     0.94516   0.61119   0.24689   0.00000  Uiso   1.00
C207   C     0.86856   0.84696   0.32613   0.00000  Uiso   1.00
C208   C     0.90328   0.80917   0.37599   0.00000  Uiso   1.00
C209   C     0.91716   0.69201   0.27215   0.00000  Uiso   1.00
C210   C     0.52880   0.29510   0.28844   0.00000  Uiso   1.00
C211   C     0.59325   0.29828   0.17347   0.00000  Uiso   1.00
C212   C     0.57284   0.25864   0.25159   0.00000  Uiso   1.00
C213   C     0.81999   0.85190   0.20210   0.00000  Uiso   1.00
C214   C     0.88219   0.72898   0.22130   0.00000  Uiso   1.00
C215   C     0.85781   0.80601   0.24941   0.00000  Uiso   1.00
C216   C     0.91515   0.85031   0.45799   0.00000  Uiso   1.00
C217   C     0.68253   0.84554   0.72791   0.00000  Uiso   1.00
C218   C     0.63126   0.88222   0.60744   0.00000  Uiso   1.00
C219   C     0.66899   0.72784   0.84448   0.00000  Uiso   1.00
C220   C     0.69451   0.79696   0.80673   0.00000  Uiso   1.00
C221   C     0.64362   0.82609   0.68859   0.00000  Uiso   1.00
C222   C     0.65049   0.05305   0.29320   0.00000  Uiso   1.00
C223   C     0.59246   0.18070   0.29300   0.00000  Uiso   1.00
C224   C     0.63179   0.14065   0.25462   0.00000  Uiso   1.00
C225   C     0.60615   0.63172   0.84756   0.00000  Uiso   1.00
C226   C     0.61760   0.75657   0.72559   0.00000  Uiso   1.00
C227   C     0.63094   0.70682   0.80269   0.00000  Uiso   1.00
C228   C     0.73508   0.82030   0.84901   0.00000  Uiso   1.00
C229   C     0.64375   0.65821   0.16564   0.00000  Uiso   1.00
C230   C     0.70453   0.75976   0.13332   0.00000  Uiso   1.00
C231   C     0.58506   0.68229   0.28195   0.00000  Uiso   1.00
C232   C     0.60411   0.63306   0.21191   0.00000  Uiso   1.00
C233   C     0.66352   0.73542   0.18803   0.00000  Uiso   1.00
C234   C     0.86267   0.71963   0.95858   0.00000  Uiso   1.00
C235   C     0.86177   0.83565   0.83006   0.00000  Uiso   1.00
C236   C     0.88143   0.75726   0.87073   0.00000  Uiso   1.00
C237   C     0.58354   0.80450   0.38314   0.00000  Uiso   1.00
C238   C     0.64468   0.78575   0.25824   0.00000  Uiso   1.00
C239   C     0.60581   0.75795   0.30592   0.00000  Uiso   1.00
C240   C     0.58330   0.55221   0.18527   0.00000  Uiso   1.00
C241   C     0.58476   0.28524   0.65480   0.00000  Uiso   1.00
C242   C     0.56709   0.40615   0.75649   0.00000  Uiso   1.00
C243   C     0.64389   0.17006   0.67875   0.00000  Uiso   1.00
C244   C     0.60889   0.20698   0.62917   0.00000  Uiso   1.00
C245   C     0.59524   0.32511   0.73215   0.00000  Uiso   1.00
C246   C     0.98443   0.71970   0.71553   0.00000  Uiso   1.00
C247   C     0.92044   0.71685   0.83162   0.00000  Uiso   1.00
C248   C     0.94058   0.75628   0.75310   0.00000  Uiso   1.00
C249   C     0.69286   0.16565   0.80199   0.00000  Uiso   1.00
C250   C     0.63040   0.28868   0.78283   0.00000  Uiso   1.00
C251   C     0.65487   0.21157   0.75504   0.00000  Uiso   1.00
C252   C     0.59683   0.16463   0.54784   0.00000  Uiso   1.00
C253   C     0.83287   0.16683   0.27657   0.00000  Uiso   1.00
C254   C     0.88389   0.13199   0.39740   0.00000  Uiso   1.00
C255   C     0.84592   0.28390   0.15944   0.00000  Uiso   1.00
C256   C     0.82062   0.21463   0.19752   0.00000  Uiso   1.00
C257   C     0.87166   0.18737   0.31573   0.00000  Uiso   1.00
C258   C     0.86269   0.96219   0.71355   0.00000  Uiso   1.00
C259   C     0.92084   0.83437   0.71214   0.00000  Uiso   1.00
C260   C     0.88179   0.87470   0.75138   0.00000  Uiso   1.00
C261   C     0.90814   0.38115   0.15454   0.00000  Uiso   1.00
C262   C     0.89750   0.25700   0.27828   0.00000  Uiso   1.00
C263   C     0.88403   0.30570   0.20072   0.00000  Uiso   1.00
C264   C     0.77989   0.19056   0.15595   0.00000  Uiso   1.00
O265   O     0.63189   0.35004   0.99756   0.00000  Uiso   1.00
O266   O     0.80168   0.17140   0.89504   0.00000  Uiso   1.00
O267   O     0.69105   0.26031   0.02224   0.00000  Uiso   1.00
O268   O     0.78093   0.31271   0.90466   0.00000  Uiso   1.00
O269   O     0.72869   0.09312   0.00185   0.00000  Uiso   1.00
O270   O     0.90829   0.15178   0.58523   0.00000  Uiso   1.00
O271   O     0.96897   0.22181   0.60151   0.00000  Uiso   1.00
O272   O     0.97180   0.47117   0.79186   0.00000  Uiso   1.00
O273   O     0.90872   0.52177   0.85967   0.00000  Uiso   1.00
O274   O     0.50386   0.25530   0.34199   0.00000  Uiso   1.00
O275   O     0.95651   0.59940   0.16375   0.00000  Uiso   1.00
O276   O     0.51601   0.37483   0.25263   0.00000  Uiso   1.00
O277   O     0.96052   0.55400   0.30410   0.00000  Uiso   1.00
O278   O     0.50454   0.45340   0.08591   0.00000  Uiso   1.00
O279   O     0.79951   0.80771   0.14706   0.00000  Uiso   1.00
O280   O     0.80775   0.93008   0.21622   0.00000  Uiso   1.00
O281   O     0.90190   0.93459   0.46577   0.00000  Uiso   1.00
O282   O     0.93623   0.80766   0.51554   0.00000  Uiso   1.00
O283   O     0.67837   1.00376   0.25594   0.00000  Uiso   1.00
O284   O     0.58971   0.90462   0.59526   0.00000  Uiso   1.00
O285   O     0.63162   0.02725   0.37178   0.00000  Uiso   1.00
O286   O     0.65966   0.91257   0.55010   0.00000  Uiso   1.00
O287   O     0.54815   1.00779   0.45096   0.00000  Uiso   1.00
O288   O     0.57856   0.59203   0.80228   0.00000  Uiso   1.00
O289   O     0.61236   0.60631   0.92578   0.00000  Uiso   1.00
O290   O     0.73841   0.79307   0.93324   0.00000  Uiso   1.00
O291   O     0.76406   0.86285   0.80737   0.00000  Uiso   1.00
O292   O     0.88218   0.66553   1.00857   0.00000  Uiso   1.00
O293   O     0.71120   0.84277   0.10949   0.00000  Uiso   1.00
O294   O     0.82305   0.75504   0.98392   0.00000  Uiso   1.00
O295   O     0.73287   0.70163   0.10434   0.00000  Uiso   1.00
O296   O     0.78338   0.92117   1.00131   0.00000  Uiso   1.00
O297   O     0.60519   0.86351   0.41988   0.00000  Uiso   1.00
O298   O     0.54580   0.78692   0.41276   0.00000  Uiso   1.00
O299   O     0.54130   0.54429   0.21111   0.00000  Uiso   1.00
O300   O     0.60417   0.49544   0.14150   0.00000  Uiso   1.00
O301   O     1.00911   0.75946   0.66138   0.00000  Uiso   1.00
O302   O     0.55501   0.41829   0.83927   0.00000  Uiso   1.00
O303   O     0.99770   0.64020   0.75106   0.00000  Uiso   1.00
O304   O     0.55209   0.46285   0.69838   0.00000  Uiso   1.00
O305   O     0.50462   0.57432   0.91253   0.00000  Uiso   1.00
O306   O     0.71325   0.20884   0.85797   0.00000  Uiso   1.00
O307   O     0.70536   0.08783   0.78660   0.00000  Uiso   1.00
O308   O     0.61102   0.08091   0.53984   0.00000  Uiso   1.00
O309   O     0.57494   0.20600   0.49075   0.00000  Uiso   1.00
O310   O     0.83495   1.01113   0.75164   0.00000  Uiso   1.00
O311   O     0.92530   0.10960   0.41007   0.00000  Uiso   1.00
O312   O     0.88094   0.98857   0.63459   0.00000  Uiso   1.00
O313   O     0.85525   0.10185   0.45450   0.00000  Uiso   1.00
O314   O     0.96435   1.00509   0.55787   0.00000  Uiso   1.00
O315   O     0.93554   0.42272   0.19849   0.00000  Uiso   1.00
O316   O     0.90141   0.40499   0.07617   0.00000  Uiso   1.00
O317   O     0.77606   0.21694   0.07174   0.00000  Uiso   1.00
O318   O     0.75113   0.14821   0.19854   0.00000  Uiso   1.00
Cu319  Cu    0.30511   0.65042   0.09665   0.00000  Uiso   1.00
Cu320  Cu    0.20199   0.36231   0.93665   0.00000  Uiso   1.00
Cu321  Cu    0.46553   0.40004   0.35735   0.00000  Uiso   1.00
Cu322  Cu    0.03727   0.60911   0.65234   0.00000  Uiso   1.00
Cu323  Cu    0.32493   0.07675   0.61207   0.00000  Uiso   1.00
Cu324  Cu    0.18146   0.93017   0.40765   0.00000  Uiso   1.00
Cu325  Cu    0.80807   0.65959   0.09251   0.00000  Uiso   1.00
Cu326  Cu    0.70495   0.37149   0.93251   0.00000  Uiso   1.00
Cu327  Cu    0.96849   0.40922   0.35321   0.00000  Uiso   1.00
Cu328  Cu    0.54022   0.61829   0.64820   0.00000  Uiso   1.00
Cu329  Cu    0.82789   0.08593   0.60794   0.00000  Uiso   1.00
Cu330  Cu    0.68442   0.93934   0.40351   0.00000  Uiso   1.00
loop_
_geom_bond_atom_site_label_1
_geom_bond_atom_site_label_2
_geom_bond_distance
_geom_bond_site_symmetry_2
_ccdc_geom_bond_type
V7     O104    2.093   .     S
V7     O105    1.862   1_556 S
V7     O107    1.638   1_556 S
V7     O144    1.933   .     S
V7     O155    1.929   1_556 S
V8     O113    2.115   .     S
V8     O153    1.935   .     S
V8     O276    1.860   .     S
V8     O278    1.640   .     S
V8     O299    1.924   .     S
V9     O122    2.110   .     S
V9     O123    1.856   1_565 S
V9     O125    1.636   .     S
V9     O135    1.937   .     S
V9     O146    1.926   1_565 S
V10    O117    1.946   .     S
V10    O128    1.950   1_554 S
V10    O131    2.115   .     S
V10    O132    1.847   1_554 S
V10    O134    1.628   1_554 S
V11    O126    1.944   .     S
V11    O140    2.120   .     S
V11    O143    1.637   .     S
V11    O272    1.926   1_455 S
V11    O303    1.860   1_455 S
V12    O108    1.943   .     S
V12    O119    1.940   1_545 S
V12    O149    2.118   .     S
V12    O150    1.852   1_545 S
V12    O152    1.630   1_545 S
H13    C34     1.100   .     S
H14    C36     1.102   .     S
H15    C40     1.096   .     S
H16    C43     1.104   .     S
H17    C46     1.101   .     S
H18    C48     1.102   .     S
H19    C52     1.095   .     S
H20    C55     1.104   .     S
H21    C58     1.101   .     S
H22    C60     1.102   .     S
H23    C64     1.095   .     S
H24    C67     1.103   .     S
H25    C70     1.102   .     S
H26    C72     1.103   .     S
H27    C78     1.102   .     S
H28    C81     1.103   .     S
H29    C83     1.101   .     S
H30    C89     1.102   .     S
H31    C92     1.102   .     S
H32    C94     1.102   .     S
H33    C100    1.102   .     S
C34    C37     1.396   .     S
C34    C38     1.396   .     D
C35    C38     1.481   .     S
C35    O104    1.291   .     S
C35    O106    1.253   .     D
C36    C37     1.391   .     D
C36    C44     1.400   .     S
C37    C45     1.482   .     S
C38    C43     1.400   .     S
C39    C41     1.484   .     S
C39    O103    1.212   1_554 D
C39    O105    1.314   .     S
C40    C41     1.396   .     D
C40    C65     1.394   .     S
C41    C52     1.394   .     S
C42    C44     1.485   .     S
C42    O108    1.297   .     S
C42    O109    1.227   .     D
C43    C44     1.396   .     D
C45    O110    1.299   .     S
C45    O111    1.224   .     D
C46    C49     1.396   .     S
C46    C50     1.396   .     D
C47    C50     1.481   .     S
C47    O113    1.287   .     S
C47    O115    1.255   .     D
C48    C49     1.391   .     D
C48    C56     1.401   .     S
C49    C57     1.482   .     S
C50    C55     1.400   .     S
C51    C53     1.484   .     S
C51    O112    1.211   .     D
C51    O114    1.314   .     S
C52    C53     1.397   .     D
C53    C64     1.394   .     S
C54    C56     1.484   .     S
C54    O117    1.297   .     S
C54    O118    1.228   .     D
C55    C56     1.397   .     D
C57    O119    1.300   .     S
C57    O120    1.224   .     D
C58    C61     1.397   .     S
C58    C62     1.396   .     D
C59    C62     1.481   .     S
C59    O122    1.289   .     S
C59    O124    1.255   .     D
C60    C61     1.390   .     D
C60    C68     1.401   .     S
C61    C69     1.484   .     S
C62    C67     1.400   .     S
C63    C65     1.483   .     S
C63    O121    1.211   1_545 D
C63    O123    1.315   .     S
C64    C65     1.396   .     D
C66    C68     1.485   .     S
C66    O126    1.297   .     S
C66    O127    1.227   .     D
C67    C68     1.396   .     D
C69    O128    1.298   .     S
C69    O129    1.225   .     D
C70    C73     1.396   .     S
C70    C74     1.398   .     D
C71    C74     1.482   .     S
C71    O131    1.289   .     S
C71    O133    1.254   .     D
C72    C73     1.390   .     D
C72    C79     1.401   .     S
C73    C80     1.482   .     S
C74    C78     1.400   .     S
C75    H76     1.098   .     S
C75    O130    1.212   .     D
C75    O132    1.316   .     S
C77    C79     1.484   .     S
C77    O135    1.297   .     S
C77    O136    1.228   .     D
C78    C79     1.397   .     D
C80    O137    1.305   .     S
C80    O138    1.221   .     D
C81    C84     1.396   .     S
C81    C85     1.398   .     D
C82    C85     1.483   .     S
C82    O140    1.289   .     S
C82    O142    1.254   .     D
C83    C84     1.391   .     D
C83    C90     1.400   .     S
C84    C91     1.482   .     S
C85    C89     1.400   .     S
C86    H87     1.100   .     S
C86    O139    1.214   .     D
C86    O141    1.314   .     S
C88    C90     1.486   .     S
C88    O144    1.296   .     S
C88    O145    1.227   .     D
C89    C90     1.398   .     D
C91    O146    1.305   .     S
C91    O147    1.222   .     D
C92    C95     1.397   .     S
C92    C96     1.398   .     D
C93    C96     1.483   .     S
C93    O149    1.289   .     S
C93    O151    1.255   .     D
C94    C95     1.391   .     D
C94    C101    1.400   .     S
C95    C102    1.482   .     S
C96    C100    1.401   .     S
C97    H98     1.099   .     S
C97    O148    1.214   .     D
C97    O150    1.314   .     S
C99    C101    1.488   .     S
C99    O153    1.297   .     S
C99    O154    1.227   .     D
C100   C101    1.398   .     D
C102   O155    1.304   .     S
C102   O156    1.222   .     D
O103   C39     1.212   1_556 D
O105   V7      1.862   1_554 S
O107   V7      1.638   1_554 S
O110   V167    1.939   .     S
O114   V164    1.862   1_455 S
O116   V164    1.638   1_455 S
O119   V12     1.940   1_565 S
O121   C63     1.211   1_565 D
O123   V9      1.856   1_545 S
O128   V10     1.950   1_556 S
O132   V10     1.847   1_556 S
O134   V10     1.628   1_556 S
O137   V164    1.927   1_455 S
O141   V167    1.850   .     S
O146   V9      1.926   1_545 S
O150   V12     1.852   1_565 S
O152   V12     1.630   1_565 S
O155   V7      1.929   1_554 S
V163   O266    2.122   .     S
V163   O267    1.861   1_556 S
V163   O269    1.638   1_556 S
V163   O306    1.939   .     S
V163   O317    1.932   1_556 S
V164   O116    1.638   1_655 S
V164   O137    1.927   1_655 S
V164   O114    1.862   1_655 S
V164   O275    2.122   .     S
V164   O315    1.937   .     S
V165   O284    2.091   .     S
V165   O285    1.858   1_565 S
V165   O287    1.642   .     S
V165   O297    1.934   .     S
V165   O308    1.932   1_565 S
V166   O279    1.934   .     S
V166   O290    1.924   1_554 S
V166   O293    2.124   .     S
V166   O294    1.868   1_554 S
V166   O296    1.639   1_554 S
V167   O288    1.940   .     S
V167   O302    2.128   .     S
V167   O305    1.630   .     S
V168   O270    1.937   .     S
V168   O281    1.928   1_545 S
V168   O311    2.113   .     S
V168   O312    1.856   1_545 S
V168   O314    1.638   1_545 S
H169   C193    1.102   .     S
H170   C195    1.102   .     S
H171   C199    1.096   .     S
H172   C202    1.102   .     S
H173   C205    1.102   .     S
H174   C207    1.103   .     S
H175   C211    1.096   .     S
H176   C214    1.102   .     S
H177   C217    1.102   .     S
H178   C219    1.102   .     S
H179   C223    1.097   .     S
H180   C226    1.103   .     S
H181   C229    1.103   .     S
H182   C231    1.102   .     S
H183   C235    1.096   .     S
H184   C238    1.102   .     S
H185   C241    1.102   .     S
H186   C243    1.103   .     S
H187   C247    1.095   .     S
H188   C250    1.102   .     S
H189   C253    1.102   .     S
H190   C255    1.102   .     S
H191   C259    1.096   .     S
H192   C262    1.102   .     S
C193   C196    1.397   .     S
C193   C197    1.398   .     D
C194   C197    1.483   .     S
C194   O266    1.289   .     S
C194   O268    1.254   .     D
C195   C196    1.390   .     D
C195   C203    1.401   .     S
C196   C204    1.482   .     S
C197   C202    1.400   .     S
C198   C200    1.484   .     S
C198   O265    1.211   1_554 D
C198   O267    1.316   .     S
C199   C200    1.396   .     D
C199   C224    1.395   .     S
C200   C211    1.395   .     S
C201   C203    1.484   .     S
C201   O270    1.297   .     S
C201   O271    1.228   .     D
C202   C203    1.397   .     D
C204   O272    1.306   .     S
C204   O273    1.221   .     D
C205   C208    1.396   .     S
C205   C209    1.397   .     D
C206   C209    1.481   .     S
C206   O275    1.288   .     S
C206   O277    1.255   .     D
C207   C208    1.390   .     D
C207   C215    1.400   .     S
C208   C216    1.481   .     S
C209   C214    1.400   .     S
C210   C212    1.484   .     S
C210   O274    1.212   .     D
C210   O276    1.316   .     S
C211   C212    1.396   .     D
C212   C223    1.395   .     S
C213   C215    1.484   .     S
C213   O279    1.296   .     S
C213   O280    1.227   .     D
C214   C215    1.396   .     D
C216   O281    1.304   .     S
C216   O282    1.222   .     D
C217   C220    1.397   .     S
C217   C221    1.397   .     D
C218   C221    1.482   .     S
C218   O284    1.292   .     S
C218   O286    1.252   .     D
C219   C220    1.390   .     D
C219   C227    1.400   .     S
C220   C228    1.480   .     S
C221   C226    1.400   .     S
C222   C224    1.484   .     S
C222   O283    1.212   1_545 D
C222   O285    1.315   .     S
C223   C224    1.396   .     D
C225   C227    1.482   .     S
C225   O288    1.298   .     S
C225   O289    1.228   .     D
C226   C227    1.396   .     D
C228   O290    1.306   .     S
C228   O291    1.222   .     D
C229   C232    1.397   .     S
C229   C233    1.398   .     D
C230   C233    1.484   .     S
C230   O293    1.289   .     S
C230   O295    1.254   .     D
C231   C232    1.391   .     D
C231   C239    1.400   .     S
C232   C240    1.481   .     S
C233   C238    1.400   .     S
C234   C236    1.484   .     S
C234   O292    1.212   .     D
C234   O294    1.314   .     S
C235   C236    1.396   .     D
C235   C260    1.395   .     S
C236   C247    1.395   .     S
C237   C239    1.487   .     S
C237   O297    1.297   .     S
C237   O298    1.227   .     D
C238   C239    1.398   .     D
C240   O299    1.305   .     S
C240   O300    1.221   .     D
C241   C244    1.396   .     S
C241   C245    1.398   .     D
C242   C245    1.482   .     S
C242   O302    1.289   .     S
C242   O304    1.256   .     D
C243   C244    1.390   .     D
C243   C251    1.401   .     S
C244   C252    1.483   .     S
C245   C250    1.401   .     S
C246   C248    1.484   .     S
C246   O301    1.212   .     D
C246   O303    1.315   .     S
C247   C248    1.396   .     D
C248   C259    1.395   .     S
C249   C251    1.485   .     S
C249   O306    1.296   .     S
C249   O307    1.228   .     D
C250   C251    1.397   .     D
C252   O308    1.304   .     S
C252   O309    1.222   .     D
C253   C256    1.397   .     S
C253   C257    1.397   .     D
C254   C257    1.481   .     S
C254   O311    1.290   .     S
C254   O313    1.254   .     D
C255   C256    1.390   .     D
C255   C263    1.401   .     S
C256   C264    1.482   .     S
C257   C262    1.400   .     S
C258   C260    1.483   .     S
C258   O310    1.211   .     D
C258   O312    1.315   .     S
C259   C260    1.396   .     D
C261   C263    1.483   .     S
C261   O315    1.297   .     S
C261   O316    1.228   .     D
C262   C263    1.396   .     D
C264   O317    1.304   .     S
C264   O318    1.222   .     D
O265   C198    1.211   1_556 D
O267   V163    1.861   1_554 S
O269   V163    1.638   1_554 S
O272   V11     1.926   1_655 S
O281   V168    1.928   1_565 S
O283   C222    1.212   1_565 D
O285   V165    1.858   1_545 S
O290   V166    1.924   1_556 S
O294   V166    1.868   1_556 S
O296   V166    1.639   1_556 S
O303   V11     1.860   1_655 S
O308   V165    1.932   1_545 S
O312   V168    1.856   1_565 S
O314   V168    1.638   1_565 S
O317   V163    1.932   1_554 S
