# Supplementary material for: Excavating hidden adsorption sites in metal-organic frameworks using rational defect engineering
Source: Nat Commun. 2017 Nov 16;8:1539. doi: 10.1038/s41467-017-01478-4 (PMC5691151; doi:10.1038/s41467-017-01478-4)
Supplement: Supplementary file 46 — Supplementary Data 43 [file 41467_2017_1478_MOESM46_ESM.cif]

data_XENZUN_waterOH_cation_relaxed
_audit_creation_date              2017-08-02
_audit_creation_method            'Materials Studio'
_symmetry_space_group_name_H-M    'P1'
_symmetry_Int_Tables_number       1
_symmetry_cell_setting            triclinic
loop_
_symmetry_equiv_pos_as_xyz
  x,y,z
_cell_length_a                    30.1526
_cell_length_b                    15.0552
_cell_length_c                    14.9928
_cell_angle_alpha                 85.7176
_cell_angle_beta                  86.1883
_cell_angle_gamma                 85.7527
loop_
_atom_site_label
_atom_site_type_symbol
_atom_site_fract_x
_atom_site_fract_y
_atom_site_fract_z
_atom_site_U_iso_or_equiv
_atom_site_adp_type
_atom_site_occupancy
Na1    Na    0.23993   0.98389   0.13034   0.00000  Uiso   1.00
Na2    Na    0.06528   0.47331   0.98639   0.00000  Uiso   1.00
Na3    Na    0.49369   0.12467   0.48093   0.00000  Uiso   1.00
Na4    Na    0.26028   0.00678   0.88249   0.00000  Uiso   1.00
Na5    Na    0.44142   0.51858   0.00873   0.00000  Uiso   1.00
Na6    Na    0.00783   0.87157   0.52260   0.00000  Uiso   1.00
V7     V     0.23541   0.18880   0.97521   0.00000  Uiso   1.00
V8     V     0.48804   0.46685   0.19157   0.00000  Uiso   1.00
V9     V     0.09615   0.97024   0.46915   0.00000  Uiso   1.00
V10    V     0.26904   0.80787   0.02868   0.00000  Uiso   1.00
V11    V     0.01547   0.52970   0.81089   0.00000  Uiso   1.00
V12    V     0.40586   0.02320   0.53858   0.00000  Uiso   1.00
H13    H     0.34797   0.38319   0.89912   0.00000  Uiso   1.00
H14    H     0.45190   0.33699   0.69116   0.00000  Uiso   1.00
H15    H     0.18031   0.14530   0.15020   0.00000  Uiso   1.00
H16    H     0.34386   0.16109   0.73236   0.00000  Uiso   1.00
H17    H     0.45082   0.69160   0.38514   0.00000  Uiso   1.00
H18    H     0.34553   0.89932   0.34500   0.00000  Uiso   1.00
H19    H     0.07599   0.35822   0.14699   0.00000  Uiso   1.00
H20    H     0.36497   0.68544   0.16524   0.00000  Uiso   1.00
H21    H     0.19413   0.89109   0.69409   0.00000  Uiso   1.00
H22    H     0.17169   0.68469   0.90530   0.00000  Uiso   1.00
H23    H     0.07403   0.14676   0.35793   0.00000  Uiso   1.00
H24    H     0.08159   0.72792   0.68964   0.00000  Uiso   1.00
H25    H     0.15366   0.61256   0.10474   0.00000  Uiso   1.00
H26    H     0.05058   0.66035   0.31374   0.00000  Uiso   1.00
H27    H     0.15824   0.83755   0.26812   0.00000  Uiso   1.00
H28    H     0.05281   0.29962   0.61445   0.00000  Uiso   1.00
H29    H     0.15963   0.09658   0.66036   0.00000  Uiso   1.00
H30    H     0.13545   0.31106   0.83918   0.00000  Uiso   1.00
H31    H     0.30877   0.10394   0.30599   0.00000  Uiso   1.00
H32    H     0.33230   0.31381   0.09879   0.00000  Uiso   1.00
H33    H     0.42091   0.26699   0.31651   0.00000  Uiso   1.00
C34    C     0.36285   0.34321   0.84470   0.00000  Uiso   1.00
C35    C     0.30169   0.24340   0.87520   0.00000  Uiso   1.00
C36    C     0.42078   0.31795   0.72791   0.00000  Uiso   1.00
C37    C     0.40251   0.36667   0.79830   0.00000  Uiso   1.00
C38    C     0.34237   0.26869   0.82166   0.00000  Uiso   1.00
C39    C     0.14798   0.29151   0.05075   0.00000  Uiso   1.00
C40    C     0.14905   0.17609   0.17927   0.00000  Uiso   1.00
C41    C     0.12948   0.25456   0.13870   0.00000  Uiso   1.00
C42    C     0.42025   0.19738   0.62665   0.00000  Uiso   1.00
C43    C     0.36025   0.21916   0.75085   0.00000  Uiso   1.00
C44    C     0.39915   0.24492   0.70366   0.00000  Uiso   1.00
C45    C     0.42396   0.44499   0.82666   0.00000  Uiso   1.00
C46    C     0.42303   0.72165   0.34642   0.00000  Uiso   1.00
C47    C     0.43781   0.60056   0.24492   0.00000  Uiso   1.00
C48    C     0.36391   0.83737   0.32457   0.00000  Uiso   1.00
C49    C     0.39984   0.80055   0.37167   0.00000  Uiso   1.00
C50    C     0.41081   0.68138   0.27162   0.00000  Uiso   1.00
C51    C     0.02621   0.29160   0.29174   0.00000  Uiso   1.00
C52    C     0.09059   0.29517   0.17752   0.00000  Uiso   1.00
C53    C     0.07022   0.25526   0.25515   0.00000  Uiso   1.00
C54    C     0.31229   0.83794   0.20493   0.00000  Uiso   1.00
C55    C     0.37474   0.71750   0.22361   0.00000  Uiso   1.00
C56    C     0.35120   0.79492   0.25122   0.00000  Uiso   1.00
C57    C     0.41495   0.84333   0.44958   0.00000  Uiso   1.00
C58    C     0.17406   0.83735   0.72496   0.00000  Uiso   1.00
C59    C     0.12416   0.87007   0.60291   0.00000  Uiso   1.00
C60    C     0.16180   0.72135   0.84257   0.00000  Uiso   1.00
C61    C     0.18603   0.79150   0.80522   0.00000  Uiso   1.00
C62    C     0.13637   0.81500   0.68462   0.00000  Uiso   1.00
C63    C     0.14680   0.04782   0.29318   0.00000  Uiso   1.00
C64    C     0.08959   0.17675   0.29574   0.00000  Uiso   1.00
C65    C     0.12857   0.13641   0.25677   0.00000  Uiso   1.00
C66    C     0.10102   0.62208   0.84475   0.00000  Uiso   1.00
C67    C     0.11137   0.74516   0.72166   0.00000  Uiso   1.00
C68    C     0.12478   0.69769   0.79996   0.00000  Uiso   1.00
C69    C     0.22459   0.82205   0.84860   0.00000  Uiso   1.00
C70    C     0.13901   0.65313   0.15896   0.00000  Uiso   1.00
C71    C     0.20063   0.75200   0.12663   0.00000  Uiso   1.00
C72    C     0.08150   0.67938   0.27618   0.00000  Uiso   1.00
C73    C     0.09958   0.62972   0.20640   0.00000  Uiso   1.00
C74    C     0.15963   0.72803   0.18070   0.00000  Uiso   1.00
C75    C     0.08076   0.80108   0.37447   0.00000  Uiso   1.00
C76    C     0.14181   0.77864   0.25092   0.00000  Uiso   1.00
C77    C     0.10295   0.75333   0.29881   0.00000  Uiso   1.00
C78    C     0.07826   0.54996   0.18183   0.00000  Uiso   1.00
C79    C     0.08034   0.27099   0.65479   0.00000  Uiso   1.00
C80    C     0.06404   0.39458   0.75309   0.00000  Uiso   1.00
C81    C     0.14027   0.15777   0.68001   0.00000  Uiso   1.00
C82    C     0.10467   0.19271   0.63099   0.00000  Uiso   1.00
C83    C     0.09130   0.31266   0.72974   0.00000  Uiso   1.00
C84    C     0.19078   0.15979   0.80038   0.00000  Uiso   1.00
C85    C     0.12692   0.27803   0.78003   0.00000  Uiso   1.00
C86    C     0.15167   0.20123   0.75388   0.00000  Uiso   1.00
C87    C     0.09225   0.14998   0.55097   0.00000  Uiso   1.00
C88    C     0.32902   0.15810   0.27663   0.00000  Uiso   1.00
C89    C     0.37823   0.12389   0.40080   0.00000  Uiso   1.00
C90    C     0.34189   0.27602   0.16114   0.00000  Uiso   1.00
C91    C     0.31726   0.20595   0.19714   0.00000  Uiso   1.00
C92    C     0.36645   0.17947   0.31856   0.00000  Uiso   1.00
C93    C     0.40182   0.37630   0.16246   0.00000  Uiso   1.00
C94    C     0.39147   0.25002   0.28317   0.00000  Uiso   1.00
C95    C     0.37863   0.29886   0.20505   0.00000  Uiso   1.00
C96    C     0.27728   0.18123   0.15461   0.00000  Uiso   1.00
O97    O     0.12866   0.34479   0.99982   0.00000  Uiso   1.00
O98    O     0.29441   0.16036   0.89072   0.00000  Uiso   1.00
O99    O     0.18766   0.25540   0.02621   0.00000  Uiso   1.00
O100   O     0.27414   0.30014   0.90901   0.00000  Uiso   1.00
O101   O     0.22297   0.08649   0.00656   0.00000  Uiso   1.00
O102   O     0.39859   0.13754   0.59410   0.00000  Uiso   1.00
O103   O     0.45725   0.21609   0.59497   0.00000  Uiso   1.00
O104   O     0.46516   0.45373   0.80069   0.00000  Uiso   1.00
O105   O     0.40250   0.49795   0.87418   0.00000  Uiso   1.00
O106   O     0.00144   0.25188   0.34486   0.00000  Uiso   1.00
O107   O     0.44517   0.58646   0.16171   0.00000  Uiso   1.00
O108   O     0.01327   0.37100   0.25588   0.00000  Uiso   1.00
O109   O     0.45550   0.54529   0.30157   0.00000  Uiso   1.00
O110   O     0.00320   0.44463   0.08792   0.00000  Uiso   1.00
O111   O     0.29604   0.79547   0.14418   0.00000  Uiso   1.00
O112   O     0.29633   0.91168   0.22492   0.00000  Uiso   1.00
O113   O     0.40207   0.92615   0.45802   0.00000  Uiso   1.00
O114   O     0.43938   0.80057   0.50205   0.00000  Uiso   1.00
O115   O     0.17340   0.99808   0.25398   0.00000  Uiso   1.00
O116   O     0.08285   0.89124   0.58941   0.00000  Uiso   1.00
O117   O     0.12866   0.02172   0.37225   0.00000  Uiso   1.00
O118   O     0.15279   0.90146   0.54697   0.00000  Uiso   1.00
O119   O     0.04491   1.00087   0.44437   0.00000  Uiso   1.00
O120   O     0.07195   0.58533   0.80199   0.00000  Uiso   1.00
O121   O     0.10920   0.59427   0.92135   0.00000  Uiso   1.00
O122   O     0.22841   0.79810   0.93233   0.00000  Uiso   1.00
O123   O     0.25070   0.87028   0.80564   0.00000  Uiso   1.00
O124   O     0.20801   0.83446   0.10848   0.00000  Uiso   1.00
O125   O     0.31199   0.73642   0.97836   0.00000  Uiso   1.00
H126   H     0.33063   0.69070   0.95419   0.00000  Uiso   1.00
O127   O     0.22824   0.69436   0.09494   0.00000  Uiso   1.00
O128   O     0.28218   0.91086   1.00250   0.00000  Uiso   1.00
O129   O     0.10220   0.85803   0.41241   0.00000  Uiso   1.00
O130   O     0.04257   0.78566   0.40153   0.00000  Uiso   1.00
O131   O     0.03674   0.54176   0.20968   0.00000  Uiso   1.00
O132   O     0.09903   0.49358   0.13805   0.00000  Uiso   1.00
O133   O     0.05382   0.40831   0.83610   0.00000  Uiso   1.00
O134   O     0.48956   0.61876   0.73185   0.00000  Uiso   1.00
H135   H     0.47864   0.65448   0.68323   0.00000  Uiso   1.00
O136   O     0.04893   0.45118   0.69530   0.00000  Uiso   1.00
O137   O     0.00018   0.55301   0.91387   0.00000  Uiso   1.00
O138   O     0.20637   0.20100   0.86307   0.00000  Uiso   1.00
O139   O     0.20853   0.08766   0.77931   0.00000  Uiso   1.00
O140   O     0.10596   0.06660   0.54338   0.00000  Uiso   1.00
O141   O     0.07028   0.19188   0.49416   0.00000  Uiso   1.00
O142   O     0.41929   0.10519   0.41676   0.00000  Uiso   1.00
O143   O     0.36949   0.97298   0.62338   0.00000  Uiso   1.00
H144   H     0.34573   0.94883   0.65803   0.00000  Uiso   1.00
O145   O     0.34937   0.09069   0.45469   0.00000  Uiso   1.00
O146   O     0.45720   0.99741   0.56654   0.00000  Uiso   1.00
O147   O     0.43243   0.40899   0.20445   0.00000  Uiso   1.00
O148   O     0.39185   0.41005   0.08875   0.00000  Uiso   1.00
O149   O     0.27342   0.20736   0.07030   0.00000  Uiso   1.00
O150   O     0.24895   0.13857   0.19689   0.00000  Uiso   1.00
Na151  Na    0.73956   0.98535   0.12665   0.00000  Uiso   1.00
Na152  Na    0.56333   0.47774   0.98572   0.00000  Uiso   1.00
Na153  Na    0.99463   0.12421   0.47743   0.00000  Uiso   1.00
Na154  Na    0.76300   0.01246   0.87428   0.00000  Uiso   1.00
Na155  Na    0.93815   0.52257   0.01383   0.00000  Uiso   1.00
Na156  Na    0.50639   0.88032   0.52129   0.00000  Uiso   1.00
V157   V     0.73692   0.19035   0.97193   0.00000  Uiso   1.00
V158   V     0.98802   0.46919   0.19058   0.00000  Uiso   1.00
V159   V     0.59687   0.97320   0.47011   0.00000  Uiso   1.00
V160   V     0.76659   0.80714   0.02994   0.00000  Uiso   1.00
V161   V     0.51359   0.53479   0.80775   0.00000  Uiso   1.00
V162   V     0.90627   0.02615   0.53270   0.00000  Uiso   1.00
H163   H     0.85042   0.38594   0.89463   0.00000  Uiso   1.00
H164   H     0.95327   0.33793   0.68520   0.00000  Uiso   1.00
H165   H     0.68167   0.14449   0.14964   0.00000  Uiso   1.00
H166   H     0.84605   0.15979   0.73256   0.00000  Uiso   1.00
H167   H     0.94942   0.69603   0.38810   0.00000  Uiso   1.00
H168   H     0.84321   0.90039   0.34215   0.00000  Uiso   1.00
H169   H     0.57747   0.35727   0.14613   0.00000  Uiso   1.00
H170   H     0.86727   0.68655   0.16228   0.00000  Uiso   1.00
H171   H     0.69502   0.89272   0.69781   0.00000  Uiso   1.00
H172   H     0.67110   0.68254   0.90485   0.00000  Uiso   1.00
H173   H     0.57567   0.14727   0.35855   0.00000  Uiso   1.00
H174   H     0.58259   0.73072   0.68775   0.00000  Uiso   1.00
H175   H     0.65249   0.61225   0.10759   0.00000  Uiso   1.00
H176   H     0.54995   0.66037   0.31754   0.00000  Uiso   1.00
H177   H     0.82246   0.85341   0.85412   0.00000  Uiso   1.00
H178   H     0.65750   0.83765   0.27034   0.00000  Uiso   1.00
H179   H     0.55299   0.30433   0.61470   0.00000  Uiso   1.00
H180   H     0.65858   0.09910   0.66226   0.00000  Uiso   1.00
H181   H     0.92669   0.64057   0.85624   0.00000  Uiso   1.00
H182   H     0.63512   0.31458   0.84027   0.00000  Uiso   1.00
H183   H     0.80858   0.10642   0.30443   0.00000  Uiso   1.00
H184   H     0.83250   0.31528   0.09637   0.00000  Uiso   1.00
H185   H     0.92773   0.85068   0.64412   0.00000  Uiso   1.00
H186   H     0.92177   0.26734   0.31303   0.00000  Uiso   1.00
C187   C     0.86512   0.34520   0.84058   0.00000  Uiso   1.00
C188   C     0.80392   0.24622   0.87377   0.00000  Uiso   1.00
C189   C     0.92244   0.31881   0.72307   0.00000  Uiso   1.00
C190   C     0.90442   0.36869   0.79278   0.00000  Uiso   1.00
C191   C     0.84468   0.26989   0.81929   0.00000  Uiso   1.00
C192   C     0.64916   0.29105   0.05029   0.00000  Uiso   1.00
C193   C     0.65052   0.17530   0.17905   0.00000  Uiso   1.00
C194   C     0.63098   0.25366   0.13841   0.00000  Uiso   1.00
C195   C     0.92293   0.19651   0.62518   0.00000  Uiso   1.00
C196   C     0.86239   0.21902   0.74928   0.00000  Uiso   1.00
C197   C     0.90106   0.24460   0.70089   0.00000  Uiso   1.00
C198   C     0.92555   0.44871   0.81732   0.00000  Uiso   1.00
C199   C     0.92200   0.72508   0.34773   0.00000  Uiso   1.00
C200   C     0.93881   0.60285   0.24818   0.00000  Uiso   1.00
C201   C     0.86242   0.83899   0.32247   0.00000  Uiso   1.00
C202   C     0.89773   0.80328   0.37186   0.00000  Uiso   1.00
C203   C     0.91120   0.68408   0.27224   0.00000  Uiso   1.00
C204   C     0.52784   0.29085   0.29193   0.00000  Uiso   1.00
C205   C     0.59210   0.29448   0.17718   0.00000  Uiso   1.00
C206   C     0.57183   0.25488   0.25507   0.00000  Uiso   1.00
C207   C     0.81300   0.83987   0.20048   0.00000  Uiso   1.00
C208   C     0.87576   0.71923   0.22175   0.00000  Uiso   1.00
C209   C     0.85128   0.79624   0.24799   0.00000  Uiso   1.00
C210   C     0.91000   0.84572   0.45210   0.00000  Uiso   1.00
C211   C     0.67469   0.83873   0.72719   0.00000  Uiso   1.00
C212   C     0.62443   0.87318   0.60451   0.00000  Uiso   1.00
C213   C     0.66158   0.72063   0.84257   0.00000  Uiso   1.00
C214   C     0.68639   0.79043   0.80641   0.00000  Uiso   1.00
C215   C     0.63702   0.81791   0.68581   0.00000  Uiso   1.00
C216   C     0.64837   0.04784   0.29408   0.00000  Uiso   1.00
C217   C     0.59128   0.17668   0.29605   0.00000  Uiso   1.00
C218   C     0.63020   0.13610   0.25702   0.00000  Uiso   1.00
C219   C     0.60028   0.62266   0.84133   0.00000  Uiso   1.00
C220   C     0.61187   0.74756   0.72101   0.00000  Uiso   1.00
C221   C     0.62464   0.69872   0.79887   0.00000  Uiso   1.00
C222   C     0.72620   0.81486   0.84966   0.00000  Uiso   1.00
C223   C     0.63789   0.65309   0.16165   0.00000  Uiso   1.00
C224   C     0.69941   0.75117   0.12857   0.00000  Uiso   1.00
C225   C     0.58073   0.67946   0.27954   0.00000  Uiso   1.00
C226   C     0.59843   0.63004   0.20922   0.00000  Uiso   1.00
C227   C     0.65859   0.72797   0.18321   0.00000  Uiso   1.00
C228   C     0.85500   0.70696   0.95320   0.00000  Uiso   1.00
C229   C     0.85349   0.82244   0.82435   0.00000  Uiso   1.00
C230   C     0.87314   0.74406   0.86490   0.00000  Uiso   1.00
C231   C     0.58148   0.80001   0.37978   0.00000  Uiso   1.00
C232   C     0.64104   0.77861   0.25353   0.00000  Uiso   1.00
C233   C     0.60244   0.75305   0.30237   0.00000  Uiso   1.00
C234   C     0.57714   0.55065   0.18348   0.00000  Uiso   1.00
C235   C     0.58028   0.27513   0.65536   0.00000  Uiso   1.00
C236   C     0.56324   0.39769   0.75470   0.00000  Uiso   1.00
C237   C     0.63952   0.16080   0.68141   0.00000  Uiso   1.00
C238   C     0.60431   0.19641   0.63173   0.00000  Uiso   1.00
C239   C     0.59108   0.31648   0.73063   0.00000  Uiso   1.00
C240   C     0.97608   0.70698   0.71066   0.00000  Uiso   1.00
C241   C     0.91192   0.70334   0.82565   0.00000  Uiso   1.00
C242   C     0.93204   0.74295   0.74755   0.00000  Uiso   1.00
C243   C     0.68903   0.16000   0.80320   0.00000  Uiso   1.00
C244   C     0.62655   0.28148   0.78118   0.00000  Uiso   1.00
C245   C     0.65085   0.20405   0.75552   0.00000  Uiso   1.00
C246   C     0.59192   0.15365   0.55176   0.00000  Uiso   1.00
C247   C     0.82898   0.16018   0.27470   0.00000  Uiso   1.00
C248   C     0.87834   0.12564   0.39778   0.00000  Uiso   1.00
C249   C     0.84213   0.27744   0.15875   0.00000  Uiso   1.00
C250   C     0.81729   0.20785   0.19519   0.00000  Uiso   1.00
C251   C     0.86667   0.18119   0.31595   0.00000  Uiso   1.00
C252   C     0.85515   0.94992   0.70919   0.00000  Uiso   1.00
C253   C     0.91239   0.82106   0.70676   0.00000  Uiso   1.00
C254   C     0.87355   0.86166   0.74611   0.00000  Uiso   1.00
C255   C     0.90340   0.37457   0.15724   0.00000  Uiso   1.00
C256   C     0.89211   0.25092   0.28013   0.00000  Uiso   1.00
C257   C     0.87927   0.29939   0.20196   0.00000  Uiso   1.00
C258   C     0.77768   0.18237   0.15206   0.00000  Uiso   1.00
O259   O     0.62956   0.34559   1.00108   0.00000  Uiso   1.00
O260   O     0.79687   0.16350   0.89397   0.00000  Uiso   1.00
O261   O     0.68848   0.25451   0.02416   0.00000  Uiso   1.00
O262   O     0.77602   0.30387   0.90454   0.00000  Uiso   1.00
O263   O     0.72495   0.08763   0.00259   0.00000  Uiso   1.00
O264   O     0.90129   0.13914   0.58830   0.00000  Uiso   1.00
O265   O     0.96099   0.21202   0.59738   0.00000  Uiso   1.00
O266   O     0.96713   0.45662   0.79021   0.00000  Uiso   1.00
O267   O     0.90457   0.50518   0.86072   0.00000  Uiso   1.00
O268   O     0.50324   0.25138   0.34545   0.00000  Uiso   1.00
O269   O     0.94890   0.58959   0.16504   0.00000  Uiso   1.00
O270   O     0.51466   0.37025   0.25571   0.00000  Uiso   1.00
O271   O     0.95453   0.54654   0.30567   0.00000  Uiso   1.00
O272   O     0.50292   0.44306   0.08820   0.00000  Uiso   1.00
O273   O     0.79452   0.79639   0.14308   0.00000  Uiso   1.00
O274   O     0.79879   0.91591   0.21635   0.00000  Uiso   1.00
O275   O     0.89611   0.92899   0.45990   0.00000  Uiso   1.00
O276   O     0.93203   0.80386   0.50880   0.00000  Uiso   1.00
O277   O     0.67489   0.99747   0.25546   0.00000  Uiso   1.00
O278   O     0.58296   0.88938   0.58952   0.00000  Uiso   1.00
O279   O     0.63012   0.02265   0.37347   0.00000  Uiso   1.00
O280   O     0.65266   0.90780   0.54977   0.00000  Uiso   1.00
O281   O     0.54557   1.00389   0.44487   0.00000  Uiso   1.00
O282   O     0.57149   0.58856   0.79630   0.00000  Uiso   1.00
O283   O     0.60831   0.59348   0.91767   0.00000  Uiso   1.00
O284   O     0.73002   0.78632   0.93321   0.00000  Uiso   1.00
O285   O     0.75419   0.85925   0.80843   0.00000  Uiso   1.00
O286   O     0.87468   0.65315   1.00316   0.00000  Uiso   1.00
O287   O     0.70630   0.83373   0.10693   0.00000  Uiso   1.00
O288   O     0.81556   0.74292   0.97906   0.00000  Uiso   1.00
O289   O     0.72742   0.69326   0.09873   0.00000  Uiso   1.00
O290   O     0.77831   0.90980   0.99850   0.00000  Uiso   1.00
O291   O     0.60243   0.86097   0.41265   0.00000  Uiso   1.00
O292   O     0.54487   0.78050   0.41325   0.00000  Uiso   1.00
O293   O     0.53539   0.54288   0.20984   0.00000  Uiso   1.00
O294   O     0.59802   0.49451   0.13960   0.00000  Uiso   1.00
O295   O     1.00055   0.74659   0.65684   0.00000  Uiso   1.00
O296   O     0.55398   0.41225   0.83727   0.00000  Uiso   1.00
O297   O     0.98957   0.62803   0.74696   0.00000  Uiso   1.00
O298   O     0.54654   0.45219   0.69660   0.00000  Uiso   1.00
O299   O     0.49994   0.56402   0.90971   0.00000  Uiso   1.00
O300   O     0.70825   0.20349   0.85947   0.00000  Uiso   1.00
O301   O     0.70255   0.08333   0.78812   0.00000  Uiso   1.00
O302   O     0.60565   0.07004   0.54410   0.00000  Uiso   1.00
O303   O     0.56990   0.19507   0.49483   0.00000  Uiso   1.00
O304   O     0.82808   0.99935   0.74770   0.00000  Uiso   1.00
O305   O     0.91957   0.10351   0.41172   0.00000  Uiso   1.00
O306   O     0.87357   0.97622   0.63045   0.00000  Uiso   1.00
O307   O     0.84950   0.09510   0.45361   0.00000  Uiso   1.00
O308   O     0.95748   0.99495   0.55720   0.00000  Uiso   1.00
O309   O     0.93151   0.41296   0.20070   0.00000  Uiso   1.00
O310   O     0.89604   0.40046   0.07966   0.00000  Uiso   1.00
O311   O     0.77379   0.21031   0.06838   0.00000  Uiso   1.00
O312   O     0.74992   0.13743   0.19329   0.00000  Uiso   1.00
Cu313  Cu    0.30408   0.63798   0.09129   0.00000  Uiso   1.00
Cu314  Cu    0.20131   0.35471   0.93161   0.00000  Uiso   1.00
Cu315  Cu    0.46397   0.38658   0.35318   0.00000  Uiso   1.00
Cu316  Cu    0.03714   0.60265   0.64620   0.00000  Uiso   1.00
Cu317  Cu    0.32384   0.06924   0.60986   0.00000  Uiso   1.00
Cu318  Cu    0.18085   0.91770   0.39954   0.00000  Uiso   1.00
Cu319  Cu    0.80535   0.63655   0.08674   0.00000  Uiso   1.00
Cu320  Cu    0.70257   0.35329   0.92707   0.00000  Uiso   1.00
Cu321  Cu    0.96523   0.38515   0.34863   0.00000  Uiso   1.00
Cu322  Cu    0.53840   0.60123   0.64166   0.00000  Uiso   1.00
Cu323  Cu    0.82510   0.06782   0.60531   0.00000  Uiso   1.00
Cu324  Cu    0.68211   0.91628   0.39499   0.00000  Uiso   1.00
loop_
_geom_bond_atom_site_label_1
_geom_bond_atom_site_label_2
_geom_bond_distance
_geom_bond_site_symmetry_2
_ccdc_geom_bond_type
V7     O98     2.150   .     S
V7     O99     1.849   1_556 S
V7     O101    1.640   1_556 S
V7     O138    1.937   .     S
V7     O149    1.936   1_556 S
V8     O107    2.174   .     S
V8     O109    2.232   .     S
V8     O147    1.938   .     S
V8     O270    1.845   .     S
V8     O272    1.643   .     S
V8     O293    1.940   .     S
V9     O116    2.117   .     S
V9     O117    1.851   1_565 S
V9     O119    1.638   .     S
V9     O129    1.939   .     S
V9     O140    1.944   1_565 S
V10    O111    1.953   .     S
V10    O122    1.976   1_554 S
V10    O124    2.156   .     S
V10    O125    1.786   1_554 S
V10    O128    1.641   1_554 S
V11    O120    1.945   .     S
V11    O133    2.112   .     S
V11    O137    1.638   .     S
V11    O266    1.944   1_455 S
V11    O297    1.854   1_455 S
V12    O102    1.959   .     S
V12    O113    1.978   1_545 S
V12    O142    2.159   .     S
V12    O143    1.785   1_545 S
V12    O146    1.642   1_545 S
H13    C34     1.102   .     S
H14    C36     1.102   .     S
H15    C40     1.097   .     S
H16    C43     1.097   .     S
H17    C46     1.102   .     S
H18    C48     1.102   .     S
H19    C52     1.097   .     S
H20    C55     1.097   .     S
H21    C58     1.102   .     S
H22    C60     1.102   .     S
H23    C64     1.097   .     S
H24    C67     1.102   .     S
H25    C70     1.102   .     S
H26    C72     1.102   .     S
H27    C76     1.102   .     S
H28    C79     1.102   .     S
H29    C81     1.102   .     S
H30    C85     1.102   .     S
H31    C88     1.103   .     S
H32    C90     1.102   .     S
H33    C94     1.102   .     S
C34    C37     1.398   .     S
C34    C38     1.396   .     D
C35    C38     1.479   .     S
C35    O98     1.287   .     S
C35    O100    1.257   .     D
C36    C37     1.391   .     D
C36    C44     1.401   .     S
C37    C45     1.488   .     S
C38    C43     1.399   .     S
C39    C41     1.482   .     S
C39    O97     1.210   1_554 D
C39    O99     1.318   .     S
C40    C41     1.397   .     D
C40    C65     1.394   .     S
C41    C52     1.394   .     S
C42    C44     1.486   .     S
C42    O102    1.293   .     S
C42    O103    1.227   .     D
C43    C44     1.394   .     D
C45    O104    1.290   .     S
C45    O105    1.229   .     D
C46    C49     1.397   .     S
C46    C50     1.397   .     D
C47    C50     1.479   .     S
C47    O107    1.283   .     D
C47    O109    1.260   .     S
C48    C49     1.391   .     D
C48    C56     1.401   .     S
C49    C57     1.488   .     S
C50    C55     1.398   .     S
C51    C53     1.484   .     S
C51    O106    1.211   .     D
C51    O108    1.316   .     S
C52    C53     1.396   .     D
C53    C64     1.395   .     S
C54    C56     1.485   .     S
C54    O111    1.293   .     S
C54    O112    1.227   .     D
C55    C56     1.394   .     D
C57    O113    1.291   .     S
C57    O114    1.228   .     D
C58    C61     1.397   .     S
C58    C62     1.396   .     D
C59    C62     1.479   .     S
C59    O116    1.288   .     S
C59    O118    1.256   .     D
C60    C61     1.391   .     D
C60    C68     1.403   .     S
C61    C69     1.487   .     S
C62    C67     1.399   .     S
C63    C65     1.484   .     S
C63    O115    1.210   1_545 D
C63    O117    1.317   .     S
C64    C65     1.396   .     D
C66    C68     1.484   .     S
C66    O120    1.298   .     S
C66    O121    1.227   .     D
C67    C68     1.395   .     D
C69    O122    1.290   .     S
C69    O123    1.228   .     D
C70    C73     1.399   .     S
C70    C74     1.396   .     D
C71    C74     1.485   .     S
C71    O124    1.284   .     S
C71    O127    1.255   .     D
C72    C73     1.390   .     D
C72    C77     1.402   .     S
C73    C78     1.484   .     S
C74    C76     1.400   .     S
C75    C77     1.483   .     S
C75    O129    1.296   .     S
C75    O130    1.228   .     D
C76    C77     1.395   .     D
C78    O131    1.305   .     S
C78    O132    1.222   .     D
C79    C82     1.398   .     S
C79    C83     1.397   .     D
C80    C83     1.482   .     S
C80    O133    1.290   .     S
C80    O136    1.253   .     D
C81    C82     1.390   .     D
C81    C86     1.402   .     S
C82    C87     1.485   .     S
C83    C85     1.400   .     S
C84    C86     1.484   .     S
C84    O138    1.295   .     S
C84    O139    1.228   .     D
C85    C86     1.396   .     D
C87    O140    1.303   .     S
C87    O141    1.223   .     D
C88    C91     1.398   .     S
C88    C92     1.397   .     D
C89    C92     1.486   .     S
C89    O142    1.283   .     S
C89    O145    1.253   .     D
C90    C91     1.390   .     D
C90    C95     1.402   .     S
C91    C96     1.484   .     S
C92    C94     1.400   .     S
C93    C95     1.485   .     S
C93    O147    1.297   .     S
C93    O148    1.228   .     D
C94    C95     1.397   .     D
C96    O149    1.306   .     S
C96    O150    1.222   .     D
O97    C39     1.210   1_556 D
O99    V7      1.849   1_554 S
O101   V7      1.640   1_554 S
O104   V161    1.984   .     S
O108   V158    1.855   1_455 S
O110   V158    1.638   1_455 S
O113   V12     1.978   1_565 S
O115   C63     1.210   1_565 D
O117   V9      1.851   1_545 S
O122   V10     1.976   1_556 S
O125   V10     1.786   1_556 S
O125   H126    0.935   .     S
O128   V10     1.641   1_556 S
O131   V158    1.943   1_455 S
O134   H135    0.936   .     S
O134   V161    1.783   .     S
O140   V9      1.944   1_545 S
O143   V12     1.785   1_565 S
O143   H144    0.936   .     S
O146   V12     1.642   1_565 S
O149   V7      1.936   1_554 S
V157   O260    2.116   .     S
V157   O261    1.852   1_556 S
V157   O263    1.639   1_556 S
V157   O300    1.936   .     S
V157   O311    1.935   1_556 S
V158   O110    1.638   1_655 S
V158   O131    1.943   1_655 S
V158   O108    1.855   1_655 S
V158   O269    2.113   .     S
V158   O309    1.950   .     S
V159   O278    2.148   .     S
V159   O279    1.848   1_565 S
V159   O281    1.642   .     S
V159   O291    1.945   .     S
V159   O302    1.940   1_565 S
V160   O273    1.934   .     S
V160   O284    1.936   1_554 S
V160   O287    2.116   .     S
V160   O288    1.856   1_554 S
V160   O290    1.639   1_554 S
V161   O282    1.970   .     S
V161   O296    2.168   .     S
V161   O299    1.640   .     S
V162   O264    1.941   .     S
V162   O275    1.943   1_545 S
V162   O305    2.113   .     S
V162   O306    1.854   1_545 S
V162   O308    1.638   1_545 S
H163   C187    1.102   .     S
H164   C189    1.102   .     S
H165   C193    1.096   .     S
H166   C196    1.103   .     S
H167   C199    1.102   .     S
H168   C201    1.103   .     S
H169   C205    1.098   .     S
H170   C208    1.103   .     S
H171   C211    1.102   .     S
H172   C213    1.102   .     S
H173   C217    1.098   .     S
H174   C220    1.097   .     S
H175   C223    1.103   .     S
H176   C225    1.102   .     S
H177   C229    1.097   .     S
H178   C232    1.102   .     S
H179   C235    1.102   .     S
H180   C237    1.102   .     S
H181   C241    1.096   .     S
H182   C244    1.102   .     S
H183   C247    1.102   .     S
H184   C249    1.103   .     S
H185   C253    1.098   .     S
H186   C256    1.102   .     S
C187   C190    1.398   .     S
C187   C191    1.397   .     D
C188   C191    1.481   .     S
C188   O260    1.289   .     S
C188   O262    1.255   .     D
C189   C190    1.390   .     D
C189   C197    1.402   .     S
C190   C198    1.485   .     S
C191   C196    1.399   .     S
C192   C194    1.484   .     S
C192   O259    1.210   1_554 D
C192   O261    1.317   .     S
C193   C194    1.396   .     D
C193   C218    1.395   .     S
C194   C205    1.395   .     S
C195   C197    1.483   .     S
C195   O264    1.296   .     S
C195   O265    1.227   .     D
C196   C197    1.395   .     D
C198   O266    1.303   .     S
C198   O267    1.222   .     D
C199   C202    1.398   .     S
C199   C203    1.397   .     D
C200   C203    1.481   .     S
C200   O269    1.290   .     S
C200   O271    1.254   .     D
C201   C202    1.390   .     D
C201   C209    1.401   .     S
C202   C210    1.484   .     S
C203   C208    1.400   .     S
C204   C206    1.483   .     S
C204   O268    1.209   .     D
C204   O270    1.320   .     S
C205   C206    1.396   .     D
C206   C217    1.395   .     S
C207   C209    1.483   .     S
C207   O273    1.297   .     S
C207   O274    1.227   .     D
C208   C209    1.395   .     D
C210   O275    1.303   .     S
C210   O276    1.222   .     D
C211   C214    1.397   .     S
C211   C215    1.396   .     D
C212   C215    1.478   .     S
C212   O278    1.287   .     S
C212   O280    1.256   .     D
C213   C214    1.391   .     D
C213   C221    1.401   .     S
C214   C222    1.484   .     S
C215   C220    1.399   .     S
C216   C218    1.482   .     S
C216   O277    1.210   1_545 D
C216   O279    1.319   .     S
C217   C218    1.396   .     D
C219   C221    1.487   .     S
C219   O282    1.292   .     S
C219   O283    1.228   .     D
C220   C221    1.393   .     D
C222   O284    1.303   .     S
C222   O285    1.222   .     D
C223   C226    1.398   .     S
C223   C227    1.397   .     D
C224   C227    1.481   .     S
C224   O287    1.289   .     S
C224   O289    1.254   .     D
C225   C226    1.390   .     D
C225   C233    1.402   .     S
C226   C234    1.485   .     S
C227   C232    1.400   .     S
C228   C230    1.484   .     S
C228   O286    1.211   .     D
C228   O288    1.316   .     S
C229   C230    1.397   .     D
C229   C254    1.395   .     S
C230   C241    1.395   .     S
C231   C233    1.485   .     S
C231   O291    1.296   .     S
C231   O292    1.228   .     D
C232   C233    1.396   .     D
C234   O293    1.305   .     S
C234   O294    1.222   .     D
C235   C238    1.399   .     S
C235   C239    1.397   .     D
C236   C239    1.484   .     S
C236   O296    1.282   .     S
C236   O298    1.255   .     D
C237   C238    1.389   .     D
C237   C245    1.402   .     S
C238   C246    1.484   .     S
C239   C244    1.400   .     S
C240   C242    1.484   .     S
C240   O295    1.210   .     D
C240   O297    1.317   .     S
C241   C242    1.396   .     D
C242   C253    1.395   .     S
C243   C245    1.484   .     S
C243   O300    1.296   .     S
C243   O301    1.227   .     D
C244   C245    1.395   .     D
C246   O302    1.306   .     S
C246   O303    1.222   .     D
C247   C250    1.397   .     S
C247   C251    1.396   .     D
C248   C251    1.480   .     S
C248   O305    1.289   .     S
C248   O307    1.254   .     D
C249   C250    1.390   .     D
C249   C257    1.402   .     S
C250   C258    1.483   .     S
C251   C256    1.400   .     S
C252   C254    1.484   .     S
C252   O304    1.210   .     D
C252   O306    1.317   .     S
C253   C254    1.396   .     D
C255   C257    1.485   .     S
C255   O309    1.296   .     S
C255   O310    1.228   .     D
C256   C257    1.395   .     D
C258   O311    1.303   .     S
C258   O312    1.222   .     D
O259   C192    1.210   1_556 D
O261   V157    1.852   1_554 S
O263   V157    1.639   1_554 S
O266   V11     1.944   1_655 S
O275   V162    1.943   1_565 S
O277   C216    1.210   1_565 D
O279   V159    1.848   1_545 S
O284   V160    1.936   1_556 S
O288   V160    1.856   1_556 S
O290   V160    1.639   1_556 S
O297   V11     1.854   1_655 S
O302   V159    1.940   1_545 S
O306   V162    1.854   1_565 S
O308   V162    1.638   1_565 S
O311   V157    1.935   1_554 S
